# Supplementary material for: A synthetic methylotrophic Escherichia coli as a chassis for bioproduction from methanol
Source: Nat Catal. 2024 Apr 23;7(5):560–73. doi: 10.1038/s41929-024-01137-0 (PMC11136667; doi:10.1038/s41929-024-01137-0)
Supplement: Supplementary file 2 — Supplementary Data Tables 1–16. [file 41929_2024_1137_MOESM2_ESM.xlsx]

## Sheet: 1-Replicate D
			OD600	Generations
		passage	1	1	Comments	Medium	estimated doubling time	no. of generations since beginning of evolution towards methylotrophy
date	t [d]
2021-09-15 19:00:00	0	1	0.0294231	0	52x dilution from replicate 4 sts on LB + 500 mM MeOH + Amp + Sm sts on M9 + 500 mM MeOH + Amp + Sm sts on M9 + 20 mM pyruvate + 500 mM MeOH + Amp + Sm	30 mL M9 + 500 mM MeOH + Amp + Sm		284		TRUE	1	TRUE
2021-09-16 15:00:00	0.833333		0.034	0.208587			26.5972	284.209		FALSE	1	TRUE
2021-09-17 14:40:00	1.81944		0.063	1.0984			44.5521	285.098		FALSE	1	TRUE
2021-09-18 23:30:00	3.1875		0.105	1.83537			26.0455	285.835		FALSE	1	TRUE
2021-09-19 19:20:00	4.01389		0.178	2.59686			20.0509	286.597		FALSE	1	TRUE
2021-09-20 16:30:00	4.89583		0.37	3.65251			31.8489	287.653		FALSE	1	TRUE
2021-09-22 14:00:00	6.79167		0.996	5.08113			83.6773	289.081		FALSE	1	TRUE
2021-09-23 18:00:00	7.95833		1.256	5.41574			#DIV/0!	289.416		FALSE	1	TRUE
2021-09-23 18:05:00	7.96181	2	0.01256	5.41574	100x dilution	30 mL M9 + 500 mM MeOH + Amp + Sm	18.0467	289.416		TRUE	2	FALSE
2021-09-27 16:00:00	11.875		0.463	10.6198			60.4719	294.62		FALSE	2	FALSE
2021-09-28 17:20:00	12.9306		0.619	11.0388			#DIV/0!	295.039		FALSE	2	FALSE
2021-09-28 17:25:00	12.934	3	0.00619	11.0388	100x dilution	30 mL M9 + 500 mM MeOH + Amp + Sm	13.0179	295.039		TRUE	3	TRUE
2021-09-30 15:30:00	14.8542		0.072	14.5788			17.6399	298.579		FALSE	3	TRUE
2021-10-01 17:30:00	15.9375		0.2	16.0527			#DIV/0!	300.053		FALSE	3	TRUE
2021-10-01 17:35:00	15.941	4	0.002	16.0527	100x dilution	30 mL M9 + 500 mM MeOH + Amp + Sm	12.9046	300.053		TRUE	4	FALSE
2021-10-03 20:00:00	18.0417		0.03	19.9596			8.32512	303.96		FALSE	4	FALSE
2021-10-04 15:15:00	18.8438		0.149	22.2719			17.4702	306.272		FALSE	4	FALSE
2021-10-06 18:00:00	20.9583		1.116	25.1768			#DIV/0!	309.177		FALSE	4	FALSE
2021-10-06 18:05:00	20.9618	5	0.01116	25.1768	100x dilution sts on M9 + 500 mM MeOH + Sm + Amp sts on LB + 500 mM MeOH + Sm + Amp	30 mL M9 + 500 mM MeOH + Amp + Sm	12.36	309.177		TRUE	5	TRUE
2021-10-08 17:00:00	22.9167		0.155	28.9727			#DIV/0!	312.973		FALSE	5	TRUE
2021-10-08 17:05:00	22.9201	6	0.00155	28.9727	100x dilution	30 mL M9 + 500 mM MeOH + Amp + Sm	11.5412	312.973		TRUE	6	FALSE
2021-10-11 17:30:00	25.9375		0.12	35.2473			#DIV/0!	319.247		FALSE	6	FALSE
2021-10-11 17:35:00	25.941	7	0.00242424	35.2473	49.5x dilution (by accident)	30 mL M9 + 500 mM MeOH + Amp + Sm	13.3077	319.247		TRUE	7	TRUE
2021-10-14 17:45:00	28.9479		0.104	40.6702			#DIV/0!	324.67		FALSE	7	TRUE
2021-10-14 17:50:00	28.9514	8	0.00104	40.6702	100x dilution	30 mL M9 + 500 mM MeOH + Amp + Sm	13.788	324.67		TRUE	8	FALSE
2021-10-18 11:00:00	32.6667		0.092	47.1372			#DIV/0!	331.137		FALSE	8	FALSE
2021-10-18 11:05:00	32.6701	9	0.00092	47.1372	100x dilution, higher MeOH concentration by accident	30 mL M9 + 830 mM MeOH + Amp + Sm	12.5673	331.137		TRUE	9	TRUE
2021-10-20 17:00:00	34.9167		0.018	51.4274	sts'ed 50 uL of previous passage (was kept in shaker) on M9 + 500 mM MeOH + Sm + Amp (OD of culture = 1.285)		20.2107	335.427		FALSE	9	TRUE
2021-10-22 19:00:00	37		0.1	53.9013			16.6966	337.901		FALSE	9	TRUE
2021-10-25 16:00:00	39.875		1.754	58.0339			#DIV/0!	342.034		FALSE	9	TRUE
2021-10-25 16:05:00	39.8785	10	0.01754	58.0339	100x dilution	30 mL M9 + 500 mM MeOH + Amp + Sm	9.99509	342.034		TRUE	10	FALSE
2021-10-27 15:00:00	41.8333		0.454	62.7279			15.9454	346.728		FALSE	10	FALSE
2021-10-28 15:30:00	42.8542		1.317	64.2644			#DIV/0!	348.264		FALSE	10	FALSE
2021-10-28 15:35:00	42.8576	11	0.01317	64.2644	100x dilution	30 mL M9 + 500 mM MeOH + Amp + Sm	11.0065	348.264		TRUE	11	TRUE
2021-10-31 13:30:00	45.7708		1.076	70.6166			#DIV/0!	354.617		FALSE	11	TRUE
2021-10-31 13:35:00	45.7743	12	0.01076	70.6166	100x dilution	30 mL M9 + 500 mM MeOH + Amp + Sm	11.3647	354.617		TRUE	12	FALSE
2021-11-03 16:45:00	48.9062		1.054	77.2307			#DIV/0!	361.231		FALSE	12	FALSE
2021-11-03 16:50:00	48.9097		0.01054	77.2307	100x dilution	30 mL M9 + 500 mM MeOH + Amp + Sm	14.3316	361.231		TRUE	13	TRUE
2021-11-07 17:25:00	52.934		1.126	83.9699			#DIV/0!	367.97		FALSE	13	TRUE
2021-11-07 17:45:00	52.9479		0.01126	83.9699	100x dilution	30 mL M9 + 500 mM MeOH + Amp + Sm	14.8865	367.97		TRUE	14	FALSE
2021-11-11 16:30:00	56.8958		0.928	90.3347			#DIV/0!	374.335		FALSE	14	FALSE
2021-11-11 16:35:00	56.8993		0.00928	90.3347	100x dilution	30 mL M9 + 500 mM MeOH + Amp + Sm	14.2514	374.335		TRUE	15	TRUE
2021-11-15 15:00:00	60.8333		0.916	96.9598			#DIV/0!	380.96		FALSE	15	TRUE
2021-11-15 15:05:00	60.8368		0.00916	96.9598	100x dilution	30 mL M9 + 500 mM MeOH + Amp + Sm	12.4244	380.96		TRUE	16	FALSE
2021-11-18 17:00:00	63.9167		0.566	102.909	Sts on R2A + 500 mM MeOH plate to check for potential contamination found no contamination 24/11/2021 (cPCR for DtpiA deletion)		#DIV/0!	386.909		FALSE	16	FALSE
2021-11-18 17:05:00	63.9201		0.00566	102.909	100x dilution	30 mL M9 + 500 mM MeOH + Amp + Sm	13.475	386.909		TRUE	17	TRUE
2021-11-22 18:35:00	67.9826		0.853	110.145			#DIV/0!	394.145		FALSE	17	TRUE
2021-11-22 18:40:00	67.9861		0.00853	110.145	100x dilution Additional Kan addition to medium to select against any potential contamination	30 mL M9 + 500 mM MeOH + Amp + Sm + Kan	11.0073	394.145		TRUE	18	FALSE
2021-11-25 09:30:00	70.6042		0.446	115.853			#DIV/0!	399.853		FALSE	18	FALSE
2021-11-25 09:35:00	70.6076		0.00446	115.853	100x dilution Additional Kan addition to medium to select against any potential contamination	30 mL M9 + 500 mM MeOH + Amp + Sm + Kan	10.9518	399.853		TRUE	19	TRUE
2021-11-29 14:45:00	74.8229		2.692	125.09	Sts on R2A + 500 mM MeOH plate to check for potential contamination (sudden very high OD) Checked for contaminations by cPCR against tpiA on 2021/12/02: no contaminations		#DIV/0!	409.09		FALSE	19	TRUE
2021-11-29 14:50:00	74.8264		0.02692	125.09	100x dilution	30 mL M9 + 500 mM MeOH + Amp + Sm	10.6998	409.09		TRUE	20	FALSE
2021-12-02 12:00:00	77.7083		2.377	131.555			#DIV/0!	415.555		FALSE	20	FALSE
2021-12-02 12:05:00	77.7118		0.02377	131.555	100x dilution	30 mL M9 + 500 mM MeOH + Amp + Sm	17.3866	415.555		TRUE	21	TRUE
2021-12-07 17:00:00	82.9167		3.458	138.739			#DIV/0!	422.739		FALSE	21	TRUE
2021-12-07 17:05:00	82.9201		0.03458	138.739	100x dilution	30 mL M9 + 500 mM MeOH + Amp + Sm	14.8115	422.739		TRUE	22	FALSE
2021-12-10 11:00:00	85.6667		0.756	143.19			#DIV/0!	427.19		FALSE	22	FALSE
2021-12-10 11:05:00	85.6701		0.00756	143.19	100x dilution	30 mL M9 + 500 mM MeOH	9.65234	427.19		TRUE	23	TRUE
2021-12-13 10:45:00	88.6562		1.299	150.615			#DIV/0!	434.615		FALSE	23	TRUE
2021-12-13 10:50:00	88.6597		0.01299	150.615	100x dilution	30 mL M9 + 500 mM MeOH	11.3445	434.615		TRUE	24	FALSE
2021-12-16 11:00:00	91.6667		1.068	156.976	sts'ed on M9 + 500 mM MeOH (added an additional 400 uL of MeOH to plates, plates were still rather liquid when cells were streaked)		#DIV/0!	440.976		FALSE	24	FALSE
2021-12-16 11:05:00	91.6701		0.01068	156.976	100x dilution	30 mL M9 + 500 mM MeOH	16.5496	440.976		TRUE	25	TRUE
2021-12-21 16:30:00	96.8958		2.041	164.554			#DIV/0!	448.554		FALSE	25	TRUE
2021-12-21 16:35:00	96.8993		0.02041	164.554	100x dilution	30 mL M9 + 500 mM MeOH	16.3726	448.554		TRUE	26	FALSE
2021-12-25 15:30:00	100.854		1.135	170.352			#DIV/0!	454.352		FALSE	26	FALSE
2021-12-25 15:35:00	100.858		0.01135	170.352	100x dilution	30 mL M9 + 500 mM MeOH	11.8452	454.352		TRUE	27	TRUE
2021-12-28 17:30:00	103.938		0.858	176.592			#DIV/0!	460.592		FALSE	27	TRUE
2021-12-28 17:35:00	103.941		0.00858	176.592	100x dilution added Kan to select against potential contaminations, medium appeared to be more brownish than other times	30 mL M9 + 500 mM MeOH + Kan	10.6505	460.592		TRUE	28	FALSE
2021-12-31 11:30:00	106.688		0.626	182.781			#DIV/0!	466.781		FALSE	28	FALSE
2021-12-31 11:35:00	106.691		0.00626	182.781	100x dilution	30 mL M9 + 500 mM MeOH	10.6597	466.781		TRUE	29	TRUE
2022-01-03 15:00:00	109.833		0.844	189.856			#DIV/0!	473.856		FALSE	29	TRUE
2022-01-03 15:05:00	109.837		0.00844	189.856	100x dilution	30 mL M9 + 500 mM MeOH	11.1369	473.856		TRUE	30	FALSE
2022-01-06 14:30:00	112.812		0.719	196.268			#DIV/0!	480.268		FALSE	30	FALSE
2022-01-06 14:35:00	112.816		0.00719	196.268	100x dilution	30 mL M9 + 500 mM MeOH	13.9798	480.268		TRUE	31	TRUE
2022-01-10 19:30:00	117.021		1.071	203.487			#DIV/0!	487.487		FALSE	31	TRUE
2022-01-10 19:35:00	117.024		0.01071	203.487	100x dilution	30 mL M9 + 500 mM MeOH	11.0352	487.487		TRUE	32	FALSE
2022-01-12 18:30:00	118.979		0.204	207.739			#DIV/0!	491.739		FALSE	32	FALSE
2022-01-12 18:35:00	118.983		0.00204	207.739	100x dilution	30 mL M9 + 500 mM MeOH	8.58211	491.739		TRUE	33	TRUE
2022-01-15 17:00:00	121.917		0.602	215.944			#DIV/0!	499.944		FALSE	33	TRUE
2022-01-15 17:05:00	121.92		0.00602	215.944	100x dilution	30 mL M9 + 500 mM MeOH	10.6782	499.944		TRUE	34	FALSE
2022-01-18 12:40:00	124.736		0.484	222.273			#DIV/0!	506.273		FALSE	34	FALSE
2022-01-18 12:45:00	124.74		0.00484	222.273	100x dilution	30 mL M9 + 500 mM MeOH	11.246	506.273		TRUE	35	TRUE
2022-01-21 15:30:00	127.854		0.485	228.92			#DIV/0!	512.92		FALSE	35	TRUE
2022-01-21 15:35:00	127.858		0.00485	228.92	100x dilution	30 mL M9 + 500 mM MeOH	8.94991	512.92		TRUE	36	FALSE
2022-01-24 13:15:00	130.76		1.069	236.704			#DIV/0!	520.704		FALSE	36	FALSE
2022-01-24 13:20:00	130.764		0.01069	236.704	100x dilution	30 mL M9 + 500 mM MeOH	7.42803	520.704		TRUE	37	TRUE
2022-01-26 09:30:00	132.604		0.659	242.65	sts'ed on M9 + 500 mM MeOH		#DIV/0!	526.65		FALSE	37	TRUE
2022-01-26 09:35:00	132.608		0.00659	242.65	100x dilution	30 mL M9 + 500 mM MeOH	10.1263	526.65		TRUE	38	FALSE
2022-01-29 19:30:00	136.021		1.795	250.739			#DIV/0!	534.739		FALSE	38	FALSE
2022-01-29 19:35:00	136.024		0.01795	250.739	100x dilution	30 mL M9 + 500 mM MeOH	8.64668	534.739		TRUE	39	TRUE
2022-01-31 13:20:00	137.764		0.51	255.568	-> origin of MEcoli_ref_1		#DIV/0!	539.568		FALSE	39	TRUE
2022-01-31 13:25:00	137.767		0.0051	255.568	100x dilution	30 mL M9 + 500 mM MeOH + Kan	7.77526	539.568		TRUE	40	FALSE
2022-02-02 18:05:00	139.962		0.558	262.341			#DIV/0!	546.341		FALSE	40	FALSE
2022-02-02 18:10:00	139.965		0.00558	262.341	100x dilution	30 mL M9 + 500 mM MeOH	7.4892	546.341		TRUE	41	TRUE
2022-02-04 12:00:00	141.708		0.268	267.927			#DIV/0!	551.927		FALSE	41	TRUE
2022-02-04 12:05:00	141.712		0.00268	267.927	100x dilution	30 mL M9 + 500 mM MeOH	8.54737	551.927		TRUE	42	FALSE
2022-02-07 14:00:00	144.792		1.075	276.575			#DIV/0!	560.575		FALSE	42	FALSE
2022-02-07 14:05:00	144.795		0.01075	276.575	100x dilution	30 mL M9 + 500 mM MeOH	7.44758	560.575		TRUE	43	TRUE
2022-02-09 10:30:00	146.646		0.671	282.539			#DIV/0!	566.539		FALSE	43	TRUE
2022-02-09 10:35:00	146.649		0.00671	282.539	100x dilution	30 mL M9 + 500 mM MeOH	7.6938	566.539		TRUE	44	FALSE
2022-02-11 13:00:00	148.75		0.63	289.092			#DIV/0!	573.092		FALSE	44	FALSE
2022-02-11 13:05:00	148.753		0.0063	289.092	100x dilution	30 mL M9 + 500 mM MeOH	10.2746	573.092		TRUE	45	TRUE
2022-02-14 17:30:00	151.938		1.092	296.529			#DIV/0!	580.529		FALSE	45	TRUE
2022-02-14 17:35:00	151.941		0.01092	296.529	100x dilution	30 mL M9 + 500 mM MeOH	7.96606	580.529		TRUE	46	FALSE
2022-02-16 11:30:00	153.688		0.419	301.791			#DIV/0!	585.791		FALSE	46	FALSE
2022-02-16 11:35:00	153.691		0.00419	301.791	100x dilution	30 mL M9 + 500 mM MeOH	8.00136	585.791		TRUE	47	TRUE
2022-02-18 14:30:00	155.812		0.345	308.154			#DIV/0!	592.154		FALSE	47	TRUE
2022-02-18 14:35:00	155.816		0.00069	308.154	500x dilution	30 mL M9 + 500 mM MeOH	7.65939	592.154		TRUE	48	FALSE
2022-02-21 16:00:00	158.875		0.53	317.74			#DIV/0!	601.74		FALSE	48	FALSE
2022-02-21 16:05:00	158.878		0.0053	317.74	100x dilution	30 mL M9 + 500 mM MeOH	7.87864	601.74		TRUE	49	TRUE
2022-02-23 16:00:00	160.875		0.359	323.821			#DIV/0!	607.821		FALSE	49	TRUE
2022-02-23 16:05:00	160.878		0.00359	323.821	100x dilution	30 mL M9 + 500 mM MeOH	7.44742	607.821		TRUE	50	FALSE
2022-02-25 15:55:00	162.872		0.308	330.244			#DIV/0!	614.244		FALSE	50	FALSE
2022-02-25 16:00:00	162.875		0.000616	330.244	500x dilution	30 mL M9 + 500 mM MeOH	7.5337	614.244		TRUE	51	TRUE
2022-02-28 14:10:00	165.799		0.392	339.558			#DIV/0!	623.558		FALSE	51	TRUE
2022-02-28 14:15:00	165.802		0.00392	339.558	100x dilution	30 mL M9 + 500 mM MeOH	7.17983	623.558		TRUE	52	FALSE
2022-03-02 09:05:00	167.587		0.245	345.524			#DIV/0!	629.524		FALSE	52	FALSE
2022-03-02 09:10:00	167.59		0.00245	345.524	100x dilution	30 mL M9 + 500 mM MeOH	7.54925	629.524		TRUE	53	TRUE
2022-03-04 17:30:00	169.938		0.432	352.986	created cryostock took gDNA sample		#DIV/0!	636.986		FALSE	53	TRUE
2022-03-04 17:35:00	169.941		0.000864	352.986	500x dilution	30 mL M9 + 500 mM MeOH+Amp+Sm+Kan	8.13453	636.986		TRUE	54	FALSE
2022-03-07 14:35:00	172.816		0.309	361.468			#DIV/0!	645.468		FALSE	54	FALSE
2022-03-07 14:40:00	172.819		0.00309	361.468	100x dilution	30 mL M9 + 500 mM MeOH	6.99996	645.468		TRUE	55	TRUE
2022-03-09 12:15:00	174.719		0.282	367.98			#DIV/0!	651.98		FALSE	55	TRUE
2022-03-09 12:20:00	174.722		0.00282	367.98	100x dilution	30 mL M9 + 500 mM MeOH	6.61656	651.98		TRUE	56	FALSE
2022-03-11 15:30:00	176.854		0.6	375.713			#DIV/0!	659.713		FALSE	56	FALSE
2022-03-11 15:40:00	176.861		0.0012	375.713	500x dilution	30 mL M9 + 500 mM MeOH	7.59416	659.713		TRUE	57	TRUE
2022-03-14 17:55:00	179.955		1.053	385.491			#DIV/0!	669.491		FALSE	57	TRUE
2022-03-14 18:00:00	179.958		0.01053	385.491	100x dilution	30 mL M9 + 500 mM MeOH	6.14974	669.491		TRUE	58	FALSE
2022-03-15 08:40:00	180.569		0.055	387.875			7.20112	671.875		FALSE	58	FALSE
2022-03-15 15:05:00	180.837		0.102	388.767			8.55681	672.767		FALSE	58	FALSE
2022-03-16 08:10:00	181.549		0.407	390.763			17.1853	674.763		FALSE	58	FALSE
2022-03-16 12:40:00	181.736		0.488	391.025			#DIV/0!	675.025		FALSE	58	FALSE
2022-03-16 12:55:00	181.747		0.00488	391.025	100x dilution	30 mL M9 + 500 mM MeOH	8.44908	675.025		TRUE	59	TRUE
2022-03-17 08:20:00	182.556		0.024	393.323			3.58797	677.323		FALSE	59	TRUE
2022-03-17 16:10:00	182.882		0.109	395.506			6.71033	679.506		FALSE	59	TRUE
2022-03-18 08:25:00	183.559		0.584	397.928			6.75579	681.928		FALSE	59	TRUE
2022-03-18 16:50:00	183.91		1.385	399.174			#DIV/0!	683.174		FALSE	59	TRUE
2022-03-18 17:05:00	183.92		0.00277	399.174	500x dilution	30 mL M9 + 500 mM MeOH	7.33795	683.174		TRUE	60	FALSE
2022-03-21 18:20:00	186.972		2.802	409.156			#DIV/0!	693.156		FALSE	60	FALSE
2022-03-21 18:35:00	186.983		0.02802	409.156	100x dilution	30 mL M9 + 500 mM MeOH	5.12551	693.156		TRUE	61	TRUE
2022-03-22 08:30:00	187.562		0.184	411.871			5.62887	695.871		FALSE	61	TRUE
2022-03-22 16:40:00	187.903		0.503	413.322			7.35235	697.322		FALSE	61	TRUE
2022-03-23 08:20:00	188.556		2.203	415.453			35.4145	699.453		FALSE	61	TRUE
2022-03-23 16:55:00	188.913		2.606	415.695			#DIV/0!	699.695		FALSE	61	TRUE
2022-03-23 17:05:00	188.92		0.02606	415.695	100x dilution	30 mL M9 + 500 mM MeOH	5.32656	699.695		TRUE	62	FALSE
2022-03-24 08:40:00	189.569		0.198	418.621			6.08762	702.621		FALSE	62	FALSE
2022-03-24 16:20:00	189.889		0.474	419.88			7.64969	703.88		FALSE	62	FALSE
2022-03-25 08:45:00	190.573		2.098	422.026			31.4635	706.026		FALSE	62	FALSE
2022-03-25 15:15:00	190.844		2.421	422.233			#DIV/0!	706.233		FALSE	62	FALSE
2022-03-25 15:20:00	190.847		0.002421	422.233	1000x dilution	30 mL M9 + 500 mM MeOH	7.31431	706.233		TRUE	63	TRUE
2022-03-28 15:30:00	193.854		2.26	432.099			#DIV/0!	716.099		FALSE	63	TRUE
2022-03-28 15:35:00	193.858		0.0113	432.099	200x dilution	30 mL M9 + 500 mM MeOH	6.76194	716.099		TRUE	64	FALSE
2022-03-29 08:30:00	194.562		0.064	434.601			5.82606	718.601		FALSE	64	FALSE
2022-03-29 12:10:00	194.715		0.099	435.23			5.20469	719.23		FALSE	64	FALSE
2022-03-29 17:20:00	194.931		0.197	436.223			6.61195	720.223		FALSE	64	FALSE
2022-03-30 08:30:00	195.562		0.966	438.517			10.9975	722.517		FALSE	64	FALSE
2022-03-30 12:20:00	195.722		1.23	438.866			16.2501	722.866		FALSE	64	FALSE
2022-03-30 17:15:00	195.927		1.517	439.168			#DIV/0!	723.168		FALSE	64	FALSE
2022-03-30 17:30:00	195.938		0.007585	439.168	200x dilution	30 mL M9 + 500 mM MeOH	6.09523	723.168		TRUE	65	TRUE
2022-03-31 10:05:00	196.628		0.05	441.889			5.38401	725.889		FALSE	65	TRUE
2022-03-31 16:25:00	196.892		0.113	443.065			6.48702	727.065		FALSE	65	TRUE
2022-04-01 08:20:00	197.556		0.619	445.519			10.0023	729.519		FALSE	65	TRUE
2022-04-01 16:00:00	197.875		1.053	446.285			#DIV/0!	730.285		FALSE	65	TRUE
2022-04-01 16:05:00	197.878		0.001053	446.285	1000x dilution	30 mL M9 + 500 mM MeOH	6.8992	730.285		TRUE	66	FALSE
2022-04-04 16:10:00	200.882		1.471	456.733			#DIV/0!	740.733		FALSE	66	FALSE
2022-04-04 16:15:00	200.885		0.007355	456.733	200x dilution	30 mL M9 + 500 mM MeOH	10.0314	740.733		TRUE	67	TRUE
2022-04-05 08:45:00	201.573		0.023	458.378			6.38312	742.378		FALSE	67	TRUE
2022-04-05 16:05:00	201.878		0.051	459.527			5.84925	743.527		FALSE	67	TRUE
2022-04-06 08:10:00	202.549		0.343	462.277			#DIV/0!	746.277		FALSE	67	TRUE
2022-04-06 16:30:00	202.896		0.065	462.277			#DIV/0!	746.277		FALSE	67	TRUE
2022-04-06 16:35:00	202.899		0.000325	462.277	200x dilution	30 mL M9 + 500 mM MeOH	2.64999	746.277		TRUE	68	FALSE
2022-04-07 08:20:00	203.556		0.02	468.22			5.36739	752.22		FALSE	68	FALSE
2022-04-07 16:10:00	203.882		0.055	469.68			6.35322	753.68		FALSE	68	FALSE
2022-04-08 08:15:00	204.552		0.318	472.211			7.76078	756.211		FALSE	68	FALSE
2022-04-08 15:50:00	204.868		0.626	473.188			#DIV/0!	757.188		FALSE	68	FALSE
2022-04-08 15:55:00	204.872		0.000626	473.188	1000x dilution	30 mL M9 + 500 mM MeOH	6.75501	757.188		TRUE	69	TRUE
2022-04-11 15:55:00	207.872		1.012	483.847			#DIV/0!	767.847		FALSE	69	TRUE
2022-04-11 16:00:00	207.875		0.00506	483.847	200x dilution, 1900: moved flask to 37°C room (shaking: 200 rpm)	30 mL M9 + 500 mM MeOH	8.48972	767.847		TRUE	70	FALSE
2022-04-12 08:50:00	208.576		0.02	485.83			4.80268	769.83		FALSE	70	FALSE
2022-04-12 17:00:00	208.917		0.065	487.53			6.01362	771.53		FALSE	70	FALSE
2022-04-13 09:00:00	209.583		0.411	490.191			10.9949	774.191		FALSE	70	FALSE
2022-04-13 16:25:00	209.892		0.656	490.865	moved flask into new Infors shaker shaker 37C 220 rpm 25 mm throw		#DIV/0!	774.865		FALSE	70	FALSE
2022-04-13 16:30:00	209.896		0.00328	490.865	200x dilution	30 mL M9 + 500 mM MeOH	6.88885	774.865		TRUE	71	TRUE
2022-04-14 08:15:00	210.552		0.016	493.152			4.35967	777.152		FALSE	71	TRUE
2022-04-14 15:25:00	210.851		0.05	494.796			7.9855	778.796		FALSE	71	TRUE
2022-04-15 19:00:00	212		0.548	498.25			#DIV/0!	782.25		FALSE	71	TRUE
2022-04-15 19:05:00	212.003		0.00274	498.25	200x dilution	30 mL M9 + 500 mM MeOH	8.48438	782.25		TRUE	72	FALSE
2022-04-18 19:15:00	215.01		0.996	506.756			#DIV/0!	790.756		FALSE	72	FALSE
2022-04-18 19:20:00	215.014		0.00498	506.756	200x dilution, added Kan to medium, to select against potential contaminations	30 mL M9 + 500 mM MeOH + Kan	48.6701	790.756		TRUE	73	TRUE
2022-04-19 08:25:00	215.559		0.006	507.024			5.0681	791.024		FALSE	73	TRUE
2022-04-19 17:55:00	215.955		0.022	508.899			5.14017	792.899		FALSE	73	TRUE
2022-04-20 08:15:00	216.552		0.152	511.687			7.42572	795.687		FALSE	73	TRUE
2022-04-20 17:00:00	216.917		0.344	512.866			#DIV/0!	796.866		FALSE	73	TRUE
2022-04-20 17:05:00	216.92		0.00172	512.866	200x dilution	30 mL M9 + 500 mM MeOH	6.38739	796.866		TRUE	74	FALSE
2022-04-21 08:20:00	217.556		0.009	515.253			5.36209	799.253		FALSE	74	FALSE
2022-04-22 08:10:00	218.549		0.196	519.698			8.6357	803.698		FALSE	74	FALSE
2022-04-22 16:15:00	218.885		0.375	520.634			#DIV/0!	804.634		FALSE	74	FALSE
2022-04-22 16:20:00	218.889		0.001875	520.634	200x dilution	30 mL M9 + 500 mM MeOH	8.34147	804.634		TRUE	75	TRUE
2022-04-25 17:00:00	221.917		0.786	529.345			#DIV/0!	813.345		FALSE	75	TRUE
2022-04-25 17:05:00	221.92		0.00393	529.345	200x dilution	30 mL M9 + 500 mM MeOH	7.01075	813.345		TRUE	76	FALSE
2022-04-27 08:25:00	223.559		0.192	534.956			11.9796	818.956		FALSE	76	FALSE
2022-04-27 12:25:00	223.726		0.242	535.29			3.67271	819.29		FALSE	76	FALSE
2022-04-27 16:30:00	223.896		0.523	536.402			#DIV/0!	820.402		FALSE	76	FALSE
2022-04-27 16:35:00	223.899		0.002615	536.402	200x dilution	30 mL M9 + 500 mM MeOH	5.71522	820.402		TRUE	77	TRUE
2022-04-29 16:10:00	225.882		0.839	544.727			#DIV/0!	828.727		FALSE	77	TRUE
2022-04-29 16:15:00	225.885		0.004195	544.727	200x dilution	30 mL M9 + 500 mM MeOH	8.22607	828.727		TRUE	78	FALSE
2022-05-02 16:55:00	228.913		1.914	553.561			#DIV/0!	837.561		FALSE	78	FALSE
2022-05-02 17:10:00	228.924		0.00957	553.561	200x dilution	30 mL M9 + 500 mM MeOH	12.9762	837.561		TRUE	79	TRUE
2022-05-03 08:45:00	229.573		0.022	554.762			4.54795	838.762		FALSE	79	TRUE
2022-05-03 16:15:00	229.885		0.069	556.411			5.78742	840.411		FALSE	79	TRUE
2022-05-04 08:35:00	230.566		0.488	559.233			9.20688	843.233		FALSE	79	TRUE
2022-05-04 17:20:00	230.931		0.943	560.184			#DIV/0!	844.184		FALSE	79	TRUE
2022-05-04 17:25:00	230.934		0.004715	560.184	200x dilution	30 mL M9 + 500 mM MeOH	9.28348	844.184		TRUE	80	FALSE
2022-05-05 08:55:00	231.58		0.015	561.853			5.65024	845.853		FALSE	80	FALSE
2022-05-06 17:15:00	232.927		0.792	567.576			#DIV/0!	851.576		FALSE	80	FALSE
2022-05-06 17:20:00	232.931		0.001584	567.576	500x dilution	30 mL M9 + 500 mM MeOH	7.65777	851.576		TRUE	81	TRUE
2022-05-09 19:30:00	236.021		1.304	577.261			#DIV/0!	861.261		FALSE	81	TRUE
2022-05-09 19:35:00	236.024		0.00652	577.261	200x dilution	30 mL M9 + 500 mM MeOH	17.5599	861.261		TRUE	82	FALSE
2022-05-10 08:50:00	236.576		0.011	578.015			5.03228	862.015		FALSE	82	FALSE
2022-05-11 08:20:00	237.556		0.28	582.685			9.41461	866.685		FALSE	82	FALSE
2022-05-11 17:55:00	237.955		0.567	583.703			#DIV/0!	867.703		FALSE	82	FALSE
2022-05-11 18:00:00	237.958		0.002835	583.703	200x dilution	30 mL M9 + 500 mM MeOH	6.35918	867.703		TRUE	83	TRUE
2022-05-13 08:20:00	239.556		0.185	589.731			7.04797	873.731		FALSE	83	TRUE
2022-05-13 16:15:00	239.885		0.403	590.855			#DIV/0!	874.855		FALSE	83	TRUE
2022-05-13 16:20:00	239.889		0.002015	590.855	200x dilution	30 mL M9 + 500 mM MeOH	8.01757	874.855		TRUE	84	FALSE
2022-05-16 16:45:00	242.906		1.055	599.887			#DIV/0!	883.887		FALSE	84	FALSE
2022-05-16 16:50:00	242.91		0.005275	599.887	200x dilution	30 mL M9 + 500 mM MeOH	7.83886	883.887		TRUE	85	TRUE
2022-05-18 08:30:00	244.562		0.176	604.947			8.28259	888.947		FALSE	85	TRUE
2022-05-18 18:45:00	244.99		0.415	606.185			#DIV/0!	890.185		FALSE	85	TRUE
2022-05-18 18:50:00	244.993		0.00415	606.185	100x dilution	30 mL M9 + 500 mM MeOH	9.59952	890.185		TRUE	86	FALSE
2022-05-19 08:20:00	245.556		0.011	607.591			4.97988	891.591		FALSE	86	FALSE
2022-05-20 08:15:00	246.552		0.307	612.394			11.0674	896.394		FALSE	86	FALSE
2022-05-20 16:25:00	246.892		0.512	613.131			#DIV/0!	897.131		FALSE	86	FALSE
2022-05-20 16:30:00	246.896		0.001024	613.131	500x dilution	30 mL M9 + 500 mM MeOH	7.56736	897.131		TRUE	87	TRUE
2022-05-23 15:55:00	249.872		0.71	622.569			#DIV/0!	906.569		FALSE	87	TRUE
2022-05-23 16:00:00	249.875		0.00355	622.569	200x dilution	30 mL M9 + 500 mM MeOH	6.85192	906.569		TRUE	88	FALSE
2022-05-25 08:20:00	251.556		0.21	628.455			10.0653	912.455		FALSE	88	FALSE
2022-05-25 15:30:00	251.854		0.344	629.167			#DIV/0!	913.167		FALSE	88	FALSE
2022-05-25 15:35:00	251.858		0.00344	629.167	100x dilution	30 mL M9 + 500 mM MeOH	6.42845	913.167		TRUE	89	TRUE
2022-05-27 17:35:00	253.941		0.755	636.945			#DIV/0!	920.945		FALSE	89	TRUE
2022-05-27 17:40:00	253.944		0.003775	636.945	200x dilution	30 mL M9 + 500 mM MeOH	8.47895	920.945		TRUE	90	FALSE
2022-05-30 15:35:00	256.858		1.146	645.191			#DIV/0!	929.191		FALSE	90	FALSE
2022-05-30 15:40:00	256.861		0.00573	645.191	200x dilution	30 mL M9 + 500 mM MeOH	7.61694	929.191		TRUE	91	TRUE
2022-06-01 18:50:00	258.993		0.603	651.909			#DIV/0!	935.909		FALSE	91	TRUE
2022-06-01 18:55:00	258.997		0.00603	651.909	100x dilution	30 mL M9 + 500 mM MeOH	6.99159	935.909		TRUE	92	FALSE
2022-06-03 17:15:00	260.927		0.596	658.536			#DIV/0!	942.536		FALSE	92	FALSE
2022-06-03 17:20:00	260.931		0.001192	658.536	500x dilution	30 mL M9 + 500 mM MeOH	9.46684	942.536		TRUE	93	TRUE
2022-06-07 16:15:00	264.885		1.243	668.562			#DIV/0!	952.562		FALSE	93	TRUE
2022-06-07 16:20:00	264.889		0.01243	668.562	100x dilution	30 mL M9 + 500 mM MeOH	9.52035	952.562		TRUE	94	FALSE
2022-06-09 09:10:00	266.59		0.243	672.851			17.6869	956.851		FALSE	94	FALSE
2022-06-10 17:25:00	267.934		0.86	674.674			#DIV/0!	958.674		FALSE	94	FALSE
2022-06-10 17:35:00	267.941		0.00172	674.674	500x dilution	30 mL M9 + 500 mM MeOH	8.19135	958.674		TRUE	95	TRUE
2022-06-13 16:15:00	270.885		0.68	683.301			#DIV/0!	967.301		FALSE	95	TRUE
2022-06-13 16:20:00	270.889		0.0034	683.301	200x dilution	30 mL M9 + 500 mM MeOH	7.10333	967.301		TRUE	96	FALSE
2022-06-15 16:40:00	272.903		0.38	690.106			#DIV/0!	974.106		FALSE	96	FALSE
2022-06-15 16:45:00	272.906		0.0038	690.106	100x dilution	30 mL M9 + 500 mM MeOH	6.61046	974.106		TRUE	97	TRUE
2022-06-17 12:55:00	274.747		0.39	696.787			#DIV/0!	980.787		FALSE	97	TRUE
2022-06-17 13:00:00	274.75		0.00078	696.787	500x dilution	30 mL M9 + 500 mM MeOH	7.82718	980.787		TRUE	98	FALSE
2022-06-20 17:05:00	277.92		0.658	706.507			#DIV/0!	990.507		FALSE	98	FALSE
2022-06-20 17:10:00	277.924		0.00329	706.507	200x dilution	30 mL M9 + 500 mM MeOH	7.4293	990.507		TRUE	99	TRUE
2022-06-22 16:10:00	279.882		0.264	712.834			#DIV/0!	996.834		FALSE	99	TRUE
2022-06-22 16:20:00	279.889		0.00264	712.834	100x dilution	30 mL M9 + 500 mM MeOH	6.52836	996.834		TRUE	100	FALSE
2022-06-24 13:15:00	281.76		0.311	719.714			#DIV/0!	1003.71		FALSE	100	FALSE
2022-06-24 13:20:00	281.764		0.000622	719.714	500x dilution	30 mL M9 + 500 mM MeOH	7.59605	1003.71		TRUE	101	TRUE
2022-06-27 16:00:00	284.875		0.566	729.544			#DIV/0!	1013.54		FALSE	101	TRUE
2022-06-27 16:05:00	284.878		0.00283	729.544	200x dilution	30 mL M9 + 500 mM MeOH	6.71921	1013.54		TRUE	102	FALSE
2022-06-29 16:40:00	286.903		0.425	736.774			#DIV/0!	1020.77		FALSE	102	FALSE
2022-06-29 16:45:00	286.906		0.00425	736.774	100x dilution	30 mL M9 + 500 mM MeOH	6.31553	1020.77		TRUE	103	TRUE
2022-07-01 18:00:00	288.958		0.946	744.572			#DIV/0!	1028.57		FALSE	103	TRUE
2022-07-01 18:05:00	288.962		0.001892	744.572	500x dilution	30 mL M9 + 500 mM MeOH	7.71467	1028.57		TRUE	104	FALSE
2022-07-04 18:00:00	291.958		1.211	753.894			#DIV/0!	1037.89		FALSE	104	FALSE
2022-07-04 18:05:00	291.962		0.01211	753.894	100x dilution	30 mL M9 + 500 mM MeOH	8.00063	1037.89		TRUE	105	TRUE
2022-07-06 16:15:00	293.885		0.661	759.665			#DIV/0!	1043.66		FALSE	105	TRUE
2022-07-06 16:20:00	293.889		0.00661	759.665	100x dilution	30 mL M9 + 500 mM MeOH	6.4056	1043.66		TRUE	106	FALSE
2022-07-07 08:15:00	294.552		0.037	762.15			7.55738	1046.15		FALSE	106	FALSE
2022-07-08 17:40:00	295.944		0.793	766.571			#DIV/0!	1050.57		FALSE	106	FALSE
2022-07-08 17:45:00	295.948		0.001586	766.571	500x dilution	30 mL M9 + 500 mM MeOH	7.87986	1050.57		TRUE	107	TRUE
2022-07-11 18:25:00	298.976		0.947	775.793			#DIV/0!	1059.79		FALSE	107	TRUE
2022-07-11 18:30:00	298.979		0.004735	775.793	200x dilution	30 mL M9 + 500 mM MeOH	7.31785	1059.79		TRUE	108	FALSE
2022-07-13 16:10:00	300.882		0.358	782.034			#DIV/0!	1066.03		FALSE	108	FALSE
2022-07-13 16:15:00	300.885		0.00179	782.034	200x dilution ; antibiotic added to select against any potential contamination	30 mL M9 + 500 mM MeOH + Kan + Amp + Sm	7.4697	1066.03		TRUE	109	TRUE
2022-07-15 17:00:00	302.917		0.165	788.56			#DIV/0!	1072.56		FALSE	109	TRUE
2022-07-15 17:05:00	302.92		0.000825	788.56	200x dilution	30 mL M9 + 500 mM MeOH	7.49057	1072.56		TRUE	110	FALSE
2022-07-18 16:25:00	305.892		0.607	798.083			#DIV/0!	1082.08		FALSE	110	FALSE
2022-07-18 16:30:00	305.896		0.003035	798.083	200x dilution	30 mL M9 + 500 mM MeOH	7.10666	1082.08		TRUE	111	TRUE
2022-07-20 16:40:00	307.903		0.333	804.861			#DIV/0!	1088.86		FALSE	111	TRUE
2022-07-20 16:45:00	307.906		0.00333	804.861	100x dilution	30 mL M9 + 500 mM MeOH	6.86647	1088.86		TRUE	112	FALSE
2022-07-22 16:20:00	309.889		0.406	811.791			#DIV/0!	1095.79		FALSE	112	FALSE
2022-07-22 16:25:00	309.892		0.000812	811.791	500x dilution	30 mL M9 + 500 mM MeOH	7.61305	1095.79		TRUE	113	TRUE
2022-07-25 17:00:00	312.917		0.602	821.325			#DIV/0!	1105.32		FALSE	113	TRUE
2022-07-25 17:05:00	312.92		0.00301	821.325	200x dilution	30 mL M9 + 500 mM MeOH	7.24251	1105.32		TRUE	114	FALSE
2022-07-27 16:20:00	314.889		0.277	827.849			#DIV/0!	1111.85		FALSE	114	FALSE
2022-07-27 16:25:00	314.892		0.00277	827.849	100x dilution	30 mL M9 + 500 mM MeOH	5.66974	1111.85		TRUE	115	TRUE
2022-07-29 16:10:00	316.882		0.95	836.27	created cryostock took gDNA sample		#DIV/0!	1120.27		FALSE	115	TRUE
2022-07-29 16:15:00	316.885		0.0019	836.27	500x dilution	30 mL M9 + 500 mM MeOH	8.77482	1120.27		TRUE	116	FALSE
2022-08-02 09:20:00	320.597		2.162	846.423			#DIV/0!	1130.42		FALSE	116	FALSE
2022-08-02 09:25:00	320.601		0.02162	846.423	100x dilution	30 mL M9 + 500 mM MeOH	8.16848	1130.42		TRUE	117	TRUE
2022-08-03 16:20:00	321.889		0.298	850.208			#DIV/0!	1134.21		FALSE	117	TRUE
2022-08-03 16:25:00	321.892		0.00298	850.208	100x dilution	30 mL M9 + 500 mM MeOH	5.88361	1134.21		TRUE	118	FALSE
2022-08-05 15:15:00	323.844		0.742	858.167			#DIV/0!	1142.17		FALSE	118	FALSE
2022-08-05 15:20:00	323.847		0.001484	858.167	500x dilution	30 mL M9 + 500 mM MeOH	7.65835	1142.17		TRUE	119	TRUE
2022-08-08 18:10:00	326.965		1.297	867.939			#DIV/0!	1151.94		FALSE	119	TRUE
2022-08-08 18:15:00	326.969		0.006485	867.939	200x dilution	30 mL M9 + 500 mM MeOH	6.0362	1151.94		TRUE	120	FALSE
2022-08-10 16:25:00	328.892		1.301	875.587			#DIV/0!	1159.59		FALSE	120	FALSE
2022-08-10 16:30:00	328.896		0.01301	875.587	100x dilution	30 mL M9 + 500 mM MeOH	5.72273	1159.59		TRUE	121	TRUE
2022-08-12 09:20:00	330.597		1.829	882.723			#DIV/0!	1166.72		FALSE	121	TRUE
2022-08-12 09:25:00	330.601		0.003658	882.723	500x dilution	30 mL M9 + 500 mM MeOH	8.3826	1166.72		TRUE	122	FALSE
2022-08-15 16:20:00	333.889		2.496	892.137			#DIV/0!	1176.14		FALSE	122	FALSE
2022-08-15 16:25:00	333.892		0.01248	892.137	200x dilution	30 mL M9 + 500 mM MeOH	7.23871	1176.14		TRUE	123	TRUE
2022-08-17 17:00:00	335.917		1.308	898.848			#DIV/0!	1182.85		FALSE	123	TRUE
2022-08-17 17:05:00	335.92		0.00654	898.848	200x dilution	30 mL M9 + 500 mM MeOH	5.89817	1182.85		TRUE	124	FALSE
2022-08-19 16:20:00	337.889		1.687	906.859			#DIV/0!	1190.86		FALSE	124	FALSE
2022-08-19 16:25:00	337.892		0.003374	906.859	500x dilution	30 mL M9 + 500 mM MeOH	9.16479	1190.86		TRUE	125	TRUE
2022-08-23 08:40:00	341.569		2.672	916.489			#DIV/0!	1200.49		FALSE	125	TRUE
2022-08-23 08:45:00	341.573		0.02672	916.489	100x dilution	30 mL M9 + 500 mM MeOH	7.08633	1200.49		TRUE	126	FALSE
2022-08-24 16:00:00	342.875		0.568	920.899			#DIV/0!	1204.9		FALSE	126	FALSE
2022-08-24 16:05:00	342.878		0.00568	920.899	100x dilution	30 mL M9 + 500 mM MeOH	6.06993	1204.9		TRUE	127	TRUE
2022-08-26 16:45:00	344.906		1.472	928.916			#DIV/0!	1212.92		FALSE	127	TRUE
2022-08-26 16:50:00	344.91		0.002944	928.916	500x dilution	30 mL M9 + 500 mM MeOH	7.71877	1212.92		TRUE	128	FALSE
2022-08-29 17:40:00	347.944		2.039	938.352			#DIV/0!	1222.35		FALSE	128	FALSE
2022-08-29 17:45:00	347.948		0.010195	938.352	200x dilution	30 mL M9 + 500 mM MeOH	6.32971	1222.35		TRUE	129	TRUE
2022-08-31 16:15:00	349.885		1.659	945.698			#DIV/0!	1229.7		FALSE	129	TRUE
2022-08-31 16:20:00	349.889		0.008295	945.698	200x dilution	30 mL M9 + 500 mM MeOH	5.53836	1229.7		TRUE	130	FALSE
2022-09-02 08:45:00	351.573		1.305	952.996			#DIV/0!	1237		FALSE	130	FALSE
2022-09-02 08:50:00	351.576		0.006525	952.996	200x dilution	30 mL M9 + 500 mM MeOH	9.27145	1237		TRUE	131	TRUE
2022-09-05 17:00:00	354.917		2.615	961.643			#DIV/0!	1245.64		FALSE	131	TRUE
2022-09-05 17:05:00	354.92		0.013075	961.643	200x dilution	30 mL M9 + 500 mM MeOH	7.40782	1245.64		TRUE	132	FALSE
2022-09-07 16:45:00	356.906		1.131	968.077			#DIV/0!	1252.08		FALSE	132	FALSE
2022-09-07 16:50:00	356.91		0.005655	968.077	200x dilution	30 mL M9 + 500 mM MeOH + Kan + Carb + Sm	6.65572	1252.08		TRUE	133	TRUE
2022-09-09 15:35:00	358.858		0.736	975.101	sts on R2A+0.5% MeOH		#DIV/0!	1259.1		FALSE	133	TRUE
2022-09-09 15:40:00	358.861		0.00368	975.101	200x dilution	30 mL M9 + 500 mM MeOH	7.84314	1259.1		TRUE	134	FALSE
2022-09-12 11:30:00	361.688		1.477	983.75			#DIV/0!	1267.75		FALSE	134	FALSE
2022-09-12 11:35:00	361.691		0.007385	983.75	200x dilution	30 mL M9 + 500 mM MeOH	7.45696	1267.75		TRUE	135	TRUE
2022-09-14 15:00:00	363.833		0.879	990.645			#DIV/0!	1274.65		FALSE	135	TRUE
2022-09-14 15:05:00	363.837		0.004395	990.645	200x dilution	30 mL M9 + 500 mM MeOH	6.71777	1274.65		TRUE	136	FALSE
2022-09-16 15:55:00	365.872		0.678	997.914			#DIV/0!	1281.91		FALSE	136	FALSE
2022-09-16 16:00:00	365.875		0.001356	997.914	500x dilution	30 mL M9 + 500 mM MeOH + Kan + Carb + Sm	7.68108	1281.91		TRUE	137	TRUE
2022-09-19 16:25:00	368.892		0.934	1007.34			#DIV/0!	1291.34		FALSE	137	TRUE
2022-09-19 16:30:00	368.896		0.00467	1007.34	200x dilution	30 mL M9 + 500 mM MeOH	7.09727	1291.34		TRUE	138	FALSE
2022-09-21 17:05:00	370.92		0.537	1014.19			#DIV/0!	1298.19		FALSE	138	FALSE
2022-09-21 17:10:00	370.924		0.002685	1014.19	200x dilution	30 mL M9 + 500 mM MeOH	6.15338	1298.19		TRUE	139	TRUE
2022-09-23 15:55:00	372.872		0.52	1021.79			#DIV/0!	1305.79		FALSE	139	TRUE
2022-09-23 16:00:00	372.875		0.00104	1021.79	500x dilution	30 mL M9 + 500 mM MeOH	7.39526	1305.79		TRUE	140	FALSE
2022-09-26 16:20:00	375.889		0.915	1031.57			#DIV/0!	1315.57		FALSE	140	FALSE
2022-09-26 16:25:00	375.892		0.004575	1031.57	200x dilution	30 mL M9 + 500 mM MeOH	6.90601	1315.57		TRUE	141	TRUE
2022-09-28 16:50:00	377.91		0.59	1038.58			#DIV/0!	1322.58		FALSE	141	TRUE
2022-09-28 16:55:00	377.913		0.00295	1038.58	200x dilution	30 mL M9 + 500 mM MeOH	6.44077	1322.58		TRUE	142	FALSE
2022-09-30 15:55:00	379.872		0.464	1045.87			#DIV/0!	1329.87		FALSE	142	FALSE
2022-09-30 16:00:00	379.875		0.000928	1045.87	500x dilution	30 mL M9 + 500 mM MeOH	7.04341	1329.87		TRUE	143	TRUE
2022-10-03 16:25:00	382.892		1.155	1056.16			#DIV/0!	1340.16		FALSE	143	TRUE
2022-10-03 16:30:00	382.896		0.005775	1056.16	200x dilution	30 mL M9 + 500 mM MeOH	7.34051	1340.16		TRUE	144	FALSE
2022-10-05 17:00:00	384.917		0.563	1062.76			#DIV/0!	1346.76		FALSE	144	FALSE
2022-10-05 17:05:00	384.92		0.002815	1062.76	200x dilution	30 mL M9 + 500 mM MeOH	6.29878	1346.76		TRUE	145	TRUE
2022-10-07 15:40:00	386.861		0.474	1070.16			#DIV/0!	1354.16		FALSE	145	TRUE
2022-10-07 15:45:00	386.865		0.000948	1070.16	500x dilution	30 mL M9 + 500 mM MeOH	7.34031	1354.16		TRUE	146	FALSE
2022-10-10 17:10:00	389.924		0.972	1080.16			#DIV/0!	1364.16		FALSE	146	FALSE
2022-10-10 17:15:00	389.927		0.00486	1080.16	200x dilution	30 mL M9 + 500 mM MeOH	7.26171	1364.16		TRUE	147	TRUE
2022-10-12 15:55:00	391.872		0.418	1086.59			#DIV/0!	1370.59		FALSE	147	TRUE
2022-10-12 16:00:00	391.875		0.00209	1086.59	200x dilution	30 mL M9 + 500 mM MeOH	5.41104	1370.59		TRUE	148	FALSE
2022-10-14 15:55:00	393.872		0.968	1095.44			#DIV/0!	1379.44		FALSE	148	FALSE
2022-10-14 16:00:00	393.875		0.001936	1095.44	500x dilution	30 mL M9 + 500 mM MeOH	7.35946	1379.44		TRUE	149	TRUE
2022-10-17 16:10:00	396.882		1.733	1105.25			#DIV/0!	1389.25		FALSE	149	TRUE
2022-10-17 16:15:00	396.885		0.008665	1105.25	200x dilution	30 mL M9 + 500 mM MeOH	6.93983	1389.25		TRUE	150	FALSE
2022-10-19 16:00:00	398.875		1.021	1112.13			#DIV/0!	1396.13		FALSE	150	FALSE
2022-10-19 16:05:00	398.878		0.005105	1112.13	200x dilution	30 mL M9 + 500 mM MeOH	6.37122	1396.13		TRUE	151	TRUE
2022-10-21 16:25:00	400.892		0.981	1119.71			#DIV/0!	1403.71		FALSE	151	TRUE
2022-10-21 16:30:00	400.896		0.001962	1119.71	500x dilution	30 mL M9 + 500 mM MeOH	7.44983	1403.71		TRUE	152	FALSE
2022-10-24 16:00:00	403.875		1.52	1129.31	created cryostock took gDNA sample		#DIV/0!	1413.31		FALSE	152	FALSE
2022-10-24 16:05:00	403.878		0.0076	1129.31	200x dilution	30 mL M9 + 500 mM MeOH	7.16355	1413.31		TRUE	153	TRUE
2022-10-26 16:30:00	405.896		0.823	1136.07			#DIV/0!	1420.07		FALSE	153	TRUE
2022-10-26 16:35:00	405.899		0.004115	1136.07	200x dilution	30 mL M9 + 500 mM MeOH	6.24143	1420.07		TRUE	154	FALSE
2022-10-28 16:50:00	407.91		0.874	1143.8			#DIV/0!	1427.8		FALSE	154	FALSE
2022-10-28 16:55:00	407.913		0.001748	1143.8	500x dilution	30 mL M9 + 500 mM MeOH	7.42302	1427.8		TRUE	155	TRUE
2022-10-31 16:45:00	410.906		1.431	1153.48			#DIV/0!	1437.48		FALSE	155	TRUE
2022-10-31 16:50:00	410.91		0.007155	1153.48	200x dilution	30 mL M9 + 500 mM MeOH	6.90718	1437.48		TRUE	156	FALSE
2022-11-02 16:25:00	412.892		0.848	1160.37			#DIV/0!	1444.37		FALSE	156	FALSE
2022-11-02 16:30:00	412.896		0.00424	1160.37	200x dilution	30 mL M9 + 500 mM MeOH	6.20816	1444.37		TRUE	157	TRUE
2022-11-04 17:15:00	414.927		0.98	1168.22			#DIV/0!	1452.22		FALSE	157	TRUE
2022-11-04 17:20:00	414.931		0.00098	1168.22	1000x dilution	30 mL M9 + 500 mM MeOH	6.98165	1452.22		TRUE	158	FALSE
2022-11-07 16:35:00	417.899		1.157	1178.43			#DIV/0!	1462.43		FALSE	158	FALSE
2022-11-07 16:40:00	417.903		0.005785	1178.43	200x dilution	30 mL M9 + 500 mM MeOH	6.86518	1462.43		TRUE	159	TRUE
2022-11-09 16:30:00	419.896		0.724	1185.39			#DIV/0!	1469.39		FALSE	159	TRUE
2022-11-09 16:35:00	419.899		0.00362	1185.39	200x dilution	30 mL M9 + 500 mM MeOH	6.39868	1469.39		TRUE	160	FALSE
2022-11-11 16:50:00	421.91		0.674	1192.93			#DIV/0!	1476.93		FALSE	160	FALSE
2022-11-11 16:55:00	421.913		0.000674	1192.93	1000x dilution	30 mL M9 + 500 mM MeOH	5.86129	1476.93		TRUE	161	TRUE
2022-11-14 16:00:00	424.875		3.016	1205.06	sts on R2A+0.5% MeOH to check for contamination		#DIV/0!	1489.06		FALSE	161	TRUE
2022-11-14 16:05:00	424.878		0.01508	1205.06	200x dilution	30 mL M9 + 500 mM MeOH	2.36085	1489.06		TRUE	162	FALSE
2022-11-15 05:25:00	425.434		0.756	1210.71			12.9956	1494.71		FALSE	162	FALSE
2022-11-16 18:05:00	426.962		5.344	1213.53			#DIV/0!	1497.53		FALSE	162	FALSE
2022-11-16 18:10:00	426.965		0.02672	1213.53	200x dilution	30 mL M9 + 500 mM MeOH + Carb + Sm + Kan	7.11534	1497.53		TRUE	163	TRUE
2022-11-17 09:30:00	427.604		0.119	1215.69			5.89825	1499.69		FALSE	163	TRUE
2022-11-18 10:05:00	428.628		2.139	1219.85			25.0867	1503.85		FALSE	163	TRUE
2022-11-18 18:50:00	428.993		2.724	1220.2			#DIV/0!	1504.2		FALSE	163	TRUE
2022-11-18 18:55:00	428.997		0.0002724	1220.2	10k x dilution	30 mL M9 + 500 mM MeOH + Carb + Sm + Kan	5.53678	1504.2		TRUE	164	FALSE
2022-11-21 16:55:00	431.913		1.742	1232.85			#DIV/0!	1516.85		FALSE	164	FALSE
2022-11-21 17:00:00	431.917		0.00871	1232.85	200x dilution	30 mL M9 + 500 mM MeOH	5.91028	1516.85		TRUE	165	TRUE
2022-11-23 16:55:00	433.913		2.402	1240.95	sts on M9+MeOH (soaked with MeOH additionally) -> origin of MEcoli_ref_2 (985.4 doublings post ref_1)		868.147	1524.95		FALSE	165	TRUE

## Sheet: 1-Replicate E
			OD600	Generations
		replicate	1	1	Comments	Medium	estimated doubling time	no. of generations since beginning of evolution towards methylotrophy
date	T [d]
2021-09-15 19:00:00	0	1	0.0294231	0	52x dilution from replicate 4 sts on LB + 500 mM MeOH + Amp + Sm sts on M9 + 500 mM MeOH + Amp + Sm sts on M9 + 20 mM pyruvate + 500 mM MeOH + Amp + Sm	30 mL M9 + 500 mM MeOH + Amp + Sm		284		TRUE	1	TRUE
2021-09-16 15:00:00	0.833333		0.03	0.0280144			32.1137	284.028		FALSE	1	TRUE
2021-09-17 14:40:00	1.81944		0.05	0.76498			24.4145	284.765		FALSE	1	TRUE
2021-09-18 23:30:00	3.1875		0.127	2.10981			34.5795	286.11		FALSE	1	TRUE
2021-09-19 19:20:00	4.01389		0.189	2.68337			23.8104	286.683		FALSE	1	TRUE
2021-09-20 16:30:00	4.89583		0.35	3.57233			31.2569	287.572		FALSE	1	TRUE
2021-09-22 14:00:00	6.79167		0.96	5.02801			87.631	289.028		FALSE	1	TRUE
2021-09-23 18:00:00	7.95833		1.198	5.34754			#DIV/0!	289.348		FALSE	1	TRUE
2021-09-23 18:05:00	7.96181		0.01198	5.34754	100x dilution	30 mL M9 + 500 mM MeOH + Amp + Sm	19.356	289.348		TRUE	2	FALSE
2021-09-27 16:00:00	11.875		0.346	10.1996			16.4987	294.2		FALSE	2	FALSE
2021-09-28 17:20:00	12.9306		1.003	11.7351			#DIV/0!	295.735		FALSE	2	FALSE
2021-09-28 17:25:00	12.934		0.01003	11.7351	100x dilution	30 mL M9 + 500 mM MeOH + Amp + Sm	12.6619	295.735		TRUE	3	TRUE
2021-09-30 15:30:00	14.8542		0.125	15.3746			14.6423	299.375		FALSE	3	TRUE
2021-10-01 17:30:00	15.9375		0.428	17.1503			#DIV/0!	301.15		FALSE	3	TRUE
2021-10-01 17:35:00	15.941		0.00428	17.1503	100x dilution	30 mL M9 + 500 mM MeOH + Amp + Sm	12.7043	301.15		TRUE	4	FALSE
2021-10-03 20:00:00	18.0417		0.067	21.1188			14.2407	305.119		FALSE	4	FALSE
2021-10-04 15:15:00	18.8438		0.171	22.4705			17.2123	306.471		FALSE	4	FALSE
2021-10-06 18:00:00	20.9583		1.32	25.419			#DIV/0!	309.419		FALSE	4	FALSE
2021-10-06 18:05:00	20.9618		0.0132	25.419	100x dilution sts on M9 + 500 mM MeOH + Sm + Amp sts on LB + 500 mM MeOH + Sm + Amp	30 mL M9 + 500 mM MeOH + Amp + Sm	12.3176	309.419		TRUE	5	TRUE
2021-10-08 17:00:00	22.9167		0.185	29.2279			#DIV/0!	313.228		FALSE	5	TRUE
2021-10-08 17:05:00	22.9201		0.00185	29.2279	100x dilution	30 mL M9 + 500 mM MeOH + Amp + Sm	12.1292	313.228		TRUE	6	FALSE
2021-10-11 17:30:00	25.9375		0.116	35.1984			#DIV/0!	319.198		FALSE	6	FALSE
2021-10-11 17:35:00	25.941		0.00234343	35.1984	49.5x dilution (by accident)	30 mL M9 + 500 mM MeOH + Amp + Sm	12.2735	319.198		TRUE	7	TRUE
2021-10-14 17:45:00	28.9479		0.138	41.0783			#DIV/0!	325.078		FALSE	7	TRUE
2021-10-14 17:50:00	28.9514		0.00138	41.0783	100x dilution	30 mL M9 + 500 mM MeOH + Amp + Sm	13.4853	325.078		TRUE	8	FALSE
2021-10-18 11:00:00	32.6667		0.135	47.6904			#DIV/0!	331.69		FALSE	8	FALSE
2021-10-18 11:05:00	32.6701		0.00135	47.6904	100x dilution, higher MeOH concentration by accident	30 mL M9 + 830 mM MeOH + Amp + Sm	13.3905	331.69		TRUE	9	TRUE
2021-10-20 17:00:00	34.9167		0.022	51.7169			25	335.717		FALSE	9	TRUE
2021-10-22 19:00:00	37		0.088	53.7169			16.6238	337.717		FALSE	9	TRUE
2021-10-25 16:00:00	39.875		1.563	57.8676			#DIV/0!	341.868		FALSE	9	TRUE
2021-10-25 16:05:00	39.8785		0.01563	57.8676	100x dilution	30 mL M9 + 500 mM MeOH + Amp + Sm	9.81121	341.868		TRUE	10	FALSE
2021-10-27 15:00:00	41.8333		0.43	62.6495			14.9603	346.65		FALSE	10	FALSE
2021-10-28 15:30:00	42.8542		1.338	64.2872			#DIV/0!	348.287		FALSE	10	FALSE
2021-10-28 15:35:00	42.8576		0.01338	64.2872	100x dilution	30 mL M9 + 500 mM MeOH + Amp + Sm	10.8728	348.287		TRUE	11	TRUE
2021-10-31 13:30:00	45.7708		1.154	70.7176			#DIV/0!	354.718		FALSE	11	TRUE
2021-10-31 13:35:00	45.7743		0.01154	70.7176	100x dilution	30 mL M9 + 500 mM MeOH + Amp + Sm	11.5409	354.718		TRUE	12	FALSE
2021-11-03 16:45:00	48.9062		1.054	77.2307			#DIV/0!	361.231		FALSE	12	FALSE
2021-11-03 16:50:00	48.9097		0.01054	77.2307	100x dilution	30 mL M9 + 500 mM MeOH + Amp + Sm	14.2778	361.231		TRUE	13	TRUE
2021-11-07 17:25:00	52.934		1.146	83.9953			#DIV/0!	367.995		FALSE	13	TRUE
2021-11-07 17:45:00	52.9479		0.01146	83.9953	100x dilution	30 mL M9 + 500 mM MeOH + Amp + Sm	14.7902	367.995		TRUE	14	FALSE
2021-11-11 16:30:00	56.8958		0.972	90.4016			#DIV/0!	374.402		FALSE	14	FALSE
2021-11-11 16:35:00	56.8993		0.00972	90.4016	100x dilution	30 mL M9 + 500 mM MeOH + Amp + Sm	13.9599	374.402		TRUE	15	TRUE
2021-11-15 15:00:00	60.8333		1.056	97.165			#DIV/0!	381.165		FALSE	15	TRUE
2021-11-15 15:05:00	60.8368		0.01056	97.165	100x dilution	30 mL M9 + 500 mM MeOH + Amp + Sm	12.5704	381.165		TRUE	16	FALSE
2021-11-18 17:00:00	63.9167		0.622	103.045			#DIV/0!	387.045		FALSE	16	FALSE
2021-11-18 17:05:00	63.9201		0.00622	103.045	100x dilution	30 mL M9 + 500 mM MeOH + Amp + Sm	13.7042	387.045		TRUE	17	TRUE
2021-11-22 18:35:00	67.9826		0.862	110.16			#DIV/0!	394.16		FALSE	17	TRUE
2021-11-22 18:40:00	67.9861		0.00862	110.16	100x dilution	30 mL M9 + 500 mM MeOH + Amp + Sm + Kan	11.153	394.16		TRUE	18	FALSE
2021-11-25 09:30:00	70.6042		0.428	115.794			#DIV/0!	399.794		FALSE	18	FALSE
2021-11-25 09:35:00	70.6076		0.00428	115.794	100x dilution Additional Kan addition to medium to select against any potential contamination	30 mL M9 + 500 mM MeOH + Amp + Sm + Kan	10.8737	399.794		TRUE	19	TRUE
2021-11-29 14:45:00	74.8229		2.705	125.097	Sts on R2A + 500 mM MeOH plate to check for potential contamination (sudden very high OD) Checked for contaminations by cPCR against tpiA on 2021/12/02: no contaminations		#DIV/0!	409.097		FALSE	19	TRUE
2021-11-29 14:50:00	74.8264		0.02705	125.097	100x dilution	30 mL M9 + 500 mM MeOH + Amp + Sm	10.6298	409.097		TRUE	20	FALSE
2021-12-02 12:00:00	77.7083		2.46	131.604			#DIV/0!	415.604		FALSE	20	FALSE
2021-12-02 12:05:00	77.7118		0.0246	131.604	100x dilution	30 mL M9 + 500 mM MeOH + Amp + Sm	17.2785	415.604		TRUE	21	TRUE
2021-12-07 17:00:00	82.9167		3.692	138.834			#DIV/0!	422.834		FALSE	21	TRUE
2021-12-07 17:05:00	82.9201		0.03692	138.834	100x dilution	30 mL M9 + 500 mM MeOH + Amp + Sm	14.4287	422.834		TRUE	22	FALSE
2021-12-10 11:00:00	85.6667		0.876	143.402			#DIV/0!	427.402		FALSE	22	FALSE
2021-12-10 11:05:00	85.6701		0.00876	143.402	100x dilution	30 mL M9 + 500 mM MeOH	9.84497	427.402		TRUE	23	TRUE
2021-12-13 10:45:00	88.6562		1.361	150.682			#DIV/0!	434.682		FALSE	23	TRUE
2021-12-13 10:50:00	88.6597		0.01361	150.682	100x dilution	30 mL M9 + 500 mM MeOH	11.3491	434.682		TRUE	24	FALSE
2021-12-16 11:00:00	91.6667		1.117	157.041	sts'ed on M9 + 500 mM MeOH (added an additional 400 uL of MeOH to plates, plates were still rather liquid when cells were streaked)		#DIV/0!	441.041		FALSE	24	FALSE
2021-12-16 11:05:00	91.6701		0.01117	157.041	100x dilution	30 mL M9 + 500 mM MeOH	16.2381	441.041		TRUE	25	TRUE
2021-12-21 16:30:00	96.8958		2.361	164.764			#DIV/0!	448.764		FALSE	25	TRUE
2021-12-21 16:35:00	96.8993		0.02361	164.764	100x dilution	30 mL M9 + 500 mM MeOH	15.9223	448.764		TRUE	26	FALSE
2021-12-25 15:30:00	100.854		1.471	170.726			#DIV/0!	454.726		FALSE	26	FALSE
2021-12-25 15:35:00	100.858		0.01471	170.726	100x dilution	30 mL M9 + 500 mM MeOH	12.3751	454.726		TRUE	27	TRUE
2021-12-28 17:30:00	103.938		0.924	176.699			#DIV/0!	460.699		FALSE	27	TRUE
2021-12-28 17:35:00	103.941		0.00924	176.699	100x dilution added Kan to select against potential contaminations, medium appeared to be more brownish than other times	30 mL M9 + 500 mM MeOH + Kan	10.5825	460.699		TRUE	28	FALSE
2021-12-31 11:30:00	106.688		0.693	182.927			#DIV/0!	466.927		FALSE	28	FALSE
2021-12-31 11:35:00	106.691		0.00693	182.927	100x dilution	30 mL M9 + 500 mM MeOH	10.8145	466.927		TRUE	29	TRUE
2022-01-03 15:00:00	109.833		0.871	189.901			#DIV/0!	473.901		FALSE	29	TRUE
2022-01-03 15:05:00	109.837		0.00871	189.901	100x dilution	30 mL M9 + 500 mM MeOH	11.0417	473.901		TRUE	30	FALSE
2022-01-06 14:30:00	112.812		0.771	196.369			#DIV/0!	480.369		FALSE	30	FALSE
2022-01-06 14:35:00	112.816		0.00771	196.369	100x dilution	30 mL M9 + 500 mM MeOH	13.6419	480.369		TRUE	31	TRUE
2022-01-10 19:30:00	117.021		1.3	203.767			#DIV/0!	487.767		FALSE	31	TRUE
2022-01-10 19:35:00	117.024		0.013	203.767	100x dilution	30 mL M9 + 500 mM MeOH	10.3716	487.767		TRUE	32	FALSE
2022-01-12 18:30:00	118.979		0.299	208.29			#DIV/0!	492.29		FALSE	32	FALSE
2022-01-12 18:35:00	118.983		0.00299	208.29	100x dilution	30 mL M9 + 500 mM MeOH	8.07617	492.29		TRUE	33	TRUE
2022-01-15 17:00:00	121.917		1.26	217.009	sts'ed on M9 + 500 mM MeOH (added an additional 400 uL of MeOH to plates)		#DIV/0!	501.009		FALSE	33	TRUE
2022-01-15 17:05:00	121.92		0.0126	217.009	100x dilution	30 mL M9 + 500 mM MeOH	11.6606	501.009		TRUE	34	FALSE
2022-01-18 12:40:00	124.736		0.7	222.805			#DIV/0!	506.805		FALSE	34	FALSE
2022-01-18 12:45:00	124.74		0.007	222.805	100x dilution	30 mL M9 + 500 mM MeOH	11.964	506.805		TRUE	35	TRUE
2022-01-21 15:30:00	127.854		0.532	229.053			#DIV/0!	513.053		FALSE	35	TRUE
2022-01-21 15:35:00	127.858		0.00532	229.053	100x dilution	30 mL M9 + 500 mM MeOH	8.83094	513.053		TRUE	36	FALSE
2022-01-24 13:15:00	130.76		1.261	236.942			#DIV/0!	520.942		FALSE	36	FALSE
2022-01-24 13:20:00	130.764		0.01261	236.942	100x dilution	30 mL M9 + 500 mM MeOH	7.04102	520.942		TRUE	37	TRUE
2022-01-26 09:30:00	132.604		0.975	243.215	sts'ed on M9 + 500 mM MeOH		#DIV/0!	527.215		FALSE	37	TRUE
2022-01-26 09:35:00	132.608		0.00975	243.215	100x dilution	30 mL M9 + 500 mM MeOH	10.4103	527.215		TRUE	38	FALSE
2022-01-29 19:30:00	136.021		2.279	251.083			#DIV/0!	535.083		FALSE	38	FALSE
2022-01-29 19:35:00	136.024		0.02279	251.083	100x dilution	30 mL M9 + 500 mM MeOH	8.50369	535.083		TRUE	39	TRUE
2022-01-31 13:20:00	137.764		0.685	255.993			#DIV/0!	539.993		FALSE	39	TRUE
2022-01-31 13:25:00	137.767		0.00685	255.993	100x dilution	30 mL M9 + 500 mM MeOH + Kan	7.90472	539.993		TRUE	40	FALSE
2022-02-02 18:05:00	139.962		0.694	262.656			#DIV/0!	546.656		FALSE	40	FALSE
2022-02-02 18:10:00	139.965		0.00694	262.656	100x dilution	30 mL M9 + 500 mM MeOH	6.93203	546.656		TRUE	41	TRUE
2022-02-04 12:00:00	141.708		0.455	268.691			#DIV/0!	552.691		FALSE	41	TRUE
2022-02-04 12:05:00	141.712		0.00455	268.691	100x dilution	30 mL M9 + 500 mM MeOH	8.8396	552.691		TRUE	42	FALSE
2022-02-07 14:00:00	144.792		1.497	277.053			#DIV/0!	561.053		FALSE	42	FALSE
2022-02-07 14:05:00	144.795		0.01497	277.053	100x dilution	30 mL M9 + 500 mM MeOH	8.08979	561.053		TRUE	43	TRUE
2022-02-09 10:30:00	146.646		0.673	282.543			#DIV/0!	566.543		FALSE	43	TRUE
2022-02-09 10:35:00	146.649		0.00673	282.543	100x dilution	30 mL M9 + 500 mM MeOH	7.41406	566.543		TRUE	44	FALSE
2022-02-11 13:00:00	148.75		0.75	289.343			#DIV/0!	573.343		FALSE	44	FALSE
2022-02-11 13:05:00	148.753		0.0075	289.343	100x dilution	30 mL M9 + 500 mM MeOH	10.0935	573.343		TRUE	45	TRUE
2022-02-14 17:30:00	151.938		1.426	296.914			#DIV/0!	580.914		FALSE	45	TRUE
2022-02-14 17:35:00	151.941		0.01426	296.914	100x dilution	30 mL M9 + 500 mM MeOH	9.31174	580.914		TRUE	46	FALSE
2022-02-16 11:30:00	153.688		0.323	301.416			#DIV/0!	585.416		FALSE	46	FALSE
2022-02-16 11:35:00	153.691		0.00323	301.416	100x dilution	30 mL M9 + 500 mM MeOH	7.15866	585.416		TRUE	47	TRUE
2022-02-18 14:30:00	155.812		0.447	308.528			#DIV/0!	592.528		FALSE	47	TRUE
2022-02-18 14:35:00	155.816		0.000894	308.528	500x dilution	30 mL M9 + 500 mM MeOH	7.69135	592.528		TRUE	48	FALSE
2022-02-21 16:00:00	158.875		0.668	318.073			#DIV/0!	602.073		FALSE	48	FALSE
2022-02-21 16:05:00	158.878		0.00668	318.073	100x dilution	30 mL M9 + 500 mM MeOH	8.0483	602.073		TRUE	49	TRUE
2022-02-23 16:00:00	160.875		0.414	324.027			#DIV/0!	608.027		FALSE	49	TRUE
2022-02-23 16:05:00	160.878		0.00414	324.027	100x dilution	30 mL M9 + 500 mM MeOH	7.29835	608.027		TRUE	50	FALSE
2022-02-25 15:55:00	162.872		0.389	330.581			#DIV/0!	614.581		FALSE	50	FALSE
2022-02-25 16:00:00	162.875		0.000778	330.581	500x dilution	30 mL M9 + 500 mM MeOH	7.77562	614.581		TRUE	51	TRUE
2022-02-28 14:10:00	165.799		0.405	339.605			#DIV/0!	623.605		FALSE	51	TRUE
2022-02-28 14:15:00	165.802		0.00405	339.605	100x dilution	30 mL M9 + 500 mM MeOH	7.08836	623.605		TRUE	52	FALSE
2022-03-02 09:05:00	167.587		0.267	345.648			#DIV/0!	629.648		FALSE	52	FALSE
2022-03-02 09:10:00	167.59		0.00267	345.648	100x dilution	30 mL M9 + 500 mM MeOH	7.53936	629.648		TRUE	53	TRUE
2022-03-04 17:30:00	169.938		0.474	353.12			#DIV/0!	637.12		FALSE	53	TRUE
2022-03-04 17:35:00	169.941		0.000948	353.12	500x dilution	30 mL M9 + 500 mM MeOH+Amp+Sm+Kan	7.95894	637.12		TRUE	54	FALSE
2022-03-07 14:35:00	172.816		0.386	361.789			#DIV/0!	645.789		FALSE	54	FALSE
2022-03-07 14:40:00	172.819		0.00386	361.789			7.1522	645.789		FALSE	54	FALSE
2022-03-09 12:15:00	174.719		0.32	368.163			#DIV/0!	652.163		FALSE	54	FALSE
2022-03-09 12:20:00	174.722		0.0032	368.163	100x dilution	30 mL M9 + 500 mM MeOH	6.72393	652.163		TRUE	55	TRUE
2022-03-11 15:30:00	176.854		0.625	375.772			#DIV/0!	659.772		FALSE	55	TRUE
2022-03-11 15:40:00	176.861		0.00125	375.772	500x dilution	30 mL M9 + 500 mM MeOH	7.67087	659.772		TRUE	56	FALSE
2022-03-14 17:55:00	179.955		1.025	385.452			#DIV/0!	669.452		FALSE	56	FALSE
2022-03-14 18:00:00	179.958		0.01025	385.452	100x dilution	30 mL M9 + 500 mM MeOH	6.18751	669.452		TRUE	57	TRUE
2022-03-15 08:40:00	180.569		0.053	387.822			7.00559	671.822		FALSE	57	TRUE
2022-03-15 15:05:00	180.837		0.1	388.738			8.66799	672.738		FALSE	57	TRUE
2022-03-16 08:10:00	181.549		0.392	390.709			11.2694	674.709		FALSE	57	TRUE
2022-03-16 12:40:00	181.736		0.517	391.108			#DIV/0!	675.108		FALSE	57	TRUE
2022-03-16 12:55:00	181.747		0.00517	391.108	100x dilution	30 mL M9 + 500 mM MeOH	6.39793	675.108		TRUE	58	FALSE
2022-03-17 16:10:00	182.882		0.099	395.367			6.66141	679.367		FALSE	58	FALSE
2022-03-18 08:25:00	183.559		0.537	397.807			6.59289	681.807		FALSE	58	FALSE
2022-03-18 16:50:00	183.91		1.301	399.083			#DIV/0!	683.083		FALSE	58	FALSE
2022-03-18 17:05:00	183.92		0.002602	399.083	500x dilution	30 mL M9 + 500 mM MeOH	7.29979	683.083		TRUE	59	TRUE
2022-03-21 18:20:00	186.972		2.729	409.118			#DIV/0!	693.118		FALSE	59	TRUE
2022-03-21 18:35:00	186.983		0.02729	409.118	100x dilution	30 mL M9 + 500 mM MeOH	5.0403	693.118		TRUE	60	FALSE
2022-03-22 08:30:00	187.562		0.185	411.879			6.19983	695.879		FALSE	60	FALSE
2022-03-22 16:40:00	187.903		0.461	413.196			7.34509	697.196		FALSE	60	FALSE
2022-03-23 08:20:00	188.556		2.022	415.329			22.3403	699.329		FALSE	60	FALSE
2022-03-23 16:55:00	188.913		2.639	415.713			#DIV/0!	699.713		FALSE	60	FALSE
2022-03-23 17:05:00	188.92		0.02639	415.713	100x dilution	30 mL M9 + 500 mM MeOH	4.97897	699.713		TRUE	61	TRUE
2022-03-24 08:40:00	189.569		0.231	418.843			6.12579	702.843		FALSE	61	TRUE
2022-03-24 16:20:00	189.889		0.55	420.095			8.40295	704.095		FALSE	61	TRUE
2022-03-25 08:30:00	190.562		2.087	422.019			24.2564	706.019		FALSE	61	TRUE
2022-03-25 15:15:00	190.844		2.531	422.297			#DIV/0!	706.297		FALSE	61	TRUE
2022-03-25 15:20:00	190.847		0.002531	422.297	1000x dilution	30 mL M9 + 500 mM MeOH	7.29759	706.297		TRUE	62	FALSE
2022-03-28 15:30:00	193.854		2.4	432.186			#DIV/0!	716.186		FALSE	62	FALSE
2022-03-28 15:35:00	193.858		0.012	432.186	200x dilution	30 mL M9 + 500 mM MeOH	6.54426	716.186		TRUE	63	TRUE
2022-03-29 08:30:00	194.562		0.072	434.771			5.75227	718.771		FALSE	63	TRUE
2022-03-29 12:10:00	194.715		0.112	435.408			6.12384	719.408		FALSE	63	TRUE
2022-03-29 17:20:00	194.931		0.201	436.252			6.91141	720.252		FALSE	63	TRUE
2022-03-30 08:30:00	195.562		0.92	438.447			10.8607	722.447		FALSE	63	TRUE
2022-03-30 12:20:00	195.722		1.175	438.8			14.3085	722.8		FALSE	63	TRUE
2022-03-30 17:15:00	195.927		1.491	439.143			#DIV/0!	723.143		FALSE	63	TRUE
2022-03-30 17:30:00	195.938		0.007455	439.143	200x dilution	30 mL M9 + 500 mM MeOH	6.24283	723.143		TRUE	64	FALSE
2022-03-31 10:05:00	196.628		0.047	441.8			5.59525	725.8		FALSE	64	FALSE
2022-03-31 16:25:00	196.892		0.103	442.931			6.32098	726.931		FALSE	64	FALSE
2022-04-01 08:20:00	197.556		0.59	445.45			8.91295	729.45		FALSE	64	FALSE
2022-04-01 16:00:00	197.875		1.071	446.31			#DIV/0!	730.31		FALSE	64	FALSE
2022-04-01 16:05:00	197.878		0.001071	446.31	1000x dilution	30 mL M9 + 500 mM MeOH	6.98915	730.31		TRUE	65	TRUE
2022-04-04 16:10:00	200.882		1.363	456.623			#DIV/0!	740.623		FALSE	65	TRUE
2022-04-04 16:15:00	200.885		0.006815	456.623	200x dilution	30 mL M9 + 500 mM MeOH	6.98984	740.623		TRUE	66	FALSE
2022-04-05 08:45:00	201.573		0.035	458.984			5.58237	742.984		FALSE	66	FALSE
2022-04-05 16:05:00	201.878		0.087	460.298			6.40451	744.298		FALSE	66	FALSE
2022-04-06 08:10:00	202.549		0.496	462.809			10.8662	746.809		FALSE	66	FALSE
2022-04-06 16:30:00	202.896		0.844	463.576			#DIV/0!	747.576		FALSE	66	FALSE
2022-04-06 16:35:00	202.899		0.00422	463.576	200x dilution	30 mL M9 + 500 mM MeOH	6.80324	747.576		TRUE	67	TRUE
2022-04-07 08:20:00	203.556		0.021	465.891			5.74894	749.891		FALSE	67	TRUE
2022-04-07 16:10:00	203.882		0.054	467.253			6.24346	751.253		FALSE	67	TRUE
2022-04-08 08:15:00	204.552		0.322	469.829			8.22712	753.829		FALSE	67	TRUE
2022-04-08 15:50:00	204.868		0.61	470.751			#DIV/0!	754.751		FALSE	67	TRUE
2022-04-08 15:55:00	204.872		0.00061	470.751	1000x dilution	30 mL M9 + 500 mM MeOH	6.97021	754.751		TRUE	68	FALSE
2022-04-11 15:55:00	207.872		0.785	481.081			#DIV/0!	765.081		FALSE	68	FALSE
2022-04-11 16:00:00	207.875		0.003925	481.081	200x dilution, 1900: moved flask to 37°C room (shaking: 200 rpm)	30 mL M9 + 500 mM MeOH	8.3033	765.081		TRUE	69	TRUE
2022-04-12 08:50:00	208.576		0.016	483.108			5.15259	767.108		FALSE	69	TRUE
2022-04-12 17:00:00	208.917		0.048	484.693			5.83629	768.693		FALSE	69	TRUE
2022-04-13 09:00:00	209.583		0.321	487.435			11.1513	771.435		FALSE	69	TRUE
2022-04-13 16:25:00	209.892		0.509	488.1	moved flask into new Infors shaker shaker 37C 220 rpm 25 mm throw		#DIV/0!	772.1		FALSE	69	TRUE
2022-04-13 16:30:00	209.896		0.002545	488.1	200x dilution	30 mL M9 + 500 mM MeOH	7.03975	772.1		TRUE	70	FALSE
2022-04-14 08:15:00	210.552		0.012	490.337			5.62966	774.337		FALSE	70	FALSE
2022-04-14 15:25:00	210.851		0.029	491.61			7.2998	775.61		FALSE	70	FALSE
2022-04-15 19:00:00	212		0.398	495.389			#DIV/0!	779.389		FALSE	70	FALSE
2022-04-15 19:05:00	212.003		0.00199	495.389	200x dilution	30 mL M9 + 500 mM MeOH	7.97279	779.389		TRUE	71	TRUE
2022-04-18 19:15:00	215.01		1.056	504.44			#DIV/0!	788.44		FALSE	71	TRUE
2022-04-18 19:20:00	215.014		0.00528	504.44	200x dilution, added Kan to medium, to select against potential contaminations	30 mL M9 + 500 mM MeOH + Kan	11.0462	788.44		TRUE	72	FALSE
2022-04-19 08:25:00	215.559		0.012	505.625			5.0681	789.625		FALSE	72	FALSE
2022-04-19 17:55:00	215.955		0.044	507.499			6.15568	791.499		FALSE	72	FALSE
2022-04-20 08:15:00	216.552		0.221	509.828			10.0129	793.828		FALSE	72	FALSE
2022-04-20 17:00:00	216.917		0.405	510.701			#DIV/0!	794.701		FALSE	72	FALSE
2022-04-20 17:05:00	216.92		0.002025	510.701	200x dilution	30 mL M9 + 500 mM MeOH	11.6947	794.701		TRUE	73	TRUE
2022-04-21 08:20:00	217.556		0.005	512.005			4.76667	796.005		FALSE	73	TRUE
2022-04-22 08:10:00	218.549		0.16	517.005			8.82001	801.005		FALSE	73	TRUE
2022-04-22 16:15:00	218.885		0.302	517.922			#DIV/0!	801.922		FALSE	73	TRUE
2022-04-22 16:20:00	218.889		0.00151	517.922	200x dilution	30 mL M9 + 500 mM MeOH	7.9681	801.922		TRUE	74	FALSE
2022-04-25 17:00:00	221.917		0.84	527.042			#DIV/0!	811.042		FALSE	74	FALSE
2022-04-25 17:05:00	221.92		0.0042	527.042	200x dilution	30 mL M9 + 500 mM MeOH	7.00366	811.042		TRUE	75	TRUE
2022-04-27 08:25:00	223.559		0.206	532.658			15.9912	816.658		FALSE	75	TRUE
2022-04-27 12:25:00	223.726		0.245	532.908			3.89184	816.908		FALSE	75	TRUE
2022-04-27 16:30:00	223.896		0.507	533.957			#DIV/0!	817.957		FALSE	75	TRUE
2022-04-27 16:35:00	223.899		0.002535	533.957	200x dilution, potentially 100x by mistake	30 mL M9 + 500 mM MeOH	6.43357	817.957		TRUE	76	FALSE
2022-04-29 16:10:00	225.882		0.427	541.353			#DIV/0!	825.353		FALSE	76	FALSE
2022-04-29 16:15:00	225.885		0.002135	541.353	200x dilution	30 mL M9 + 500 mM MeOH	7.51609	825.353		TRUE	77	TRUE
2022-05-02 16:55:00	228.913		1.737	551.021			#DIV/0!	835.021		FALSE	77	TRUE
2022-05-02 17:10:00	228.924		0.008685	551.021	200x dilution	30 mL M9 + 500 mM MeOH	9.85094	835.021		TRUE	78	FALSE
2022-05-03 08:45:00	229.573		0.026	552.603			4.43294	836.603		FALSE	78	FALSE
2022-05-03 16:15:00	229.885		0.084	554.295			6.26354	838.295		FALSE	78	FALSE
2022-05-04 08:35:00	230.566		0.512	556.903			10.089	840.903		FALSE	78	FALSE
2022-05-04 17:20:00	230.931		0.934	557.77			#DIV/0!	841.77		FALSE	78	FALSE
2022-05-04 17:25:00	230.934		0.00467	557.77	200x dilution	30 mL M9 + 500 mM MeOH	7.963	841.77		TRUE	79	TRUE
2022-05-05 08:55:00	231.58		0.018	559.717			6.15376	843.717		FALSE	79	TRUE
2022-05-06 17:15:00	232.927		0.687	564.971			#DIV/0!	848.971		FALSE	79	TRUE
2022-05-06 17:20:00	232.931		0.001374	564.971	500x dilution	30 mL M9 + 500 mM MeOH	7.55884	848.971		TRUE	80	FALSE
2022-05-09 19:30:00	236.021		1.235	574.783			#DIV/0!	858.783		FALSE	80	FALSE
2022-05-09 19:35:00	236.024		0.006175	574.783	200x dilution	30 mL M9 + 500 mM MeOH	35.4695	858.783		TRUE	81	TRUE
2022-05-10 08:50:00	236.576		0.008	575.156			4.71066	859.156		FALSE	81	TRUE
2022-05-11 08:20:00	237.556		0.254	580.145			9.1012	864.145		FALSE	81	TRUE
2022-05-11 17:55:00	237.955		0.527	581.198			#DIV/0!	865.198		FALSE	81	TRUE
2022-05-11 18:00:00	237.958		0.002635	581.198	200x dilution	30 mL M9 + 500 mM MeOH	6.98896	865.198		TRUE	82	FALSE
2022-05-13 08:20:00	239.556		0.118	586.683			6.29852	870.683		FALSE	82	FALSE
2022-05-13 16:15:00	239.885		0.282	587.94			#DIV/0!	871.94		FALSE	82	FALSE
2022-05-13 16:20:00	239.889		0.00141	587.94	200x dilution	30 mL M9 + 500 mM MeOH	7.75441	871.94		TRUE	83	TRUE
2022-05-16 16:45:00	242.906		0.913	597.279			#DIV/0!	881.279		FALSE	83	TRUE
2022-05-16 16:50:00	242.91		0.004565	597.279	200x dilution	30 mL M9 + 500 mM MeOH	7.14605	881.279		TRUE	84	FALSE
2022-05-18 08:30:00	244.562		0.214	602.829			10.2847	886.829		FALSE	84	FALSE
2022-05-18 18:45:00	244.99		0.427	603.826			#DIV/0!	887.826		FALSE	84	FALSE
2022-05-18 18:50:00	244.993		0.00427	603.826	100x dilution	30 mL M9 + 500 mM MeOH	12.5501	887.826		TRUE	85	TRUE
2022-05-19 08:20:00	245.556		0.009	604.902			4.86881	888.902		FALSE	85	TRUE
2022-05-20 08:15:00	246.552		0.271	609.814			11.1136	893.814		FALSE	85	TRUE
2022-05-20 16:25:00	246.892		0.451	610.549			#DIV/0!	894.549		FALSE	85	TRUE
2022-05-20 16:30:00	246.896		0.000902	610.549	500x dilution	30 mL M9 + 500 mM MeOH	7.66791	894.549		TRUE	86	FALSE
2022-05-23 15:55:00	249.872		0.574	619.862			#DIV/0!	903.862		FALSE	86	FALSE
2022-05-23 16:00:00	249.875		0.00287	619.862	200x dilution	30 mL M9 + 500 mM MeOH	6.96383	903.862		TRUE	87	TRUE
2022-05-25 08:20:00	251.556		0.159	625.654			9.25233	909.654		FALSE	87	TRUE
2022-05-25 15:30:00	251.854		0.272	626.429			#DIV/0!	910.429		FALSE	87	TRUE
2022-05-25 15:35:00	251.858		0.00272	626.429	100x dilution	30 mL M9 + 500 mM MeOH	6.67287	910.429		TRUE	88	FALSE
2022-05-27 17:35:00	253.941		0.49	633.922			#DIV/0!	917.922		FALSE	88	FALSE
2022-05-27 17:40:00	253.944		0.00245	633.922	200x dilution	30 mL M9 + 500 mM MeOH	8.05874	917.922		TRUE	89	TRUE
2022-05-30 15:35:00	256.858		1.002	642.598			#DIV/0!	926.598		FALSE	89	TRUE
2022-05-30 15:40:00	256.861		0.00501	642.598	200x dilution	30 mL M9 + 500 mM MeOH	7.65875	926.598		TRUE	90	FALSE
2022-06-01 18:50:00	258.993		0.514	649.279			#DIV/0!	933.279		FALSE	90	FALSE
2022-06-01 18:55:00	258.997		0.00514	649.279	100x dilution	30 mL M9 + 500 mM MeOH	6.94767	933.279		TRUE	91	TRUE
2022-06-03 17:15:00	260.927		0.523	655.947			#DIV/0!	939.947		FALSE	91	TRUE
2022-06-03 17:20:00	260.931		0.001046	655.947	500x dilution	30 mL M9 + 500 mM MeOH	9.33416	939.947		TRUE	92	FALSE
2022-06-07 16:15:00	264.885		1.204	666.116			#DIV/0!	950.116		FALSE	92	FALSE
2022-06-07 16:20:00	264.889		0.01204	666.116	100x dilution	30 mL M9 + 500 mM MeOH	8.12018	950.116		TRUE	93	TRUE
2022-06-09 09:10:00	266.59		0.393	671.145			20.4584	955.145		FALSE	93	TRUE
2022-06-10 17:25:00	267.934		1.172	672.721			#DIV/0!	956.721		FALSE	93	TRUE
2022-06-10 17:35:00	267.941		0.002344	672.721	500x dilution	30 mL M9 + 500 mM MeOH	8.78412	956.721		TRUE	94	FALSE
2022-06-13 16:15:00	270.885		0.619	680.766			#DIV/0!	964.766		FALSE	94	FALSE
2022-06-13 16:20:00	270.889		0.003095	680.766	200x dilution	30 mL M9 + 500 mM MeOH	7.2929	964.766		TRUE	95	TRUE
2022-06-15 16:40:00	272.903		0.306	687.393			#DIV/0!	971.393		FALSE	95	TRUE
2022-06-15 16:45:00	272.906		0.00306	687.393	100x dilution	30 mL M9 + 500 mM MeOH	6.67161	971.393		TRUE	96	FALSE
2022-06-17 12:55:00	274.747		0.301	694.014			#DIV/0!	978.014		FALSE	96	FALSE
2022-06-17 13:00:00	274.75		0.000602	694.014	500x dilution	30 mL M9 + 500 mM MeOH	7.67582	978.014		TRUE	97	TRUE
2022-06-20 17:05:00	277.92		0.58	703.926			#DIV/0!	987.926		FALSE	97	TRUE
2022-06-20 17:10:00	277.924		0.0029	703.926	200x dilution	30 mL M9 + 500 mM MeOH	7.28385	987.926		TRUE	98	FALSE
2022-06-22 16:10:00	279.882		0.254	710.378			#DIV/0!	994.378		FALSE	98	FALSE
2022-06-22 16:20:00	279.889		0.00254	710.378	100x dilution	30 mL M9 + 500 mM MeOH	6.71541	994.378		TRUE	99	TRUE
2022-06-24 13:15:00	281.76		0.262	717.067			#DIV/0!	1001.07		FALSE	99	TRUE
2022-06-24 13:20:00	281.764		0.000524	717.067	500x dilution	30 mL M9 + 500 mM MeOH	7.60032	1001.07		TRUE	100	FALSE
2022-06-27 16:00:00	284.875		0.475	726.891			#DIV/0!	1010.89		FALSE	100	FALSE
2022-06-27 16:05:00	284.878		0.002375	726.891	200x dilution	30 mL M9 + 500 mM MeOH	6.67395	1010.89		TRUE	101	TRUE
2022-06-29 16:40:00	286.903		0.369	734.171			#DIV/0!	1018.17		FALSE	101	TRUE
2022-06-29 16:45:00	286.906		0.00369	734.171	100x dilution	30 mL M9 + 500 mM MeOH	6.49569	1018.17		TRUE	102	FALSE
2022-07-01 18:00:00	288.958		0.707	741.753			#DIV/0!	1025.75		FALSE	102	FALSE
2022-07-01 18:05:00	288.962		0.001414	741.753	500x dilution	30 mL M9 + 500 mM MeOH	7.45548	1025.75		TRUE	103	TRUE
2022-07-04 18:00:00	291.958		1.133	751.399			#DIV/0!	1035.4		FALSE	103	TRUE
2022-07-04 18:05:00	291.962		0.01133	751.399	100x dilution	30 mL M9 + 500 mM MeOH	7.57099	1035.4		TRUE	104	FALSE
2022-07-06 16:15:00	293.885		0.776	757.497			#DIV/0!	1041.5		FALSE	104	FALSE
2022-07-06 16:20:00	293.889		0.00776	757.497	100x dilution	30 mL M9 + 500 mM MeOH	7.06341	1041.5		TRUE	105	TRUE
2022-07-07 08:15:00	294.552		0.037	759.75			7.62415	1043.75		FALSE	105	TRUE
2022-07-08 17:40:00	295.944		0.772	764.133			#DIV/0!	1048.13		FALSE	105	TRUE
2022-07-08 17:45:00	295.948		0.001544	764.133	500x dilution	30 mL M9 + 500 mM MeOH	7.97534	1048.13		TRUE	106	FALSE
2022-07-11 18:25:00	298.976		0.854	773.244			#DIV/0!	1057.24		FALSE	106	FALSE
2022-07-11 18:30:00	298.979		0.00427	773.244	200x dilution	30 mL M9 + 500 mM MeOH	7.13807	1057.24		TRUE	107	TRUE
2022-07-13 16:10:00	300.882		0.36	779.642			#DIV/0!	1063.64		FALSE	107	TRUE
2022-07-13 16:15:00	300.885		0.0018	779.642	200x dilution, AB added to counterselect any potential contamination	30 mL M9 + 500 mM MeOH + Kan + Amp + Sm	6.9421	1063.64		TRUE	108	FALSE
2022-07-15 17:00:00	302.917		0.234	786.664			#DIV/0!	1070.66		FALSE	108	FALSE
2022-07-15 17:05:00	302.92		0.00117	786.664	200x dilution	30 mL M9 + 500 mM MeOH	7.89061	1070.66		TRUE	109	TRUE
2022-07-18 16:25:00	305.892		0.616	795.705			#DIV/0!	1079.7		FALSE	109	TRUE
2022-07-18 16:30:00	305.896		0.00308	795.705	200x dilution	30 mL M9 + 500 mM MeOH	7.37408	1079.7		TRUE	110	FALSE
2022-07-20 16:40:00	307.903		0.285	802.236			#DIV/0!	1086.24		FALSE	110	FALSE
2022-07-20 16:45:00	307.906		0.00285	802.236	100x dilution	30 mL M9 + 500 mM MeOH	6.61847	1086.24		TRUE	111	TRUE
2022-07-22 16:20:00	309.889		0.416	809.426			#DIV/0!	1093.43		FALSE	111	TRUE
2022-07-22 16:25:00	309.892		0.000832	809.426	500x dilution	30 mL M9 + 500 mM MeOH	7.71971	1093.43		TRUE	112	FALSE
2022-07-25 17:00:00	312.917		0.563	818.828			#DIV/0!	1102.83		FALSE	112	FALSE
2022-07-25 17:05:00	312.92		0.002815	818.828	200x dilution	30 mL M9 + 500 mM MeOH	8.70851	1102.83		TRUE	113	TRUE
2022-07-27 16:20:00	314.889		0.121	824.254			#DIV/0!	1108.25		FALSE	113	TRUE
2022-07-27 16:25:00	314.892		0.00121	824.254	100x dilution	30 mL M9 + 500 mM MeOH	5.52415	1108.25		TRUE	114	FALSE
2022-07-29 16:10:00	316.882		0.484	832.898			#DIV/0!	1116.9		FALSE	114	FALSE
2022-07-29 16:15:00	316.885		0.000968	832.898	500x dilution	30 mL M9 + 500 mM MeOH	8.11442	1116.9		TRUE	115	TRUE
2022-08-02 09:20:00	320.597		1.953	843.876			#DIV/0!	1127.88		FALSE	115	TRUE
2022-08-02 09:25:00	320.601		0.01953	843.876	100x dilution	30 mL M9 + 500 mM MeOH	7.66344	1127.88		TRUE	116	FALSE
2022-08-03 16:20:00	321.889		0.32	847.911			#DIV/0!	1131.91		FALSE	116	FALSE
2022-08-03 16:25:00	321.892		0.0032	847.911	100x dilution	30 mL M9 + 500 mM MeOH	6.26599	1131.91		TRUE	117	TRUE
2022-08-05 15:15:00	323.844		0.569	855.385			#DIV/0!	1139.38		FALSE	117	TRUE
2022-08-05 15:20:00	323.847		0.001138	855.385	500x dilution	30 mL M9 + 500 mM MeOH	7.44735	1139.38		TRUE	118	FALSE
2022-08-08 18:10:00	326.965		1.205	865.433			#DIV/0!	1149.43		FALSE	118	FALSE
2022-08-08 18:15:00	326.969		0.006025	865.433	200x dilution	30 mL M9 + 500 mM MeOH	6.47486	1149.43		TRUE	119	TRUE
2022-08-10 16:25:00	328.892		0.844	872.563			#DIV/0!	1156.56		FALSE	119	TRUE
2022-08-10 16:30:00	328.896		0.00844	872.563	100x dilution	30 mL M9 + 500 mM MeOH	5.76631	1156.56		TRUE	120	FALSE
2022-08-12 09:20:00	330.597		1.143	879.645			#DIV/0!	1163.64		FALSE	120	FALSE
2022-08-12 09:25:00	330.601		0.002286	879.645	500x dilution	30 mL M9 + 500 mM MeOH	7.85914	1163.64		TRUE	121	TRUE
2022-08-15 16:20:00	333.889		2.409	889.686			#DIV/0!	1173.69		FALSE	121	TRUE
2022-08-15 16:25:00	333.892		0.012045	889.686	200x dilution	30 mL M9 + 500 mM MeOH	7.11584	1173.69		TRUE	122	FALSE
2022-08-17 17:00:00	335.917		1.368	896.513			#DIV/0!	1180.51		FALSE	122	FALSE
2022-08-17 17:05:00	335.92		0.00684	896.513	200x dilution	30 mL M9 + 500 mM MeOH	6.45718	1180.51		TRUE	123	TRUE
2022-08-19 16:20:00	337.889		1.091	903.831			#DIV/0!	1187.83		FALSE	123	TRUE
2022-08-19 16:25:00	337.892		0.002182	903.831	500x dilution	30 mL M9 + 500 mM MeOH	8.74481	1187.83		TRUE	124	FALSE
2022-08-23 08:40:00	341.569		2.381	913.923			#DIV/0!	1197.92		FALSE	124	FALSE
2022-08-23 08:45:00	341.573		0.02381	913.923	100x dilution	30 mL M9 + 500 mM MeOH	6.36676	1197.92		TRUE	125	TRUE
2022-08-24 16:00:00	342.875		0.715	918.831			#DIV/0!	1202.83		FALSE	125	TRUE
2022-08-24 16:05:00	342.878		0.00715	918.831	100x dilution	30 mL M9 + 500 mM MeOH	6.55104	1202.83		TRUE	126	FALSE
2022-08-26 16:45:00	344.906		1.232	926.26			#DIV/0!	1210.26		FALSE	126	FALSE
2022-08-26 16:50:00	344.91		0.002464	926.26	500x dilution	30 mL M9 + 500 mM MeOH	7.77112	1210.26		TRUE	127	TRUE
2022-08-29 17:40:00	347.944		1.633	935.632			#DIV/0!	1219.63		FALSE	127	TRUE
2022-08-29 17:45:00	347.948		0.008165	935.632	200x dilution	30 mL M9 + 500 mM MeOH	6.36177	1219.63		TRUE	128	FALSE
2022-08-31 16:15:00	349.885		1.295	942.941			#DIV/0!	1226.94		FALSE	128	FALSE
2022-08-31 16:20:00	349.889		0.006475	942.941	200x dilution	30 mL M9 + 500 mM MeOH	5.8057	1226.94		TRUE	129	TRUE
2022-09-02 08:45:00	351.573		0.807	949.903			#DIV/0!	1233.9		FALSE	129	TRUE
2022-09-02 08:50:00	351.576		0.004035	949.903	200x dilution	30 mL M9 + 500 mM MeOH	8.74897	1233.9		TRUE	130	FALSE
2022-09-05 17:00:00	354.917		2.313	959.066			#DIV/0!	1243.07		FALSE	130	FALSE
2022-09-05 17:05:00	354.92		0.011565	959.066	200x dilution	30 mL M9 + 500 mM MeOH	7.86965	1243.07		TRUE	131	TRUE
2022-09-07 16:45:00	356.906		0.77	965.123			#DIV/0!	1249.12		FALSE	131	TRUE
2022-09-07 16:50:00	356.91		0.00385	965.123	200x dilution	30 mL M9 + 500 mM MeOH + Kan + Carb + Sm	6.80602	1249.12		TRUE	132	FALSE
2022-09-09 15:35:00	358.858		0.45	971.992	sts on R2A+0.5% MeOH		#DIV/0!	1255.99		FALSE	132	FALSE
2022-09-09 15:40:00	358.861		0.00225	971.992	200x dilution	30 mL M9 + 500 mM MeOH	7.54441	1255.99		TRUE	133	TRUE
2022-09-12 11:30:00	361.688		1.145	980.983			#DIV/0!	1264.98		FALSE	133	TRUE
2022-09-12 11:35:00	361.691		0.005725	980.983	200x dilution	30 mL M9 + 500 mM MeOH	7.33455	1264.98		TRUE	134	FALSE
2022-09-14 15:00:00	363.833		0.738	987.993			#DIV/0!	1271.99		FALSE	134	FALSE
2022-09-14 15:05:00	363.837		0.00369	987.993	200x dilution	30 mL M9 + 500 mM MeOH	6.95308	1271.99		TRUE	135	TRUE
2022-09-16 15:55:00	365.872		0.48	995.017			#DIV/0!	1279.02		FALSE	135	TRUE
2022-09-16 16:00:00	365.875		0.00096	995.017	500x dilution	30 mL M9 + 500 mM MeOH + Kan + Carb + Sm	7.81952	1279.02		TRUE	136	FALSE
2022-09-19 16:25:00	368.892		0.589	1004.28			#DIV/0!	1288.28		FALSE	136	FALSE
2022-09-19 16:30:00	368.896		0.002945	1004.28	200x dilution	30 mL M9 + 500 mM MeOH	6.86014	1288.28		TRUE	137	TRUE
2022-09-21 17:05:00	370.92		0.399	1011.36			#DIV/0!	1295.36		FALSE	137	TRUE
2022-09-21 17:10:00	370.924		0.001995	1011.36	200x dilution	30 mL M9 + 500 mM MeOH	6.49453	1295.36		TRUE	138	FALSE
2022-09-23 15:55:00	372.872		0.293	1018.56			#DIV/0!	1302.56		FALSE	138	FALSE
2022-09-23 16:00:00	372.875		0.000586	1018.56	500x dilution	30 mL M9 + 500 mM MeOH	7.16832	1302.56		TRUE	139	TRUE
2022-09-26 16:20:00	375.889		0.639	1028.65			#DIV/0!	1312.65		FALSE	139	TRUE
2022-09-26 16:25:00	375.892		0.003195	1028.65	200x dilution	30 mL M9 + 500 mM MeOH	7.26053	1312.65		TRUE	140	FALSE
2022-09-28 16:50:00	377.91		0.325	1035.32			#DIV/0!	1319.32		FALSE	140	FALSE
2022-09-28 16:55:00	377.913		0.001625	1035.32	200x dilution	30 mL M9 + 500 mM MeOH	6.38565	1319.32		TRUE	141	TRUE
2022-09-30 15:55:00	379.872		0.267	1042.68			#DIV/0!	1326.68		FALSE	141	TRUE
2022-09-30 16:00:00	379.875		0.000534	1042.68	500x dilution	30 mL M9 + 500 mM MeOH	6.80081	1326.68		TRUE	142	FALSE
2022-10-03 16:25:00	382.892		0.857	1053.33			#DIV/0!	1337.33		FALSE	142	FALSE
2022-10-03 16:30:00	382.896		0.004285	1053.33	200x dilution	30 mL M9 + 500 mM MeOH	7.04855	1337.33		TRUE	143	TRUE
2022-10-05 17:00:00	384.917		0.505	1060.21			#DIV/0!	1344.21		FALSE	143	TRUE
2022-10-05 17:05:00	384.92		0.0202	1060.21	200x dilution	30 mL M9 + 500 mM MeOH	11.1354	1344.21		TRUE	144	FALSE
2022-10-07 15:40:00	386.861		0.367	1064.39			#DIV/0!	1348.39		FALSE	144	FALSE
2022-10-07 15:45:00	386.865		0.000734	1064.39	500x dilution	30 mL M9 + 500 mM MeOH	7.19346	1348.39		TRUE	145	TRUE
2022-10-10 17:10:00	389.924		0.867	1074.6			#DIV/0!	1358.6		FALSE	145	TRUE
2022-10-10 17:15:00	389.927		0.004335	1074.6	200x dilution	30 mL M9 + 500 mM MeOH	7.25233	1358.6		TRUE	146	FALSE
2022-10-12 15:55:00	391.872		0.375	1081.03			#DIV/0!	1365.03		FALSE	146	FALSE
2022-10-12 16:00:00	391.875		0.001875	1081.03	200x dilution	30 mL M9 + 500 mM MeOH	5.70803	1365.03		TRUE	147	TRUE
2022-10-14 15:55:00	393.872		0.631	1089.43			#DIV/0!	1373.43		FALSE	147	TRUE
2022-10-14 16:00:00	393.875		0.001262	1089.43	500x dilution	30 mL M9 + 500 mM MeOH	7.03027	1373.43		TRUE	148	FALSE
2022-10-17 16:10:00	396.882		1.553	1099.69			#DIV/0!	1383.69		FALSE	148	FALSE
2022-10-17 16:15:00	396.885		0.007765	1099.69	200x dilution	30 mL M9 + 500 mM MeOH	6.78112	1383.69		TRUE	149	TRUE
2022-10-19 16:00:00	398.875		1.023	1106.73			#DIV/0!	1390.73		FALSE	149	TRUE
2022-10-19 16:05:00	398.878		0.005115	1106.73	200x dilution	30 mL M9 + 500 mM MeOH	6.52552	1390.73		TRUE	150	FALSE
2022-10-21 16:25:00	400.892		0.868	1114.14			#DIV/0!	1398.14		FALSE	150	FALSE
2022-10-21 16:30:00	400.896		0.001736	1114.14	500x dilution	30 mL M9 + 500 mM MeOH	7.4794	1398.14		TRUE	151	TRUE
2022-10-24 16:00:00	403.875		1.31	1123.7	created cryostock took gDNA sample		#DIV/0!	1407.7		FALSE	151	TRUE
2022-10-24 16:05:00	403.878		0.00655	1123.7	200x dilution	30 mL M9 + 500 mM MeOH	7.00248	1407.7		TRUE	152	FALSE
2022-10-26 16:30:00	405.896		0.79	1130.61			#DIV/0!	1414.61		FALSE	152	FALSE
2022-10-26 16:35:00	405.899		0.00395	1130.61	200x dilution	30 mL M9 + 500 mM MeOH	6.40947	1414.61		TRUE	153	TRUE
2022-10-28 16:50:00	407.91		0.729	1138.14			#DIV/0!	1422.14		FALSE	153	TRUE
2022-10-28 16:55:00	407.913		0.001458	1138.14	500x dilution	30 mL M9 + 500 mM MeOH	7.33303	1422.14		TRUE	154	FALSE
2022-10-31 16:45:00	410.906		1.296	1147.94			#DIV/0!	1431.94		FALSE	154	FALSE
2022-10-31 16:50:00	410.91		0.00648	1147.94	200x dilution	30 mL M9 + 500 mM MeOH	6.79499	1431.94		TRUE	155	TRUE
2022-11-02 16:25:00	412.892		0.831	1154.94			#DIV/0!	1438.94		FALSE	155	TRUE
2022-11-02 16:30:00	412.896		0.004155	1154.94	200x dilution	30 mL M9 + 500 mM MeOH	6.29222	1438.94		TRUE	156	FALSE
2022-11-04 17:15:00	414.927		0.893	1162.69			#DIV/0!	1446.69		FALSE	156	FALSE
2022-11-04 17:20:00	414.931		0.000893	1162.69	1000x dilution	30 mL M9 + 500 mM MeOH	7.04026	1446.69		TRUE	157	TRUE
2022-11-07 16:35:00	417.899		0.994	1172.81			#DIV/0!	1456.81		FALSE	157	TRUE
2022-11-07 16:40:00	417.903		0.00497	1172.81	200x dilution	30 mL M9 + 500 mM MeOH	6.88363	1456.81		TRUE	158	FALSE
2022-11-09 16:30:00	419.896		0.614	1179.76			#DIV/0!	1463.76		FALSE	158	FALSE
2022-11-09 16:35:00	419.899		0.00307	1179.76	200x dilution	30 mL M9 + 500 mM MeOH	6.53389	1463.76		TRUE	159	TRUE
2022-11-11 16:50:00	421.91		0.513	1187.14			#DIV/0!	1471.14		FALSE	159	TRUE
2022-11-11 16:55:00	421.913		0.000513	1187.14	1000x dilution	30 mL M9 + 500 mM MeOH	6.55319	1471.14		TRUE	160	FALSE
2022-11-14 16:00:00	424.875		0.945	1197.99			#DIV/0!	1481.99		FALSE	160	FALSE
2022-11-14 16:05:00	424.878		0.004725	1197.99	200x dilution	30 mL M9 + 500 mM MeOH	2.84267	1481.99		TRUE	161	TRUE
2022-11-15 05:25:00	425.434		0.122	1202.68			8.73051	1486.68		FALSE	161	TRUE
2022-11-16 18:05:00	426.962		2.242	1206.88			#DIV/0!	1490.88		FALSE	161	TRUE
2022-11-16 18:10:00	426.965		0.01121	1206.88	200x dilution	30 mL M9 + 500 mM MeOH + Carb + Sm + Kan	4.63565	1490.88		TRUE	162	FALSE
2022-11-17 09:30:00	427.604		0.111	1210.19			5.74774	1494.19		FALSE	162	FALSE
2022-11-18 10:05:00	428.628		2.152	1214.46			25.7718	1498.46		FALSE	162	FALSE
2022-11-18 18:50:00	428.993		2.723	1214.8			#DIV/0!	1498.8		FALSE	162	FALSE
2022-11-18 18:55:00	428.997		0.0002723	1214.8	10k x dilution	30 mL M9 + 500 mM MeOH + Carb + Sm + Kan	5.52649	1498.8		TRUE	163	TRUE
2022-11-21 16:55:00	431.913		1.77	1227.47			#DIV/0!	1511.47		FALSE	163	TRUE
2022-11-21 17:00:00	431.917		0.00885	1227.47	200x dilution	30 mL M9 + 500 mM MeOH	6.00043	1511.47		TRUE	164	FALSE
2022-11-23 16:55:00	433.913		2.243	1235.45	sts on M9+MeOH (soaked with MeOH additionally)		872.011	1519.45		FALSE	164	FALSE

## Sheet: 1-Replicate F
			OD600	Generations
		replicate	1	1	Comments	Medium	estimated doubling time	no. of generations since beginning of evolution towards methylotrophy
date	T [d]
2021-09-15 19:00:00	0	1	0.0294231	0	52x dilution from replicate 4 sts on LB + 500 mM MeOH + Amp + Sm sts on M9 + 500 mM MeOH + Amp + Sm sts on M9 + 20 mM pyruvate + 500 mM MeOH + Amp + Sm	30 mL M9 + 500 mM MeOH + Amp + Sm		284		TRUE	1	TRUE
2021-09-16 15:00:00	0.833333		0.03	0.0280144			38.3781	284.028		FALSE	1	TRUE
2021-09-17 14:40:00	1.81944		0.046	0.644686			35.0832	284.645		FALSE	1	TRUE
2021-09-18 23:30:00	3.1875		0.088	1.58056			27.9149	285.581		FALSE	1	TRUE
2021-09-19 19:20:00	4.01389		0.144	2.29105			22.8063	286.291		FALSE	1	TRUE
2021-09-20 16:30:00	4.89583		0.274	3.21916			26.5937	287.219		FALSE	1	TRUE
2021-09-22 14:00:00	6.79167		0.897	4.93009			67.0742	288.93		FALSE	1	TRUE
2021-09-23 18:00:00	7.95833		1.198	5.34754			#DIV/0!	289.348		FALSE	1	TRUE
2021-09-23 18:05:00	7.96181		0.01198	5.34754	100x dilution	30 mL M9 + 500 mM MeOH + Amp + Sm	19.0227	289.348		TRUE	2	FALSE
2021-09-27 16:00:00	11.875		0.367	10.2846			15.9572	294.285		FALSE	2	FALSE
2021-09-28 17:20:00	12.9306		1.103	11.8722			#DIV/0!	295.872		FALSE	2	FALSE
2021-09-28 17:25:00	12.934		0.01103	11.8722	100x dilution	30 mL M9 + 500 mM MeOH + Amp + Sm	13.3826	295.872		TRUE	3	TRUE
2021-09-30 15:30:00	14.8542		0.12	15.3157			14.7858	299.316		FALSE	3	TRUE
2021-10-01 17:30:00	15.9375		0.406	17.0742			#DIV/0!	301.074		FALSE	3	TRUE
2021-10-01 17:35:00	15.941		0.00406	17.0742	100x dilution	30 mL M9 + 500 mM MeOH + Amp + Sm	13.317	301.074		TRUE	4	FALSE
2021-10-03 20:00:00	18.0417		0.056	20.86			13.4517	304.86		FALSE	4	FALSE
2021-10-04 15:15:00	18.8438		0.151	22.2911			16.6747	306.291		FALSE	4	FALSE
2021-10-06 18:00:00	20.9583		1.245	25.3346			#DIV/0!	309.335		FALSE	4	FALSE
2021-10-06 18:05:00	20.9618		0.01245	25.3346	100x dilution sts on M9 + 500 mM MeOH + Sm + Amp sts on LB + 500 mM MeOH + Sm + Amp	30 mL M9 + 500 mM MeOH + Amp + Sm	12.0506	309.335		TRUE	5	TRUE
2021-10-08 17:00:00	22.9167		0.185	29.2279			#DIV/0!	313.228		FALSE	5	TRUE
2021-10-08 17:05:00	22.9201		0.00185	29.2279	100x dilution	30 mL M9 + 500 mM MeOH + Amp + Sm	12.3144	313.228		TRUE	6	FALSE
2021-10-11 17:30:00	25.9375		0.109	35.1086			#DIV/0!	319.109		FALSE	6	FALSE
2021-10-11 17:35:00	25.941		0.00220202	35.1086	49.5x dilution (by accident)	30 mL M9 + 500 mM MeOH + Amp + Sm	12.1976	319.109		TRUE	7	TRUE
2021-10-14 17:45:00	28.9479		0.133	41.025			#DIV/0!	325.025		FALSE	7	TRUE
2021-10-14 17:50:00	28.9514		0.00133	41.025	100x dilution	30 mL M9 + 500 mM MeOH + Amp + Sm	12.4828	325.025		TRUE	8	FALSE
2021-10-18 11:00:00	32.6667		0.188	48.1682			#DIV/0!	332.168		FALSE	8	FALSE
2021-10-18 11:05:00	32.6701		0.00188	48.1682	100x dilution, higher MeOH concentration by accident	30 mL M9 + 830 mM MeOH + Amp + Sm	12.7809	332.168		TRUE	9	TRUE
2021-10-20 17:00:00	34.9167		0.035	52.3868			13.1325	336.387		FALSE	9	TRUE
2021-10-22 19:00:00	37		0.49	56.1941			28.222	340.194		FALSE	9	TRUE
2021-10-25 16:00:00	39.875		2.668	58.639			#DIV/0!	342.639		FALSE	9	TRUE
2021-10-25 16:05:00	39.8785		0.02668	58.639	100x dilution	30 mL M9 + 500 mM MeOH + Amp + Sm	9.44388	342.639		TRUE	10	FALSE
2021-10-27 15:00:00	41.8333		0.835	63.607			22.758	347.607		FALSE	10	FALSE
2021-10-28 15:30:00	42.8542		1.761	64.6835			#DIV/0!	348.684		FALSE	10	FALSE
2021-10-28 15:35:00	42.8576		0.01761	64.6835	100x dilution	30 mL M9 + 500 mM MeOH + Amp + Sm	11.0971	348.684		TRUE	11	TRUE
2021-10-31 13:30:00	45.7708		1.388	70.984			#DIV/0!	354.984		FALSE	11	TRUE
2021-10-31 13:35:00	45.7743		0.01388	70.984	100x dilution	30 mL M9 + 500 mM MeOH + Amp + Sm	11.6939	354.984		TRUE	12	FALSE
2021-11-03 16:45:00	48.9062		1.195	77.4118			#DIV/0!	361.412		FALSE	12	FALSE
2021-11-03 16:50:00	48.9097		0.01195	77.4118	100x dilution	30 mL M9 + 500 mM MeOH + Amp + Sm	14.2116	361.412		TRUE	13	TRUE
2021-11-07 17:25:00	52.934		1.328	84.2079			#DIV/0!	368.208		FALSE	13	TRUE
2021-11-07 17:45:00	52.9479		0.01328	84.2079	100x dilution	30 mL M9 + 500 mM MeOH + Amp + Sm	14.7648	368.208		TRUE	14	FALSE
2021-11-11 16:30:00	56.8958		1.135	90.6252			#DIV/0!	374.625		FALSE	14	FALSE
2021-11-11 16:35:00	56.8993		0.01135	90.6252	100x dilution	30 mL M9 + 500 mM MeOH + Amp + Sm	14.3056	374.625		TRUE	15	TRUE
2021-11-15 15:00:00	60.8333		1.101	97.2252			#DIV/0!	381.225		FALSE	15	TRUE
2021-11-15 15:05:00	60.8368		0.01101	97.2252	100x dilution	30 mL M9 + 500 mM MeOH + Amp + Sm	12.4661	381.225		TRUE	16	FALSE
2021-11-18 17:00:00	63.9167		0.671	103.155	Sts on R2A + 500 mM MeOH plate to check for potential contamination found no contamination 24/11/2021 (cPCR for DtpiA deletion)		#DIV/0!	387.155		FALSE	16	FALSE
2021-11-18 17:05:00	63.9201		0.00671	103.155	100x dilution	30 mL M9 + 500 mM MeOH + Amp + Sm	13.9115	387.155		TRUE	17	TRUE
2021-11-22 18:35:00	67.9826		0.864	110.163			#DIV/0!	394.163		FALSE	17	TRUE
2021-11-22 18:40:00	67.9861		0.00864	110.163	100x dilution Additional Kan addition to medium to select against any potential contamination	30 mL M9 + 500 mM MeOH + Amp + Sm + Kan	9.83797	394.163		TRUE	18	FALSE
2021-11-25 09:30:00	70.6042		0.723	116.55			#DIV/0!	400.55		FALSE	18	FALSE
2021-11-25 09:35:00	70.6076		0.00723	116.55	100x dilution Additional Kan addition to medium to select against any potential contamination	30 mL M9 + 500 mM MeOH + Amp + Sm + Kan	11.8359	400.55		TRUE	19	TRUE
2021-11-29 14:45:00	74.8229		2.705	125.097	Sts on R2A + 500 mM MeOH plate to check for potential contamination (sudden very high OD) Checked for contaminations by cPCR against tpiA on 2021/12/02: no contaminations		#DIV/0!	409.097		FALSE	19	TRUE
2021-11-29 14:50:00	74.8264		0.02705	125.097	100x dilution	30 mL M9 + 500 mM MeOH + Amp + Sm	10.778	409.097		TRUE	20	FALSE
2021-12-02 12:00:00	77.7083		2.312	131.515			#DIV/0!	415.515		FALSE	20	FALSE
2021-12-02 12:05:00	77.7118		0.02312	131.515	100x dilution	30 mL M9 + 500 mM MeOH + Amp + Sm	17.5645	415.515		TRUE	21	TRUE
2021-12-07 17:00:00	82.9167		3.198	138.627			#DIV/0!	422.627		FALSE	21	TRUE
2021-12-07 17:05:00	82.9201		0.03198	138.627	100x dilution	30 mL M9 + 500 mM MeOH + Amp + Sm	12.901	422.627		TRUE	22	FALSE
2021-12-10 11:00:00	85.6667		1.104	143.736			#DIV/0!	427.736		FALSE	22	FALSE
2021-12-10 11:05:00	85.6701		0.01104	143.736	100x dilution	30 mL M9 + 500 mM MeOH	10.2488	427.736		TRUE	23	TRUE
2021-12-13 10:45:00	88.6562		1.406	150.729			#DIV/0!	434.729		FALSE	23	TRUE
2021-12-13 10:50:00	88.6597		0.01406	150.729	100x dilution	30 mL M9 + 500 mM MeOH	11.505	434.729		TRUE	24	FALSE
2021-12-16 11:00:00	91.6667		1.087	157.001	sts'ed on M9 + 500 mM MeOH (added an additional 400 uL of MeOH to plates, plates were still rather liquid when cells were streaked)		#DIV/0!	441.001		FALSE	24	FALSE
2021-12-16 11:05:00	91.6701		0.01087	157.001	100x dilution	30 mL M9 + 500 mM MeOH	16.5244	441.001		TRUE	25	TRUE
2021-12-21 16:30:00	96.8958		2.094	164.591			#DIV/0!	448.591		FALSE	25	TRUE
2021-12-21 16:35:00	96.8993		0.02094	164.591	100x dilution	30 mL M9 + 500 mM MeOH	15.7637	448.591		TRUE	26	FALSE
2021-12-25 15:30:00	100.854		1.36	170.612			#DIV/0!	454.612		FALSE	26	FALSE
2021-12-25 15:35:00	100.858		0.0136	170.612	100x dilution	30 mL M9 + 500 mM MeOH	12.2473	454.612		TRUE	27	TRUE
2021-12-28 17:30:00	103.938		0.892	176.648			#DIV/0!	460.648		FALSE	27	TRUE
2021-12-28 17:35:00	103.941		0.00892	176.648	100x dilution added Kan to select against potential contaminations, medium appeared to be more brownish than other times	30 mL M9 + 500 mM MeOH + Kan	10.6121	460.648		TRUE	28	FALSE
2021-12-31 11:30:00	106.688		0.661	182.859			#DIV/0!	466.859		FALSE	28	FALSE
2021-12-31 11:35:00	106.691		0.00661	182.859	100x dilution	30 mL M9 + 500 mM MeOH	10.8855	466.859		TRUE	29	TRUE
2022-01-03 15:00:00	109.833		0.805	189.787			#DIV/0!	473.787		FALSE	29	TRUE
2022-01-03 15:05:00	109.837		0.00805	189.787	100x dilution	30 mL M9 + 500 mM MeOH	11.0094	473.787		TRUE	30	FALSE
2022-01-06 14:30:00	112.812		0.722	196.274			#DIV/0!	480.274		FALSE	30	FALSE
2022-01-06 14:35:00	112.816		0.00722	196.274	100x dilution	30 mL M9 + 500 mM MeOH	13.8624	480.274		TRUE	31	TRUE
2022-01-10 19:30:00	117.021		1.122	203.554			#DIV/0!	487.554		FALSE	31	TRUE
2022-01-10 19:35:00	117.024		0.01122	203.554	100x dilution	30 mL M9 + 500 mM MeOH	10.2481	487.554		TRUE	32	FALSE
2022-01-12 18:30:00	118.979		0.268	208.132			#DIV/0!	492.132		FALSE	32	FALSE
2022-01-12 18:35:00	118.983		0.00268	208.132	100x dilution	30 mL M9 + 500 mM MeOH	8.21191	492.132		TRUE	33	TRUE
2022-01-15 17:00:00	121.917		1.022	216.707	sts'ed on M9 + 500 mM MeOH (added an additional 400 uL of MeOH to plates)		#DIV/0!	500.707		FALSE	33	TRUE
2022-01-15 17:05:00	121.92		0.01022	216.707	100x dilution	30 mL M9 + 500 mM MeOH	11.5502	500.707		TRUE	34	FALSE
2022-01-18 12:40:00	124.736		0.59	222.558			#DIV/0!	506.558		FALSE	34	FALSE
2022-01-18 12:45:00	124.74		0.0059	222.558	100x dilution	30 mL M9 + 500 mM MeOH	12.0291	506.558		TRUE	35	TRUE
2022-01-21 15:30:00	127.854		0.438	228.773			#DIV/0!	512.773		FALSE	35	TRUE
2022-01-21 15:35:00	127.858		0.00438	228.773	100x dilution	30 mL M9 + 500 mM MeOH	8.83905	512.773		TRUE	36	FALSE
2022-01-24 13:15:00	130.76		1.033	236.654			#DIV/0!	520.654		FALSE	36	FALSE
2022-01-24 13:20:00	130.764		0.01033	236.654	100x dilution	30 mL M9 + 500 mM MeOH	7.50034	520.654		TRUE	37	TRUE
2022-01-26 09:30:00	132.604		0.612	242.543	sts'ed on M9 + 500 mM MeOH		#DIV/0!	526.543		FALSE	37	TRUE
2022-01-26 09:35:00	132.608		0.00612	242.543	100x dilution	30 mL M9 + 500 mM MeOH	10.0566	526.543		TRUE	38	FALSE
2022-01-29 19:30:00	136.021		1.733	250.688			#DIV/0!	534.688		FALSE	38	FALSE
2022-01-29 19:35:00	136.024		0.01733	250.688	100x dilution	30 mL M9 + 500 mM MeOH	8.38765	534.688		TRUE	39	TRUE
2022-01-31 13:20:00	137.764		0.546	255.666			#DIV/0!	539.666		FALSE	39	TRUE
2022-01-31 13:25:00	137.767		0.00546	255.666	100x dilution	30 mL M9 + 500 mM MeOH + Kan	8.06029	539.666		TRUE	40	FALSE
2022-02-02 18:05:00	139.962		0.506	262.2			#DIV/0!	546.2		FALSE	40	FALSE
2022-02-02 18:10:00	139.965		0.00506	262.2	100x dilution	30 mL M9 + 500 mM MeOH	7.3973	546.2		TRUE	41	TRUE
2022-02-04 12:00:00	141.708		0.255	267.855			#DIV/0!	551.855		FALSE	41	TRUE
2022-02-04 12:05:00	141.712		0.00255	267.855	100x dilution	30 mL M9 + 500 mM MeOH	8.10566	551.855		TRUE	42	FALSE
2022-02-07 14:00:00	144.792		1.418	276.974			#DIV/0!	560.974		FALSE	42	FALSE
2022-02-07 14:05:00	144.795		0.01418	276.974	100x dilution	30 mL M9 + 500 mM MeOH	8.78345	560.974		TRUE	43	TRUE
2022-02-09 10:30:00	146.646		0.472	282.031			#DIV/0!	566.031		FALSE	43	TRUE
2022-02-09 10:35:00	146.649		0.00472	282.031	100x dilution	30 mL M9 + 500 mM MeOH	7.6096	566.031		TRUE	44	FALSE
2022-02-11 13:00:00	148.75		0.466	288.657			#DIV/0!	572.657		FALSE	44	FALSE
2022-02-11 13:05:00	148.753		0.00466	288.657	100x dilution	30 mL M9 + 500 mM MeOH	10.0093	572.657		TRUE	45	TRUE
2022-02-14 17:30:00	151.938		0.926	296.291			#DIV/0!	580.291		FALSE	45	TRUE
2022-02-14 17:35:00	151.941		0.00926	296.291	100x dilution	30 mL M9 + 500 mM MeOH	8.07664	580.291		TRUE	46	FALSE
2022-02-16 11:30:00	153.688		0.338	301.481			#DIV/0!	585.481		FALSE	46	FALSE
2022-02-16 11:35:00	153.691		0.00338	301.481	100x dilution	30 mL M9 + 500 mM MeOH	7.75057	585.481		TRUE	47	TRUE
2022-02-18 14:30:00	155.812		0.321	308.05			#DIV/0!	592.05		FALSE	47	TRUE
2022-02-18 14:35:00	155.816		0.000642	308.05	500x dilution	30 mL M9 + 500 mM MeOH	8.0158	592.05		TRUE	48	FALSE
2022-02-21 16:00:00	158.875		0.367	317.209			#DIV/0!	601.209		FALSE	48	FALSE
2022-02-21 16:05:00	158.878		0.00367	317.209	100x dilution	30 mL M9 + 500 mM MeOH	7.80271	601.209		TRUE	49	TRUE
2022-02-23 16:00:00	160.875		0.259	323.35			#DIV/0!	607.35		FALSE	49	TRUE
2022-02-23 16:05:00	160.878		0.00259	323.35	100x dilution	30 mL M9 + 500 mM MeOH	7.18167	607.35		TRUE	50	FALSE
2022-02-25 15:55:00	162.872		0.262	330.011			#DIV/0!	614.011		FALSE	50	FALSE
2022-02-25 16:00:00	162.875		0.000524	330.011	500x dilution	30 mL M9 + 500 mM MeOH	7.71294	614.011		TRUE	51	TRUE
2022-02-28 14:10:00	165.799		0.287	339.108			#DIV/0!	623.108		FALSE	51	TRUE
2022-02-28 14:15:00	165.802		0.00287	339.108	100x dilution	30 mL M9 + 500 mM MeOH	7.1359	623.108		TRUE	52	FALSE
2022-03-02 09:05:00	167.587		0.184	345.111			#DIV/0!	629.111		FALSE	52	FALSE
2022-03-02 09:10:00	167.59		0.00184	345.111	100x dilution	30 mL M9 + 500 mM MeOH	7.60202	629.111		TRUE	53	TRUE
2022-03-04 17:30:00	169.938		0.313	352.521			#DIV/0!	636.521		FALSE	53	TRUE
2022-03-04 17:35:00	169.941		0.000626	352.521	500x dilution	30 mL M9 + 500 mM MeOH+Amp+Sm+Kan	7.82275	636.521		TRUE	54	FALSE
2022-03-07 14:35:00	172.816		0.283	361.341			#DIV/0!	645.341		FALSE	54	FALSE
2022-03-07 14:40:00	172.819		0.00283	361.341			7.17037	645.341		FALSE	54	FALSE
2022-03-09 12:15:00	174.719		0.232	367.699			#DIV/0!	651.699		FALSE	54	FALSE
2022-03-09 12:20:00	174.722		0.00232	367.699	100x dilution	30 mL M9 + 500 mM MeOH	6.93824	651.699		TRUE	55	TRUE
2022-03-11 15:30:00	176.854		0.385	375.073			#DIV/0!	659.073		FALSE	55	TRUE
2022-03-11 15:40:00	176.861		0.00077	375.073	500x dilution	30 mL M9 + 500 mM MeOH	7.69547	659.073		TRUE	56	FALSE
2022-03-14 17:55:00	179.955		0.618	384.722			#DIV/0!	668.722		FALSE	56	FALSE
2022-03-14 18:00:00	179.958		0.00618	384.722	100x dilution	30 mL M9 + 500 mM MeOH	5.59728	668.722		TRUE	57	TRUE
2022-03-15 08:40:00	180.569		0.038	387.342			8.05642	671.342		FALSE	57	TRUE
2022-03-15 15:05:00	180.837		0.066	388.139			7.85522	672.139		FALSE	57	TRUE
2022-03-16 08:10:00	181.549		0.298	390.313			16.5026	674.313		FALSE	57	TRUE
2022-03-16 12:40:00	181.736		0.36	390.586			#DIV/0!	674.586		FALSE	57	TRUE
2022-03-16 12:55:00	181.747		0.0036	390.586	100x dilution	30 mL M9 + 500 mM MeOH	6.39592	674.586		TRUE	58	FALSE
2022-03-17 16:10:00	182.882		0.069	394.847			7.51293	678.847		FALSE	58	FALSE
2022-03-18 08:25:00	183.559		0.309	397.009			7.08492	681.009		FALSE	58	FALSE
2022-03-18 16:50:00	183.91		0.704	398.197			#DIV/0!	682.197		FALSE	58	FALSE
2022-03-18 17:05:00	183.92		0.001408	398.197	500x dilution	30 mL M9 + 500 mM MeOH	7.09448	682.197		TRUE	59	TRUE
2022-03-21 18:20:00	186.972		1.806	408.522			#DIV/0!	692.522		FALSE	59	TRUE
2022-03-21 18:35:00	186.983		0.01806	408.522	100x dilution	30 mL M9 + 500 mM MeOH	5.92492	692.522		TRUE	60	FALSE
2022-03-22 08:30:00	187.562		0.092	410.871			5.73178	694.871		FALSE	60	FALSE
2022-03-22 16:40:00	187.903		0.247	412.296			6.90655	696.296		FALSE	60	FALSE
2022-03-23 08:20:00	188.556		1.19	414.564			11.4371	698.564		FALSE	60	FALSE
2022-03-23 16:55:00	188.913		2.002	415.315			#DIV/0!	699.315		FALSE	60	FALSE
2022-03-23 17:05:00	188.92		0.02002	415.315	100x dilution	30 mL M9 + 500 mM MeOH	5.55375	699.315		TRUE	61	TRUE
2022-03-24 08:40:00	189.569		0.14	418.121			6.11172	702.121		FALSE	61	TRUE
2022-03-24 16:20:00	189.889		0.334	419.375			7.38223	703.375		FALSE	61	TRUE
2022-03-25 08:30:00	190.562		1.524	421.565			16.1258	705.565		FALSE	61	TRUE
2022-03-25 15:15:00	190.844		2.037	421.984			#DIV/0!	705.984		FALSE	61	TRUE
2022-03-25 15:20:00	190.847		0.002037	421.984	1000x dilution	30 mL M9 + 500 mM MeOH	7.32994	705.984		TRUE	62	FALSE
2022-03-28 15:30:00	193.854		1.874	431.829			#DIV/0!	715.829		FALSE	62	FALSE
2022-03-28 15:35:00	193.858		0.00937	431.829	200x dilution	30 mL M9 + 500 mM MeOH	6.6948	715.829		TRUE	63	TRUE
2022-03-29 08:30:00	194.562		0.054	434.356			5.75227	718.356		FALSE	63	TRUE
2022-03-29 12:10:00	194.715		0.084	434.993			5.25751	718.993		FALSE	63	TRUE
2022-03-29 17:20:00	194.931		0.166	435.976			7.09157	719.976		FALSE	63	TRUE
2022-03-30 08:30:00	195.562		0.731	438.115			11.1857	722.115		FALSE	63	TRUE
2022-03-30 12:20:00	195.722		0.927	438.458			13.3759	722.458		FALSE	63	TRUE
2022-03-30 17:15:00	195.927		1.196	438.825			#DIV/0!	722.825		FALSE	63	TRUE
2022-03-30 17:30:00	195.938		0.00598	438.825	200x dilution	30 mL M9 + 500 mM MeOH	6.21615	722.825		TRUE	64	FALSE
2022-03-31 10:05:00	196.628		0.038	441.493			5.61908	725.493		FALSE	64	FALSE
2022-03-31 16:25:00	196.892		0.083	442.62			6.67874	726.62		FALSE	64	FALSE
2022-04-01 08:20:00	197.556		0.433	445.003			8.16694	729.003		FALSE	64	FALSE
2022-04-01 16:00:00	197.875		0.83	445.942			#DIV/0!	729.942		FALSE	64	FALSE
2022-04-01 16:05:00	197.878		0.00083	445.942	1000x dilution	30 mL M9 + 500 mM MeOH	6.98664	729.942		TRUE	65	TRUE
2022-04-04 16:10:00	200.882		1.059	456.259			#DIV/0!	740.259		FALSE	65	TRUE
2022-04-04 16:15:00	200.885		0.005295	456.259	200x dilution	30 mL M9 + 500 mM MeOH	7.02051	740.259		TRUE	66	FALSE
2022-04-05 08:45:00	201.573		0.027	458.61			5.0416	742.61		FALSE	66	FALSE
2022-04-05 16:05:00	201.878		0.074	460.064			6.53945	744.064		FALSE	66	FALSE
2022-04-06 08:10:00	202.549		0.407	462.524			11.0952	746.524		FALSE	66	FALSE
2022-04-06 16:30:00	202.896		0.685	463.275			#DIV/0!	747.275		FALSE	66	FALSE
2022-04-06 16:35:00	202.899		0.003425	463.275	200x dilution	30 mL M9 + 500 mM MeOH	7.08217	747.275		TRUE	67	TRUE
2022-04-07 08:20:00	203.556		0.016	465.498			5.77019	749.498		FALSE	67	TRUE
2022-04-07 16:10:00	203.882		0.041	466.856			6.80474	750.856		FALSE	67	TRUE
2022-04-08 08:15:00	204.552		0.211	469.22			7.26531	753.22		FALSE	67	TRUE
2022-04-08 15:50:00	204.868		0.435	470.263			#DIV/0!	754.263		FALSE	67	TRUE
2022-04-08 15:55:00	204.872		0.000435	470.263	1000x dilution	30 mL M9 + 500 mM MeOH	6.94087	754.263		TRUE	68	FALSE
2022-04-11 15:55:00	207.872		0.577	480.637			#DIV/0!	764.637		FALSE	68	FALSE
2022-04-11 16:00:00	207.875		0.002885	480.637	200x dilution, 1900: moved flask to 37°C room (shaking: 200 rpm)	30 mL M9 + 500 mM MeOH	7.75062	764.637		TRUE	69	TRUE
2022-04-12 08:50:00	208.576		0.013	482.809			5.71558	766.809		FALSE	69	TRUE
2022-04-12 17:00:00	208.917		0.035	484.237			6.59711	768.237		FALSE	69	TRUE
2022-04-13 09:00:00	209.583		0.188	486.663			8.50851	770.663		FALSE	69	TRUE
2022-04-13 16:25:00	209.892		0.344	487.534	moved flask into new Infors shaker 37C 220 rpm 25 mm throw		#DIV/0!	771.534		FALSE	69	TRUE
2022-04-13 16:30:00	209.896		0.00172	487.534	200x dilution	30 mL M9 + 500 mM MeOH	6.47451	771.534		TRUE	70	FALSE
2022-04-14 15:25:00	210.851		0.02	491.074			7.40996	775.074		FALSE	70	FALSE
2022-04-15 19:00:00	212		0.264	494.796			#DIV/0!	778.796		FALSE	70	FALSE
2022-04-15 19:05:00	212.003		0.00132	494.796	200x dilution	30 mL M9 + 500 mM MeOH	8.07497	778.796		TRUE	71	TRUE
2022-04-18 19:15:00	215.01		0.647	503.733			#DIV/0!	787.733		FALSE	71	TRUE
2022-04-18 19:20:00	215.014		0.003235	503.733	200x dilution, added Kan to medium, to select against potential contaminations	30 mL M9 + 500 mM MeOH + Kan	42.7233	787.733		TRUE	72	FALSE
2022-04-19 08:25:00	215.559		0.004	504.04			3.59324	788.04		FALSE	72	FALSE
2022-04-19 17:55:00	215.955		0.025	506.684			5.60812	790.684		FALSE	72	FALSE
2022-04-20 08:15:00	216.552		0.147	509.239			8.92642	793.239		FALSE	72	FALSE
2022-04-20 17:00:00	216.917		0.29	510.22			#DIV/0!	794.22		FALSE	72	FALSE
2022-04-20 17:05:00	216.92		0.00145	510.22	200x dilution	30 mL M9 + 500 mM MeOH	#DIV/0!	794.22		TRUE	73	TRUE
2022-04-21 08:20:00	217.556		0.001	510.22			3.67127	794.22		FALSE	73	TRUE
2022-04-22 08:10:00	218.549		0.09	516.711			7.66163	800.711		FALSE	73	TRUE
2022-04-22 16:15:00	218.885		0.187	517.766			#DIV/0!	801.766		FALSE	73	TRUE
2022-04-22 16:20:00	218.889		0.000935	517.766	200x dilution	30 mL M9 + 500 mM MeOH	8.04667	801.766		TRUE	74	FALSE
2022-04-25 17:00:00	221.917		0.489	526.797			#DIV/0!	810.797		FALSE	74	FALSE
2022-04-25 17:05:00	221.92		0.002445	526.797	200x dilution	30 mL M9 + 500 mM MeOH	7.14556	810.797		TRUE	75	TRUE
2022-04-27 08:25:00	223.559		0.111	532.302			#DIV/0!	816.302		FALSE	75	TRUE
2022-04-27 12:25:00	223.726		0.095	532.302			2.81122	816.302		FALSE	75	TRUE
2022-04-27 16:30:00	223.896		0.26	533.754			#DIV/0!	817.754		FALSE	75	TRUE
2022-04-27 16:35:00	223.899		0.0013	533.754	200x dilution	30 mL M9 + 500 mM MeOH	6.80099	817.754		TRUE	76	FALSE
2022-04-29 16:10:00	225.882		0.166	540.751			#DIV/0!	824.751		FALSE	76	FALSE
2022-04-29 16:15:00	225.885		0.00083	540.751	200x dilution	30 mL M9 + 500 mM MeOH	7.16149	824.751		TRUE	77	TRUE
2022-05-02 16:55:00	228.913		0.941	550.898			#DIV/0!	834.898		FALSE	77	TRUE
2022-05-02 17:10:00	228.924		0.004705	550.898	200x dilution	30 mL M9 + 500 mM MeOH	27.1884	834.898		TRUE	78	FALSE
2022-05-03 08:45:00	229.573		0.007	551.471			2.9014	835.471		FALSE	78	FALSE
2022-05-03 16:15:00	229.885		0.042	554.056			5.83853	838.056		FALSE	78	FALSE
2022-05-04 08:35:00	230.566		0.292	556.853			8.12471	840.853		FALSE	78	FALSE
2022-05-04 17:20:00	230.931		0.616	557.93			#DIV/0!	841.93		FALSE	78	FALSE
2022-05-04 17:25:00	230.934		0.00308	557.93	200x dilution	30 mL M9 + 500 mM MeOH	16.1117	841.93		TRUE	79	TRUE
2022-05-05 08:55:00	231.58		0.006	558.892			5.11205	842.892		FALSE	79	TRUE
2022-05-06 17:15:00	232.927		0.481	565.217			#DIV/0!	849.217		FALSE	79	TRUE
2022-05-06 17:20:00	232.931		0.000962	565.217	500x dilution	30 mL M9 + 500 mM MeOH	7.57398	849.217		TRUE	80	FALSE
2022-05-09 19:30:00	236.021		0.853	575.009			#DIV/0!	859.009		FALSE	80	FALSE
2022-05-09 19:35:00	236.024		0.004265	575.009	200x dilution	30 mL M9 + 500 mM MeOH	#DIV/0!	859.009		TRUE	81	TRUE
2022-05-10 08:50:00	236.576		0.004	575.009			4.35805	859.009		FALSE	81	TRUE
2022-05-11 08:20:00	237.556		0.168	580.402			7.79301	864.402		FALSE	81	TRUE
2022-05-11 17:55:00	237.955		0.394	581.632			#DIV/0!	865.632		FALSE	81	TRUE
2022-05-11 18:00:00	237.958		0.00197	581.632	200x dilution	30 mL M9 + 500 mM MeOH	6.93239	865.632		TRUE	82	FALSE
2022-05-13 08:20:00	239.556		0.091	587.161			6.21615	871.161		FALSE	82	FALSE
2022-05-13 16:15:00	239.885		0.22	588.435			#DIV/0!	872.435		FALSE	82	FALSE
2022-05-13 16:20:00	239.889		0.0011	588.435	200x dilution	30 mL M9 + 500 mM MeOH	7.86368	872.435		TRUE	83	TRUE
2022-05-16 16:45:00	242.906		0.651	597.644			#DIV/0!	881.644		FALSE	83	TRUE
2022-05-16 16:50:00	242.91		0.003255	597.644	200x dilution	30 mL M9 + 500 mM MeOH	7.28218	881.644		TRUE	84	FALSE
2022-05-18 08:30:00	244.562		0.142	603.091			8.42529	887.091		FALSE	84	FALSE
2022-05-18 18:45:00	244.99		0.33	604.307			#DIV/0!	888.307		FALSE	84	FALSE
2022-05-18 18:50:00	244.993		0.0033	604.307	100x dilution	30 mL M9 + 500 mM MeOH	9.32669	888.307		TRUE	85	TRUE
2022-05-19 08:20:00	245.556		0.009	605.755			5.21633	889.755		FALSE	85	TRUE
2022-05-20 08:15:00	246.552		0.216	610.34			10.6244	894.34		FALSE	85	TRUE
2022-05-20 16:25:00	246.892		0.368	611.108			#DIV/0!	895.108		FALSE	85	TRUE
2022-05-20 16:30:00	246.896		0.000736	611.108	500x dilution	30 mL M9 + 500 mM MeOH	7.58873	895.108		TRUE	86	FALSE
2022-05-23 15:55:00	249.872		0.501	620.519			#DIV/0!	904.519		FALSE	86	FALSE
2022-05-23 16:00:00	249.875		0.002505	620.519	200x dilution	30 mL M9 + 500 mM MeOH	6.92425	904.519		TRUE	87	TRUE
2022-05-25 08:20:00	251.556		0.142	626.344			8.78228	910.344		FALSE	87	TRUE
2022-05-25 15:30:00	251.854		0.25	627.16			#DIV/0!	911.16		FALSE	87	TRUE
2022-05-25 15:35:00	251.858		0.0025	627.16	100x dilution	30 mL M9 + 500 mM MeOH	6.58938	911.16		TRUE	88	FALSE
2022-05-27 17:35:00	253.941		0.481	634.748			#DIV/0!	918.748		FALSE	88	FALSE
2022-05-27 17:40:00	253.944		0.002405	634.748	200x dilution	30 mL M9 + 500 mM MeOH	8.25427	918.748		TRUE	89	TRUE
2022-05-30 15:35:00	256.858		0.853	643.219			#DIV/0!	927.219		FALSE	89	TRUE
2022-05-30 15:40:00	256.861		0.004265	643.219	200x dilution	30 mL M9 + 500 mM MeOH	7.89937	927.219		TRUE	90	FALSE
2022-06-01 18:50:00	258.993		0.38	649.696			#DIV/0!	933.696		FALSE	90	FALSE
2022-06-01 18:55:00	258.997		0.0038	649.696	100x dilution	30 mL M9 + 500 mM MeOH	6.81864	933.696		TRUE	91	TRUE
2022-06-03 17:15:00	260.927		0.422	656.491			#DIV/0!	940.491		FALSE	91	TRUE
2022-06-03 17:20:00	260.931		0.000844	656.491	500x dilution	30 mL M9 + 500 mM MeOH	9.32128	940.491		TRUE	92	FALSE
2022-06-07 16:15:00	264.885		0.981	666.674			#DIV/0!	950.674		FALSE	92	FALSE
2022-06-07 16:20:00	264.889		0.00981	666.674	100x dilution	30 mL M9 + 500 mM MeOH	13.9146	950.674		TRUE	93	TRUE
2022-06-09 09:10:00	266.59		0.075	669.608			11.2921	953.608		FALSE	93	TRUE
2022-06-10 17:25:00	267.934		0.543	672.464			#DIV/0!	956.464		FALSE	93	TRUE
2022-06-10 17:35:00	267.941		0.001086	672.464	500x dilution	30 mL M9 + 500 mM MeOH	7.94454	956.464		TRUE	94	FALSE
2022-06-13 16:15:00	270.885		0.517	681.359			#DIV/0!	965.359		FALSE	94	FALSE
2022-06-13 16:20:00	270.889		0.002585	681.359	200x dilution	30 mL M9 + 500 mM MeOH	7.61865	965.359		TRUE	95	TRUE
2022-06-15 16:40:00	272.903		0.21	687.704			#DIV/0!	971.704		FALSE	95	TRUE
2022-06-15 16:45:00	272.906		0.0021	687.704	100x dilution	30 mL M9 + 500 mM MeOH	6.3999	971.704		TRUE	96	FALSE
2022-06-17 12:55:00	274.747		0.251	694.605			#DIV/0!	978.605		FALSE	96	FALSE
2022-06-17 13:00:00	274.75		0.000502	694.605	500x dilution	30 mL M9 + 500 mM MeOH	7.65001	978.605		TRUE	97	TRUE
2022-06-20 17:05:00	277.92		0.495	704.55			#DIV/0!	988.55		FALSE	97	TRUE
2022-06-20 17:10:00	277.924		0.002475	704.55	200x dilution	30 mL M9 + 500 mM MeOH	7.31258	988.55		TRUE	98	FALSE
2022-06-22 16:10:00	279.882		0.213	710.977			#DIV/0!	994.977		FALSE	98	FALSE
2022-06-22 16:20:00	279.889		0.00213	710.977	100x dilution	30 mL M9 + 500 mM MeOH	6.71349	994.977		TRUE	99	TRUE
2022-06-24 13:15:00	281.76		0.22	717.668			#DIV/0!	1001.67		FALSE	99	TRUE
2022-06-24 13:20:00	281.764		0.00044	717.668	500x dilution	30 mL M9 + 500 mM MeOH	6.96537	1001.67		TRUE	100	FALSE
2022-06-27 16:00:00	284.875		0.742	728.388			#DIV/0!	1012.39		FALSE	100	FALSE
2022-06-27 16:05:00	284.878		0.00371	728.388	200x dilution	30 mL M9 + 500 mM MeOH	6.89305	1012.39		TRUE	101	TRUE
2022-06-29 16:40:00	286.903		0.491	735.436			#DIV/0!	1019.44		FALSE	101	TRUE
2022-06-29 16:45:00	286.906		0.00491	735.436	100x dilution	30 mL M9 + 500 mM MeOH	6.86905	1019.44		TRUE	102	FALSE
2022-07-01 18:00:00	288.958		0.707	742.606			#DIV/0!	1026.61		FALSE	102	FALSE
2022-07-01 18:05:00	288.962		0.001414	742.606	500x dilution	30 mL M9 + 500 mM MeOH	7.56107	1026.61		TRUE	103	TRUE
2022-07-04 18:00:00	291.958		1.032	752.117			#DIV/0!	1036.12		FALSE	103	TRUE
2022-07-04 18:05:00	291.962		0.01032	752.117	100x dilution	30 mL M9 + 500 mM MeOH	8.17999	1036.12		TRUE	104	FALSE
2022-07-06 16:15:00	293.885		0.516	757.761			#DIV/0!	1041.76		FALSE	104	FALSE
2022-07-06 16:20:00	293.889		0.00516	757.761	100x dilution	30 mL M9 + 500 mM MeOH	7.86029	1041.76		TRUE	105	TRUE
2022-07-07 08:15:00	294.552		0.021	759.786			7.01662	1043.79		FALSE	105	TRUE
2022-07-08 17:40:00	295.944		0.57	764.548			#DIV/0!	1048.55		FALSE	105	TRUE
2022-07-08 17:45:00	295.948		0.00114	764.548	500x dilution	30 mL M9 + 500 mM MeOH	7.73539	1048.55		TRUE	106	FALSE
2022-07-11 18:25:00	298.976		0.767	773.942			#DIV/0!	1057.94		FALSE	106	FALSE
2022-07-11 18:30:00	298.979		0.003835	773.942	200x dilution	30 mL M9 + 500 mM MeOH	7.37742	1057.94		TRUE	107	TRUE
2022-07-13 16:10:00	300.882		0.28	780.133			#DIV/0!	1064.13		FALSE	107	TRUE
2022-07-13 16:15:00	300.885		0.0014	780.133	200x dilution ; AB added to counterselect potential contamination	30 mL M9 + 500 mM MeOH + Kan + Amp + Sm	6.73745	1064.13		TRUE	108	FALSE
2022-07-15 17:00:00	302.917		0.211	787.368			#DIV/0!	1071.37		FALSE	108	FALSE
2022-07-15 17:05:00	302.92		0.001055	787.368	200x dilution	30 mL M9 + 500 mM MeOH	7.90076	1071.37		TRUE	109	TRUE
2022-07-18 16:25:00	305.892		0.551	796.397			#DIV/0!	1080.4		FALSE	109	TRUE
2022-07-18 16:30:00	305.896		0.002755	796.397	200x dilution	30 mL M9 + 500 mM MeOH	7.56803	1080.4		TRUE	110	FALSE
2022-07-20 16:40:00	307.903		0.227	802.761			#DIV/0!	1086.76		FALSE	110	FALSE
2022-07-20 16:45:00	307.906		0.00227	802.761	100x dilution	30 mL M9 + 500 mM MeOH	6.70369	1086.76		TRUE	111	TRUE
2022-07-22 16:20:00	309.889		0.311	809.859			#DIV/0!	1093.86		FALSE	111	TRUE
2022-07-22 16:25:00	309.892		0.000622	809.859	500x dilution	30 mL M9 + 500 mM MeOH	7.57429	1093.86		TRUE	112	FALSE
2022-07-25 17:00:00	312.917		0.477	819.442			#DIV/0!	1103.44		FALSE	112	FALSE
2022-07-25 17:05:00	312.92		0.002385	819.442	200x dilution	30 mL M9 + 500 mM MeOH	7.70835	1103.44		TRUE	113	TRUE
2022-07-27 16:20:00	314.889		0.167	825.572			#DIV/0!	1109.57		FALSE	113	TRUE
2022-07-27 16:25:00	314.892		0.00167	825.572	100x dilution	30 mL M9 + 500 mM MeOH	5.85315	1109.57		TRUE	114	FALSE
2022-07-29 16:10:00	316.882		0.477	833.73			#DIV/0!	1117.73		FALSE	114	FALSE
2022-07-29 16:15:00	316.885		0.000954	833.73	500x dilution	30 mL M9 + 500 mM MeOH	8.2834	1117.73		TRUE	115	TRUE
2022-08-02 09:20:00	320.597		1.648	844.484			#DIV/0!	1128.48		FALSE	115	TRUE
2022-08-02 09:25:00	320.601		0.01648	844.484	100x dilution	30 mL M9 + 500 mM MeOH	7.54634	1128.48		TRUE	116	FALSE
2022-08-03 16:20:00	321.889		0.282	848.581			#DIV/0!	1132.58		FALSE	116	FALSE
2022-08-03 16:25:00	321.892		0.00282	848.581	100x dilution	30 mL M9 + 500 mM MeOH	6.10867	1132.58		TRUE	117	TRUE
2022-08-05 15:15:00	323.844		0.573	856.248			#DIV/0!	1140.25		FALSE	117	TRUE
2022-08-05 15:20:00	323.847		0.001146	856.248	500x dilution	30 mL M9 + 500 mM MeOH	7.63451	1140.25		TRUE	118	FALSE
2022-08-08 18:10:00	326.965		1.023	866.05			#DIV/0!	1150.05		FALSE	118	FALSE
2022-08-08 18:15:00	326.969		0.005115	866.05	200x dilution	30 mL M9 + 500 mM MeOH	7.08553	1150.05		TRUE	119	TRUE
2022-08-10 16:25:00	328.892		0.468	872.566			#DIV/0!	1156.57		FALSE	119	TRUE
2022-08-10 16:30:00	328.896		0.00468	872.566	100x dilution	30 mL M9 + 500 mM MeOH	5.70866	1156.57		TRUE	120	FALSE
2022-08-12 09:20:00	330.597		0.666	879.719			#DIV/0!	1163.72		FALSE	120	FALSE
2022-08-12 09:25:00	330.601		0.001332	879.719	500x dilution	30 mL M9 + 500 mM MeOH	7.41297	1163.72		TRUE	121	TRUE
2022-08-15 16:20:00	333.889		2.134	890.364			#DIV/0!	1174.36		FALSE	121	TRUE
2022-08-15 16:25:00	333.892		0.01067	890.364	200x dilution	30 mL M9 + 500 mM MeOH	6.99508	1174.36		TRUE	122	FALSE
2022-08-17 17:00:00	335.917		1.315	897.31			#DIV/0!	1181.31		FALSE	122	FALSE
2022-08-17 17:05:00	335.92		0.006575	897.31	200x dilution	30 mL M9 + 500 mM MeOH	6.50672	1181.31		TRUE	123	TRUE
2022-08-19 16:20:00	337.889		1.009	904.571			#DIV/0!	1188.57		FALSE	123	TRUE
2022-08-19 16:25:00	337.892		0.002018	904.571	500x dilution	30 mL M9 + 500 mM MeOH	8.74087	1188.57		TRUE	124	FALSE
2022-08-23 08:40:00	341.569		2.209	914.668			#DIV/0!	1198.67		FALSE	124	FALSE
2022-08-23 08:45:00	341.573		0.02209	914.668	100x dilution	30 mL M9 + 500 mM MeOH	7.39091	1198.67		TRUE	125	TRUE
2022-08-24 16:00:00	342.875		0.414	918.896			#DIV/0!	1202.9		FALSE	125	TRUE
2022-08-24 16:05:00	342.878		0.00414	918.896	100x dilution	30 mL M9 + 500 mM MeOH	6.21545	1202.9		TRUE	126	FALSE
2022-08-26 16:45:00	344.906		0.942	926.726			#DIV/0!	1210.73		FALSE	126	FALSE
2022-08-26 16:50:00	344.91		0.001884	926.726	500x dilution	30 mL M9 + 500 mM MeOH	7.54946	1210.73		TRUE	127	TRUE
2022-08-29 17:40:00	347.944		1.511	936.373			#DIV/0!	1220.37		FALSE	127	TRUE
2022-08-29 17:45:00	347.948		0.007555	936.373	200x dilution	30 mL M9 + 500 mM MeOH	6.48533	1220.37		TRUE	128	FALSE
2022-08-31 16:15:00	349.885		1.088	943.543			#DIV/0!	1227.54		FALSE	128	FALSE
2022-08-31 16:20:00	349.889		0.00544	943.543	200x dilution	30 mL M9 + 500 mM MeOH	5.81463	1227.54		TRUE	129	TRUE
2022-09-02 08:45:00	351.573		0.673	950.494			#DIV/0!	1234.49		FALSE	129	TRUE
2022-09-02 08:50:00	351.576		0.003365	950.494	200x dilution	30 mL M9 + 500 mM MeOH	8.58604	1234.49		TRUE	130	FALSE
2022-09-05 17:00:00	354.917		2.176	959.831			#DIV/0!	1243.83		FALSE	130	FALSE
2022-09-05 17:05:00	354.92		0.01088	959.831	200x dilution	30 mL M9 + 500 mM MeOH	9.86373	1243.83		TRUE	131	TRUE
2022-09-07 16:45:00	356.906		0.31	964.663			#DIV/0!	1248.66		FALSE	131	TRUE
2022-09-07 16:50:00	356.91		0.00155	964.663	200x dilution	30 mL M9 + 500 mM MeOH + Kan + Carb + Sm	6.48681	1248.66		TRUE	132	FALSE
2022-09-09 15:35:00	358.858		0.229	971.87	created cryostock took gDNA sample sts on R2A+0.5% MeOH		#DIV/0!	1255.87		FALSE	132	FALSE
2022-09-09 15:40:00	358.861		0.000458	971.87	200x dilution	30 mL M9 + 500 mM MeOH	6.296	1255.87		TRUE	133	TRUE
2022-09-12 11:30:00	361.688		0.802	982.644			#DIV/0!	1266.64		FALSE	133	TRUE
2022-09-12 11:35:00	361.691		0.00401	982.644	200x dilution	30 mL M9 + 500 mM MeOH	7.08595	1266.64		TRUE	134	FALSE
2022-09-14 15:00:00	363.833		0.613	989.901			#DIV/0!	1273.9		FALSE	134	FALSE
2022-09-14 15:05:00	363.837		0.003065	989.901	200x dilution	30 mL M9 + 500 mM MeOH	6.90995	1273.9		TRUE	135	TRUE
2022-09-16 15:55:00	365.872		0.411	996.968			#DIV/0!	1280.97		FALSE	135	TRUE
2022-09-16 16:00:00	365.875		0.000822	996.968	500x dilution	30 mL M9 + 500 mM MeOH + Kan + Carb + Sm	7.58138	1280.97		TRUE	136	FALSE
2022-09-19 16:25:00	368.892		0.617	1006.52			#DIV/0!	1290.52		FALSE	136	FALSE
2022-09-19 16:30:00	368.896		0.003085	1006.52	200x dilution	30 mL M9 + 500 mM MeOH	7.24031	1290.52		TRUE	137	TRUE
2022-09-21 17:05:00	370.92		0.323	1013.23			#DIV/0!	1297.23		FALSE	137	TRUE
2022-09-21 17:10:00	370.924		0.001615	1013.23	200x dilution	30 mL M9 + 500 mM MeOH	6.31652	1297.23		TRUE	138	FALSE
2022-09-23 15:55:00	372.872		0.273	1020.63			#DIV/0!	1304.63		FALSE	138	FALSE
2022-09-23 16:00:00	372.875		0.000546	1020.63	500x dilution	30 mL M9 + 500 mM MeOH	7.2659	1304.63		TRUE	139	TRUE
2022-09-26 16:20:00	375.889		0.542	1030.59			#DIV/0!	1314.59		FALSE	139	TRUE
2022-09-26 16:25:00	375.892		0.00271	1030.59	200x dilution	30 mL M9 + 500 mM MeOH	12.2449	1314.59		TRUE	140	FALSE
2022-09-28 16:50:00	377.91		0.042	1034.54			11.1171	1318.54		FALSE	140	FALSE
2022-09-30 15:55:00	379.872		0.791	1038.78			#DIV/0!	1322.78		FALSE	140	FALSE
2022-09-30 16:00:00	379.875		0.001582	1038.78	500x dilution	30 mL M9 + 500 mM MeOH	8.81543	1322.78		TRUE	141	TRUE
2022-10-03 16:25:00	382.892		0.47	1046.99			#DIV/0!	1330.99		FALSE	141	TRUE
2022-10-03 16:30:00	382.896		0.00235	1046.99	200x dilution	30 mL M9 + 500 mM MeOH	6.78223	1330.99		TRUE	142	FALSE
2022-10-05 17:00:00	384.917		0.334	1054.14			#DIV/0!	1338.14		FALSE	142	FALSE
2022-10-05 17:05:00	384.92		0.01336	1054.14	200x dilution	30 mL M9 + 500 mM MeOH	11.8033	1338.14		TRUE	143	TRUE
2022-10-07 15:40:00	386.861		0.206	1058.09			#DIV/0!	1342.09		FALSE	143	TRUE
2022-10-07 15:45:00	386.865		0.000412	1058.09	500x dilution	30 mL M9 + 500 mM MeOH	7.30218	1342.09		TRUE	144	FALSE
2022-10-10 17:10:00	389.924		0.438	1068.14			#DIV/0!	1352.14		FALSE	144	FALSE
2022-10-10 17:15:00	389.927		0.00219	1068.14	200x dilution	30 mL M9 + 500 mM MeOH	6.67811	1352.14		TRUE	145	TRUE
2022-10-12 15:55:00	391.872		0.278	1075.13			#DIV/0!	1359.13		FALSE	145	TRUE
2022-10-12 16:00:00	391.875		0.00139	1075.13	200x dilution	30 mL M9 + 500 mM MeOH	5.85299	1359.13		TRUE	146	FALSE
2022-10-14 15:55:00	393.872		0.405	1083.32			#DIV/0!	1367.32		FALSE	146	FALSE
2022-10-14 16:00:00	393.875		0.00081	1083.32	500x dilution	30 mL M9 + 500 mM MeOH	6.93424	1367.32		TRUE	147	TRUE
2022-10-17 16:10:00	396.882		1.1	1093.72			#DIV/0!	1377.72		FALSE	147	TRUE
2022-10-17 16:15:00	396.885		0.0055	1093.72	200x dilution	30 mL M9 + 500 mM MeOH	6.87264	1377.72		TRUE	148	FALSE
2022-10-19 16:00:00	398.875		0.679	1100.67			#DIV/0!	1384.67		FALSE	148	FALSE
2022-10-19 16:05:00	398.878		0.003395	1100.67	200x dilution	30 mL M9 + 500 mM MeOH	6.43753	1384.67		TRUE	149	TRUE
2022-10-21 16:25:00	400.892		0.618	1108.18			#DIV/0!	1392.18		FALSE	149	TRUE
2022-10-21 16:30:00	400.896		0.001236	1108.18	500x dilution	30 mL M9 + 500 mM MeOH	7.39497	1392.18		TRUE	150	FALSE
2022-10-24 16:00:00	403.875		1.006	1117.85	created cryostock took gDNA sample		#DIV/0!	1401.85		FALSE	150	FALSE
2022-10-24 16:05:00	403.878		0.00503	1117.85	200x dilution	30 mL M9 + 500 mM MeOH	6.99689	1401.85		TRUE	151	TRUE
2022-10-26 16:30:00	405.896		0.609	1124.77			#DIV/0!	1408.77		FALSE	151	TRUE
2022-10-26 16:35:00	405.899		0.003045	1124.77	200x dilution	30 mL M9 + 500 mM MeOH	6.42263	1408.77		TRUE	152	FALSE
2022-10-28 16:50:00	407.91		0.556	1132.28			#DIV/0!	1416.28		FALSE	152	FALSE
2022-10-28 16:55:00	407.913		0.001112	1132.28	500x dilution	30 mL M9 + 500 mM MeOH	7.42222	1416.28		TRUE	153	TRUE
2022-10-31 16:45:00	410.906		0.911	1141.96			#DIV/0!	1425.96		FALSE	153	TRUE
2022-10-31 16:50:00	410.91		0.004555	1141.96	200x dilution	30 mL M9 + 500 mM MeOH	6.84698	1425.96		TRUE	154	FALSE
2022-11-02 16:25:00	412.892		0.563	1148.91			#DIV/0!	1432.91		FALSE	154	FALSE
2022-11-02 16:30:00	412.896		0.002815	1148.91	200x dilution	30 mL M9 + 500 mM MeOH	6.28451	1432.91		TRUE	155	TRUE
2022-11-04 17:15:00	414.927		0.609	1156.67			#DIV/0!	1440.67		FALSE	155	TRUE
2022-11-04 17:20:00	414.931		0.000609	1156.67	1000x dilution potentially added 2x 500mM MeOH	30 mL M9 + 500 mM MeOH	9.93043	1440.67		TRUE	156	FALSE
2022-11-07 16:35:00	417.899		0.088	1163.84			14.6678	1447.84		FALSE	156	FALSE
2022-11-09 16:30:00	419.896		0.847	1167.11			#DIV/0!	1451.11		FALSE	156	FALSE
2022-11-09 16:35:00	419.899		0.004235	1167.11	200x dilution	30 mL M9 + 500 mM MeOH	7.61077	1451.11		TRUE	157	TRUE
2022-11-11 16:50:00	421.91		0.343	1173.45			#DIV/0!	1457.45		FALSE	157	TRUE
2022-11-11 16:55:00	421.913		0.000343	1173.45	1000x dilution	30 mL M9 + 500 mM MeOH	6.90672	1457.45		TRUE	158	FALSE
2022-11-14 16:00:00	424.875		0.43	1183.74			#DIV/0!	1467.74		FALSE	158	FALSE
2022-11-14 16:05:00	424.878		0.00215	1183.74	200x dilution	30 mL M9 + 500 mM MeOH	2.85082	1467.74		TRUE	159	TRUE
2022-11-15 05:25:00	425.434		0.055	1188.42			9.21614	1472.42		FALSE	159	TRUE
2022-11-16 18:05:00	426.962		0.867	1192.39			#DIV/0!	1476.39		FALSE	159	TRUE
2022-11-16 18:10:00	426.965		0.004335	1192.39	200x dilution	30 mL M9 + 500 mM MeOH + Carb + Sm + Kan	5.69732	1476.39		TRUE	160	FALSE
2022-11-17 09:30:00	427.604		0.028	1195.09			6.00987	1479.09		FALSE	160	FALSE
2022-11-18 10:05:00	428.628		0.477	1199.18			6.1346	1483.18		FALSE	160	FALSE
2022-11-18 18:50:00	428.993		1.282	1200.6			#DIV/0!	1484.6		FALSE	160	FALSE
2022-11-18 18:55:00	428.997		0.001282	1200.6	1000x dilution	30 mL M9 + 500 mM MeOH + Carb + Sm + Kan	6.50134	1484.6		TRUE	161	TRUE
2022-11-21 16:55:00	431.913		2.234	1211.37			#DIV/0!	1495.37		FALSE	161	TRUE
2022-11-21 17:00:00	431.917		0.01117	1211.37	200x dilution	30 mL M9 + 500 mM MeOH	6.47227	1495.37		TRUE	162	FALSE
2022-11-23 16:55:00	433.913		1.891	1218.77	sts on M9+MeOH (soaked with MeOH additionally)		883.945	1502.77		FALSE	162	FALSE

## Sheet: 1-Replicate G
			OD600	Generations
		replicate			Comments	Medium	estimated doubling time	no. of generations since beginning of evolution towards methylotrophy
date	T [d]
2021-09-15 19:00:00	0		0.0294231	0	52x dilution from replicate 4 sts on LB + 500 mM MeOH + Amp + Sm sts on M9 + 500 mM MeOH + Amp + Sm sts on M9 + 20 mM pyruvate + 500 mM MeOH + Amp + Sm	30 mL M9 + 500 mM MeOH + Amp + Sm	79.87	284		TRUE	1	TRUE
2021-09-16 15:00:00	0.833333		0.035	0.250407			36.2943	284.25		FALSE	1	TRUE
2021-09-17 14:40:00	0.986111		0.055	0.902483			45.1979	284.902		FALSE	1	TRUE
2021-09-18 23:30:00	2.35417		0.091	1.62892			25.2068	285.629		FALSE	1	TRUE
2021-09-19 19:20:00	3.18056		0.157	2.41574			22.775	286.416		FALSE	1	TRUE
2021-09-20 16:30:00	4.0625		0.299	3.34513			27.7146	287.345		FALSE	1	TRUE
2021-09-22 14:00:00	5.95833		0.933	4.98686			73.0346	288.987		FALSE	1	TRUE
2021-09-23 18:00:00	7.125		1.217	5.37024			#DIV/0!	289.37		FALSE	1	TRUE
2021-09-23 18:05:00	7.12847		0.01217	5.37024	100x dilution	30 mL M9 + 500 mM MeOH + Amp + Sm	19.0953	289.37		TRUE	2	FALSE
2021-09-27 16:00:00	11.0417		0.368	10.2885			16.1988	294.289		FALSE	2	FALSE
2021-09-28 17:20:00	12.0972		1.088	11.8524			#DIV/0!	295.852		FALSE	2	FALSE
2021-09-28 17:25:00	12.1007		0.01088	11.8524	100x dilution	30 mL M9 + 500 mM MeOH + Amp + Sm	13.3528	295.852		TRUE	3	TRUE
2021-09-30 15:30:00	14.0208		0.119	15.3037			14.1053	299.304		FALSE	3	TRUE
2021-10-01 17:30:00	15.1042		0.427	17.1469			#DIV/0!	301.147		FALSE	3	TRUE
2021-10-01 17:35:00	15.1076		0.00427	17.1469	100x dilution	30 mL M9 + 500 mM MeOH + Amp + Sm	13.4852	301.147		TRUE	4	FALSE
2021-10-03 20:00:00	17.2083		0.057	20.8856			14.3975	304.886		FALSE	4	FALSE
2021-10-04 15:15:00	18.0104		0.144	22.2226			16.552	306.223		FALSE	4	FALSE
2021-10-06 18:00:00	20.125		1.206	25.2887			#DIV/0!	309.289		FALSE	4	FALSE
2021-10-06 18:05:00	20.1285		0.01206	25.2887	100x dilution sts on M9 + 500 mM MeOH + Sm + Amp sts on LB + 500 mM MeOH + Sm + Amp	30 mL M9 + 500 mM MeOH + Amp + Sm	12.0309	309.289		TRUE	5	TRUE
2021-10-08 17:00:00	22.0833		0.18	29.1884			#DIV/0!	313.188		FALSE	5	TRUE
2021-10-08 17:05:00	22.0868		0.0018	29.1884	100x dilution	30 mL M9 + 500 mM MeOH + Amp + Sm	11.3491	313.188		TRUE	6	FALSE
2021-10-11 17:30:00	25.1042		0.15	35.5692			#DIV/0!	319.569		FALSE	6	FALSE
2021-10-11 17:35:00	25.1076		0.0030303	35.5692	49.5x dilution (by accident)	30 mL M9 + 500 mM MeOH + Amp + Sm	12.755	319.569		TRUE	7	TRUE
2021-10-14 17:45:00	28.1146		0.153	41.2271			#DIV/0!	325.227		FALSE	7	TRUE
2021-10-14 17:50:00	28.1181		0.00153	41.2271	100x dilution	30 mL M9 + 500 mM MeOH + Amp + Sm	13.8654	325.227		TRUE	8	FALSE
2021-10-18 11:00:00	31.8333		0.132	47.658			#DIV/0!	331.658		FALSE	8	FALSE
2021-10-18 11:05:00	31.8368		0.00132	47.658	100x dilution, higher MeOH concentration by accident	30 mL M9 + 830 mM MeOH + Amp + Sm	12.539	331.658		TRUE	9	TRUE
2021-10-20 17:00:00	34.0833		0.026	51.9579			22.6608	335.958		FALSE	9	TRUE
2021-10-22 19:00:00	36.1667		0.12	54.1644			17.8569	338.164		FALSE	9	TRUE
2021-10-25 16:00:00	39.0417		1.753	58.0331			#DIV/0!	342.033		FALSE	9	TRUE
2021-10-25 16:05:00	39.0451		0.01753	58.0331	100x dilution	30 mL M9 + 500 mM MeOH + Amp + Sm	9.97403	342.033		TRUE	10	FALSE
2021-10-27 15:00:00	41		0.449	62.7119			15.7574	346.712		FALSE	10	FALSE
2021-10-28 15:30:00	42.0208		1.324	64.272			#DIV/0!	348.272		FALSE	10	FALSE
2021-10-28 15:35:00	42.0243		0.01324	64.272	100x dilution	30 mL M9 + 500 mM MeOH + Amp + Sm	10.8517	348.272		TRUE	11	TRUE
2021-10-31 13:30:00	44.9375		1.158	70.7226			#DIV/0!	354.723		FALSE	11	TRUE
2021-10-31 13:35:00	44.941		0.01158	70.7226	100x dilution	30 mL M9 + 500 mM MeOH + Amp + Sm	11.5674	354.723		TRUE	12	FALSE
2021-11-03 16:45:00	48.0729		1.052	77.228			#DIV/0!	361.228		FALSE	12	FALSE
2021-11-03 16:50:00	48.0764		0.01052	77.228	100x dilution	30 mL M9 + 500 mM MeOH + Amp + Sm	14.182	361.228		TRUE	13	TRUE
2021-11-07 17:25:00	52.1007		1.2	84.0617			#DIV/0!	368.062		FALSE	13	TRUE
2021-11-07 17:45:00	52.1146		0.012	84.0617	100x dilution	30 mL M9 + 500 mM MeOH + Amp + Sm	14.907	368.062		TRUE	14	FALSE
2021-11-11 16:30:00	56.0625		0.983	90.4178			#DIV/0!	374.418		FALSE	14	FALSE
2021-11-11 16:35:00	56.066		0.00983	90.4178	100x dilution	30 mL M9 + 500 mM MeOH + Amp + Sm	14.2459	374.418		TRUE	15	TRUE
2021-11-15 15:00:00	60		0.972	97.0454			#DIV/0!	381.045		FALSE	15	TRUE
2021-11-15 15:05:00	60.0035		0.00972	97.0454	100x dilution	30 mL M9 + 500 mM MeOH + Amp + Sm	12.3778	381.045		TRUE	16	FALSE
2021-11-18 17:00:00	63.0833		0.61	103.017	Sts on R2A + 500 mM MeOH plate to check for potential contamination found no contamination 24/11/2021 (cPCR for DtpiA deletion)		#DIV/0!	387.017		FALSE	16	FALSE
2021-11-18 17:05:00	63.0868		0.0061	103.017	100x dilution	30 mL M9 + 500 mM MeOH + Amp + Sm	13.7153	387.017		TRUE	17	TRUE
2021-11-22 18:35:00	67.1493		0.842	110.126			#DIV/0!	394.126		FALSE	17	TRUE
2021-11-22 18:40:00	67.1528		0.00842	110.126	100x dilution Additional Kan addition to medium to select against any potential contamination	30 mL M9 + 500 mM MeOH + Amp + Sm + Kan	11.2301	394.126		TRUE	18	FALSE
2021-11-25 09:30:00	69.7708		0.407	115.721			#DIV/0!	399.721		FALSE	18	FALSE
2021-11-25 09:35:00	69.7743		0.00407	115.721	100x dilution Additional Kan addition to medium to select against any potential contamination	30 mL M9 + 500 mM MeOH + Amp + Sm + Kan	10.8647	399.721		TRUE	19	TRUE
2021-11-29 14:45:00	73.9896		2.586	125.033	Sts on R2A + 500 mM MeOH plate to check for potential contamination (sudden very high OD) Checked for contaminations by cPCR against tpiA on 2021/12/02: no contaminations		#DIV/0!	409.033		FALSE	19	TRUE
2021-11-29 14:50:00	73.9931		0.02586	125.033	100x dilution	30 mL M9 + 500 mM MeOH + Amp + Sm	10.6336	409.033		TRUE	20	FALSE
2021-12-02 12:00:00	76.875		2.348	131.537			#DIV/0!	415.537		FALSE	20	FALSE
2021-12-02 12:05:00	76.8785		0.02348	131.537	100x dilution	30 mL M9 + 500 mM MeOH + Amp + Sm	17.9405	415.537		TRUE	21	TRUE
2021-12-07 17:00:00	82.0833		2.929	138.5			#DIV/0!	422.5		FALSE	21	TRUE
2021-12-07 17:05:00	82.0868		0.02929	138.5	100x dilution	30 mL M9 + 500 mM MeOH + Amp + Sm	15.1728	422.5		TRUE	22	FALSE
2021-12-10 11:00:00	84.8333		0.595	142.844			#DIV/0!	426.844		FALSE	22	FALSE
2021-12-10 11:05:00	84.8368		0.00595	142.844	100x dilution	30 mL M9 + 500 mM MeOH	9.13415	426.844		TRUE	23	TRUE
2021-12-13 10:45:00	87.8229		1.369	150.69			#DIV/0!	434.69		FALSE	23	TRUE
2021-12-13 10:50:00	87.8264		0.01369	150.69	100x dilution	30 mL M9 + 500 mM MeOH	10.5683	434.69		TRUE	24	FALSE
2021-12-16 11:00:00	90.8333		1.556	157.519	sts'ed on M9 + 500 mM MeOH (added an additional 400 uL of MeOH to plates, plates were still rather liquid when cells were streaked)		#DIV/0!	441.519		FALSE	24	FALSE
2021-12-16 11:05:00	90.8368		0.01556	157.519	100x dilution	30 mL M9 + 500 mM MeOH	17.627	441.519		TRUE	25	TRUE
2021-12-21 16:30:00	96.0625		2.157	164.634			#DIV/0!	448.634		FALSE	25	TRUE
2021-12-21 16:35:00	96.066		0.02157	164.634	100x dilution	30 mL M9 + 500 mM MeOH	15.9363	448.634		TRUE	26	FALSE
2021-12-25 15:30:00	100.021		1.339	170.59			#DIV/0!	454.59		FALSE	26	FALSE
2021-12-25 15:35:00	100.024		0.01339	170.59	100x dilution	30 mL M9 + 500 mM MeOH	12.0215	454.59		TRUE	27	TRUE
2021-12-28 17:30:00	103.104		0.95	176.739			#DIV/0!	460.739		FALSE	27	TRUE
2021-12-28 17:35:00	103.108		0.0095	176.739	100x dilution added Kan to select against potential contaminations, medium appeared to be more brownish than other times	30 mL M9 + 500 mM MeOH + Kan	10.5946	460.739		TRUE	28	FALSE
2021-12-31 11:30:00	105.854		0.709	182.96			#DIV/0!	466.96		FALSE	28	FALSE
2021-12-31 11:35:00	105.858		0.00709	182.96	100x dilution	30 mL M9 + 500 mM MeOH	10.7775	466.96		TRUE	29	TRUE
2022-01-03 15:00:00	109		0.906	189.958			#DIV/0!	473.958		FALSE	29	TRUE
2022-01-03 15:05:00	109.003		0.00906	189.958	100x dilution	30 mL M9 + 500 mM MeOH	10.9636	473.958		TRUE	30	FALSE
2022-01-06 14:30:00	111.979		0.828	196.472			#DIV/0!	480.472		FALSE	30	FALSE
2022-01-06 14:35:00	111.983		0.00828	196.472	100x dilution	30 mL M9 + 500 mM MeOH	14.0997	480.472		TRUE	31	TRUE
2022-01-10 19:30:00	116.188		1.182	203.629			#DIV/0!	487.629		FALSE	31	TRUE
2022-01-10 19:35:00	116.191		0.01182	203.629	100x dilution	30 mL M9 + 500 mM MeOH	9.92554	487.629		TRUE	32	FALSE
2022-01-12 18:30:00	118.146		0.313	208.356			#DIV/0!	492.356		FALSE	32	FALSE
2022-01-12 18:35:00	118.149		0.00313	208.356	100x dilution	30 mL M9 + 500 mM MeOH	8.01716	492.356		TRUE	33	TRUE
2022-01-15 17:00:00	121.083		1.379	217.139			#DIV/0!	501.139		FALSE	33	TRUE
2022-01-15 17:05:00	121.087		0.01379	217.139	100x dilution	30 mL M9 + 500 mM MeOH	12.3299	501.139		TRUE	34	FALSE
2022-01-18 12:40:00	123.903		0.616	222.621			#DIV/0!	506.621		FALSE	34	FALSE
2022-01-18 12:45:00	123.906		0.00616	222.621	100x dilution	30 mL M9 + 500 mM MeOH	11.9183	506.621		TRUE	35	TRUE
2022-01-21 15:30:00	127.021		0.476	228.893			#DIV/0!	512.893		FALSE	35	TRUE
2022-01-21 15:35:00	127.024		0.00476	228.893	100x dilution	30 mL M9 + 500 mM MeOH	8.52708	512.893		TRUE	36	FALSE
2022-01-24 13:15:00	129.927		1.371	237.063			#DIV/0!	521.063		FALSE	36	FALSE
2022-01-24 13:20:00	129.931		0.01371	237.063	100x dilution	30 mL M9 + 500 mM MeOH	7.29146	521.063		TRUE	37	TRUE
2022-01-26 09:30:00	131.771		0.913	243.12	sts'ed on M9 + 500 mM MeOH		#DIV/0!	527.12		FALSE	37	TRUE
2022-01-26 09:35:00	131.774		0.00913	243.12	100x dilution	30 mL M9 + 500 mM MeOH	10.5763	527.12		TRUE	38	FALSE
2022-01-29 19:30:00	135.188		1.959	250.865			#DIV/0!	534.865		FALSE	38	FALSE
2022-01-29 19:35:00	135.191		0.01959	250.865	100x dilution	30 mL M9 + 500 mM MeOH	8.60361	534.865		TRUE	39	TRUE
2022-01-31 13:20:00	136.931		0.566	255.718			#DIV/0!	539.718		FALSE	39	TRUE
2022-01-31 13:25:00	136.934		0.00566	255.718	100x dilution	30 mL M9 + 500 mM MeOH + Kan	7.60709	539.718		TRUE	40	FALSE
2022-02-02 18:05:00	139.128		0.687	262.641			#DIV/0!	546.641		FALSE	40	FALSE
2022-02-02 18:10:00	139.132		0.00687	262.641	100x dilution	30 mL M9 + 500 mM MeOH	6.88665	546.641		TRUE	41	TRUE
2022-02-04 12:00:00	140.875		0.463	268.716			#DIV/0!	552.716		FALSE	41	TRUE
2022-02-04 12:05:00	140.878		0.00463	268.716	100x dilution	30 mL M9 + 500 mM MeOH	9.1823	552.716		TRUE	42	FALSE
2022-02-07 14:00:00	143.958		1.227	276.766			#DIV/0!	560.766		FALSE	42	FALSE
2022-02-07 14:05:00	143.962		0.01227	276.766	100x dilution	30 mL M9 + 500 mM MeOH	8.88752	560.766		TRUE	43	TRUE
2022-02-09 10:30:00	145.812		0.392	281.763			#DIV/0!	565.763		FALSE	43	TRUE
2022-02-09 10:35:00	145.816		0.00392	281.763	100x dilution	30 mL M9 + 500 mM MeOH	7.30728	565.763		TRUE	44	FALSE
2022-02-11 13:00:00	147.917		0.468	288.663			#DIV/0!	572.663		FALSE	44	FALSE
2022-02-11 13:05:00	147.92		0.00468	288.663	100x dilution	30 mL M9 + 500 mM MeOH	9.82686	572.663		TRUE	45	TRUE
2022-02-14 17:30:00	151.104		1.026	296.439			#DIV/0!	580.439		FALSE	45	TRUE
2022-02-14 17:35:00	151.108		0.01026	296.439	100x dilution	30 mL M9 + 500 mM MeOH	8.31363	580.439		TRUE	46	FALSE
2022-02-16 11:30:00	152.854		0.338	301.481			#DIV/0!	585.481		FALSE	46	FALSE
2022-02-16 11:35:00	152.858		0.00338	301.481	100x dilution	30 mL M9 + 500 mM MeOH	7.61079	585.481		TRUE	47	TRUE
2022-02-18 14:30:00	154.979		0.349	308.171			#DIV/0!	592.171		FALSE	47	TRUE
2022-02-18 14:35:00	154.983		0.000698	308.171	500x dilution	30 mL M9 + 500 mM MeOH	7.7866	592.171		TRUE	48	FALSE
2022-02-21 16:00:00	158.042		0.481	317.6			#DIV/0!	601.6		FALSE	48	FALSE
2022-02-21 16:05:00	158.045		0.00481	317.6	100x dilution	30 mL M9 + 500 mM MeOH	7.82149	601.6		TRUE	49	TRUE
2022-02-23 16:00:00	160.042		0.336	323.726			#DIV/0!	607.726		FALSE	49	TRUE
2022-02-23 16:05:00	160.045		0.00336	323.726	100x dilution	30 mL M9 + 500 mM MeOH	7.35958	607.726		TRUE	50	FALSE
2022-02-25 15:55:00	162.038		0.304	330.225			#DIV/0!	614.225		FALSE	50	FALSE
2022-02-25 16:00:00	162.042		0.000608	330.225	500x dilution	30 mL M9 + 500 mM MeOH	7.61216	614.225		TRUE	51	TRUE
2022-02-28 14:10:00	164.965		0.362	339.443			#DIV/0!	623.443		FALSE	51	TRUE
2022-02-28 14:15:00	164.969		0.00362	339.443	100x dilution	30 mL M9 + 500 mM MeOH	6.94627	623.443		TRUE	52	FALSE
2022-03-02 09:05:00	166.753		0.26	345.61			#DIV/0!	629.61		FALSE	52	FALSE
2022-03-02 09:10:00	166.757		0.0026	345.61	100x dilution	30 mL M9 + 500 mM MeOH	7.66857	629.61		TRUE	53	TRUE
2022-03-04 17:30:00	169.104		0.423	352.956			#DIV/0!	636.956		FALSE	53	TRUE
2022-03-04 17:35:00	169.108		0.000846	352.956	500x dilution	30 mL M9 + 500 mM MeOH+Amp+Sm+Kan	8.06199	636.956		TRUE	54	FALSE
2022-03-07 14:35:00	171.983		0.319	361.514			#DIV/0!	645.514		FALSE	54	FALSE
2022-03-07 14:40:00	171.986		0.00319	361.514			7.13674	645.514		FALSE	54	FALSE
2022-03-09 12:15:00	173.885		0.267	367.901			#DIV/0!	651.901		FALSE	54	FALSE
2022-03-09 12:20:00	173.889		0.00267	367.901	100x dilution	30 mL M9 + 500 mM MeOH	6.64097	651.901		TRUE	55	TRUE
2022-03-11 15:30:00	176.021		0.557	375.606			#DIV/0!	659.606		FALSE	55	TRUE
2022-03-11 15:40:00	176.028		0.001114	375.606	500x dilution	30 mL M9 + 500 mM MeOH	7.78914	659.606		TRUE	56	FALSE
2022-03-14 17:55:00	179.122		0.825	385.139			#DIV/0!	669.139		FALSE	56	FALSE
2022-03-14 18:00:00	179.125		0.00825	385.139	100x dilution	30 mL M9 + 500 mM MeOH	5.91596	669.139		TRUE	57	TRUE
2022-03-15 08:40:00	179.736		0.046	387.618			6.73898	671.618		FALSE	57	TRUE
2022-03-15 15:05:00	180.003		0.089	388.57			8.6477	672.57		FALSE	57	TRUE
2022-03-16 08:10:00	180.715		0.35	390.545			14.6574	674.545		FALSE	57	TRUE
2022-03-16 12:40:00	180.903		0.433	390.852			#DIV/0!	674.852		FALSE	57	TRUE
2022-03-16 12:55:00	180.913		0.00433	390.852	100x dilution	30 mL M9 + 500 mM MeOH	6.36987	674.852		TRUE	58	FALSE
2022-03-17 16:10:00	182.049		0.084	395.13			6.39418	679.13		FALSE	58	FALSE
2022-03-18 08:25:00	182.726		0.489	397.672			6.72696	681.672		FALSE	58	FALSE
2022-03-18 16:50:00	183.076		1.164	398.923			#DIV/0!	682.923		FALSE	58	FALSE
2022-03-18 17:05:00	183.087		0.002328	398.923	500x dilution	30 mL M9 + 500 mM MeOH	7.17302	682.923		TRUE	59	TRUE
2022-03-21 18:20:00	186.139		2.761	409.135			#DIV/0!	693.135		FALSE	59	TRUE
2022-03-21 18:35:00	186.149		0.02761	409.135	100x dilution	30 mL M9 + 500 mM MeOH	4.90899	693.135		TRUE	60	FALSE
2022-03-22 08:30:00	186.729		0.197	411.97			5.69808	695.97		FALSE	60	FALSE
2022-03-22 16:40:00	187.069		0.532	413.403			7.41745	697.403		FALSE	60	FALSE
2022-03-23 08:20:00	187.722		2.3	415.515			25.2172	699.515		FALSE	60	FALSE
2022-03-23 16:55:00	188.08		2.912	415.855			#DIV/0!	699.855		FALSE	60	FALSE
2022-03-23 17:05:00	188.087		0.02912	415.855	100x dilution	30 mL M9 + 500 mM MeOH	4.74262	699.855		TRUE	61	TRUE
2022-03-24 08:40:00	188.736		0.284	419.141			5.8908	703.141		FALSE	61	TRUE
2022-03-24 16:20:00	189.056		0.7	420.443			9.53227	704.443		FALSE	61	TRUE
2022-03-25 08:30:00	189.729		2.268	422.139			42.4911	706.139		FALSE	61	TRUE
2022-03-25 15:15:00	190.01		2.532	422.298			#DIV/0!	706.298		FALSE	61	TRUE
2022-03-25 15:20:00	190.014		0.002532	422.298	1000x dilution	30 mL M9 + 500 mM MeOH	7.36786	706.298		TRUE	62	FALSE
2022-03-28 15:30:00	193.021		2.249	432.092			#DIV/0!	716.092		FALSE	62	FALSE
2022-03-28 15:35:00	193.024		0.011245	432.092	200x dilution	30 mL M9 + 500 mM MeOH	6.36315	716.092		TRUE	63	TRUE
2022-03-29 08:30:00	193.729		0.071	434.751			6.34181	718.751		FALSE	63	TRUE
2022-03-29 12:10:00	193.882		0.106	435.329			5.27513	719.329		FALSE	63	TRUE
2022-03-29 17:20:00	194.097		0.209	436.308			6.96738	720.308		FALSE	63	TRUE
2022-03-30 08:30:00	194.729		0.945	438.485			11.2801	722.485		FALSE	63	TRUE
2022-03-30 12:20:00	194.889		1.196	438.825			17.0865	722.825		FALSE	63	TRUE
2022-03-30 17:15:00	195.094		1.46	439.113			#DIV/0!	723.113		FALSE	63	TRUE
2022-03-30 17:30:00	195.104		0.0073	439.113	200x dilution	30 mL M9 + 500 mM MeOH	6.1034	723.113		TRUE	64	FALSE
2022-03-31 10:05:00	195.795		0.048	441.83			5.07508	725.83		FALSE	64	FALSE
2022-03-31 16:25:00	196.059		0.114	443.078			6.47775	727.078		FALSE	64	FALSE
2022-04-01 08:20:00	196.722		0.626	445.535			8.94399	729.535		FALSE	64	FALSE
2022-04-01 16:00:00	197.042		1.134	446.392			#DIV/0!	730.392		FALSE	64	FALSE
2022-04-01 16:05:00	197.045		0.001134	446.392	1000x dilution	30 mL M9 + 500 mM MeOH	7.02675	730.392		TRUE	65	TRUE
2022-04-04 16:10:00	200.049		1.389	456.651			#DIV/0!	740.651		FALSE	65	TRUE
2022-04-04 16:15:00	200.052		0.006945	456.651	200x dilution	30 mL M9 + 500 mM MeOH	7.0715	740.651		TRUE	66	FALSE
2022-04-05 08:45:00	200.74		0.035	458.984			4.93685	742.984		FALSE	66	FALSE
2022-04-05 16:05:00	201.045		0.098	460.469			6.69553	744.469		FALSE	66	FALSE
2022-04-06 08:10:00	201.715		0.518	462.871			10.7391	746.871		FALSE	66	FALSE
2022-04-06 16:30:00	202.062		0.887	463.647			#DIV/0!	747.647		FALSE	66	FALSE
2022-04-06 16:35:00	202.066		0.004435	463.647	200x dilution	30 mL M9 + 500 mM MeOH	6.04385	747.647		TRUE	67	TRUE
2022-04-07 08:20:00	202.722		0.027	466.253			6.29127	750.253		FALSE	67	TRUE
2022-04-07 16:10:00	203.049		0.064	467.498			6.21286	751.498		FALSE	67	TRUE
2022-04-08 08:15:00	203.719		0.385	470.087			8.7093	754.087		FALSE	67	TRUE
2022-04-08 15:50:00	204.035		0.704	470.958			#DIV/0!	754.958		FALSE	67	TRUE
2022-04-08 15:55:00	204.038		0.000704	470.958	1000x dilution	30 mL M9 + 500 mM MeOH	6.91727	754.958		TRUE	68	FALSE
2022-04-11 15:55:00	207.038		0.957	481.367			#DIV/0!	765.367		FALSE	68	FALSE
2022-04-11 16:00:00	207.042		0.004785	481.367	200x dilution, 1900: moved flask to 37°C room (shaking: 200 rpm)	30 mL M9 + 500 mM MeOH	#DIV/0!	765.367		TRUE	69	TRUE
2022-04-12 08:50:00	207.743		0.002	481.367			3.51719	765.367		FALSE	69	TRUE
2022-04-12 17:00:00	208.083		0.01	483.689			12.1035	767.689		FALSE	69	TRUE
2022-04-13 09:00:00	208.75		0.025	485.011			15.2787	769.011		FALSE	69	TRUE
2022-04-13 16:25:00	209.059		0.035	485.496	moved flask into new Inforst shaker 37C 220 rpm 25 mm throw		7.10567	769.496		FALSE	69	TRUE
2022-04-14 08:15:00	209.719		0.164	487.724			8.36478	771.724		FALSE	69	TRUE
2022-04-14 15:25:00	210.017		0.297	488.581			16.9591	772.581		FALSE	69	TRUE
2022-04-15 19:00:00	211.167		0.917	490.207			#DIV/0!	774.207		FALSE	69	TRUE
2022-04-15 19:05:00	211.17		0.004585	490.207	200x dilution	30 mL M9 + 500 mM MeOH	9.41231	774.207		TRUE	70	FALSE
2022-04-18 19:15:00	214.177		0.932	497.875			#DIV/0!	781.875		FALSE	70	FALSE
2022-04-18 19:20:00	214.181		0.00466	497.875	200x dilution, added Kan to medium, to select against potential contaminations	30 mL M9 + 500 mM MeOH + Kan	#DIV/0!	781.875		TRUE	71	TRUE
2022-04-19 08:25:00	214.726		0.002	497.875			4.75	781.875		FALSE	71	TRUE
2022-04-19 17:55:00	215.122		0.008	499.875			4.22523	783.875		FALSE	71	TRUE
2022-04-20 08:15:00	215.719		0.084	503.267			5.77721	787.267		FALSE	71	TRUE
2022-04-20 17:00:00	216.083		0.24	504.782			#DIV/0!	788.782		FALSE	71	TRUE
2022-04-20 17:05:00	216.087		0.0012	504.782	200x dilution	30 mL M9 + 500 mM MeOH	8.77968	788.782		TRUE	72	FALSE
2022-04-21 08:20:00	216.722		0.004	506.519			6.34728	790.519		FALSE	72	FALSE
2022-04-22 08:10:00	217.715		0.054	510.273			6.94459	794.273		FALSE	72	FALSE
2022-04-22 16:15:00	218.052		0.121	511.437			#DIV/0!	795.437		FALSE	72	FALSE
2022-04-22 16:20:00	218.056		0.000605	511.437	200x dilution	30 mL M9 + 500 mM MeOH	6.64789	795.437		TRUE	73	TRUE
2022-04-25 17:00:00	221.083		1.181	522.368			#DIV/0!	806.368		FALSE	73	TRUE
2022-04-25 17:05:00	221.087		0.005905	522.368	200x dilution	30 mL M9 + 500 mM MeOH	6.27548	806.368		TRUE	74	FALSE
2022-04-27 08:25:00	222.726		0.455	528.636			9.56469	812.636		FALSE	74	FALSE
2022-04-27 12:25:00	222.892		0.608	529.054			6.37209	813.054		FALSE	74	FALSE
2022-04-27 16:30:00	223.062		0.948	529.695			#DIV/0!	813.695		FALSE	74	FALSE
2022-04-27 16:35:00	223.066		0.00474	529.695	200x dilution	30 mL M9 + 500 mM MeOH	6.68582	813.695		TRUE	75	TRUE
2022-04-29 16:10:00	225.049		0.658	536.812			#DIV/0!	820.812		FALSE	75	TRUE
2022-04-29 16:15:00	225.052		0.00329	536.812	200x dilution	30 mL M9 + 500 mM MeOH	8.08139	820.812		TRUE	76	FALSE
2022-05-02 16:55:00	228.08		1.675	545.804			#DIV/0!	829.804		FALSE	76	FALSE
2022-05-02 17:10:00	228.09		0.008375	545.804	200x dilution	30 mL M9 + 500 mM MeOH	11.7501	829.804		TRUE	77	TRUE
2022-05-03 08:45:00	228.74		0.021	547.13			4.0418	831.13		FALSE	77	TRUE
2022-05-03 16:15:00	229.052		0.076	548.986			6.18496	832.986		FALSE	77	TRUE
2022-05-04 08:35:00	229.733		0.474	551.627			10.4908	835.627		FALSE	77	TRUE
2022-05-04 17:20:00	230.097		0.845	552.461			#DIV/0!	836.461		FALSE	77	TRUE
2022-05-04 17:25:00	230.101		0.004225	552.461	200x dilution	30 mL M9 + 500 mM MeOH	8.47949	836.461		TRUE	78	FALSE
2022-05-05 08:55:00	230.747		0.015	554.289			5.96854	838.289		FALSE	78	FALSE
2022-05-06 17:15:00	232.094		0.641	559.706			#DIV/0!	843.706		FALSE	78	FALSE
2022-05-06 17:20:00	232.097		0.001282	559.706	500x dilution	30 mL M9 + 500 mM MeOH	7.6453	843.706		TRUE	79	TRUE
2022-05-09 19:30:00	235.188		1.067	569.407			#DIV/0!	853.407		FALSE	79	TRUE
2022-05-09 19:35:00	235.191		0.005335	569.407	200x dilution	30 mL M9 + 500 mM MeOH	10.3117	853.407		TRUE	80	FALSE
2022-05-10 08:50:00	235.743		0.013	570.692			5.74014	854.692		FALSE	80	FALSE
2022-05-11 08:20:00	236.722		0.222	574.786			8.85623	858.786		FALSE	80	FALSE
2022-05-11 17:55:00	237.122		0.47	575.868			#DIV/0!	859.868		FALSE	80	FALSE
2022-05-11 18:00:00	237.125		0.00235	575.868	200x dilution	30 mL M9 + 500 mM MeOH	6.4564	859.868		TRUE	81	TRUE
2022-05-13 08:20:00	238.722		0.144	581.805			6.7412	865.805		FALSE	81	TRUE
2022-05-13 16:15:00	239.052		0.325	582.979			#DIV/0!	866.979		FALSE	81	TRUE
2022-05-13 16:20:00	239.056		0.001625	582.979	200x dilution	30 mL M9 + 500 mM MeOH	7.98618	866.979		TRUE	82	FALSE
2022-05-16 16:45:00	242.073		0.872	592.047			#DIV/0!	876.047		FALSE	82	FALSE
2022-05-16 16:50:00	242.076		0.00436	592.047	200x dilution	30 mL M9 + 500 mM MeOH	6.94095	876.047		TRUE	83	TRUE
2022-05-18 08:30:00	243.729		0.229	597.762			10.8416	881.762		FALSE	83	TRUE
2022-05-18 18:45:00	244.156		0.441	598.708			#DIV/0!	882.708		FALSE	83	TRUE
2022-05-18 18:50:00	244.16		0.00441	598.708	100x dilution	30 mL M9 + 500 mM MeOH	8.65573	882.708		TRUE	84	FALSE
2022-05-19 08:20:00	244.722		0.013	600.267			5.2269	884.267		FALSE	84	FALSE
2022-05-20 08:15:00	245.719		0.31	604.843			12.6474	888.843		FALSE	84	FALSE
2022-05-20 16:25:00	246.059		0.485	605.489			#DIV/0!	889.489		FALSE	84	FALSE
2022-05-20 16:30:00	246.062		0.00097	605.489	500x dilution	30 mL M9 + 500 mM MeOH	7.61607	889.489		TRUE	85	TRUE
2022-05-23 15:55:00	249.038		0.645	614.866			#DIV/0!	898.866		FALSE	85	TRUE
2022-05-23 16:00:00	249.042		0.003225	614.866	200x dilution	30 mL M9 + 500 mM MeOH	6.81533	898.866		TRUE	86	FALSE
2022-05-25 08:20:00	250.722		0.195	620.784			10.7158	904.784		FALSE	86	FALSE
2022-05-25 15:30:00	251.021		0.31	621.453			#DIV/0!	905.453		FALSE	86	FALSE
2022-05-25 15:35:00	251.024		0.0031	621.453	100x dilution	30 mL M9 + 500 mM MeOH	6.43439	905.453		TRUE	87	TRUE
2022-05-27 17:35:00	253.108		0.677	629.223			#DIV/0!	913.223		FALSE	87	TRUE
2022-05-27 17:40:00	253.111		0.003385	629.223	200x dilution	30 mL M9 + 500 mM MeOH	8.40311	913.223		TRUE	88	FALSE
2022-05-30 15:35:00	256.024		1.082	637.544			#DIV/0!	921.544		FALSE	88	FALSE
2022-05-30 15:40:00	256.028		0.00541	637.544	200x dilution	30 mL M9 + 500 mM MeOH	7.60643	921.544		TRUE	89	TRUE
2022-06-01 18:50:00	258.16		0.573	644.27			#DIV/0!	928.27		FALSE	89	TRUE
2022-06-01 18:55:00	258.163		0.00573	644.27	100x dilution	30 mL M9 + 500 mM MeOH	7.04208	928.27		TRUE	90	FALSE
2022-06-03 17:15:00	260.094		0.548	650.85			#DIV/0!	934.85		FALSE	90	FALSE
2022-06-03 17:20:00	260.097		0.001096	650.85	500x dilution	30 mL M9 + 500 mM MeOH	9.41781	934.85		TRUE	91	TRUE
2022-06-07 16:15:00	264.052		1.185	660.928			#DIV/0!	944.928		FALSE	91	TRUE
2022-06-07 16:20:00	264.056		0.01185	660.928	100x dilution	30 mL M9 + 500 mM MeOH	8.33893	944.928		TRUE	92	FALSE
2022-06-09 09:10:00	265.757		0.353	665.825			22.3436	949.825		FALSE	92	FALSE
2022-06-10 17:25:00	267.101		0.96	667.268			#DIV/0!	951.268		FALSE	92	FALSE
2022-06-10 17:35:00	267.108		0.00192	667.268	500x dilution	30 mL M9 + 500 mM MeOH	8.58509	951.268		TRUE	93	TRUE
2022-06-13 16:15:00	270.052		0.577	675.5			#DIV/0!	959.5		FALSE	93	TRUE
2022-06-13 16:20:00	270.056		0.002885	675.5	200x dilution	30 mL M9 + 500 mM MeOH	6.92926	959.5		TRUE	94	FALSE
2022-06-15 16:40:00	272.069		0.363	682.475			#DIV/0!	966.475		FALSE	94	FALSE
2022-06-15 16:45:00	272.073		0.00363	682.475	100x dilution	30 mL M9 + 500 mM MeOH	6.67597	966.475		TRUE	95	TRUE
2022-06-17 12:55:00	273.913		0.356	689.091			#DIV/0!	973.091		FALSE	95	TRUE
2022-06-17 13:00:00	273.917		0.000712	689.091	500x dilution	30 mL M9 + 500 mM MeOH	7.80358	973.091		TRUE	96	FALSE
2022-06-20 17:05:00	277.087		0.613	698.84			#DIV/0!	982.84		FALSE	96	FALSE
2022-06-20 17:10:00	277.09		0.003065	698.84	200x dilution	30 mL M9 + 500 mM MeOH	7.25069	982.84		TRUE	97	TRUE
2022-06-22 16:10:00	279.049		0.274	705.323			#DIV/0!	989.323		FALSE	97	TRUE
2022-06-22 16:20:00	279.056		0.00274	705.323	100x dilution	30 mL M9 + 500 mM MeOH	6.74468	989.323		TRUE	98	FALSE
2022-06-24 13:15:00	280.927		0.277	711.982			#DIV/0!	995.982		FALSE	98	FALSE
2022-06-24 13:20:00	280.931		0.000554	711.982	500x dilution	30 mL M9 + 500 mM MeOH	6.61608	995.982		TRUE	99	TRUE
2022-06-27 16:00:00	284.042		1.383	723.268			#DIV/0!	1007.27		FALSE	99	TRUE
2022-06-27 16:05:00	284.045		0.006915	723.268	200x dilution	30 mL M9 + 500 mM MeOH	6.92463	1007.27		TRUE	100	FALSE
2022-06-29 16:40:00	286.069		0.895	730.284			#DIV/0!	1014.28		FALSE	100	FALSE
2022-06-29 16:45:00	286.073		0.00895	730.284	100x dilution	30 mL M9 + 500 mM MeOH	7.25708	1014.28		TRUE	101	TRUE
2022-07-01 18:00:00	288.125		0.988	737.07			#DIV/0!	1021.07		FALSE	101	TRUE
2022-07-01 18:05:00	288.128		0.001976	737.07	500x dilution	30 mL M9 + 500 mM MeOH	7.83422	1021.07		TRUE	102	FALSE
2022-07-04 18:00:00	291.125		1.146	746.25			#DIV/0!	1030.25		FALSE	102	FALSE
2022-07-04 18:05:00	291.128		0.01146	746.25	100x dilution	30 mL M9 + 500 mM MeOH	7.71335	1030.25		TRUE	103	TRUE
2022-07-06 16:15:00	293.052		0.726	752.235			#DIV/0!	1036.24		FALSE	103	TRUE
2022-07-06 16:20:00	293.056		0.00726	752.235	100x dilution	30 mL M9 + 500 mM MeOH	6.5624	1036.24		TRUE	104	FALSE
2022-07-07 08:15:00	293.719		0.039	754.661			7.74518	1038.66		FALSE	104	FALSE
2022-07-08 17:40:00	295.111		0.776	758.975			#DIV/0!	1042.98		FALSE	104	FALSE
2022-07-08 17:45:00	295.115		0.001552	758.975	500x dilution	30 mL M9 + 500 mM MeOH	7.98335	1042.98		TRUE	105	TRUE
2022-07-11 18:25:00	298.142		0.853	768.078			#DIV/0!	1052.08		FALSE	105	TRUE
2022-07-11 18:30:00	298.146		0.004265	768.078	200x dilution	30 mL M9 + 500 mM MeOH	6.9516	1052.08		TRUE	106	FALSE
2022-07-13 16:10:00	300.049		0.405	774.647			#DIV/0!	1058.65		FALSE	106	FALSE
2022-07-13 16:15:00	300.052		0.002025	774.647	200x dilution ; added AB to counterselect potential contamination	30 mL M9 + 500 mM MeOH + Kan + Amp + Sm	6.93267	1058.65		TRUE	107	TRUE
2022-07-15 17:00:00	302.083		0.265	781.679			#DIV/0!	1065.68		FALSE	107	TRUE
2022-07-15 17:05:00	302.087		0.001325	781.679	200x dilution	30 mL M9 + 500 mM MeOH	7.96102	1065.68		TRUE	108	FALSE
2022-07-18 16:25:00	305.059		0.66	790.639			#DIV/0!	1074.64		FALSE	108	FALSE
2022-07-18 16:30:00	305.062		0.0033	790.639	200x dilution	30 mL M9 + 500 mM MeOH	7.22621	1074.64		TRUE	109	TRUE
2022-07-20 16:40:00	307.069		0.335	797.305			#DIV/0!	1081.3		FALSE	109	TRUE
2022-07-20 16:45:00	307.073		0.00335	797.305	100x dilution	30 mL M9 + 500 mM MeOH	6.81675	1081.3		TRUE	110	FALSE
2022-07-22 16:20:00	309.056		0.423	804.285			#DIV/0!	1088.29		FALSE	110	FALSE
2022-07-22 16:25:00	309.059		0.000846	804.285	500x dilution	30 mL M9 + 500 mM MeOH	7.76093	1088.29		TRUE	111	TRUE
2022-07-25 17:00:00	312.083		0.553	813.637			#DIV/0!	1097.64		FALSE	111	TRUE
2022-07-25 17:05:00	312.087		0.002765	813.637	200x dilution	30 mL M9 + 500 mM MeOH	7.40803	1097.64		TRUE	112	FALSE
2022-07-27 16:20:00	314.056		0.23	820.016			#DIV/0!	1104.02		FALSE	112	FALSE
2022-07-27 16:25:00	314.059		0.0023	820.016	100x dilution	30 mL M9 + 500 mM MeOH	5.65368	1104.02		TRUE	113	TRUE
2022-07-29 16:10:00	316.049		0.802	828.461			#DIV/0!	1112.46		FALSE	113	TRUE
2022-07-29 16:15:00	316.052		0.001604	828.461	500x dilution	30 mL M9 + 500 mM MeOH	8.60335	1112.46		TRUE	114	FALSE
2022-08-02 09:20:00	319.764		2.1	838.816			#DIV/0!	1122.82		FALSE	114	FALSE
2022-08-02 09:25:00	319.767		0.021	838.816	100x dilution	30 mL M9 + 500 mM MeOH	8.06869	1122.82		TRUE	115	TRUE
2022-08-03 16:20:00	321.056		0.299	842.648			#DIV/0!	1126.65		FALSE	115	TRUE
2022-08-03 16:25:00	321.059		0.00299	842.648	100x dilution	30 mL M9 + 500 mM MeOH	6.0781	1126.65		TRUE	116	FALSE
2022-08-05 15:15:00	323.01		0.624	850.353			#DIV/0!	1134.35		FALSE	116	FALSE
2022-08-05 15:20:00	323.014		0.001248	850.353	500x dilution	30 mL M9 + 500 mM MeOH	7.61167	1134.35		TRUE	117	TRUE
2022-08-08 18:10:00	326.132		1.137	860.184			#DIV/0!	1144.18		FALSE	117	TRUE
2022-08-08 18:15:00	326.135		0.005685	860.184	200x dilution	30 mL M9 + 500 mM MeOH	6.05183	1144.18		TRUE	118	FALSE
2022-08-10 16:25:00	328.059		1.125	867.813			#DIV/0!	1151.81		FALSE	118	FALSE
2022-08-10 16:30:00	328.062		0.01125	867.813	100x dilution	30 mL M9 + 500 mM MeOH	5.7409	1151.81		TRUE	119	TRUE
2022-08-12 09:20:00	329.764		1.557	874.926			#DIV/0!	1158.93		FALSE	119	TRUE
2022-08-12 09:25:00	329.767		0.003114	874.926	500x dilution	30 mL M9 + 500 mM MeOH	8.15942	1158.93		TRUE	120	FALSE
2022-08-15 16:20:00	333.056		2.54	884.597			#DIV/0!	1168.6		FALSE	120	FALSE
2022-08-15 16:25:00	333.059		0.0127	884.597	200x dilution	30 mL M9 + 500 mM MeOH	7.13095	1168.6		TRUE	121	TRUE
2022-08-17 17:00:00	335.083		1.428	891.41			#DIV/0!	1175.41		FALSE	121	TRUE
2022-08-17 17:05:00	335.087		0.00714	891.41	200x dilution	30 mL M9 + 500 mM MeOH	6.4877	1175.41		TRUE	122	FALSE
2022-08-19 16:20:00	337.056		1.112	898.693			#DIV/0!	1182.69		FALSE	122	FALSE
2022-08-19 16:25:00	337.059		0.002224	898.693	500x dilution	30 mL M9 + 500 mM MeOH	8.70585	1182.69		TRUE	123	TRUE
2022-08-23 08:40:00	340.736		2.504	908.83			#DIV/0!	1192.83		FALSE	123	TRUE
2022-08-23 08:45:00	340.74		0.02504	908.83	100x dilution	30 mL M9 + 500 mM MeOH	6.68986	1192.83		TRUE	124	FALSE
2022-08-24 16:00:00	342.042		0.638	913.502			#DIV/0!	1197.5		FALSE	124	FALSE
2022-08-24 16:05:00	342.045		0.00638	913.502	100x dilution	30 mL M9 + 500 mM MeOH	6.31646	1197.5		TRUE	125	TRUE
2022-08-26 16:45:00	344.073		1.331	921.206			#DIV/0!	1205.21		FALSE	125	TRUE
2022-08-26 16:50:00	344.076		0.002662	921.206	500x dilution	30 mL M9 + 500 mM MeOH	7.69085	1205.21		TRUE	126	FALSE
2022-08-29 17:40:00	347.111		1.888	930.676			#DIV/0!	1214.68		FALSE	126	FALSE
2022-08-29 17:45:00	347.115		0.00944	930.676	200x dilution	30 mL M9 + 500 mM MeOH	6.44998	1214.68		TRUE	127	TRUE
2022-08-31 16:15:00	349.052		1.397	937.886			#DIV/0!	1221.89		FALSE	127	TRUE
2022-08-31 16:20:00	349.056		0.006985	937.886	200x dilution	30 mL M9 + 500 mM MeOH	5.60474	1221.89		TRUE	128	FALSE
2022-09-02 08:45:00	350.74		1.035	945.097			#DIV/0!	1229.1		FALSE	128	FALSE
2022-09-02 08:50:00	350.743		0.005175	945.097	200x dilution	30 mL M9 + 500 mM MeOH	9.02305	1229.1		TRUE	129	TRUE
2022-09-05 17:00:00	354.083		2.446	953.982			#DIV/0!	1237.98		FALSE	129	TRUE
2022-09-05 17:05:00	354.087		0.01223	953.982	200x dilution	30 mL M9 + 500 mM MeOH	7.53358	1237.98		TRUE	130	FALSE
2022-09-07 16:45:00	356.073		0.982	960.309			#DIV/0!	1244.31		FALSE	130	FALSE
2022-09-07 16:50:00	356.076		0.00491	960.309	200x dilution	30 mL M9 + 500 mM MeOH + Kan + Carb + Sm	6.5997	1244.31		TRUE	131	TRUE
2022-09-09 15:35:00	358.024		0.666	967.392	sts on R2A+0.5% MeOH		#DIV/0!	1251.39		FALSE	131	TRUE
2022-09-09 15:40:00	358.028		0.00333	967.392	200x dilution	30 mL M9 + 500 mM MeOH	7.92316	1251.39		TRUE	132	FALSE
2022-09-12 11:30:00	360.854		1.258	975.954			#DIV/0!	1259.95		FALSE	132	FALSE
2022-09-12 11:35:00	360.858		0.00629	975.954	200x dilution	30 mL M9 + 500 mM MeOH	7.36252	1259.95		TRUE	133	TRUE
2022-09-14 15:00:00	363		0.796	982.937			#DIV/0!	1266.94		FALSE	133	TRUE
2022-09-14 15:05:00	363.003		0.00398	982.937	200x dilution	30 mL M9 + 500 mM MeOH	6.84274	1266.94		TRUE	134	FALSE
2022-09-16 15:55:00	365.038		0.56	990.074			#DIV/0!	1274.07		FALSE	134	FALSE
2022-09-16 16:00:00	365.042		0.00112	990.074	500x dilution	30 mL M9 + 500 mM MeOH + Kan + Carb + Sm	7.66814	1274.07		TRUE	135	TRUE
2022-09-19 16:25:00	368.059		0.78	999.518			#DIV/0!	1283.52		FALSE	135	TRUE
2022-09-19 16:30:00	368.062		0.0039	999.518	200x dilution	30 mL M9 + 500 mM MeOH	7.04034	1283.52		TRUE	136	FALSE
2022-09-21 17:05:00	370.087		0.466	1006.42			#DIV/0!	1290.42		FALSE	136	FALSE
2022-09-21 17:10:00	370.09		0.00233	1006.42	200x dilution	30 mL M9 + 500 mM MeOH	6.50294	1290.42		TRUE	137	TRUE
2022-09-23 15:55:00	372.038		0.34	1013.61			#DIV/0!	1297.61		FALSE	137	TRUE
2022-09-23 16:00:00	372.042		0.00068	1013.61	500x dilution	30 mL M9 + 500 mM MeOH	7.27219	1297.61		TRUE	138	FALSE
2022-09-26 16:20:00	375.056		0.671	1023.55			#DIV/0!	1307.55		FALSE	138	FALSE
2022-09-26 16:25:00	375.059		0.003355	1023.55	200x dilution	30 mL M9 + 500 mM MeOH	7.04919	1307.55		TRUE	139	TRUE
2022-09-28 16:50:00	377.076		0.392	1030.42			#DIV/0!	1314.42		FALSE	139	TRUE
2022-09-28 16:55:00	377.08		0.00196	1030.42	200x dilution	30 mL M9 + 500 mM MeOH	6.31845	1314.42		TRUE	140	FALSE
2022-09-30 15:55:00	379.038		0.34	1037.86			#DIV/0!	1321.86		FALSE	140	FALSE
2022-09-30 16:00:00	379.042		0.00068	1037.86	500x dilution	30 mL M9 + 500 mM MeOH	7.24817	1321.86		TRUE	141	TRUE
2022-10-03 16:25:00	382.059		0.692	1047.85			#DIV/0!	1331.85		FALSE	141	TRUE
2022-10-03 16:30:00	382.062		0.00346	1047.85	200x dilution	30 mL M9 + 500 mM MeOH	6.90272	1331.85		TRUE	142	FALSE
2022-10-05 17:00:00	384.083		0.451	1054.88			#DIV/0!	1338.88		FALSE	142	FALSE
2022-10-05 17:05:00	384.087		0.01804	1054.88	200x dilution	30 mL M9 + 500 mM MeOH	11.3794	1338.88		TRUE	143	TRUE
2022-10-07 15:40:00	386.028		0.308	1058.97			#DIV/0!	1342.97		FALSE	143	TRUE
2022-10-07 15:45:00	386.031		0.000616	1058.97	500x dilution	30 mL M9 + 500 mM MeOH	7.21129	1342.97		TRUE	144	FALSE
2022-10-10 17:10:00	389.09		0.715	1069.15			#DIV/0!	1353.15		FALSE	144	FALSE
2022-10-10 17:15:00	389.094		0.003575	1069.15	200x dilution	30 mL M9 + 500 mM MeOH	7.00501	1353.15		TRUE	145	TRUE
2022-10-12 15:55:00	391.038		0.362	1075.81			#DIV/0!	1359.81		FALSE	145	TRUE
2022-10-12 16:00:00	391.042		0.00181	1075.81	200x dilution	30 mL M9 + 500 mM MeOH	5.55764	1359.81		TRUE	146	FALSE
2022-10-14 15:55:00	393.038		0.713	1084.44			#DIV/0!	1368.44		FALSE	146	FALSE
2022-10-14 16:00:00	393.042		0.001426	1084.44	500x dilution	30 mL M9 + 500 mM MeOH	7.19155	1368.44		TRUE	147	TRUE
2022-10-17 16:10:00	396.049		1.496	1094.47			#DIV/0!	1378.47		FALSE	147	TRUE
2022-10-17 16:15:00	396.052		0.00748	1094.47	200x dilution	30 mL M9 + 500 mM MeOH	7.03918	1378.47		TRUE	148	FALSE
2022-10-19 16:00:00	398.042		0.824	1101.25			#DIV/0!	1385.25		FALSE	148	FALSE
2022-10-19 16:05:00	398.045		0.00412	1101.25	200x dilution	30 mL M9 + 500 mM MeOH	6.33924	1385.25		TRUE	149	TRUE
2022-10-21 16:25:00	400.059		0.813	1108.88			#DIV/0!	1392.88		FALSE	149	TRUE
2022-10-21 16:30:00	400.062		0.001626	1108.88	500x dilution	30 mL M9 + 500 mM MeOH	7.38951	1392.88		TRUE	150	FALSE
2022-10-24 16:00:00	403.042		1.33	1118.56	created cryostock took gDNA sample		#DIV/0!	1402.56		FALSE	150	FALSE
2022-10-24 16:05:00	403.045		0.00665	1118.56	200x dilution	30 mL M9 + 500 mM MeOH	7.15536	1402.56		TRUE	151	TRUE
2022-10-26 16:30:00	405.062		0.724	1125.32			#DIV/0!	1409.32		FALSE	151	TRUE
2022-10-26 16:35:00	405.066		0.00362	1125.32	200x dilution	30 mL M9 + 500 mM MeOH	6.42823	1409.32		TRUE	152	FALSE
2022-10-28 16:50:00	407.076		0.658	1132.83			#DIV/0!	1416.83		FALSE	152	FALSE
2022-10-28 16:55:00	407.08		0.001316	1132.83	500x dilution	30 mL M9 + 500 mM MeOH	7.27921	1416.83		TRUE	153	TRUE
2022-10-31 16:45:00	410.073		1.23	1142.7			#DIV/0!	1426.7		FALSE	153	TRUE
2022-10-31 16:50:00	410.076		0.00615	1142.7	200x dilution	30 mL M9 + 500 mM MeOH	7.06533	1426.7		TRUE	154	FALSE
2022-11-02 16:25:00	412.059		0.655	1149.43			#DIV/0!	1433.43		FALSE	154	FALSE
2022-11-02 16:30:00	412.062		0.003275	1149.43	200x dilution	30 mL M9 + 500 mM MeOH	6.14711	1433.43		TRUE	155	TRUE
2022-11-04 17:15:00	414.094		0.799	1157.36			#DIV/0!	1441.36		FALSE	155	TRUE
2022-11-04 17:20:00	414.097		0.000799	1157.36	1000x dilution	30 mL M9 + 500 mM MeOH	7.04976	1441.36		TRUE	156	FALSE
2022-11-07 16:35:00	417.066		0.881	1167.47			#DIV/0!	1451.47		FALSE	156	FALSE
2022-11-07 16:40:00	417.069		0.004405	1167.47	200x dilution	30 mL M9 + 500 mM MeOH	6.93259	1451.47		TRUE	157	TRUE
2022-11-09 16:30:00	419.062		0.526	1174.37			#DIV/0!	1458.37		FALSE	157	TRUE
2022-11-09 16:35:00	419.066		0.00263	1174.37	200x dilution	30 mL M9 + 500 mM MeOH	6.44664	1458.37		TRUE	158	FALSE
2022-11-11 16:50:00	421.076		0.471	1181.85			#DIV/0!	1465.85		FALSE	158	FALSE
2022-11-11 16:55:00	421.08		0.000471	1181.85	1000x dilution	30 mL M9 + 500 mM MeOH	6.72885	1465.85		TRUE	159	TRUE
2022-11-14 16:00:00	424.042		0.713	1192.42			#DIV/0!	1476.42		FALSE	159	TRUE
2022-11-14 16:05:00	424.045		0.003565	1192.42	200x dilution	30 mL M9 + 500 mM MeOH	2.93612	1476.42		TRUE	160	FALSE
2022-11-15 05:25:00	424.601		0.083	1196.96			8.13165	1480.96		FALSE	160	FALSE
2022-11-16 18:05:00	426.128		1.89	1201.47			#DIV/0!	1485.47		FALSE	160	FALSE
2022-11-16 18:10:00	426.132		0.00945	1201.47	200x dilution	30 mL M9 + 500 mM MeOH + Carb + Sm + Kan	4.86463	1485.47		TRUE	161	TRUE
2022-11-17 09:30:00	426.771		0.084	1204.62			5.48786	1488.62		FALSE	161	TRUE
2022-11-18 10:05:00	427.795		1.874	1209.1			16.8136	1493.1		FALSE	161	TRUE
2022-11-18 18:50:00	428.16		2.688	1209.62			#DIV/0!	1493.62		FALSE	161	TRUE
2022-11-18 18:55:00	428.163		0.0002688	1209.62	10k x dilution	30 mL M9 + 500 mM MeOH + Carb + Sm + Kan	5.49244	1493.62		TRUE	162	FALSE
2022-11-21 16:55:00	431.08		1.845	1222.36			#DIV/0!	1506.36		FALSE	162	FALSE
2022-11-21 17:00:00	431.083		0.009225	1222.36	200x dilution	30 mL M9 + 500 mM MeOH	6.04871	1506.36		TRUE	163	TRUE
2022-11-23 16:55:00	433.08		2.237	1230.29	sts on M9+MeOH (soaked with MeOH additionally)		875.674	1514.29		FALSE	163	TRUE

## Sheet: 2
evidence	seq id	position	mutation	annotation	gene	description	WT_aa	pos_aa	mut_aa
RA	131_Ptrc_HPS_PHI	623	C→A	intergenic	PHI	–/–	intergenic	None
RA	131_Ptrc_HPS_PHI	1350	G→T	intergenic	HPS	–/–	intergenic	None
RA	131_Ptrc_HPS_PHI	1387	A→G	intergenic	HPS	–/–	intergenic	None
RA	131_Ptrc_HPS_PHI	1648	C→T	intergenic	HPS	–/–	intergenic	None
RA	131_Ptrc_HPS_PHI	3225	A→T	intergenic	lacIq	–/–	intergenic	None
RA	CP009273	4701	T→A	L323Q	thrC	L‑threonine synthase	L	323	Q
RA	CP009273	5144	G→A	intergenic	thrC	L‑threonine synthase/DUF2502 family putative periplasmic protein	intergenic	None
RA	CP009273	7522	G→T	F146L	yaaJ	putative transporter	F	146	L
RA	CP009273	10444	G→T	F17L	satP	succinate‑acetate transporter	F	17	L
RA	CP009273	12901	G→A	D247N	dnaK	chaperone Hsp70, with co‑chaperone DnaJ	D	247	N
RA	CP009273	13962	A→C	E600D	dnaK	chaperone Hsp70, with co‑chaperone DnaJ	E	600	D
RA	CP009273	19078	G→T	E122*	nhaR	transcriptional activator of nhaA	E	122	*
RA	CP009273	24783	T→A	L798Q	ileS	isoleucyl‑tRNA synthetase	L	798	Q
RA	CP009273	25546	G→T	D114Y	lspA	prolipoprotein signal peptidase (signal peptidase II)	D	114	Y
RA	CP009273	27307	C→T	I5I	rihC	ribonucleoside hydrolase 3	I	5	I
RA	CP009273	28436	G→T	L21F	dapB	dihydrodipicolinate reductase	L	21	F
RA	CP009273	29139	G→T	G256C	dapB	dihydrodipicolinate reductase	G	256	C
RA	CP009273	31710	C→A	I298I	carB	carbamoyl‑phosphate synthase large subunit	I	298	I
RA	CP009273	32238	G→T	E474D	carB	carbamoyl‑phosphate synthase large subunit	E	474	D
RA	CP009273	32659	C→A	R615S	carB	carbamoyl‑phosphate synthase large subunit	R	615	S
RA	CP009273	32802	C→A	I662I	carB	carbamoyl‑phosphate synthase large subunit	I	662	I
RA	CP009273	38028	T→G	N363T	caiB	crotonobetainyl CoA:carnitine CoA transferase	N	363	T
RA	CP009273	39918	T→A	T157S	caiA	crotonobetaine reductase subunit II, FAD‑binding	T	157	S
RA	CP009273	40957	C→A	V325V	caiT	putative transporter	V	325	V
RA	CP009273	42150	G→A	intergenic	caiT	putative transporter/anaerobic carnitine reduction putative electron transfer flavoprotein subunit	intergenic	None
RA	CP009273	44589	G→T	R137L	fixC	putative oxidoreductase	R	137	L
RA	CP009273	49840	G→T	A6A	folA	dihydrofolate reductase	A	6	A
RA	CP009273	54392	G→T	A104E	surA	peptidyl‑prolyl cis‑trans isomerase (PPIase)	A	104	E
RA	CP009273	55590	G→T	T507K	lptD	LPS assembly OM complex LptDE, beta‑barrel component	T	507	K
RA	CP009273	56677	G→T	R145S	lptD	LPS assembly OM complex LptDE, beta‑barrel component	R	145	S
RA	CP009273	61967	A→C	L433R	rapA	RNA polymerase remodeling/recycling factor ATPase; RNA polymerase‑associated, ATP‑dependent RNA translocase	L	433	R
RA	CP009273	63682	G→T	P700Q	polB	DNA polymerase II	P	700	Q
RA	CP009273	68546	C→A	R237S	yabI	DedA family inner membrane protein	R	237	S
RA	CP009273	76821	G→T	G177G	leuC	3‑isopropylmalate dehydratase large subunit	G	177	G
RA	CP009273	78007	C→A	G147C	leuB	3‑isopropylmalate dehydrogenase, NAD(+)‑dependent	G	147	C
RA	CP009273	80123	C→T	G25S	leuL	leu operon leader peptide	G	25	S
RA	CP009273	80668	G→T	intergenic	leuL	leu operon leader peptide/global transcription factor	intergenic	None
RA	CP009273	81562	C→A	I236I	leuO	global transcription factor	I	236	I
RA	CP009273	82037	C→T	intergenic	leuO	global transcription factor/acetolactate synthase 3 large subunit	intergenic	None
RA	CP009273	93391	G→T	T301T	mraY	phospho‑N‑acetylmuramoyl‑pentapeptide transferase	T	301	T
RA	CP009273	94963	C→A	A25E	ftsW	lipid II flippase; integral membrane protein involved in stabilizing FstZ ring during cell division	A	25	E
RA	CP009273	97521	C→A	A90A	murC	UDP‑N‑acetylmuramate:L‑alanine ligase	A	90	A
RA	CP009273	102736	C→A	I315I	ftsZ	GTP‑binding tubulin‑like cell division protein	I	315	I
RA	CP009273	102769	G→T	V326V	ftsZ	GTP‑binding tubulin‑like cell division protein	V	326	V
RA	CP009273	103467	G→T	D142Y	lpxC	UDP‑3‑O‑acyl N‑acetylglucosamine deacetylase	D	142	Y
RA	CP009273	104561	G→T	A124S	secM	regulator of secA translation	A	124	S
RA	CP009273	108039	C→A	intergenic	mutT	nucleoside triphosphate pyrophosphohydrolase, marked preference for dGTP/DNA gyrase inhibitor	intergenic	None
RA	CP009273	108651	Δ1 bp	coding	zapD	FtsZ stabilizer	NaN	None
RA	CP009273	116544	G→T	A259A	ampE	ampicillin resistance inner membrane protein; putative signaling protein in beta‑lactamase regulation	A	259	A
RA	CP009273	118548	G→A	intergenic	aroP	aromatic amino acid transporter/pyruvate dehydrogenase complex repressor; autorepressor	intergenic	None
RA	CP009273	118873	G→T	D99Y	pdhR	pyruvate dehydrogenase complex repressor; autorepressor	D	99	Y
RA	CP009273	119536	G→T	P11P	aceE	pyruvate dehydrogenase, decarboxylase component E1, thiamine triphosphate‑binding	P	11	P
RA	CP009273	133873	T→A	W102R	cueO	multicopper oxidase (laccase)	W	102	R
RA	CP009273	134028	G→T	A153A	cueO	multicopper oxidase (laccase)	A	153	A
RA	CP009273	134297	C→A	S243*	cueO	multicopper oxidase (laccase)	S	243	*
RA	CP009273	136387	C→A	S442S	gcd	glucose dehydrogenase	S	442	S
RA	CP009273	137071	G→T	I214I	gcd	glucose dehydrogenase	I	214	I
RA	CP009273	137915	G→T	intergenic	gcd	glucose dehydrogenase/hypoxanthine phosphoribosyltransferase	intergenic	None
RA	CP009273	142460	T→A	F298Y	yadE	putative polysaccharide deacetylase lipoprotein	F	298	Y
RA	CP009273	145894	G→T	I65I	panB	3‑methyl‑2‑oxobutanoate hydroxymethyltransferase	I	65	I
RA	CP009273	150452	C→A	E488*	htrE	putative outer membrane usher protein	E	488	*
RA	CP009273	150521	G→T	R465S	htrE	putative outer membrane usher protein	R	465	S
RA	CP009273	153472	G→T	intergenic	yadN	putative fimbrial‑like adhesin protein/2‑amino‑4‑hydroxy‑6‑hydroxymethyldihyropteridine pyrophosphokinase	intergenic	None
RA	CP009273	157391	C→A	D195Y	sfsA	sugar fermentation stimulation protein A	D	195	Y
RA	CP009273	158287	C→A	D78Y	ligT	2'‑5' RNA ligase	D	78	Y
RA	CP009273	159666	G→T	G359C	hrpB	putative ATP‑dependent helicase	G	359	C
RA	CP009273	166662	C→A	S133*	fhuC	iron‑hydroxamate transporter subunit	S	133	*
RA	CP009273	173725	G→T	G129G	yadS	UPF0126 family inner membrane protein	G	129	G
RA	CP009273	176783	G→T	D354Y	dgt	deoxyguanosine triphosphate triphosphohydrolase	D	354	Y
RA	CP009273	181757	G→T	R226R	dapD	2,3,4,5‑tetrahydropyridine‑2‑carboxylate N‑succinyltransferase	R	226	R
RA	CP009273	185393	A→T	F201I	map	methionine aminopeptidase	F	201	I
RA	CP009273	186159	A→G	intergenic	map	methionine aminopeptidase/novel sRNA, function unknown	intergenic	None
RA	CP009273	193157	T→C	I42T	rseP	inner membrane zinc RIP metalloprotease; RpoE activator, by degrading RseA; cleaved signal peptide endoprotease	I	42	T
RA	CP009273	196832	C→A	I806I	bamA	BamABCDE complex OM biogenesis outer membrane pore‑forming assembly factor	I	806	I
RA	CP009273	199229	G→T	E61D	lpxA	UDP‑N‑acetylglucosamine acetyltransferase	E	61	D
RA	CP009273	201962	A→T	D117V	dnaE	DNA polymerase III alpha subunit	D	117	V
RA	CP009273	208013	G→T	M616I	ldcC	lysine decarboxylase 2, constitutive	M	616	I
RA	CP009273	214084	G→T	G393G	proS	prolyl‑tRNA synthetase	G	393	G
RA	CP009273	216136	G→T	P116Q	rcsF	putative outer membrane protein	P	116	Q
RA	CP009273	217887	C→T	W74*	metI	DL‑methionine transporter subunit	W	74	*
RA	CP009273	217932	A→C	I59M	metI	DL‑methionine transporter subunit	I	59	M
RA	CP009273	218608	C→A	T175T	metN	DL‑methionine transporter subunit	T	175	T
RA	CP009273	219022	G→T	I37I	metN	DL‑methionine transporter subunit	I	37	I
RA	CP009273	223096	C→A	noncoding	rrlH	23S ribosomal RNA of rrnH operon	noncoding	None
RA	CP009273	229915	C→A	M176I	mltD	putative membrane‑bound lytic murein transglycosylase D	M	176	I
RA	CP009273	230579	C→T	E231K	gloB	hydroxyacylglutathione hydrolase	E	231	K
RA	CP009273	231378	C→A	R26S	yafS	putative S‑adenosyl‑L‑methionine‑dependent methyltransferase	R	26	S
RA	CP009273	232860	G→T	D103Y	dnaQ	DNA polymerase III epsilon subunit	D	103	Y
RA	CP009273	236234	A→T	V148E	yafV	putative NAD(P)‑binding C‑N hydrolase family amidase	V	148	E
RA	CP009273	238195	G→T	V532V	fadE	acyl coenzyme A dehydrogenase	V	532	V
RA	CP009273	238303	A→T	V496V	fadE	acyl coenzyme A dehydrogenase	V	496	V
RA	CP009273	239197	C→A	A198A	fadE	acyl coenzyme A dehydrogenase	A	198	A
RA	CP009273	239583	C→A	A70S	fadE	acyl coenzyme A dehydrogenase	A	70	S
RA	CP009273	245020	G→T	pseudogene	lfhA	pseudogene, flagellar system protein, promoterless fragment; flagellar biosynthesis	pseudogene	None
RA	CP009273	245058	G→T	pseudogene	lfhA	pseudogene, flagellar system protein, promoterless fragment; flagellar biosynthesis	pseudogene	None
RA	CP009273	248447	C→T	intergenic	dinB	DNA polymerase IV/antitoxin of the YafO‑YafN toxin‑antitoxin system	intergenic	None
RA	CP009273	248486	C→A	intergenic	dinB	DNA polymerase IV/antitoxin of the YafO‑YafN toxin‑antitoxin system	intergenic	None
RA	CP009273	248529	C→T	T13I	yafN	antitoxin of the YafO‑YafN toxin‑antitoxin system	T	13	I
RA	CP009273	250909	A→T	L432Q	pepD	aminoacyl‑histidine dipeptidase (peptidase D)	L	432	Q
RA	CP009273	253855	G→T	R281L	frsA	fermentation‑respiration switch protein; PTS Enzyme IIA(Glc)‑binding protein; pNP‑butyrate esterase activity	R	281	L
RA	CP009273	254231	C→A	T406T	frsA	fermentation‑respiration switch protein; PTS Enzyme IIA(Glc)‑binding protein; pNP‑butyrate esterase activity	T	406	T
RA	CP009273	255487	A→T	S109T	phoE	outer membrane phosphoporin protein E	S	109	T
RA	CP009273	257734	A→T	Q174L	proA	gamma‑glutamylphosphate reductase	Q	174	L
RA	CP009273	259494	G→T	C75*	yafW	CP4‑6 prophage; antitoxin of the YkfI‑YafW toxin‑antitoxin system	C	75	*
RA	CP009273	262114	C→A	D51Y	yafY	lipoprotein, inner membrane; overproduction stimulates degP expression; CP4‑6 prophage	D	51	Y
RA	CP009273	262357	G→T	pseudogene	ykfL	pseudogene, CP4‑6 putative prophage remnant;Phage or Prophage Related	pseudogene	None
RA	CP009273	264577	A→T	L32*	ykfA	CP4‑6 prophage; putative GTP‑binding protein	L	32	*
RA	CP009273	274735	A→T	pseudogene	afuB	pseudogene, CP4‑6 prophage; ABC transporter permease family;Phage or Prophage Related	pseudogene	None
RA	CP009273	279098	G→T	E63*	yagF	CP4‑6 prophage; dehydratase family protein	E	63	*
RA	CP009273	279334	C→A	I141I	yagF	CP4‑6 prophage; dehydratase family protein	I	141	I
RA	CP009273	279800	G→T	E297*	yagF	CP4‑6 prophage; dehydratase family protein	E	297	*
RA	CP009273	285966	A→T	P17P	argF	ornithine carbamoyltransferase 2, chain F; CP4‑6 prophage	P	17	P
RA	CP009273	288249	T→A	T137T	yagK	CP4‑6 prophage; conserved protein	T	137	T
RA	CP009273	290012	C→T	D167N	yagM	CP4‑6 prophage; uncharacterized protein	D	167	N
RA	CP009273	291348	G→A	intergenic	yagN	CP4‑6 prophage; uncharacterized protein/CP4‑6 prophage; putative phage integrase	intergenic	None
RA	CP009273	294795	C→A	L617L	paoC	PaoABC aldehyde oxidoreductase, Moco‑containing subunit	L	617	L
RA	CP009273	294929	C→A	E573*	paoC	PaoABC aldehyde oxidoreductase, Moco‑containing subunit	E	573	*
RA	CP009273	300770	C→A	V49V	ecpE	ECP production pilus chaperone	V	49	V
RA	CP009273	302428	G→T	P34Q	ecpD	polymerized tip adhesin of ECP fibers	P	34	Q
RA	CP009273	307479	G→A	intergenic	ecpR	putative transcriptional regulator for the ecp operon/uncharacterized protein	intergenic	None
RA	CP009273	309013	G→A	intergenic	ykgR	uncharacterized protein/pseudogene, oxidoreductase family	intergenic	None
RA	CP009273	312443	C→A	pseudogene	ykgA	pseudogene, AraC family;putative regulator; Not classified; putative ARAC‑type regulatory protein	pseudogene	None
RA	CP009273	312532	G→A	pseudogene	ykgA	pseudogene, AraC family;putative regulator; Not classified; putative ARAC‑type regulatory protein	pseudogene	None
RA	CP009273	314566	C→A	D383Y	rclA	reactive chlorine stress species (RCS) resistance protein; pyridine nucleotide‑dependent disulfide oxidoreductase family	D	383	Y
RA	CP009273	317203	G→A	intergenic	rclR	reactive chlorine species (RCS)‑specific activator of the rcl genes/cysteine‑rich LutA family protein; putative electron transport chain YkgEFG component	intergenic	None
RA	CP009273	317205	2 bp→AA	intergenic	rclR	reactive chlorine species (RCS)‑specific activator of the rcl genes/cysteine‑rich LutA family protein; putative electron transport chain YkgEFG component	intergenic	None
RA	CP009273	319024	C→A	R326S	ykgF	ferridoxin‑like LutB family protein; putative electron transport chain YkgEFG component	R	326	S
RA	CP009273	319381	G→T	D445Y	ykgF	ferridoxin‑like LutB family protein; putative electron transport chain YkgEFG component	D	445	Y
RA	CP009273	320920	G→A	S52S	ykgH	putative inner membrane protein	S	52	S
RA	CP009273	321223	C→A	intergenic	ykgH	putative inner membrane protein/choline dehydrogenase, a flavoprotein	intergenic	None
RA	CP009273	327051	A→T	E626D	betT	choline transporter of high affinity	E	626	D
RA	CP009273	329372	A→T	L258Q	yahB	putative DNA‑bindng transcriptional regulator	L	258	Q
RA	CP009273	332599	G→T	A37A	yahF	putative NAD(P)‑binding succinyl‑CoA synthase	A	37	A
RA	CP009273	335247	C→A	N404K	yahG	DUF1116 family protein	N	404	K
RA	CP009273	337720	G→T	E295D	yahJ	putative metallo‑dependent hydrolase domain deaminase	E	295	D
RA	CP009273	339348	G→T	D252Y	yahK	aldehyde reductase, NADPH‑dependent, Zn‑containing, broad specificity	D	252	Y
RA	CP009273	344800	G→T	E136D	prpB	2‑methylisocitrate lyase	E	136	D
RA	CP009273	349988	G→T	A524A	prpE	propionate‑‑CoA ligase	A	524	A
RA	CP009273	350348	G→T	intergenic	prpE	propionate‑‑CoA ligase/cytosine transporter	intergenic	None
RA	CP009273	350559	G→T	intergenic	prpE	propionate‑‑CoA ligase/cytosine transporter	intergenic	None
RA	CP009273	354976	A→T	Q156L	cynT	carbonic anhydrase	Q	156	L
RA	CP009273	362159	G→T	I165I	mhpR	mhp operon transcriptional activator	I	165	I
RA	CP009273	362629	A→T	Y9N	mhpR	mhp operon transcriptional activator	Y	9	N
RA	CP009273	364561	G→T	D18Y	mhpB	2,3‑dihydroxyphenylpropionate 1,2‑dioxygenase	D	18	Y
RA	CP009273	372091	C→A	R393R	mhpT	3‑hydroxyphenylpropionic transporter	R	393	R
RA	CP009273	372581	G→T	A118A	yaiL	DUF2058 family protein	A	118	A
RA	CP009273	378179	A→T	pseudogene	yaiX	pseudogene, interrupted by IS2A, acetyltransferase homolog; nonfunctional; interruped by IS2; putative transferase	pseudogene	None
RA	CP009273	385557	A→G	intergenic	hemB	5‑aminolevulinate dehydratase (porphobilinogen synthase)/pseudogene, autotransporter family;putative structure; Not classified; interrupted by IS3; putative flagellin structural protein	intergenic	None
RA	CP009273	385815	G→T	pseudogene	yaiT	pseudogene, autotransporter family;putative structure; Not classified; interrupted by IS3; putative flagellin structural protein	pseudogene	None
RA	CP009273	390551	T→G	L197R	yaiV	putative transcriptional regulator	L	197	R
RA	CP009273	396883	A→G	Q14Q	iraP	anti‑RssB factor, RpoS stabilzer during Pi starvation; anti‑adapter protein	Q	14	Q
RA	CP009273	397959	G→A	A253T	phoA	bacterial alkaline phosphatase	A	253	T
RA	CP009273	400594	G→T	V169V	proC	pyrroline‑5‑carboxylate reductase, NAD(P)‑binding	V	169	V
RA	CP009273	402340	G→T	V160V	aroL	shikimate kinase II	V	160	V
RA	CP009273	404712	A→T	F255Y	rdgC	nucleoid‑associated ssDNA and dsDNA binding protein; competitive inhibitor of RecA function	F	255	Y
RA	CP009273	406075	C→A	P159Q	mak	manno(fructo)kinase	P	159	Q
RA	CP009273	411027	G→T	L61L	sbcC	exonuclease, dsDNA, ATP‑dependent	L	61	L
RA	CP009273	411556	C→A	D285Y	sbcD	exonuclease, dsDNA, ATP‑dependent	D	285	Y
RA	CP009273	415049	G→T	M1M	brnQ	branched‑chain amino acid transport system 2 carrier protein; LIV‑II transport system for Ile, Leu, and Val	M	1	M
RA	CP009273	421799	C→A	I69I	tgt	tRNA‑guanine transglycosylase	I	69	I
RA	CP009273	425143	G→T	T61T	secF	SecYEG protein translocase auxillary subunit	T	61	T
RA	CP009273	426157	G→T	E33*	yajD	HNH nuclease family protein	E	33	*
JC	CP009273	426204	+TGAT	coding	yajD	HNH nuclease family protein	NaN	None
RA	CP009273	427575	A→G	intergenic	tsx	nucleoside channel, receptor of phage T6 and colicin K/putative lipoprotein	intergenic	None
RA	CP009273	428426	G→T	intergenic	yajI	putative lipoprotein/Nrd regulon repressor	intergenic	None
RA	CP009273	428701	G→T	D82Y	nrdR	Nrd regulon repressor	D	82	Y
RA	CP009273	430523	G→A	A141T	ribE	riboflavin synthase beta chain	A	141	T
RA	CP009273	432762	G→T	P277Q	yajO	2‑carboxybenzaldehyde reductase	P	277	Q
RA	CP009273	433551	G→T	S14Y	yajO	2‑carboxybenzaldehyde reductase	S	14	Y
RA	CP009273	434663	A→C	I324S	dxs	1‑deoxyxylulose‑5‑phosphate synthase, thiamine triphosphate‑binding, FAD‑requiring	I	324	S
RA	CP009273	435336	G→T	Q100K	dxs	1‑deoxyxylulose‑5‑phosphate synthase, thiamine triphosphate‑binding, FAD‑requiring	Q	100	K
RA	CP009273	435862	A→T	T232T	ispA	geranyltranstransferase	T	232	T
RA	CP009273	437672	T→A	V223E	thiI	tRNA s(4)U8 sulfurtransferase	V	223	E
RA	CP009273	444489	G→A	R537C	cyoB	cytochrome o ubiquinol oxidase subunit I	R	537	C
RA	CP009273	446369	T→G	Q233P	cyoA	cytochrome o ubiquinol oxidase subunit II	Q	233	P
RA	CP009273	450290	G→A	intergenic	bolA	stationary‑phase morphogene, transcriptional repressor for mreB; also regulator for dacA, dacC, and ampC/peptidyl‑prolyl cis/trans isomerase (trigger factor)	intergenic	None
RA	CP009273	450766	G→T	A60S	tig	peptidyl‑prolyl cis/trans isomerase (trigger factor)	A	60	S
RA	CP009273	452844	C→A	intergenic	clpP	proteolytic subunit of ClpA‑ClpP and ClpX‑ClpP ATP‑dependent serine proteases/ATPase and specificity subunit of ClpX‑ClpP ATP‑dependent serine protease	intergenic	None
RA	CP009273	456298	T→A	L652Q	lon	DNA‑binding ATP‑dependent protease La	L	652	Q
RA	CP009273	456588	G→T	D749Y	lon	DNA‑binding ATP‑dependent protease La	D	749	Y
RA	CP009273	459325	T→A	intergenic	ppiD	periplasmic folding chaperone, has an inactive PPIase domain/putative competence‑suppressing periplasmic helix‑hairpin‑helix DNA‑binding protein	intergenic	None
RA	CP009273	461499	G→T	R424S	ybaE	putative ABC superfamily transporter periplasmic‑binding protein	R	424	S
RA	CP009273	463179	C→A	I104I	cof	thiamine pyrimidine pyrophosphate hydrolase; HMP‑PP phosphatase	I	104	I
RA	CP009273	469232	G→T	E271*	amtB	ammonium transporter	E	271	*
RA	CP009273	469775	C→A	V281V	tesB	acyl‑CoA thioesterase 2	V	281	V
RA	CP009273	474138	G→T	intergenic	ylaB	putative membrane‑anchored cyclic‑di‑GMP phosphodiesterase/DUF1449 family inner membrane protein	intergenic	None
RA	CP009273	475805	C→A	A120A	tomB	Hha toxicity attenuator; conjugation‑related protein	A	120	A
RA	CP009273	477267	G→T	Q865K	acrB	multidrug efflux system protein	Q	865	K
RA	CP009273	478854	A→T	S336T	acrB	multidrug efflux system protein	S	336	T
RA	CP009273	479244	C→A	A206S	acrB	multidrug efflux system protein	A	206	S
RA	CP009273	480820	C→T	D86N	acrA	multidrug efflux system	D	86	N
RA	CP009273	481667	G→A	A151T	acrR	transcriptional repressor	A	151	T
RA	CP009273	482757	G→T	A256S	mscK	mechanosensitive channel protein, intermediate conductance, K+ regulated	A	256	S
RA	CP009273	486494	C→A	R53S	ybaN	DUF454 family inner membrane protein	R	53	S
RA	CP009273	495020	T→A	E137V	aes	acetyl esterase	E	137	V
RA	CP009273	496210	G→T	M210I	gsk	inosine/guanosine kinase	M	210	I
RA	CP009273	503944	G→T	E91*	ybaQ	putative DNA‑binding transcriptional regulator	E	91	*
RA	CP009273	509737	G→A	E97K	cueR	copper‑responsive regulon transcriptional regulator	E	97	K
RA	CP009273	517392	G→T	A507A	ybbP	putative ABC transporter permease	A	507	A
RA	CP009273	517551	G→T	P560P	ybbP	putative ABC transporter permease	P	560	P
RA	CP009273	518243	G→T	R791L	ybbP	putative ABC transporter permease	R	791	L
RA	CP009273	518820	C→A	A35E	rhsD	Rhs family putative polymorphic toxin	A	35	E
RA	CP009273	519305	G→A	D197N	rhsD	Rhs family putative polymorphic toxin	D	197	N
RA	CP009273	524341	(T)7→8	pseudogene	ybbD	pseudogene	pseudogene	None
RA	CP009273	524496	T→G	pseudogene	ybbD	pseudogene	pseudogene	None
RA	CP009273	525079	A→T	pseudogene	ylbG	pseudogene, DNA‑binding transcriptional regulator homology	pseudogene	None
RA	CP009273	525268	C→A	pseudogene	ylbG	pseudogene, DNA‑binding transcriptional regulator homology	pseudogene	None
RA	CP009273	530466	C→A	F365L	gcl	glyoxylate carboligase	F	365	L
RA	CP009273	535073	C→A	I157I	allB	allantoinase	I	157	I
RA	CP009273	539362	C→A	A47A	allE	S‑ureidoglycine aminohydrolase	A	47	A
RA	CP009273	540967	G→T	Q285K	allD	ureidoglycolate dehydrogenase	Q	285	K
RA	CP009273	542200	Δ1 bp	coding	fdrA	putative NAD(P)‑binding acyl‑CoA synthetase	NaN	None
RA	CP009273	546491	G→T	V199V	ybcF	putative carbonate kinase	V	199	V
RA	CP009273	549397	G→T	intergenic	lpxH	UDP‑2,3‑diacylglucosamine pyrophosphohydrolase/peptidyl‑prolyl cis‑trans isomerase B (rotamase B)	intergenic	None
RA	CP009273	551499	G→T	R171S	ybcI	DUF457 family inner membrane protein	R	171	S
RA	CP009273	555927	G→T	D259Y	sfmD	putative outer membrane export usher protein	D	259	Y
RA	CP009273	557592	G→T	D814Y	sfmD	putative outer membrane export usher protein	D	814	Y
RA	CP009273	559245	G→T	G154C	sfmF	FimA homolog	G	154	C
RA	CP009273	571730	G→T	pseudogene	nmpC	DLP12 prophage; truncated outer membrane porin (pseudogene);IS, phage, Tn; Phage or Prophage Related; outer membrane porin protein; locus of qsr prophage	pseudogene	None
RA	CP009273	576998	G→T	pseudogene	aaaD	pseudogene; DLP12 prophage; tail fiber assembly protein family;Phage or Prophage Related	pseudogene	None
RA	CP009273	579692	G→A	D186N	appY	global transcriptional activator; DLP12 prophage	D	186	N
RA	CP009273	580366	G→T	R242S	ompT	DLP12 prophage; outer membrane protease VII (outer membrane protein 3b)	R	242	S
RA	CP009273	581203	A→T	intergenic	ompT	DLP12 prophage; outer membrane protease VII (outer membrane protein 3b)/tRNA‑OTHER	intergenic	None
RA	CP009273	582322	C→A	E15*	envY	porin thermoregulatory transcriptional activator	E	15	*
RA	CP009273	583341	T→G	S33R	ybcH	PRK09936 family protein	S	33	R
RA	CP009273	590090	T→A	Q46L	cusS	sensory histidine kinase in two‑component regulatory system with CusR, senses copper ions	Q	46	L
RA	CP009273	591864	C→A	A270E	cusC	copper/silver efflux system, outer membrane component	A	270	E
RA	CP009273	591989	A→T	S312C	cusC	copper/silver efflux system, outer membrane component	S	312	C
RA	CP009273	601847	A→T	I331I	ybdK	weak gamma‑glutamyl:cysteine ligase	I	331	I
RA	CP009273	607931	G→A	S7F	fepA	iron‑enterobactin outer membrane transporter	S	7	F
RA	CP009273	608104	G→T	intergenic	fepA	iron‑enterobactin outer membrane transporter/enterobactin/ferric enterobactin esterase	intergenic	None
RA	CP009273	608575	T→A	L128Q	fes	enterobactin/ferric enterobactin esterase	L	128	Q
RA	CP009273	614726	G→T	A339A	fepE	regulator of length of O‑antigen component of lipopolysaccharide chains	A	339	A
RA	CP009273	619048	C→A	A307S	fepB	iron‑enterobactin transporter subunit	A	307	S
RA	CP009273	623195	G→T	D16Y	entB	isochorismatase	D	16	Y
RA	CP009273	624669	G→T	T221T	entA	2,3‑dihydro‑2,3‑dihydroxybenzoate dehydrogenase	T	221	T
RA	CP009273	625174	G→T	intergenic	entH	enterobactin synthesis proofreading thioesterase/carbon starvation protein involved in peptide utilization; APC peptide transporter family protein	intergenic	None
RA	CP009273	625364	G→T	G5G	cstA	carbon starvation protein involved in peptide utilization; APC peptide transporter family protein	G	5	G
RA	CP009273	627428	C→A	I693I	cstA	carbon starvation protein involved in peptide utilization; APC peptide transporter family protein	I	693	I
RA	CP009273	627943	T→A	T331S	ybdH	putative oxidoreductase	T	331	S
RA	CP009273	631020	G→T	Q336K	ybdN	PAPS reductase‑like domain protein	Q	336	K
RA	CP009273	634078	T→A	intergenic	dsbG	thiol:disulfide interchange protein, periplasmic/alkyl hydroperoxide reductase, C22 subunit	intergenic	None
RA	CP009273	639231	G→A	L65F	rnk	regulator of nucleoside diphosphate kinase	L	65	F
RA	CP009273	647234	C→T	E27K	citC	[citrate [pro‑3S]‑lyase] ligase	E	27	K
RA	CP009273	647422	G→T	intergenic	citC	[citrate [pro‑3S]‑lyase] ligase/sensory histidine kinase in two‑component regulatory system with CitB	intergenic	None
RA	CP009273	647509	T→C	intergenic	citC	[citrate [pro‑3S]‑lyase] ligase/sensory histidine kinase in two‑component regulatory system with CitB	intergenic	None
RA	CP009273	648056	C→A	F122L	citA	sensory histidine kinase in two‑component regulatory system with CitB	F	122	L
RA	CP009273	652574	G→T	intergenic	pagP	phospholipid:lipid A palmitoyltransferase/constitutive cold shock family transcription antitermination protein; negative regulator of cspA transcription; RNA melting protein; ssDNA‑binding protein	intergenic	None
RA	CP009273	652597	C→T	intergenic	pagP	phospholipid:lipid A palmitoyltransferase/constitutive cold shock family transcription antitermination protein; negative regulator of cspA transcription; RNA melting protein; ssDNA‑binding protein	intergenic	None
RA	CP009273	652866	Δ1 bp	coding	cspE	constitutive cold shock family transcription antitermination protein; negative regulator of cspA transcription; RNA melting protein; ssDNA‑binding protein	NaN	None
RA	CP009273	654435	A→T	V11V	tatE	TatABCE protein translocation system subunit	V	11	V
RA	CP009273	659689	G→T	R320S	rlpA	septal ring protein, suppressor of prc, minor lipoprotein	R	320	S
RA	CP009273	662108	A→T	V522V	mrdA	transpeptidase involved in peptidoglycan synthesis (penicillin‑binding protein 2)	V	522	V
RA	CP009273	662631	C→A	R348L	mrdA	transpeptidase involved in peptidoglycan synthesis (penicillin‑binding protein 2)	R	348	L
RA	CP009273	667348	G→T	Q99K	lptE	LPS assembly OM complex LptDE, lipoprotein component	Q	99	K
RA	CP009273	667899	C→A	D781Y	leuS	leucyl‑tRNA synthetase	D	781	Y
RA	CP009273	671266	G→T	I246I	ybeQ	Sel1 family TPR‑like repeat protein	I	246	I
RA	CP009273	672142	T→A	intergenic	ybeQ	Sel1 family TPR‑like repeat protein/uncharacterized protein	intergenic	None
RA	CP009273	680846	G→T	F180L	gltK	glutamate, aspartate ABC transporter permease subunit	F	180	L
RA	CP009273	693739	G→T	H299N	asnB	asparagine synthetase B	H	299	N
RA	CP009273	699167	(T)6→7	intergenic	nagB	glucosamine‑6‑phosphate deaminase/fused N‑acetyl glucosamine specific PTS enzyme: IIC, IIB, and IIA components	intergenic	None
RA	CP009273	705588	C→A	intergenic	chiQ	chitosugar‑induced verified lipoprotein/ferric iron uptake regulon transcriptional repressor; autorepressor	intergenic	None
RA	CP009273	706097	A→C	T2T	fur	ferric iron uptake regulon transcriptional repressor; autorepressorryhB‑regulated fur leader peptide	T	2	T
RA	CP009273	710187	A→T	S392C	pgm	phosphoglucomutase	S	392	C
RA	CP009273	715686	A→T	R77R	speF	ornithine decarboxylase isozyme, inducible	R	77	R
RA	CP009273	715924	C→T	intergenic	speF	ornithine decarboxylase isozyme, inducible/uncharacterized protein	intergenic	None
RA	CP009273	720816	G→T	I559I	kdpB	potassium translocating ATPase, subunit B	I	559	I
RA	CP009273	723859	G→T	V110V	kdpA	potassium translocating ATPase, subunit A	V	110	V
RA	CP009273	724722	C→A	R45S	ybfA	DUF2517 family protein	R	45	S
RA	CP009273	724813	A→T	intergenic	ybfA	DUF2517 family protein/Rhs family putative polymorphic toxin	intergenic	None
RA	CP009273	726087	G→T	R350L	rhsC	Rhs family putative polymorphic toxin	R	350	L
RA	CP009273	729456	G→A	R75R	ybfB	putative membrane protein	R	75	R
RA	CP009273	730891	G→T	pseudogene	rhsO	pseudogene, Rhs family protein	pseudogene	None
RA	CP009273	732494	G→T	pseudogene	ybfL	pseudogene, DDE domain transposase family;putative factor; Not classified; putative receptor protein	pseudogene	None
RA	CP009273	732655	G→T	pseudogene	ybfL	pseudogene, DDE domain transposase family;putative factor; Not classified; putative receptor protein	pseudogene	None
RA	CP009273	735943	T→A	V327V	phr	deoxyribodipyrimidine photolyase, FAD‑binding	V	327	V
RA	CP009273	737635	G→T	G126G	dtpD	dipeptide and tripeptide permease D	G	126	G
RA	CP009273	743797	G→T	R214R	ybgO	putative fimbrial protein	R	214	R
RA	CP009273	745893	G→A	S578L	ybgQ	putative outer membrane protein	S	578	L
RA	CP009273	746559	G→T	S356*	ybgQ	putative outer membrane protein	S	356	*
RA	CP009273	746614	G→T	R338S	ybgQ	putative outer membrane protein	R	338	S
RA	CP009273	746916	A→T	F237Y	ybgQ	putative outer membrane protein	F	237	Y
RA	CP009273	747973	C→A	P93P	ybgD	putative fimbrial‑like adhesin protein	P	93	P
RA	CP009273	748707	A→T	I406I	gltA	citrate synthase	I	406	I
RA	CP009273	753549	G→T	Q135H	sdhB	succinate dehydrogenase, FeS subunit	Q	135	H
RA	CP009273	754572	G→T	E137D	sucA	2‑oxoglutarate decarboxylase, thiamine triphosphate‑binding	E	137	D
RA	CP009273	759000	C→A	F177L	sucC	succinyl‑CoA synthetase, beta subunit	F	177	L
RA	CP009273	767399	A→T	E162D	cydA	cytochrome d terminal oxidase, subunit I	E	162	D
RA	CP009273	769423	C→T	A309V	cydB	cytochrome d terminal oxidase, subunit II	A	309	V
RA	CP009273	784094	G→T	A67E	galM	aldose 1‑epimerase; type‑1 mutarotase	A	67	E
RA	CP009273	788902	G→T	R115S	modF	fused molybdate transporter subunits of ABC superfamily: ATP‑binding components	R	115	S
RA	CP009273	791300	C→A	Y252*	modA	molybdate transporter subunit	Y	252	*
RA	CP009273	800488	G→T	V510V	ybhJ	putative hydratase	V	510	V
RA	CP009273	800779	G→T	E607D	ybhJ	putative hydratase	E	607	D
RA	CP009273	802366	T→A	G124G	ybhC	acyl‑CoA thioesterase, lipoprotein	G	124	G
RA	CP009273	809212	G→T	M77I	uvrB	excinulease of nucleotide excision repair, DNA damage recognition component	M	77	I
RA	CP009273	816302	G→T	R18S	ybhM	UPF0005 family inner membrane protein	R	18	S
RA	CP009273	819200	G→T	H252N	ybhP	endo/exonuclease/phosphatase family protein	H	252	N
RA	CP009273	820503	C→A	T354T	ybhR	inner membrane putative ABC superfamily transporter permease	T	354	T
RA	CP009273	828374	G→T	V11V	ybiA	DUF1768 family protein	V	11	V
RA	CP009273	829009	G→T	D162Y	dinG	ATP‑dependent DNA helicase	D	162	Y
RA	CP009273	832445	G→T	P213P	ybiC	putative dehydrogenase	P	213	P
RA	CP009273	837132	C→T	intergenic	fiu	catecholate siderophore receptor Fiu/colanic acid mucoidy stimulation protein	intergenic	None
RA	CP009273	837716	G→T	intergenic	mcbA	colanic acid mucoidy stimulation protein/23S rRNA m(6)A1618 methyltransferase, SAM‑dependent	intergenic	None
RA	CP009273	842041	C→A	E179*	glnP	glutamine transporter subunit	E	179	*
RA	CP009273	843299	C→A	W54C	glnH	glutamine transporter subunit	W	54	C
RA	CP009273	850161	G→T	P353P	ybiR	putative transporter	P	353	P
RA	CP009273	857562	C→A	A167A	ybiW	putative pyruvate formate lyase	A	167	A
RA	CP009273	860489	G→T	R33S	moeB	molybdopterin synthase sulfurylase	R	33	S
RA	CP009273	862651	G→T	D210Y	iaaA	Isoaspartyl peptidase	D	210	Y
RA	CP009273	868500	A→T	S22S	yliE	putative membrane‑anchored cyclic‑di‑GMP phosphodiesterase	S	22	S
RA	CP009273	872975	C→A	E173*	rimO	ribosomal protein S12 methylthiotransferase; radical SAM superfamily	E	173	*
RA	CP009273	875468	C→A	D157Y	gstB	glutathione S‑transferase	D	157	Y
RA	CP009273	876395	G→T	M71I	dacC	D‑alanyl‑D‑alanine carboxypeptidase (penicillin‑binding protein 6a)	M	71	I
RA	CP009273	876447	G→A	D89N	dacC	D‑alanyl‑D‑alanine carboxypeptidase (penicillin‑binding protein 6a)	D	89	N
RA	CP009273	879085	G→T	intergenic	ybjG	undecaprenyl pyrophosphate phosphatase/multidrug efflux system protein	intergenic	None
RA	CP009273	882672	G→T	L42I	ybjJ	putative transporter	L	42	I
RA	CP009273	888964	C→T	intergenic	ybjN	negative regulator of motility; multicopy suppressor of coaA(Ts)/putrescine transporter subunit: periplasmic‑binding component of ABC superfamily	intergenic	None
RA	CP009273	890298	G→T	P353P	potF	putrescine transporter subunit: periplasmic‑binding component of ABC superfamily	P	353	P
RA	CP009273	892358	G→T	V257L	potH	putrescine transporter subunit: membrane component of ABC superfamily	V	257	L
RA	CP009273	899388	T→G	intergenic	artP	arginine transporter subunit/lipoprotein	intergenic	None
RA	CP009273	900451	G→T	G28V	amiD	1,6‑anhydro‑N‑acetylmuramyl‑L‑alanine amidase, Zn‑dependent; OM lipoprotein	G	28	V
RA	CP009273	907893	C→A	D460Y	hcp	hybrid‑cluster [4Fe‑2S‑2O] protein in anaerobic terminal reductases	D	460	Y
RA	CP009273	908212	G→T	I353I	hcp	hybrid‑cluster [4Fe‑2S‑2O] protein in anaerobic terminal reductases	I	353	I
RA	CP009273	925160	G→T	S420*	cydD	fused glutathione, cysteine exporter subunits of ABC superfamily: membrane component/ATP‑binding component	S	420	*
RA	CP009273	926025	C→A	D132Y	cydD	fused glutathione, cysteine exporter subunits of ABC superfamily: membrane component/ATP‑binding component	D	132	Y
RA	CP009273	936524	T→A	L37*	dmsA	dimethyl sulfoxide reductase, anaerobic, subunit A	L	37	*
RA	CP009273	942724	A→T	N14Y	ycaM	putative transporter	N	14	Y
RA	CP009273	943573	G→T	A297S	ycaM	putative transporter	A	297	S
RA	CP009273	945874	A→T	G221G	pflA	[formate‑C‑acetyltransferase 1]‑activating enzyme; pyruvate formate‑lyase 1‑activating enzyme	G	221	G
RA	CP009273	955568	A→T	intergenic	aroA	5‑enolpyruvylshikimate‑3‑phosphate synthetase/putative peptidase‑related chaperone	intergenic	None
RA	CP009273	961030	A→T	I419F	ycaI	ComEC family inner membrane protein	I	419	F
RA	CP009273	968415	G→T	S148*	ycbC	DUF218 superfamily protein	S	148	*
RA	CP009273	969980	C→T	T69I	mukF	chromosome condensin MukBEF, kleisin‑like subunit, binds calcium	T	69	I
RA	CP009273	974388	G→T	A869A	mukB	chromosome condensin MukBEF, ATPase and DNA‑binding subunit	A	869	A
RA	CP009273	977924	C→A	I474I	ldtD	murein L,D‑transpeptidase	I	474	I
RA	CP009273	982574	C→A	intergenic	ompF	outer membrane porin 1a (Ia;b;F)/asparaginyl tRNA synthetase	intergenic	None
RA	CP009273	990221	G→T	A23E	ssuC	putative alkanesulfonate transporter subunit	A	23	E
RA	CP009273	992767	C→A	D68Y	ssuE	NAD(P)H‑dependent FMN reductase	D	68	Y
RA	CP009273	994328	G→T	G128V	elfD	putative periplasmic pilin chaperone	G	128	V
RA	CP009273	997673	A→T	T137T	elfG	putative fimbrial‑like adhesin protein	T	137	T
RA	CP009273	997965	G→T	D235Y	elfG	putative fimbrial‑like adhesin protein	D	235	Y
RA	CP009273	1000841	G→T	A206A	pyrD	dihydro‑orotate oxidase, FMN‑linked	A	206	A
RA	CP009273	1001762	G→T	D119Y	zapC	FtsZ stabilizer	D	119	Y
RA	CP009273	1003597	G→T	D100Y	rlmL	fused 23S rRNA m(2)G2445 and m(7)G2069 methyltransferase, SAM‑dependent	D	100	Y
RA	CP009273	1011929	T→A	intergenic	fabA	beta‑hydroxydecanoyl thioester dehydrase/putative peptidase	intergenic	None
RA	CP009273	1013977	T→A	W13R	matP	Ter macrodomain organizer matS‑binding protein	W	13	R
RA	CP009273	1017169	A→C	A192A	sxy	CRP‑S‑dependent promoter expression factor	A	192	A
RA	CP009273	1024003	C→A	D59Y	hspQ	heat shock protein involved in degradation of mutant DnaA; hemimethylated oriC DNA‑binding protein	D	59	Y
RA	CP009273	1024703	G→T	G241G	rlmI	23S rRNA m(5)C1962 methyltransferase, SAM‑dependent	G	241	G
RA	CP009273	1038316	G→T	R451S	etk	tyrosine‑protein kinase, role in O‑antigen capsule formation	R	451	S
RA	CP009273	1038646	A→C	Y341D	etk	tyrosine‑protein kinase, role in O‑antigen capsule formation	Y	341	D
RA	CP009273	1040068	A→G	I22T	etp	Protein‑tyrosine‑phosphatase, role in O‑antigen capsule formation; dephosphorylates Etk‑P	I	22	T
RA	CP009273	1048928	C→A	E903*	torS	hybrid sensory histidine kinase in two‑component regulatory system with TorR	E	903	*
RA	CP009273	1049407	G→T	T743K	torS	hybrid sensory histidine kinase in two‑component regulatory system with TorR	T	743	K
RA	CP009273	1049458	G→T	P726Q	torS	hybrid sensory histidine kinase in two‑component regulatory system with TorR	P	726	Q
RA	CP009273	1055132	G→T	E141*	torA	trimethylamine N‑oxide (TMAO) reductase I, catalytic subunit	E	141	*
RA	CP009273	1057226	G→T	E839*	torA	trimethylamine N‑oxide (TMAO) reductase I, catalytic subunit	E	839	*
RA	CP009273	1057503	G→T	L83L	torD	TorA‑maturation chaperone	L	83	L
RA	CP009273	1057951	A→T	intergenic	torD	TorA‑maturation chaperone/modulator of CbpA co‑chaperone	intergenic	None
RA	CP009273	1059330	A→T	intergenic	cbpA	DnaK co‑chaperone; curved DNA‑binding protein/uncharacterized protein	intergenic	None
RA	CP009273	1063169	A→T	intergenic	wrbA	NAD(P)H:quinone oxidoreductase/KGG family protein	intergenic	None
RA	CP009273	1072604	C→A	E579*	putA	fused DNA‑binding transcriptional regulator/proline dehydrogenase/pyrroline‑5‑carboxylate dehydrogenase	E	579	*
RA	CP009273	1077911	A→C	K71N	efeO	inactive ferrous ion transporter EfeUOB	K	71	N
RA	CP009273	1083443	G→T	S624*	pgaB	poly‑beta‑1,6‑N‑acetyl‑D‑glucosamine (PGA) N‑deacetylase outer membrane export lipoprotein	S	624	*
RA	CP009273	1084103	A→T	L404*	pgaB	poly‑beta‑1,6‑N‑acetyl‑D‑glucosamine (PGA) N‑deacetylase outer membrane export lipoprotein	L	404	*
RA	CP009273	1096326	G→T	S272*	csgG	curli production assembly/transport outer membrane lipoprotein	S	272	*
RA	CP009273	1100007	C→A	G35G	csgA	curlin subunit, amyloid curli fibers, cryptic	G	35	G
RA	CP009273	1101683	C→A	I136I	ymdB	O‑acetyl‑ADP‑ribose deacetylase; RNase III inhibitor during cold shock; putative cardiolipin synthase C regulatory subunit	I	136	I
RA	CP009273	1103665	G→T	R245S	opgC	osmoregulated periplasmic glucan succinylation membrane protein	R	245	S
RA	CP009273	1103899	A→T	S167T	opgC	osmoregulated periplasmic glucan succinylation membrane protein	S	167	T
RA	CP009273	1104639	C→A	intergenic	opgC	osmoregulated periplasmic glucan succinylation membrane protein/osmoregulated periplasmic glucan (OPG) biosynthesis periplasmic protein	intergenic	None
RA	CP009273	1106503	C→A	S62*	opgH	membrane glycosyltransferase; nutrient‑dependent cell size regulator, FtsZ assembly antagonist	S	62	*
RA	CP009273	1108997	G→T	intergenic	opgH	membrane glycosyltransferase; nutrient‑dependent cell size regulator, FtsZ assembly antagonist/outer membrane integrity lipoprotein	intergenic	None
RA	CP009273	1113450	A→T	I161I	yceI	secreted protein	I	161	I
RA	CP009273	1114329	C→A	L58F	yceJ	putative cytochrome b561	L	58	F
RA	CP009273	1116548	T→A	intergenic	bssS	biofilm regulator/DNA damage‑inducible protein I	intergenic	None
RA	CP009273	1116964	A→G	intergenic	dinI	DNA damage‑inducible protein I/dihydro‑orotase	intergenic	None
RA	CP009273	1117914	C→A	V50V	pyrC	dihydro‑orotase	V	50	V
RA	CP009273	1122994	C→A	R245S	yceM	putative oxidoreductase	R	245	S
RA	CP009273	1128764	C→A	I245I	flgE	flagellar hook protein	I	245	I
RA	CP009273	1129972	G→T	D239Y	flgF	flagellar component of cell‑proximal portion of basal‑body rod	D	239	Y
RA	CP009273	1131521	C→A	Q168K	flgH	flagellar protein of basal‑body outer‑membrane L ring	Q	168	K
RA	CP009273	1133311	T→A	L162Q	flgJ	flagellar rod assembly protein and murein hydrolase; flagellum‑specific muramidase	L	162	Q
RA	CP009273	1135536	C→A	I16I	flgL	flagellar hook‑filament junction protein	I	16	I
RA	CP009273	1137384	G→T	R814S	rne	fused ribonucleaseE: endoribonuclease/RNA‑binding protein/RNA degradosome binding protein	R	814	S
RA	CP009273	1139402	C→A	R141L	rne	fused ribonucleaseE: endoribonuclease/RNA‑binding protein/RNA degradosome binding protein	R	141	L
RA	CP009273	1146692	A→T	T189T	fabG	3‑oxoacyl‑[acyl‑carrier‑protein] reductase	T	189	T
RA	CP009273	1151750	G→T	R178L	holB	DNA polymerase III, delta prime subunit	R	178	L
RA	CP009273	1152278	G→T	E16*	ycfH	putative DNase	E	16	*
RA	CP009273	1153214	T→C	intergenic	ycfH	putative DNase/fused glucose‑specific PTS enzymes: IIB component/IIC component	intergenic	None
RA	CP009273	1155915	C→A	D365Y	fhuE	ferric‑rhodotorulic acid outer membrane transporter	D	365	Y
RA	CP009273	1156310	G→T	S233*	fhuE	ferric‑rhodotorulic acid outer membrane transporter	S	233	*
RA	CP009273	1175549	G→T	E155*	cobB	deacetylase of acs and cheY, chemotaxis regulator	E	155	*
RA	CP009273	1175655	A→T	H190L	cobB	deacetylase of acs and cheY, chemotaxis regulator	H	190	L
RA	CP009273	1181504	G→T	D69Y	pepT	peptidase T	D	69	Y
RA	CP009273	1191280	G→T	M234I	icd	e14 prophage; isocitrate dehydrogenase, specific for NADP+	M	234	I
RA	CP009273	1191676	C→T	H366H	icd	e14 prophage; isocitrate dehydrogenase, specific for NADP+	H	366	H
RA	CP009273	1207417	C→A	G15C	iraM	RpoS stabilzer during Mg starvation, anti‑RssB factor	G	15	C
RA	CP009273	1211169	C→A	intergenic	bluF	anti‑repressor for YcgE, blue light‑responsive; FAD‑binding; has c‑di‑GMP phosphodiesterase‑like EAL domain, but does not degrade c‑di‑GMP/RcsB connector protein for regulation of biofilm and acid‑resistance	intergenic	None
RA	CP009273	1214055	T→A	I424I	ycgG	putative membrane‑anchored cyclic‑di‑GMP phosphodiesterase	I	424	I
RA	CP009273	1218601	T→A	K7*	ymgI	uncharacterized protein	K	7	*
RA	CP009273	1219533	A→G	intergenic	ycgI	pseudogene/cell division topological specificity factor	intergenic	None
RA	CP009273	1220996	G→T	R181R	minC	cell division inhibitor	R	181	R
RA	CP009273	1222405	T→A	L117*	ycgJ	uncharacterized protein	L	117	*
RA	CP009273	1224292	G→A	D8N	ycgN	UPF0153 family cysteine cluster protein	D	8	N
RA	CP009273	1224979	C→A	R291I	hlyE	hemolysin E	R	291	I
RA	CP009273	1226292	T→A	C24S	umuD	DNA polymerase V, subunit D	C	24	S
RA	CP009273	1226445	G→T	D75Y	umuD	DNA polymerase V, subunit D	D	75	Y
RA	CP009273	1228591	G→T	intergenic	dsbB	oxidoreductase that catalyzes reoxidation of DsbA protein disulfide isomerase I/sodium:proton antiporter	intergenic	None
RA	CP009273	1229911	T→A	E88V	nhaB	sodium:proton antiporter	E	88	V
RA	CP009273	1231146	G→T	intergenic	fadR	fatty acid metabolism regulon transcriptional regulator/SpoVR family stationary phase protein	intergenic	None
RA	CP009273	1241397	T→A	H479L	treA	periplasmic trehalase	H	479	L
RA	CP009273	1249227	G→T	R728S	ycgV	putative adhesin	R	728	S
RA	CP009273	1257232	G→T	R34S	prs	phosphoribosylpyrophosphate synthase	R	34	S
RA	CP009273	1261810	G→A	A87A	prmC	N5‑glutamine methyltransferase, modifies release factors RF‑1 and RF‑2	A	87	A
RA	CP009273	1264442	G→T	V274V	kdsA	3‑deoxy‑D‑manno‑octulosonate 8‑phosphate synthase	V	274	V
RA	CP009273	1277786	G→A	D823N	narG	nitrate reductase 1, alpha subunit	D	823	N
RA	CP009273	1281042	C→A	R150S	narJ	molybdenum‑cofactor‑assembly chaperone subunit (delta subunit) of nitrate reductase 1	R	150	S
RA	CP009273	1288669	A→T	intergenic	hns	global DNA‑binding transcriptional dual regulator H‑NS/thymidine kinase/deoxyuridine kinase	intergenic	None
RA	CP009273	1288750	C→A	intergenic	hns	global DNA‑binding transcriptional dual regulator H‑NS/thymidine kinase/deoxyuridine kinase	intergenic	None
RA	CP009273	1290033	G→T	pseudogene	insZ	pseudogene, transposase homolog	pseudogene	None
RA	CP009273	1293952	G→A	intergenic	adhE	fused acetaldehyde‑CoA dehydrogenase/iron‑dependent alcohol dehydrogenase/pyruvate‑formate lyase deactivase/UPF0056 family inner membrane protein	intergenic	None
RA	CP009273	1296729	C→A	H431N	oppA	oligopeptide transporter subunit	H	431	N
RA	CP009273	1300225	G→T	A69S	oppF	oligopeptide transporter subunit	A	69	S
RA	CP009273	1303723	G→T	N268K	kch	voltage‑gated potassium channel	N	268	K
RA	CP009273	1308213	A→T	intergenic	yciC	UPF0259 family inner membrane protein/outer membrane protein W	intergenic	None
RA	CP009273	1309485	A→T	intergenic	yciE	putative rubrerythrin/ferritin‑like metal‑binding protein/putative rubrerythrin/ferritin‑like metal‑binding protein	intergenic	None
RA	CP009273	1322140	T→A	T159S	btuR	cob(I)yrinic acid a,c‑diamide adenosyltransferase	T	159	S
RA	CP009273	1325982	G→T	T226T	topA	DNA topoisomerase I, omega subunit	T	226	T
RA	CP009273	1326726	A→T	P474P	topA	DNA topoisomerase I, omega subunit	P	474	P
RA	CP009273	1330955	G→T	D290Y	acnA	aconitate hydratase 1	D	290	Y
RA	CP009273	1331570	A→T	N495Y	acnA	aconitate hydratase 1	N	495	Y
RA	CP009273	1331654	G→T	D523Y	acnA	aconitate hydratase 1	D	523	Y
RA	CP009273	1335356	A→T	H181L	yciM	envelope integrity maintenance protein; EnvC‑interacting protein	H	181	L
RA	CP009273	1337533	G→T	A18E	osmB	lipoprotein	A	18	E
RA	CP009273	1341886	T→A	A428A	rnb	ribonuclease II	A	428	A
RA	CP009273	1345618	G→T	intergenic	fabI	enoyl‑[acyl‑carrier‑protein] reductase, NADH‑dependent/DUF559 family endonuclease‑related protein	intergenic	None
RA	CP009273	1348772	G→T	P2T	sapC	antimicrobial peptide transport ABC transporter permeaseantimicrobial peptide transport ABC transporter permease	P	2	T
RA	CP009273	1350891	G→T	S159R	sapA	antimicrobial peptide transport ABC transporter periplasmic binding protein	S	159	R
RA	CP009273	1351022	G→T	R116S	sapA	antimicrobial peptide transport ABC transporter periplasmic binding protein	R	116	S
RA	CP009273	1358855	G→T	G123C	puuB	gamma‑glutamylputrescine oxidoreductase	G	123	C
RA	CP009273	1361067	G→T	D421Y	puuE	4‑aminobutyrate aminotransferase, PLP‑dependent	D	421	Y
RA	CP009273	1365283	G→T	E271*	ycjM	alpha amylase catalytic domain family protein	E	271	*
RA	CP009273	1367252	G→T	E363*	ycjN	putative ABC superfamily sugar transporter periplasmic‑binding protein	E	363	*
JC JC	CP009273	1376043	IS5 (–) +4 bp	pseudogene	ycjV	pseudogene; putative ATP‑binding component of a transport system	pseudogene	None
RA	CP009273	1377394	C→T	A275A	ycjW	LacI family putative transcriptional repressor	A	275	A
RA	CP009273	1378237	G→T	intergenic	ycjW	LacI family putative transcriptional repressor/DUF463 family protein, putative P‑loop NTPase	intergenic	None
RA	CP009273	1381373	A→C	N133H	tyrR	aromatic amino acid biosynthesis and transport regulon transcriptional regulator; autorepressor; ATPase; phosphatase	N	133	H
RA	CP009273	1381513	G→T	V179V	tyrR	aromatic amino acid biosynthesis and transport regulon transcriptional regulator; autorepressor; ATPase; phosphatase	V	179	V
RA	CP009273	1386008	G→T	Q35K	ycjY	S9 homolog non‑peptidase family protein	Q	35	K
RA	CP009273	1388406	G→T	R308L	mppA	murein tripeptide (L‑ala‑gamma‑D‑glutamyl‑meso‑DAP) transporter subunit	R	308	L
RA	CP009273	1389852	G→T	R110S	ynaI	mechanosensitive channel protein, very small conductance	R	110	S
RA	CP009273	1394355	G→T	R47S	ogt	O‑6‑alkylguanine‑DNA:cysteine‑protein methyltransferase	R	47	S
RA	CP009273	1397366	A→T	S49S	abgB	p‑aminobenzoyl‑glutamate hydrolase, B subunit	S	49	S
RA	CP009273	1399341	C→A	S115Y	abgR	putative DNA‑binding transcriptional regulator of abgABT operon	S	115	Y
RA	CP009273	1407139	A→T	C118*	intR	Rac prophage; integrase	C	118	*
RA	CP009273	1412385	G→T	N34K	kilR	Rac prophage; inhibitor of ftsZ, killing protein	N	34	K
RA	CP009273	1420394	G→T	intergenic	ydaY	pseudogene, Rac prophage;Phage or Prophage Related/Rac prophage; pseudogene, tail protein family;Phage or Prophage Related; putative alpha helix protein	intergenic	None
RA	CP009273	1423512	G→T	P69P	stfR	Rac prophage; putative tail fiber protein	P	69	P
RA	CP009273	1424234	C→A	S310*	stfR	Rac prophage; putative tail fiber protein	S	310	*
RA	CP009273	1427046	C→A	R127R	tfaR	Rac prophage; putative tail fiber assembly protein	R	127	R
JC JC	CP009273	1428894	IS2 (–) +5 bp	intergenic	ynaE	cold shock protein, Rac prophage/pseudogene, prophage Rac integration site ttcA duplication;Phage or Prophage Related	intergenic	None
RA	CP009273	1430873	G→T	S93*	ompN	outer membrane pore protein N, non‑specific	S	93	*
RA	CP009273	1437184	G→T	intergenic	ldhA	fermentative D‑lactate dehydrogenase, NAD‑dependent/putative membrane‑anchored protein, function unknown	intergenic	None
RA	CP009273	1439518	C→A	S737S	ydbH	putative membrane‑anchored protein, function unknown	S	737	S
RA	CP009273	1441836	G→T	G21C	feaB	phenylacetaldehyde dehydrogenase	G	21	C
RA	CP009273	1442008	G→T	R78L	feaB	phenylacetaldehyde dehydrogenase	R	78	L
RA	CP009273	1450482	C→A	R101S	paaD	ring 1,2‑phenylacetyl‑CoA epoxidase subunit	R	101	S
RA	CP009273	1451422	A→T	T246S	paaE	ring 1,2‑phenylacetyl‑CoA epoxidase, NAD(P)H oxidoreductase component	T	246	S
RA	CP009273	1454724	G→T	G472C	paaH	3‑hydroxyadipyl‑CoA dehydrogenase, NAD+‑dependent	G	472	C
RA	CP009273	1457725	G→T	intergenic	paaK	phenylacetyl‑CoA ligase/transcriptional repressor of phenylacetic acid degradation paa operon, phenylacetyl‑CoA inducer	intergenic	None
RA	CP009273	1461041	A→T	pseudogene	ydbA	pseudogene, autotransporter homolog; interrupted by IS2 and IS30	pseudogene	None
RA	CP009273	1470359	A→T	Q320L	ydbD	PF10971 family putative periplasmic methylglyoxal resistance protein	Q	320	L
RA	CP009273	1470453	C→A	V351V	ydbD	PF10971 family putative periplasmic methylglyoxal resistance protein	V	351	V
RA	CP009273	1471859	G→T	intergenic	ydbD	PF10971 family putative periplasmic methylglyoxal resistance protein/inner membrane protein	intergenic	None
RA	CP009273	1473235	C→A	V251V	ynbB	putative CDP‑diglyceride synthase	V	251	V
RA	CP009273	1478971	G→A	E552K	hrpA	putative ATP‑dependent helicase	E	552	K
RA	CP009273	1479733	G→T	D806Y	hrpA	putative ATP‑dependent helicase	D	806	Y
RA	CP009273	1481737	C→A	I82I	ydcF	DUF218 superfamily protein, SAM‑binding	I	82	I
RA	CP009273	1482005	G→T	D172Y	ydcF	DUF218 superfamily protein, SAM‑binding	D	172	Y
RA	CP009273	1483460	G→T	A324A	aldA	aldehyde dehydrogenase A, NAD‑linked	A	324	A
RA	CP009273	1485968	C→A	T12K	ydcA	putative periplasmic protein	T	12	K
RA	CP009273	1494040	C→A	D223Y	ydcK	uncharacterized protein	D	223	Y
RA	CP009273	1494787	C→T	intergenic	ydcK	uncharacterized protein/potassium‑tellurite ethidium and proflavin transporter	intergenic	None
RA	CP009273	1503262	G→T	L20L	yncJ	uncharacterized protein	L	20	L
RA	CP009273	1508681	C→A	F198L	ydcU	putative spermidine/putrescine transporter subunit	F	198	L
RA	CP009273	1510923	G→T	T363T	patD	gamma‑aminobutyraldehyde dehydrogenase	T	363	T
RA	CP009273	1514177	G→T	E298D	curA	curcumin/dihydrocurcumin reductase, NADPH‑dependent	E	298	D
RA	CP009273	1514858	G→A	E114K	mcbR	colanic acid and biofilm gene transcriptional regulator, MqsR‑controlled	E	114	K
RA	CP009273	1519349	T→A	K297*	ansP	L‑asparagine transporter	K	297	*
RA	CP009273	1522007	C→A	intergenic	yncH	IPR020099 family protein/pseudogene, Rhs family protein	intergenic	None
RA	CP009273	1522387	C→A	pseudogene	rhsE	pseudogene, Rhs family protein	pseudogene	None
RA	CP009273	1523317	G→T	pseudogene	rhsE	pseudogene, Rhs family protein	pseudogene	None
RA	CP009273	1524737	T→A	intergenic	ydcD	uncharacterized protein/pseudogene	intergenic	None
RA	CP009273	1526607	G→A	D179N	ydcC	H repeat‑associated putative transposase	D	179	N
RA	CP009273	1531029	G→T	R180S	narW	nitrate reductase 2 (NRZ), delta subunit (assembly subunit)	R	180	S
RA	CP009273	1533791	G→T	H1019Q	narZ	nitrate reductase 2 (NRZ), alpha subunit	H	1019	Q
RA	CP009273	1534409	G→T	V813V	narZ	nitrate reductase 2 (NRZ), alpha subunit	V	813	V
RA	CP009273	1537806	A→T	L171*	narU	nitrate/nitrite transporter	L	171	*
RA	CP009273	1539234	A→T	pseudogene	yddK	pseudogene, leucine‑rich protein; putative glycoportein	pseudogene	None
RA	CP009273	1539827	C→A	pseudogene	yddK	pseudogene, leucine‑rich protein; putative glycoportein	pseudogene	None
RA	CP009273	1542503	G→T	T282T	fdnG	formate dehydrogenase‑N, alpha subunit, nitrate‑inducible	T	282	T
RA	CP009273	1544432	G→T	T925T	fdnG	formate dehydrogenase‑N, alpha subunit, nitrate‑inducible	T	925	T
RA	CP009273	1546893	G→T	S16*	yddM	putative DNA‑binding transcriptional regulator	S	16	*
RA	CP009273	1548144	G→T	intergenic	adhP	ethanol‑active dehydrogenase/acetaldehyde‑active reductase/malate dehydrogenase, (decarboxylating, NAD‑requiring) (malic enzyme)	intergenic	None
RA	CP009273	1548216	A→T	intergenic	adhP	ethanol‑active dehydrogenase/acetaldehyde‑active reductase/malate dehydrogenase, (decarboxylating, NAD‑requiring) (malic enzyme)	intergenic	None
RA	CP009273	1552629	C→A	D216Y	ddpD	D,D‑dipeptide permease system, ATP‑binding component	D	216	Y
RA	CP009273	1552648	C→A	A209A	ddpD	D,D‑dipeptide permease system, ATP‑binding component	A	209	A
RA	CP009273	1558685	G→T	R436S	dosP	oxygen sensor, c‑di‑GMP phosphodiesterase, heme‑regulated; cold‑ and stationary phase‑induced bioflim regulator	R	436	S
RA	CP009273	1563276	G→T	H491N	gadC	glutamate:gamma‑aminobutyric acid antiporter	H	491	N
RA	CP009273	1565497	G→A	S269L	gadB	glutamate decarboxylase B, PLP‑dependent	S	269	L
RA	CP009273	1569502	T→G	intergenic	pqqL	putative periplasmic M16 family zinc metalloendopeptidase/putative TonB‑dependent outer membrane receptor	intergenic	None
RA	CP009273	1570428	G→T	I483I	yddB	putative TonB‑dependent outer membrane receptor	I	483	I
RA	CP009273	1570826	C→A	D351Y	yddB	putative TonB‑dependent outer membrane receptor	D	351	Y
RA	CP009273	1571430	C→A	T149T	yddB	putative TonB‑dependent outer membrane receptor	T	149	T
RA	CP009273	1571658	C→A	A73A	yddB	putative TonB‑dependent outer membrane receptor	A	73	A
RA	CP009273	1572026	A→T	L525*	yddA	putative multidrug transporter subunit of ABC superfamily, membrane component/ATP‑binding component	L	525	*
RA	CP009273	1574523	T→A	L175F	ydeM	putative YdeN‑specific sulfatase‑maturating enzyme	L	175	F
RA	CP009273	1575339	G→T	F481L	ydeN	putative Ser‑type periplasmic non‑aryl sulfatase	F	481	L
RA	CP009273	1576325	T→A	N153Y	ydeN	putative Ser‑type periplasmic non‑aryl sulfatase	N	153	Y
RA	CP009273	1577328	T→A	Q206L	ydeO	UV‑inducible global regulator, EvgA‑, GadE‑dependent	Q	206	L
RA	CP009273	1580852	C→A	intergenic	ydeP	putative oxidoreductase/putative fimbrial‑like adhesin protein	intergenic	None
RA	CP009273	1585845	T→G	S197R	hipA	inactivating GltX kinase facilitating persister formation; toxin of HipAB TA pair; autokinase	S	197	R
RA	CP009273	1586871	G→T	intergenic	hipB	antitoxin of HipAB toxin‑antitoxin system/pseudogene, AidA homolog	intergenic	None
RA	CP009273	1590878	A→T	pseudogene	yneO	pseudogene, AidA homolog	pseudogene	None
RA	CP009273	1594356	T→A	A37A	lsrK	autoinducer‑2 (AI‑2) kinase	A	37	A
RA	CP009273	1600250	G→T	E315*	lsrB	autoinducer 2‑binding protein	E	315	*
RA	CP009273	1601871	C→A	P90Q	tam	trans‑aconitate methyltransferase	P	90	Q
RA	CP009273	1602054	A→T	Y151F	tam	trans‑aconitate methyltransferase	Y	151	F
RA	CP009273	1603440	G→A	intergenic	yneE	bestrophin family putative inner membrane protein/altronate oxidoreductase, NAD‑dependent	intergenic	None
RA	CP009273	1604975	A→T	intergenic	uxaB	altronate oxidoreductase, NAD‑dependent/putative membrane‑bound diguanylate cyclase	intergenic	None
RA	CP009273	1605105	C→A	intergenic	uxaB	altronate oxidoreductase, NAD‑dependent/putative membrane‑bound diguanylate cyclase	intergenic	None
RA	CP009273	1610352	C→T	S111S	yneK	uncharacterized protein	S	111	S
RA	CP009273	1613895	T→A	L22Q	marA	multiple antibiotic resistance transcriptional regulator	L	22	Q
RA	CP009273	1614089	G→T	E87*	marA	multiple antibiotic resistance transcriptional regulator	E	87	*
RA	CP009273	1615694	C→A	R36S	ydeE	putative transporter	R	36	S
RA	CP009273	1619440	T→A	I137I	ydeJ	inactive PncC family protein	I	137	I
RA	CP009273	1620961	T→G	Q226P	dcp	dipeptidyl carboxypeptidase II	Q	226	P
RA	CP009273	1621733	T→A	intergenic	dcp	dipeptidyl carboxypeptidase II/NADP‑dependent 3‑hydroxy acid dehydrogenase; malonic semialdehyde reductase	intergenic	None
RA	CP009273	1628207	G→A	G110E	pinQ	Qin prophage; putative site‑specific recombinase	G	110	E
RA	CP009273	1631849	T→A	intergenic	ydfO	Qin prophage; uncharacterized protein/Qin prophage; multicopy suppressor of secG(Cs) and fabA6(Ts)	intergenic	None
RA	CP009273	1633764	C→A	V7V	rzpQ	Rz‑like protein, Qin prophage	V	7	V
RA	CP009273	1641651	T→A	pseudogene	ydfX	pseudogene, Qin prophage;Phage or Prophage Related	pseudogene	None
RA	CP009273	1642051	T→G	A19A	dicC	Qin prophage; DNA‑binding transcriptional regulator for DicB	A	19	A
RA	CP009273	1642135	C→T	intergenic	dicC	Qin prophage; DNA‑binding transcriptional regulator for DicB/Qin prophage; putative regulator for DicB	intergenic	None
RA	CP009273	1642639	G→T	intergenic	dicA	Qin prophage; putative regulator for DicB/Qin prophage; uncharacterized protein	intergenic	None
RA	CP009273	1646002	C→A	pseudogene	intQ	pseudogene, Qin prophage; phage integrase family;Phage or Prophage Related	pseudogene	None
RA	CP009273	1646372	C→A	pseudogene	intQ	pseudogene, Qin prophage; phage integrase family;Phage or Prophage Related	pseudogene	None
RA	CP009273	1655286	A→T	V158V	ynfF	S‑ and N‑oxide reductase, A subunit, periplasmic	V	158	V
RA	CP009273	1659304	T→A	L181Q	dmsD	twin‑argninine leader‑binding protein for DmsA and TorA	L	181	Q
RA	CP009273	1661763	C→A	P353P	mlc	glucosamine anaerobic growth regulon transcriptional repressor; autorepressor	P	353	P
RA	CP009273	1668385	C→A	I72I	tqsA	pheromone AI‑2 transporter	I	72	I
RA	CP009273	1669592	G→T	F342L	pntB	pyridine nucleotide transhydrogenase, beta subunit	F	342	L
RA	CP009273	1678470	G→T	intergenic	rstB	sensory histidine kinase of RstAB two‑component system, low Mg‑responsive via PhoQP/inhibitor of replication at Ter, DNA‑binding protein	intergenic	None
RA	CP009273	1680642	C→A	E68D	fumC	fumarate hydratase (fumarase C),aerobic Class II	E	68	D
RA	CP009273	1683582	C→A	F250L	manA	mannose‑6‑phosphate isomerase	F	250	L
RA	CP009273	1684105	C→A	intergenic	manA	mannose‑6‑phosphate isomerase/DUF945 family protein	intergenic	None
RA	CP009273	1687003	T→A	R36*	uidC	putative outer membrane porin for beta‑glucuronides porin protein	R	36	*
RA	CP009273	1688819	C→A	E504*	uidA	beta‑D‑glucuronidase	E	504	*
RA	CP009273	1689180	T→G	E383D	uidA	beta‑D‑glucuronidase	E	383	D
RA	CP009273	1692573	C→A	D289Y	malI	transcriptional repressor of Mal regulon	D	289	Y
RA	CP009273	1696612	A→T	E41D	add	adenosine deaminase	E	41	D
RA	CP009273	1699862	T→A	L119*	ydgK	DUF2569 family inner membrane protein	L	119	*
RA	CP009273	1700008	T→A	intergenic	ydgK	DUF2569 family inner membrane protein/SoxR iron‑sulfur cluster reduction factor component; inner membrane protein of electron transport complex	intergenic	None
RA	CP009273	1700230	G→T	L69L	rsxA	SoxR iron‑sulfur cluster reduction factor component; inner membrane protein of electron transport complex	L	69	L
RA	CP009273	1711301	C→A	R60L	tyrS	tyrosyl‑tRNA synthetase	R	60	L
RA	CP009273	1711397	C→T	R28Q	tyrS	tyrosyl‑tRNA synthetase	R	28	Q
RA	CP009273	1715383	C→A	F34L	ydhI	DUF1656 family putative inner membrane efflux pump associated protein	F	34	L
RA	CP009273	1720180	C→A	intergenic	ydhL	DUF1289 family protein/transcriptional repressor for the nemRA‑gloA operon, quinone‑, glyoxal‑, and HOCl‑activated	intergenic	None
RA	CP009273	1720295	G→T	E6*	nemR	transcriptional repressor for the nemRA‑gloA operon, quinone‑, glyoxal‑, and HOCl‑activated	E	6	*
RA	CP009273	1723809	G→T	E156*	lhr	putative ATP‑dependent helicase	E	156	*
RA	CP009273	1726772	C→A	I1143I	lhr	putative ATP‑dependent helicase	I	1143	I
RA	CP009273	1731596	C→A	intergenic	ydhP	putative transporter/stress response membrane	intergenic	None
RA	CP009273	1749511	T→A	intergenic	ydhZ	uncharacterized protein/pyruvate kinase I	intergenic	None
RA	CP009273	1750862	T→A	L303H	pykF	pyruvate kinase I	L	303	H
RA	CP009273	1754950	T→A	I367F	sufD	component of SufBCD Fe‑S cluster assembly scaffold	I	367	F
RA	CP009273	1760702	G→T	I747I	ydiJ	putative FAD‑linked oxidoreductase	I	747	I
RA	CP009273	1763951	G→T	A207A	ydiK	UPF0118 family inner membrane protein	A	207	A
RA	CP009273	1764150	G→T	D274Y	ydiK	UPF0118 family inner membrane protein	D	274	Y
RA	CP009273	1767220	T→A	F151Y	ydiN	MFS transporter superfamily protein	F	151	Y
RA	CP009273	1768689	C→A	S215*	ydiB	quinate/shikimate 5‑dehydrogenase, NAD(P)‑binding	S	215	*
RA	CP009273	1769763	T→A	intergenic	aroD	3‑dehydroquinate dehydratase/putative acetyl‑CoA:acetoacetyl‑CoA transferase: alpha subunit/beta subunit	intergenic	None
RA	CP009273	1770281	T→A	D146E	ydiF	putative acetyl‑CoA:acetoacetyl‑CoA transferase: alpha subunit/beta subunit	D	146	E
RA	CP009273	1771031	C→A	I396I	ydiF	putative acetyl‑CoA:acetoacetyl‑CoA transferase: alpha subunit/beta subunit	I	396	I
RA	CP009273	1777451	C→A	A55E	fadK	short chain acyl‑CoA synthetase, anaerobic	A	55	E
RA	CP009273	1781790	A→T	Q30L	ppsR	bifunctional regulatory protein: PEP synthase kinase and PEP synthase pyrophosphorylase	Q	30	L
RA	CP009273	1783091	G→T	E134*	aroH	3‑deoxy‑D‑arabino‑heptulosonate‑7‑phosphate synthase, tryptophan repressible	E	134	*
RA	CP009273	1787242	C→A	D192Y	btuD	vitamin B12 transporter subunit : ATP‑binding component of ABC superfamily	D	192	Y
RA	CP009273	1788346	C→A	T7T	btuE	glutathione peroxidase	T	7	T
RA	CP009273	1791776	C→A	P142P	pheT	phenylalanine tRNA synthetase, beta subunit	P	142	P
RA	CP009273	1796101	C→A	D243Y	thrS	threonyl‑tRNA synthetase	D	243	Y
RA	CP009273	1800102	A→C	L80R	ydiY	acid‑inducible putative outer membrane protein	L	80	R
RA	CP009273	1800129	C→T	W71*	ydiY	acid‑inducible putative outer membrane protein	W	71	*
RA	CP009273	1802047	G→A	intergenic	ydiZ	uncharacterized protein/fructosamine kinase family protein	intergenic	None
RA	CP009273	1803109	C→T	A128T	yniB	putative inner membrane protein	A	128	T
RA	CP009273	1808579	C→T	F152F	katE	catalase HPII, heme d‑containing	F	152	F
RA	CP009273	1810751	A→T	S214R	chbG	chito‑oligosaccharide deacetylase	S	214	R
RA	CP009273	1812514	C→A	D82Y	chbF	phospho‑chitobiase; general 6‑phospho‑beta‑glucosidase activity	D	82	Y
RA	CP009273	1820888	C→A	C98F	astE	succinylglutamate desuccinylase	C	98	F
RA	CP009273	1821696	A→T	L274Q	astB	succinylarginine dihydrolase	L	274	Q
RA	CP009273	1823802	C→A	V64F	astD	succinylglutamic semialdehyde dehydrogenase	V	64	F
RA	CP009273	1825204	C→A	D346Y	astC	succinylornithine transaminase, PLP‑dependent	D	346	Y
RA	CP009273	1825763	C→A	A159A	astC	succinylornithine transaminase, PLP‑dependent	A	159	A
RA	CP009273	1826495	G→A	intergenic	astC	succinylornithine transaminase, PLP‑dependent/exonuclease III	intergenic	None
RA	CP009273	1829319	C→A	I85I	ydjZ	TVP38/TMEM64 family inner membrane protein	I	85	I
RA	CP009273	1832413	C→A	L315L	ynjC	inner membrane putative ABC superfamily transporter permease	L	315	L
RA	CP009273	1833730	C→A	R3S	ynjE	molybdopterin synthase sulfurtransferase	R	3	S
RA	CP009273	1834092	C→A	I123I	ynjE	molybdopterin synthase sulfurtransferase	I	123	I
RA	CP009273	1836179	G→A	Q72*	ynjH	DUF1496 family protein	Q	72	*
RA	CP009273	1836192	T→A	I67I	ynjH	DUF1496 family protein	I	67	I
RA	CP009273	1842276	T→A	intergenic	selD	selenophosphate synthase/putative oxidoreductase	intergenic	None
RA	CP009273	1843110	G→T	R6L	sppA	protease IV (signal peptide peptidase)	R	6	L
RA	CP009273	1852274	C→A	D273Y	ydjJ	putative Zn‑dependent NAD(P)‑binding oxidoreductase	D	273	Y
RA	CP009273	1853235	C→A	V418F	ydjK	putative transporter	V	418	F
RA	CP009273	1854075	C→A	E138*	ydjK	putative transporter	E	138	*
RA	CP009273	1855884	G→T	intergenic	ydjL	putative Zn‑dependent NAD(P)‑binding oxidoreductase/DUF1315 family protein	intergenic	None
RA	CP009273	1858693	T→A	L196Q	yeaD	D‑hexose‑6‑phosphate epimerase‑like protein	L	196	Q
RA	CP009273	1859132	A→C	A254A	yeaE	aldo‑keto reductase, methylglyoxal to acetol, NADPH‑dependent	A	254	A
RA	CP009273	1860183	G→T	R183S	mipA	scaffolding protein for murein synthesizing machinery	R	183	S
RA	CP009273	1861968	G→T	P268P	yeaG	protein kinase, endogenous substrate unidentified; autokinase	P	268	P
RA	CP009273	1865000	C→A	P120Q	yeaI	putative membrane‑anchored diguanylate cyclase	P	120	Q
RA	CP009273	1865422	C→A	R261R	yeaI	putative membrane‑anchored diguanylate cyclase	R	261	R
RA	CP009273	1865836	G→T	D399Y	yeaI	putative membrane‑anchored diguanylate cyclase	D	399	Y
RA	CP009273	1866295	A→T	intergenic	yeaI	putative membrane‑anchored diguanylate cyclase/putative diguanylate cyclase	intergenic	None
RA	CP009273	1870743	C→A	H272N	yeaN	putative transporter	H	272	N
RA	CP009273	1872054	A→T	E28V	yeaP	diguanylate cyclase	E	28	V
RA	CP009273	1872520	G→T	P183P	yeaP	diguanylate cyclase	P	183	P
RA	CP009273	1872783	C→A	S271*	yeaP	diguanylate cyclase	S	271	*
RA	CP009273	1874857	C→A	D54Y	leuE	leucine efflux protein	D	54	Y
RA	CP009273	1874924	T→A	V31V	leuE	leucine efflux protein	V	31	V
RA	CP009273	1875096	G→T	intergenic	leuE	leucine efflux protein/transcriptional activator of dmlA	intergenic	None
RA	CP009273	1881557	C→A	R231L	rnd	ribonuclease D	R	231	L
RA	CP009273	1881645	C→A	D202Y	rnd	ribonuclease D	D	202	Y
RA	CP009273	1885611	G→T	R628S	yoaA	putative ATP‑dependent helicase, DinG family	R	628	S
RA	CP009273	1886725	G→T	I256I	yoaA	putative ATP‑dependent helicase, DinG family	I	256	I
RA	CP009273	1899504	T→C	V149V	yobD	UPF0266 family inner membrane protein	V	149	V
RA	CP009273	1909342	T→A	E150D	proQ	RNA chaperone, putative ProP translation regulator	E	150	D
RA	CP009273	1912381	C→A	V205V	yebT	MCE domain protein	V	205	V
RA	CP009273	1916375	G→T	intergenic	yebV	uncharacterized protein/uncharacterized protein	intergenic	None
RA	CP009273	1932701	C→A	Q266K	pykA	pyruvate kinase II	Q	266	K
RA	CP009273	1938299	C→A	P210Q	znuB	zinc transporter subunit: membrane component of ABC superfamily	P	210	Q
RA	CP009273	1940498	G→T	intergenic	yobI	uncharacterized protein/DUF830 family protein	intergenic	None
RA	CP009273	1944177	C→A	L201L	aspS	aspartyl‑tRNA synthetase	L	201	L
RA	CP009273	1951334	C→A	T352T	torY	TMAO reductase III (TorYZ), cytochrome c‑type subunit	T	352	T
RA	CP009273	1953876	C→A	P76P	yecM	putative metal‑binding enzyme	P	76	P
RA	CP009273	1959915	C→A	P178P	flhB	flagellin export apparatus, substrate specificity protein	P	178	P
RA	CP009273	1962923	C→A	M233I	cheR	chemotaxis regulator, protein‑glutamate methyltransferase	M	233	I
RA	CP009273	1963622	A→T	intergenic	cheR	chemotaxis regulator, protein‑glutamate methyltransferase/methyl‑accepting protein IV	intergenic	None
RA	CP009273	1969291	G→T	I97I	cheA	fused chemotactic sensory histidine kinase in two‑component regulatory system with CheB and CheY: sensory histidine kinase/signal sensing protein	I	97	I
RA	CP009273	1976733	T→A	N97Y	araH	fused L‑arabinose transporter subunits of ABC superfamily: membrane components	N	97	Y
RA	CP009273	1984987	C→A	T38T	yecA	UPF0149 family protein	T	38	T
RA	CP009273	1986289	T→A	N4Y	pgsA	phosphatidylglycerophosphate synthetase	N	4	Y
RA	CP009273	1993530	C→A	E113*	fliY	cystine transporter subunit	E	113	*
RA	CP009273	1997314	G→T	intergenic	fliC	flagellar filament structural protein (flagellin)/flagellar filament capping protein	intergenic	None
RA	CP009273	1999632	G→T	intergenic	fliT	putative flagellar synthesis and assembly chaperone/cytoplasmic alpha‑amylase	intergenic	None
RA	CP009273	1999832	G→T	E66*	amyA	cytoplasmic alpha‑amylase	E	66	*
RA	CP009273	2002354	C→A	L199L	yedE	UPF0394 family sulfur transport domain‑containing inner membrane protein	L	199	L
RA	CP009273	2004533	G→T	T151T	yedL	putative acyl transferase	T	151	T
RA	CP009273	2008669	C→A	T103T	fliG	flagellar motor switching and energizing component	T	103	T
RA	CP009273	2013722	A→T	Q52L	fliM	flagellar motor switching and energizing component	Q	52	L
RA	CP009273	2017869	A→T	T141S	rcsA	transcriptional regulator of colanic acid capsular biosynthesis	T	141	S
RA	CP009273	2020166	C→A	D445Y	yedQ	putative membrane‑anchored diguanylate cyclase	D	445	Y
RA	CP009273	2035090	C→A	Q79K	zinT	zinc and cadmium binding protein, periplasmic	Q	79	K
RA	CP009273	2036102	C→A	S85*	yodB	cytochrome b561 homolog	S	85	*
RA	CP009273	2036879	A→T	intergenic	yodB	cytochrome b561 homolog/tRNA‑Ser	intergenic	None
RA	CP009273	2040890	C→A	G824G	yeeJ	putative adhesin	G	824	G
RA	CP009273	2041346	C→A	I976I	yeeJ	putative adhesin	I	976	I
RA	CP009273	2043643	T→A	L1742Q	yeeJ	putative adhesin	L	1742	Q
RA	CP009273	2046600	G→T	pseudogene	yeeL	pseudogene, glycosyltransferase homology	pseudogene	None
RA	CP009273	2049111	C→A	T190T	amn	AMP nucleosidase	T	190	T
RA	CP009273	2061108	T→A	pseudogene	yoeG	pseudogene, CP4‑44 putative prophage remnant;Phage or Prophage Related	pseudogene	None
RA	CP009273	2064466	C→A	pseudogene	yeeP	pseudogene, CP4‑44 prophage; 50S ribosome‑binding GTPase family;Phage or Prophage Related; putative histone	pseudogene	None
RA	CP009273	2074680	A→T	W22R	sbmC	DNA gyrase inhibitor	W	22	R
RA	CP009273	2076118	C→T	intergenic	dacD	D‑alanyl‑D‑alanine carboxypeptidase (penicillin‑binding protein 6b)/exodeoxyribonuclease I; exonuclease I	intergenic	None
RA	CP009273	2077212	A→T	N326Y	sbcB	exodeoxyribonuclease I; exonuclease I	N	326	Y
RA	CP009273	2079063	A→C	intergenic	yeeE	UPF0394 family inner membrane protein/putrescine importer, low affinity	intergenic	None
JC JC	CP009273	2080274	IS2 (–) +5 bp	coding	plaP	putrescine importer, low affinity	NaN	None
RA	CP009273	2086004	C→A	A42A	hisC	histidinol‑phosphate aminotransferase	A	42	A
RA	CP009273	2093906	C→A	E282*	gnd	6‑phosphogluconate dehydrogenase, decarboxylating	E	282	*
RA	CP009273	2097217	G→A	F258F	wbbK	lipopolysaccharide biosynthesis protein	F	258	F
RA	CP009273	2098995	C→A	G182*	wbbI	d‑Galf:alpha‑d‑Glc beta‑1,6‑galactofuranosyltransferase	G	182	*
RA	CP009273	2099341	T→G	L66F	wbbI	d‑Galf:alpha‑d‑Glc beta‑1,6‑galactofuranosyltransferase	L	66	F
RA	CP009273	2101912	T→G	E385A	wzxB	putative polisoprenol‑linked O‑antigen transporter	E	385	A
RA	CP009273	2102391	A→C	S225S	wzxB	putative polisoprenol‑linked O‑antigen transporter	S	225	S
RA	CP009273	2102984	G→A	L28F	wzxB	putative polisoprenol‑linked O‑antigen transporter	L	28	F
RA	CP009273	2104369	C→A	L44L	rfbA	glucose‑1‑phosphate thymidylyltransferase	L	44	L
RA	CP009273	2107728	C→A	E27D	wcaN	putative regulatory subunit for GalU	E	27	D
RA	CP009273	2108226	(A)7→8	coding	wcaM	colanic acid biosynthesis protein	NaN	None
RA	CP009273	2110346	G→A	T88I	wcaL	putative glycosyl transferase	T	88	I
RA	CP009273	2114911	A→T	L42Q	wcaJ	colanic biosynthesis UDP‑glucose lipid carrier transferase	L	42	Q
RA	CP009273	2120480	C→A	A64A	wcaG	bifunctional GDP‑fucose synthetase: GDP‑4‑dehydro‑6‑deoxy‑D‑mannose epimerase/ GDP‑4‑dehydro‑6‑L‑deoxygalactose reductase	A	64	A
RA	CP009273	2122013	G→T	T119T	wcaF	putative acyl transferase	T	119	T
RA	CP009273	2122266	G→T	S35*	wcaF	putative acyl transferase	S	35	*
RA	CP009273	2122453	C→T	A227T	wcaE	putative glycosyl transferase	A	227	T
RA	CP009273	2122653	C→T	W160*	wcaE	putative glycosyl transferase	W	160	*
RA	CP009273	2128128	T→A	K336*	wzc	colanic acid production tyrosine‑protein kinase; autokinase; Ugd phosphorylase	K	336	*
RA	CP009273	2135397	T→A	P100P	dcd	2'‑deoxycytidine 5'‑triphosphate deaminase	P	100	P
RA	CP009273	2138702	T→A	S652R	yegE	putative diguanylate cyclase	S	652	R
RA	CP009273	2139910	G→T	R1055L	yegE	putative diguanylate cyclase	R	1055	L
RA	CP009273	2141112	C→A	intergenic	alkA	3‑methyl‑adenine DNA glycosylase II/Hsp70 chaperone family protein	intergenic	None
RA	CP009273	2144474	C→A	intergenic	yegI	protein kinase‑related putative non‑specific DNA‑binding protein/uncharacterized protein	intergenic	None
RA	CP009273	2147965	A→T	T157S	mdtA	multidrug efflux system, subunit A	T	157	S
RA	CP009273	2149603	A→T	E287V	mdtB	multidrug efflux system, subunit B	E	287	V
RA	CP009273	2152444	C→A	A193E	mdtC	multidrug efflux system, subunit C	A	193	E
RA	CP009273	2162765	T→A	G191G	yegS	phosphatidylglycerol kinase, metal‑dependent	G	191	G
RA	CP009273	2167068	C→A	V230V	gatC	galactitol PTS permease ‑ GatC subunit	V	230	V
RA	CP009273	2168795	C→A	D336Y	gatZ	D‑tagatose 1,6‑bisphosphate aldolase 2, subunit	D	336	Y
RA	CP009273	2170534	C→A	T50T	gatY	D‑tagatose 1,6‑bisphosphate aldolase 2, catalytic subunit	T	50	T
RA	CP009273	2179205	G→T	A24E	rcnR	transcriptional repressor of rcnA	A	24	E
RA	CP009273	2179279	A→T	intergenic	rcnR	transcriptional repressor of rcnA/membrane protein conferring nickel and cobalt resistance	intergenic	None
RA	CP009273	2181645	A→G	N83N	yehA	putative fimbrial‑like adhesin protein	N	83	N
RA	CP009273	2183642	C→A	D250Y	yehB	putative outer membrane protein	D	250	Y
RA	CP009273	2194695	T→A	L313Q	yehI	DUF4132 domain‑containing protein	L	313	Q
RA	CP009273	2195449	A→T	E564D	yehI	DUF4132 domain‑containing protein	E	564	D
RA	CP009273	2198343	C→A	S90Y	yehL	putative ABC superfamily transporter ATP‑binding subunit	S	90	Y
RA	CP009273	2201014	C→A	A614E	yehM	uncharacterized protein	A	614	E
RA	CP009273	2206558	C→A	M522I	yehU	inner membrane putative sensory kinase in two‑component system with YehT	M	522	I
RA	CP009273	2209162	C→A	I9I	yohO	putative membrane protein	I	9	I
RA	CP009273	2210135	G→T	A251E	yehX	putative ABC superfamily transporter ATP‑binding subunit	A	251	E
RA	CP009273	2210890	G→A	R383C	yehY	inner membrane putative ABC superfamily transporter permease	R	383	C
RA	CP009273	2211664	C→A	D125Y	yehY	inner membrane putative ABC superfamily transporter permease	D	125	Y
RA	CP009273	2216296	C→A	I211I	dld	D‑lactate dehydrogenase, FAD‑binding, NADH independent	I	211	I
RA	CP009273	2218022	C→A	E110*	pbpG	D‑alanyl‑D‑alanine endopeptidase	E	110	*
RA	CP009273	2222970	T→A	N299Y	dusC	tRNA‑dihydrouridine synthase C	N	299	Y
RA	CP009273	2223247	C→T	W206*	dusC	tRNA‑dihydrouridine synthase C	W	206	*
RA	CP009273	2225190	C→T	G231G	yohK	LrgB family inner membrane protein	G	231	G
RA	CP009273	2226594	G→T	G80C	sanA	vancomycin high temperature exclusion protein, DUF218 superfamily protein	G	80	C
RA	CP009273	2229877	T→A	C378*	preA	dihydropyrimidine dehydrogenase, NADH‑dependent, subunit C	C	378	*
RA	CP009273	2234532	C→A	D206Y	galS	galactose‑ and fucose‑inducible galactose regulon transcriptional isorepressor; mgl operon transcriptional repressor; autorepressor	D	206	Y
RA	CP009273	2236260	T→A	T63S	yeiB	DUF418 family putative inner membrane protein	T	63	S
RA	CP009273	2237098	G→T	H12N	folE	GTP cyclohydrolase I	H	12	N
RA	CP009273	2240676	C→A	D446Y	lysP	lysine transporter	D	446	Y
RA	CP009273	2241222	T→G	I264L	lysP	lysine transporter	I	264	L
RA	CP009273	2247417	T→A	S70C	nupX	nucleoside permease	S	70	C
RA	CP009273	2248657	C→A	K3N	rihB	ribonucleoside hydrolase 2	K	3	N
RA	CP009273	2248691	C→A	intergenic	rihB	ribonucleoside hydrolase 2/putative transcriptional regulator	intergenic	None
RA	CP009273	2251003	C→A	G282C	psuG	pseudouridine 5'‑phosphate glycosidase	G	282	C
RA	CP009273	2259252	A→T	P108P	yeiP	elongation factor P‑like protein	P	108	P
RA	CP009273	2263137	C→A	intergenic	lpxT	lipid A 1‑diphosphate synthase; undecaprenyl pyrophosphate:lipid A 1‑phosphate phosphotransferase/murein DD‑endopeptidase, space‑maker hydrolase, mutational suppressor of prc thermosensitivity, outer membrane lipoprotein	intergenic	None
RA	CP009273	2264143	G→A	intergenic	mepS	murein DD‑endopeptidase, space‑maker hydrolase, mutational suppressor of prc thermosensitivity, outer membrane lipoprotein/resistance protein for phages lambda and N4, putative membrane‑anchored cyclic‑di‑GMP phosphodiesterase	intergenic	None
RA	CP009273	2270918	C→A	N380K	yejF	microcin C transporter, ATP‑binding subunit; ABC family	N	380	K
RA	CP009273	2287829	C→A	S185S	ccmF	heme lyase, CcmF subunit	S	185	S
RA	CP009273	2289043	C→A	W8L	ccmD	cytochrome c biogenesis protein	W	8	L
RA	CP009273	2289374	C→A	V142V	ccmC	heme exporter subunit	V	142	V
RA	CP009273	2294862	G→T	I457I	napA	nitrate reductase, periplasmic, large subunit	I	457	I
RA	CP009273	2294921	G→T	H438N	napA	nitrate reductase, periplasmic, large subunit	H	438	N
RA	CP009273	2303070	T→G	Q272P	ada	fused DNA‑binding transcriptional dual regulator/O6‑methylguanine‑DNA methyltransferase	Q	272	P
RA	CP009273	2305116	C→A	intergenic	apbE	putative thiamine‑synthetic flavin transferase lipoprotein/outer membrane porin protein C	intergenic	None
RA	CP009273	2305135	T→C	Y365C	ompC	outer membrane porin protein C	Y	365	C
RA	CP009273	2309720	C→A	S22*	rcsB	response regulator in two‑component regulatory system with RcsC and YojN	S	22	*
RA	CP009273	2310875	A→T	I827I	rcsC	hybrid sensory kinase in two‑component regulatory system with RcsB and YojN	I	827	I
RA	CP009273	2311982	C→A	E458D	rcsC	hybrid sensory kinase in two‑component regulatory system with RcsB and YojN	E	458	D
RA	CP009273	2318825	G→T	V197V	atoE	short chain fatty acid transporter	V	197	V
RA	CP009273	2319752	C→A	N55K	atoB	acetyl‑CoA acetyltransferase	N	55	K
RA	CP009273	2322609	C→A	W223L	yfaQ	tandem DUF2300 domain protein, putative host defense protein	W	223	L
RA	CP009273	2323691	C→A	pseudogene	yfaS	pseudogene, bacterial alpha2‑macroglobulin YfaS variant family; putative membrane protein	pseudogene	None
RA	CP009273	2330502	C→A	D800Y	gyrA	DNA gyrase (type II topoisomerase), subunit A	D	800	Y
RA	CP009273	2342897	C→A	D19Y	inaA	acid‑inducible Kdo/WaaP family putative kinase	D	19	Y
RA	CP009273	2348894	T→A	V384E	glpB	sn‑glycerol‑3‑phosphate dehydrogenase (anaerobic), membrane anchor subunit	V	384	E
RA	CP009273	2352573	C→A	P353P	rhmT	putative L‑rhamnonate transporter	P	353	P
RA	CP009273	2357958	A→C	intergenic	yfaZ	outer membrane protein, putative porin/nucleoside triphosphatase	intergenic	None
RA	CP009273	2358641	G→T	I153I	ais	putative LPS core heptose(II)‑phosphate phosphatase	I	153	I
RA	CP009273	2359673	G→T	M89I	arnB	uridine 5'‑(beta‑1‑threo‑pentapyranosyl‑4‑ulose diphosphate) aminotransferase, PLP‑dependent	M	89	I
RA	CP009273	2360272	C→G	A289G	arnB	uridine 5'‑(beta‑1‑threo‑pentapyranosyl‑4‑ulose diphosphate) aminotransferase, PLP‑dependent	A	289	G
RA	CP009273	2362338	T→A	L274Q	arnA	fused UDP‑L‑Ara4N formyltransferase/UDP‑GlcA C‑4'‑decarboxylase	L	274	Q
RA	CP009273	2370361	+G	coding	menH	2‑succinyl‑6‑hydroxy‑2, 4‑cyclohexadiene‑1‑carboxylate synthase	NaN	None
RA	CP009273	2370987	C→A	E29*	menH	2‑succinyl‑6‑hydroxy‑2, 4‑cyclohexadiene‑1‑carboxylate synthase	E	29	*
RA	CP009273	2372749	G→T	intergenic	menD	2‑succinyl‑5‑enolpyruvyl‑6‑hydroxy‑3‑ cyclohexene‑1‑carboxylate synthase; SEPHCHC synthase/isochorismate synthase 2	intergenic	None
RA	CP009273	2373159	A→C	C322G	menF	isochorismate synthase 2	C	322	G
RA	CP009273	2376921	A→G	K244E	elaD	protease, capable of cleaving an AMC‑ubiquitin model substrate	K	244	E
RA	CP009273	2376959	C→T	N256N	elaD	protease, capable of cleaving an AMC‑ubiquitin model substrate	N	256	N
RA	CP009273	2377158	G→A	E323K	elaD	protease, capable of cleaving an AMC‑ubiquitin model substrate	E	323	K
RA	CP009273	2380078	C→T	S247F	yfbL	putative peptidase	S	247	F
RA	CP009273	2383897	C→A	R363L	nuoN	NADH:ubiquinone oxidoreductase, membrane subunit N	R	363	L
RA	CP009273	2384181	C→A	A268A	nuoN	NADH:ubiquinone oxidoreductase, membrane subunit N	A	268	A
RA	CP009273	2395106	G→A	N142N	nuoE	NADH:ubiquinone oxidoreductase, chain E	N	142	N
RA	CP009273	2399210	G→T	S304*	lrhA	transcriptional repressor of flagellar, motility and chemotaxis genes	S	304	*
RA	CP009273	2400858	C→A	intergenic	lrhA	transcriptional repressor of flagellar, motility and chemotaxis genes/valine‑pyruvate aminotransferase 2	intergenic	None
RA	CP009273	2400876	C→T	intergenic	lrhA	transcriptional repressor of flagellar, motility and chemotaxis genes/valine‑pyruvate aminotransferase 2	intergenic	None
RA	CP009273	2402246	C→A	H403N	alaA	valine‑pyruvate aminotransferase 2	H	403	N
RA	CP009273	2404772	C→A	A20A	yfbS	putative transporter	A	20	A
RA	CP009273	2405946	T→G	Q43P	yfbU	UPF0304 family protein	Q	43	P
RA	CP009273	2411273	C→A	I238I	yfcC	putative inner membrane transporter, C4‑dicarboxylate anaerobic carrier family	I	238	I
RA	CP009273	2411701	T→A	L381*	yfcC	putative inner membrane transporter, C4‑dicarboxylate anaerobic carrier family	L	381	*
RA	CP009273	2412205	C→A	D151Y	yfcD	putative NUDIX hydrolase	D	151	Y
RA	CP009273	2415553	G→T	E123*	yfcH	putative NAD‑dependent nucleotide‑sugar epimerase	E	123	*
RA	CP009273	2416101	C→A	intergenic	yfcH	putative NAD‑dependent nucleotide‑sugar epimerase/transposase_31 family protein	intergenic	None
RA	CP009273	2419993	G→T	S92*	hisJ	histidine/lysine/arginine/ornithine transporter subunit	S	92	*
RA	CP009273	2422841	C→A	D293Y	purF	amidophosphoribosyltransferase	D	293	Y
RA	CP009273	2424074	C→T	D57N	cvpA	colicin V production membrane protein	D	57	N
RA	CP009273	2424448	A→C	intergenic	cvpA	colicin V production membrane protein/membrane‑anchored periplasmic protein involved in septation	intergenic	None
RA	CP009273	2427265	C→A	P47P	accD	acetyl‑CoA carboxylase, beta (carboxyltransferase) subunit	P	47	P
RA	CP009273	2428546	C→A	V190V	truA	tRNA pseudouridine(38‑40) synthase	V	190	V
RA	CP009273	2450335	C→T	intergenic	sixA	phosphohistidine phosphatase/fused enoyl‑CoA hydratase and epimerase and isomerase/3‑hydroxyacyl‑CoA dehydrogenase	intergenic	None
RA	CP009273	2450346	G→T	intergenic	sixA	phosphohistidine phosphatase/fused enoyl‑CoA hydratase and epimerase and isomerase/3‑hydroxyacyl‑CoA dehydrogenase	intergenic	None
RA	CP009273	2452454	G→T	P62Q	fadJ	fused enoyl‑CoA hydratase and epimerase and isomerase/3‑hydroxyacyl‑CoA dehydrogenase	P	62	Q
RA	CP009273	2454297	T→G	E39D	yfcZ	UPF0381 family protein	E	39	D
RA	CP009273	2456705	C→A	S72Y	yfdF	uncharacterized protein	S	72	Y
RA	CP009273	2457571	A→T	intergenic	yfdF	uncharacterized protein/ABC transporter maintaining OM lipid asymmetry, OM lipoprotein component	intergenic	None
RA	CP009273	2459976	G→T	intergenic	argW	tRNA‑Arg/CPS‑53 (KpLE1) prophage; putative prophage CPS‑53 integrase	intergenic	None
RA	CP009273	2463433	C→A	S275*	gtrS	serotype‑specific glucosyl transferase, CPS‑53 (KpLE1) prophage	S	275	*
RA	CP009273	2466294	C→A	D23Y	yfdN	CPS‑53 (KpLE1) prophage; uncharacterized protein	D	23	Y
RA	CP009273	2474255	T→A	E467D	emrY	putative multidrug efflux system	E	467	D
RA	CP009273	2474353	G→T	Q435K	emrY	putative multidrug efflux system	Q	435	K
RA	CP009273	2474418	G→T	S413*	emrY	putative multidrug efflux system	S	413	*
RA	CP009273	2476524	T→A	N99Y	emrK	EmrKY‑TolC multidrug resistance efflux pump, membrane fusion protein component	N	99	Y
RA	CP009273	2478201	G→T	E117*	evgS	hybrid sensory histidine kinase in two‑component regulatory system with EvgA	E	117	*
RA	CP009273	2479455	C→A	Q535K	evgS	hybrid sensory histidine kinase in two‑component regulatory system with EvgA	Q	535	K
RA	CP009273	2481488	A→T	intergenic	evgS	hybrid sensory histidine kinase in two‑component regulatory system with EvgA/acetyl‑CoA:oxalate CoA‑transferase	intergenic	None
RA	CP009273	2481974	G→T	S225*	yfdE	acetyl‑CoA:oxalate CoA‑transferase	S	225	*
RA	CP009273	2488416	G→T	P80P	ypdI	putative lipoprotein involved in colanic acid biosynthesis	P	80	P
RA	CP009273	2488443	T→A	P89P	ypdI	putative lipoprotein involved in colanic acid biosynthesis	P	89	P
RA	CP009273	2493037	G→T	E296D	ypdA	sensor kinase regulating yhjX; pyruvate‑responsive YpdAB two‑component system	E	296	D
RA	CP009273	2497946	G→T	L7I	fryA	putative PTS enzyme, Hpr component/enzyme I component/enzyme IIA component	L	7	I
RA	CP009273	2499180	G→T	T311K	ypdF	Xaa‑Pro aminopeptidase	T	311	K
RA	CP009273	2499568	C→A	D182Y	ypdF	Xaa‑Pro aminopeptidase	D	182	Y
RA	CP009273	2505347	T→A	Q280L	mntH	manganese/divalent cation transporter	Q	280	L
RA	CP009273	2520652	C→A	I116I	yfeH	putative inorganic ion transporter	I	116	I
RA	CP009273	2524056	C→A	A179A	zipA	FtsZ stabilizer	A	179	A
RA	CP009273	2526794	C→T	intergenic	cysK	cysteine synthase A, O‑acetylserine sulfhydrolase A subunit/phosphohistidinoprotein‑hexose phosphotransferase component of PTS system (Hpr)	intergenic	None
RA	CP009273	2538585	G→T	I128I	murR	repressor for murPQ, MurNAc 6‑P inducible	I	128	I
RA	CP009273	2541486	C→A	S9Y	yfeW	penicillin binding protein PBP4B; weak DD‑carboxypeptidase activity	S	9	Y
RA	CP009273	2542627	T→G	I389M	yfeW	penicillin binding protein PBP4B; weak DD‑carboxypeptidase activity	I	389	M
RA	CP009273	2545471	T→G	E9D	ypeA	putative acyl‑CoA transferase	E	9	D
RA	CP009273	2546198	T→G	L163R	amiA	N‑acetylmuramoyl‑l‑alanine amidase I	L	163	R
RA	CP009273	2549144	C→A	D206Y	eutL	putative ethanol utilization carboxysome structural protein	D	206	Y
RA	CP009273	2549676	C→A	L28L	eutL	putative ethanol utilization carboxysome structural protein	L	28	L
RA	CP009273	2553595	C→T	intergenic	intZ	CPZ‑55 prophage; putative phage integrase/CPZ‑55 prophage; uncharacterized protein	intergenic	None
RA	CP009273	2556786	G→T	intergenic	yffP	CPZ‑55 prophage; uncharacterized protein/CPZ‑55 prophage; uncharacterized protein	intergenic	None
RA	CP009273	2556839	G→A	intergenic	yffP	CPZ‑55 prophage; uncharacterized protein/CPZ‑55 prophage; uncharacterized protein	intergenic	None
RA	CP009273	2567211	C→A	D152Y	eutT	cobalamin adenosyltransferase involved in ethanolamine utilization	D	152	Y
RA	CP009273	2567775	G→T	I196I	eutQ	RmlC‑like cupin domain protein	I	196	I
RA	CP009273	2568720	C→T	A33T	eutP	putative P‑loop NTPase ethanolamine utilization protein	A	33	T
RA	CP009273	2570485	C→A	D418Y	maeB	malic enzyme: putative oxidoreductase/putative phosphotransacetylase	D	418	Y
RA	CP009273	2574820	C→A	A609E	tktB	transketolase 2, thiamine triphosphate‑binding	A	609	E
RA	CP009273	2576325	C→A	E171D	nudK	GDP‑mannose pyrophosphatase	E	171	D
RA	CP009273	2579561	G→T	G158C	narQ	sensory histidine kinase in two‑component regulatory system with NarP (NarL)	G	158	C
RA	CP009273	2587029	+G	coding	ypfH	palmitoyl‑CoA esterase activity, uncertain physiological substrate	NaN	None
RA	CP009273	2587997	C→A	A408S	tmcA	elongator methionine tRNA (ac4C34) acetyltransferase	A	408	S
RA	CP009273	2589933	G→A	T55I	ypfJ	putative neutral zinc metallopeptidase	T	55	I
RA	CP009273	2596269	C→A	R365S	hyfB	hydrogenase 4, membrane subunit	R	365	S
RA	CP009273	2597173	T→G	L666R	hyfB	hydrogenase 4, membrane subunit	L	666	R
RA	CP009273	2601496	T→A	F407L	hyfF	hydrogenase 4, membrane subunit	F	407	L
RA	CP009273	2602284	G→T	D147Y	hyfG	hydrogenase 4, subunit	D	147	Y
RA	CP009273	2606516	G→T	D420Y	hyfR	hydrogenase‑4 transcriptional activator	D	420	Y
RA	CP009273	2610919	C→A	intergenic	bepA	periplasmic metalloprotease and chaperone for OM protein maintenance and assembly/putative oxidoreductase	intergenic	None
RA	CP009273	2614168	C→A	D22Y	upp	uracil phosphoribosyltransferase	D	22	Y
RA	CP009273	2618693	G→T	E74*	ppx	exopolyphosphatase	E	74	*
RA	CP009273	2620650	C→A	E550*	yfgF	cyclic‑di‑GMP phosphodiesterase, anaerobic	E	550	*
RA	CP009273	2622169	A→T	V43V	yfgF	cyclic‑di‑GMP phosphodiesterase, anaerobic	V	43	V
RA	CP009273	2626389	G→T	I347I	guaB	IMP dehydrogenase	I	347	I
RA	CP009273	2632012	C→A	intergenic	bamB	BamABCDE complex OM biogenesis lipoprotein/putative anti‑RcsB factor	intergenic	None
RA	CP009273	2633402	C→A	R178L	hisS	histidyl tRNA synthetase	R	178	L
RA	CP009273	2634417	T→G	K249N	ispG	1‑hydroxy‑2‑methyl‑2‑(E)‑butenyl 4‑diphosphate synthase	K	249	N
RA	CP009273	2639116	C→A	A523A	pbpC	penicillin‑insensitive murein repair transglycosylase; inactive transpeptidase domain	A	523	A
RA	CP009273	2643336	C→A	D771Y	yfhM	bacterial alpha2‑macroglobulin colonization factor ECAM; anti‑host protease defense factor; periplasmic inner membrane‑anchored lipoprotein	D	771	Y
RA	CP009273	2645592	C→A	D19Y	yfhM	bacterial alpha2‑macroglobulin colonization factor ECAM; anti‑host protease defense factor; periplasmic inner membrane‑anchored lipoprotein	D	19	Y
RA	CP009273	2648126	T→A	H56L	sseB	rhodanase‑like enzyme, sulfur transfer from thiosulfate	H	56	L
RA	CP009273	2649784	C→A	intergenic	pepB	aminopeptidase B/Iron binding protein associated with IscS; putative molecular adaptor of IscS function	intergenic	None
RA	CP009273	2651665	G→T	G210G	hscA	DnaK‑like molecular chaperone specific for IscU	G	210	G
RA	CP009273	2656708	C→T	intergenic	trmJ	tRNA mC32,mU32 2'‑O‑methyltransferase, SAM‑dependent/inositol monophosphatase	intergenic	None
RA	CP009273	2659594	C→A	L267L	csiE	stationary phase inducible protein	L	267	L
RA	CP009273	2664138	A→C	E130D	hcaF	3‑phenylpropionate dioxygenase, small (beta) subunit	E	130	D
RA	CP009273	2665772	G→T	E123*	hcaD	phenylpropionate dioxygenase, ferredoxin reductase subunit	E	123	*
RA	CP009273	2669978	C→A	A69A	yphD	inner membrane putative ABC superfamily sugar transporter permease	A	69	A
RA	CP009273	2671274	C→A	T149T	yphE	putative sugar transporter subunit of ABC superfamily, ATP‑binding component	T	149	T
RA	CP009273	2673002	C→A	D1035Y	yphG	DUF4380 domain‑containing TPR repeat protein	D	1035	Y
RA	CP009273	2681873	T→A	Q97L	glrR	response regulator regulating glmY sRNA in two‑component system with sensor protein GlrK	Q	97	L
RA	CP009273	2683829	C→A	R210L	glrK	sensor protein kinase regulating glmY sRNA in two‑component system with response regulator GlrR	R	210	L
RA	CP009273	2688006	C→A	P299P	purL	phosphoribosylformyl‑glycineamide synthetase	P	299	P
RA	CP009273	2689267	C→A	I36I	mltF	membrane‑bound lytic transglycosylase F, murein hydrolase	I	36	I
RA	CP009273	2691904	T→A	A2A	pgpC	phosphatidylglycerophosphatase C, membrane bound	A	2	A
RA	CP009273	2692793	C→A	H226N	yfhH	putative DNA‑binding transcriptional regulator	H	226	N
RA	CP009273	2694843	G→T	I82I	pdxJ	pyridoxine 5'‑phosphate synthase	I	82	I
RA	CP009273	2695194	G→T	A212E	recO	gap repair protein	A	212	E
RA	CP009273	2699380	C→A	P368P	lepA	back‑translocating elongation factor EF4, GTPase	P	368	P
RA	CP009273	2699880	T→A	N202Y	lepA	back‑translocating elongation factor EF4, GTPase	N	202	Y
JC JC	CP009273	2709656	IS2 (–) +5 bp	coding	grcA	autonomous glycyl radical cofactor	NaN	None
RA	CP009273	2711755	C→A	D45Y	yfiF	putative methyltransferase	D	45	Y
RA	CP009273	2715643	G→T	E778*	pka	protein lysine acetyltransferase	E	778	*
RA	CP009273	2719426	T→C	intergenic	kgtP	alpha‑ketoglutarate transporter/5S ribosomal RNA of rrnG operon	intergenic	None
RA	CP009273	2725747	G→T	R596S	clpB	protein disaggregation chaperone	R	596	S
RA	CP009273	2726786	C→A	A249A	clpB	protein disaggregation chaperone	A	249	A
RA	CP009273	2727416	C→A	L39L	clpB	protein disaggregation chaperone	L	39	L
RA	CP009273	2733753	C→T	E253K	aroF	3‑deoxy‑D‑arabino‑heptulosonate‑7‑phosphate synthase, tyrosine‑repressible	E	253	K
RA	CP009273	2736714	C→A	R325S	yfiN	putative membrane‑anchored diguanylate cyclase with an N‑terminal periplasmic domain	R	325	S
RA	CP009273	2743438	C→A	intergenic	yfjD	UPF0053 family inner membrane protein/heat shock protein	intergenic	None
RA	CP009273	2749584	T→G	Y23D	intA	CP4‑57 prophage; integrase	Y	23	D
RA	CP009273	2751558	G→T	T134T	yfjH	CP4‑57 prophage; uncharacterized protein	T	134	T
RA	CP009273	2758842	A→T	intergenic	yfjL	CP4‑57 putative defective prophage, DUF4297/DUF1837 polymorphic toxin family protein/CP4‑57 prophage; uncharacterized protein	intergenic	None
RA	CP009273	2763057	C→A	intergenic	yfjQ	CP4‑57 prophage; uncharacterized protein/CP4‑57 prophage; putative DNA‑binding transcriptional regulator	intergenic	None
RA	CP009273	2771358	G→A	intergenic	ypjF	CP4‑57 prophage; toxin of the YpjF‑YfjZ toxin‑antitoxin system/adhesin‑like autotransporter	intergenic	None
RA	CP009273	2778820	G→A	intergenic	ypjC	pseudogene/tRNA‑Ile	intergenic	None
RA	CP009273	2779067	C→A	intergenic	ypjC	pseudogene/tRNA‑Ile	intergenic	None
RA	CP009273	2787920	A→T	V103V	gabP	gamma‑aminobutyrate transporter	V	103	V
RA	CP009273	2789927	C→A	A73A	ygaU	uncharacterized protein	A	73	A
RA	CP009273	2792318	C→A	intergenic	stpA	DNA binding protein, nucleoid‑associated/alanine exporter, alanine‑inducible, stress‑responsive	intergenic	None
RA	CP009273	2798195	A→T	K8*	proV	glycine betaine transporter subunit	K	8	*
RA	CP009273	2801706	C→A	pseudogene	ygaY	pseudogene, major facilitator transporter superfamily;putative transport; Not classified; putative transport protein	pseudogene	None
RA	CP009273	2808907	C→A	E298*	gshA	glutamate‑cysteine ligase	E	298	*
RA	CP009273	2809595	G→T	F68L	gshA	glutamate‑cysteine ligase	F	68	L
RA	CP009273	2825783	C→T	intergenic	norR	anaerobic nitric oxide reductase DNA‑binding transcriptional activator/anaerobic nitric oxide reductase flavorubredoxin	intergenic	None
RA	CP009273	2828952	C→A	T611T	hypF	carbamoyl phosphate phosphatase and maturation protein for [NiFe] hydrogenases	T	611	T
RA	CP009273	2830639	C→A	R49L	hypF	carbamoyl phosphate phosphatase and maturation protein for [NiFe] hydrogenases	R	49	L
RA	CP009273	2831086	C→A	E127*	hydN	formate dehydrogenase‑H, [4Fe‑4S] ferredoxin subunit	E	127	*
RA	CP009273	2831929	T→A	E232V	ascG	asc operon transcriptional repressor; prpBC operon repressor	E	232	V
RA	CP009273	2832734	A→G	intergenic	ascG	asc operon transcriptional repressor; prpBC operon repressor/fused cellobiose/arbutin/salicin‑specific PTS enzymes: IIB component/IC component	intergenic	None
RA	CP009273	2834052	C→A	I390I	ascF	fused cellobiose/arbutin/salicin‑specific PTS enzymes: IIB component/IC component	I	390	I
RA	CP009273	2835094	C→A	P249Q	ascB	cryptic 6‑phospho‑beta‑glucosidase	P	249	Q
RA	CP009273	2836554	G→T	I84I	hycH	hydrogenase 3 maturation protein	I	84	I
RA	CP009273	2837721	C→A	D131Y	hycF	formate hydrogenlyase complex iron‑sulfur protein	D	131	Y
RA	CP009273	2839326	C→A	E169*	hycE	hydrogenase 3, large subunit	E	169	*
RA	CP009273	2841044	C→A	A519A	hycC	hydrogenase 3, membrane subunit	A	519	A
RA	CP009273	2846112	C→A	I206I	hypD	hydrogenase maturation protein	I	206	I
RA	CP009273	2848002	T→A	C102*	fhlA	formate hydrogenlyase transcriptional activator	C	102	*
RA	CP009273	2850790	C→A	I113I	mutS	methyl‑directed mismatch repair protein	I	113	I
RA	CP009273	2852242	C→A	I597I	mutS	methyl‑directed mismatch repair protein	I	597	I
RA	CP009273	2852854	G→T	P801P	mutS	methyl‑directed mismatch repair protein	P	801	P
RA	CP009273	2855673	C→A	I295I	ygbJ	putative dehydrogenase	I	295	I
RA	CP009273	2863542	A→T	V31E	umpG	broad specificity 5'(3')‑nucleotidase and polyphosphatase	V	31	E
RA	CP009273	2869780	G→A	intergenic	cysD	sulfate adenylyltransferase, subunit 2/aminopeptidase in alkaline phosphatase isozyme conversion	intergenic	None
RA	CP009273	2870278	C→A	I113I	iap	aminopeptidase in alkaline phosphatase isozyme conversion	I	113	I
RA	CP009273	2871577	C→A	intergenic	iap	aminopeptidase in alkaline phosphatase isozyme conversion/CRISPR adaptation ssRNA endonuclease	intergenic	None
RA	CP009273	2873087	G→T	V15V	ygbT	multifunctional endonuclease Cas1, CRISPR adaptation protein; DNA repair enzyme	V	15	V
RA	CP009273	2876760	C→T	G246G	casA	CRISP RNA (crRNA) containing Cascade antiviral complex protein	G	246	G
RA	CP009273	2877394	C→A	R35L	casA	CRISP RNA (crRNA) containing Cascade antiviral complex protein	R	35	L
RA	CP009273	2878668	G→T	V637V	ygcB	R‑loop helicase‑annealase Cas3 needed for Cascade anti‑viral activity	V	637	V
RA	CP009273	2879449	G→T	S377*	ygcB	R‑loop helicase‑annealase Cas3 needed for Cascade anti‑viral activity	S	377	*
RA	CP009273	2880488	A→G	C31R	ygcB	R‑loop helicase‑annealase Cas3 needed for Cascade anti‑viral activity	C	31	R
RA	CP009273	2880751	C→A	noncoding	sokX	sok‑related sRNA, function unknown	noncoding	None
RA	CP009273	2881660	G→T	L4L	cysH	phosphoadenosine phosphosulfate reductase; PAPS reductase, thioredoxin dependent	L	4	L
RA	CP009273	2884385	G→T	V291V	cysJ	sulfite reductase, alpha subunit, flavoprotein	V	291	V
RA	CP009273	2887771	G→T	V73F	ygcP	putative antiterminator regulatory protein	V	73	F
RA	CP009273	2888584	G→T	I185I	ygcQ	putative flavoprotein	I	185	I
RA	CP009273	2889129	C→A	A4S	ygcQ	putative flavoprotein	A	4	S
RA	CP009273	2893446	T→A	K63*	ygcW	putative dehydrogenase	K	63	*
RA	CP009273	2905654	A→T	Y453N	relA	(p)ppGpp synthetase I/GTP pyrophosphokinase	Y	453	N
RA	CP009273	2913019	C→A	A363S	gudX	glucarate dehydratase‑related protein, substrate unknown	A	363	S
RA	CP009273	2915998	C→A	A116S	yqcA	short‑chain flavodoxin, FMN‑binding	A	116	S
RA	CP009273	2918415	G→A	P75P	syd	SecY‑interacting protein	P	75	P
RA	CP009273	2919922	G→T	D86Y	ygdH	UPF0717 family protein	D	86	Y
RA	CP009273	2920050	C→A	I128I	ygdH	UPF0717 family protein	I	128	I
RA	CP009273	2921101	C→A	intergenic	ygdH	UPF0717 family protein/putative serine transporter	intergenic	None
RA	CP009273	2921245	G→T	intergenic	ygdH	UPF0717 family protein/putative serine transporter	intergenic	None
RA	CP009273	2931717	C→A	N307K	fucK	L‑fuculokinase	N	307	K
RA	CP009273	2932835	C→T	R37C	fucR	l‑fucose operon activator	R	37	C
RA	CP009273	2934843	G→T	H50N	ygdD	UPF0382 family inner membrane protein	H	50	N
RA	CP009273	2936836	C→A	A47A	csdA	cysteine sulfinate desulfinase	A	47	A
RA	CP009273	2939832	C→A	E236*	mltA	membrane‑bound lytic murein transglycosylase A	E	236	*
RA	CP009273	2941341	G→A	L343L	amiC	N‑acetylmuramoyl‑L‑alanine amidase	L	343	L
RA	CP009273	2945306	C→G	G172A	recD	exonuclease V (RecBCD complex), alpha chain	G	172	A
RA	CP009273	2950431	T→A	N605Y	ptrA	protease III	N	605	Y
RA	CP009273	2954850	A→T	L313H	recC	exonuclease V (RecBCD complex), gamma chain	L	313	H
RA	CP009273	2959004	G→A	I131I	lgt	phosphatidylglycerol‑prolipoprotein diacylglyceryl transferase	I	131	I
RA	CP009273	2962962	T→A	intergenic	rppH	RNA pyrophosphohydrolase/methyl‑directed mismatch repair protein	intergenic	None
RA	CP009273	2974073	C→T	intergenic	ygeA	Asp/Glu_racemase family protein/arabinose transporter	intergenic	None
RA	CP009273	2980488	C→A	intergenic	yqeG	putative transporter/putative LuxR family transcriptional regulator	intergenic	None
RA	CP009273	2983568	C→A	R51I	yqeK	uncharacterized protein	R	51	I
RA	CP009273	2984747	G→T	D41Y	ygeG	SycD‑like chaperone family TPR‑repeat‑containing protein	D	41	Y
RA	CP009273	2985050	G→T	D142Y	ygeG	SycD‑like chaperone family TPR‑repeat‑containing protein	D	142	Y
RA	CP009273	2985256	G→T	intergenic	ygeG	SycD‑like chaperone family TPR‑repeat‑containing protein/putative transcriptional regulator	intergenic	None
RA	CP009273	2985472	T→A	F7Y	ygeH	putative transcriptional regulator	F	7	Y
RA	CP009273	2985884	C→T	I144I	ygeH	putative transcriptional regulator	I	144	I
RA	CP009273	2986052	G→T	L200F	ygeH	putative transcriptional regulator	L	200	F
RA	CP009273	2988355	C→A	pseudogene	ygeK	pseudogene; putative 2‑component transcriptional regulator	pseudogene	None
RA	CP009273	2988554	G→A	intergenic	ygeK	pseudogene; putative 2‑component transcriptional regulator/pseudogene	intergenic	None
RA	CP009273	2988934	G→T	pseudogene	ygeN	pseudogene	pseudogene	None
RA	CP009273	2989295	C→A	pseudogene	ygeN	pseudogene	pseudogene	None
RA	CP009273	2993211	C→A	V14L	ygeR	LysM domain‑containing M23 family putative peptidase; septation lipoprotein	V	14	L
RA	CP009273	2993699	C→A	intergenic	ygeR	LysM domain‑containing M23 family putative peptidase; septation lipoprotein/xanthine dehydrogenase, molybdenum binding subunit	intergenic	None
RA	CP009273	2997720	C→A	D476Y	ygeV	putative sigma‑54‑interacting transcriptional activator	D	476	Y
RA	CP009273	2999827	C→A	D69E	ygeW	putative carbamoyltransferase	D	69	E
RA	CP009273	3006302	T→A	T433S	yqeB	XdhC‑CoxI family protein with NAD(P)‑binding Rossman fold	T	433	S
RA	CP009273	3008988	T→G	L157R	mocA	CTP:molybdopterin cytidylyltransferase	L	157	R
RA	CP009273	3009187	G→T	intergenic	mocA	CTP:molybdopterin cytidylyltransferase/putative Fe‑S subunit oxidoreductase subunit	intergenic	None
RA	CP009273	3010214	C→A	R266S	ygfK	putative Fe‑S subunit oxidoreductase subunit	R	266	S
RA	CP009273	3010667	G→T	D417Y	ygfK	putative Fe‑S subunit oxidoreductase subunit	D	417	Y
RA	CP009273	3017285	G→T	D871Y	xdhD	putative hypoxanthine oxidase, molybdopterin‑binding/Fe‑S binding	D	871	Y
RA	CP009273	3018544	G→T	A279S	xanQ	xanthine permease	A	279	S
RA	CP009273	3022562	C→T	G577R	ygfT	putative oxidoreductase, Fe‑S subunit/nucleotide‑binding subunit	G	577	R
RA	CP009273	3024081	A→C	V70V	ygfT	putative oxidoreductase, Fe‑S subunit/nucleotide‑binding subunit	V	70	V
RA	CP009273	3024983	C→G	G86G	uacT	uric acid permease	G	86	G
RA	CP009273	3030181	G→T	H429N	recJ	ssDNA exonuclease, 5' ‑‑> 3'‑specific	H	429	N
RA	CP009273	3039703	C→A	A900S	gcvP	glycine decarboxylase, PLP‑dependent, subunit (protein P) of glycine cleavage complex	A	900	S
RA	CP009273	3040479	T→G	Q641P	gcvP	glycine decarboxylase, PLP‑dependent, subunit (protein P) of glycine cleavage complex	Q	641	P
RA	CP009273	3041321	G→T	I360I	gcvP	glycine decarboxylase, PLP‑dependent, subunit (protein P) of glycine cleavage complex	I	360	I
RA	CP009273	3044464	G→A	intergenic	gcvT	aminomethyltransferase, tetrahydrofolate‑dependent, subunit (T protein) of glycine cleavage complex/2‑octaprenylphenol hydroxylase, FAD‑dependent	intergenic	None
RA	CP009273	3048152	C→T	L16L	pepP	proline aminopeptidase P II	L	16	L
RA	CP009273	3049220	C→A	R84R	zapA	FtsZ stabilizer	R	84	R
RA	CP009273	3049740	C→A	L47L	fau	5‑formyltetrahydrofolate cyclo‑ligase family protein	L	47	L
RA	CP009273	3058769	C→T	I203I	scpC	propionyl‑CoA:succinate CoA transferase	I	203	I
RA	CP009273	3060605	A→T	intergenic	ygfI	putative DNA‑binding transcriptional regulator/oxidative stress defense protein	intergenic	None
RA	CP009273	3064914	G→T	I356I	pgk	phosphoglycerate kinase	I	356	I
RA	CP009273	3065123	C→T	G287S	pgk	phosphoglycerate kinase	G	287	S
RA	CP009273	3068690	C→A	V284V	yggF	fructose 1,6 bisphosphatase isozyme	V	284	V
RA	CP009273	3074591	G→T	A135E	tktA	transketolase 1, thiamine triphosphate‑binding	A	135	E
RA	CP009273	3074995	T→A	intergenic	tktA	transketolase 1, thiamine triphosphate‑binding/Phe‑Phe periplasmic metalloprotease, OM lipoprotein; low salt‑inducible; heat shock protein that binds Era	intergenic	None
RA	CP009273	3075114	C→A	intergenic	tktA	transketolase 1, thiamine triphosphate‑binding/Phe‑Phe periplasmic metalloprotease, OM lipoprotein; low salt‑inducible; heat shock protein that binds Era	intergenic	None
RA	CP009273	3076526	C→A	D211Y	speB	agmatinase	D	211	Y
RA	CP009273	3077302	C→A	D657Y	speA	biosynthetic arginine decarboxylase, PLP‑binding	D	657	Y
RA	CP009273	3080618	T→A	V185E	metK	S‑adenosylmethionine synthetase	V	185	E
RA	CP009273	3084798	C→A	L102L	rsmE	16S rRNA m(3)U1498 methyltransferase, SAM‑dependent	L	102	L
RA	CP009273	3088065	C→A	V125V	yggR	putative PilT family AAA+ ATPase	V	125	V
RA	CP009273	3094095	C→T	intergenic	ansB	periplasmic L‑asparaginase 2/DUF2884 family putative periplasmic protein	intergenic	None
RA	CP009273	3097262	C→T	F297F	mutY	adenine DNA glycosylase	F	297	F
RA	CP009273	3098440	G→T	E217*	mltC	membrane‑bound lytic murein transglycosylase C	E	217	*
RA	CP009273	3106685	G→T	S51Y	yghG	secretin (GspDbeta) OM localization lipoprotein pilotin	S	51	Y
RA	CP009273	3107261	C→A	D151Y	pppA	bifunctional prepilin leader peptidase/ methylase	D	151	Y
RA	CP009273	3110213	T→A	A753A	yghJ	DUF4092 family putative lipoprotein peptidase	A	753	A
RA	CP009273	3110751	C→A	R574L	yghJ	DUF4092 family putative lipoprotein peptidase	R	574	L
RA	CP009273	3111434	C→A	A346A	yghJ	DUF4092 family putative lipoprotein peptidase	A	346	A
RA	CP009273	3116446	A→C	L240R	glcB	malate synthase G	L	240	R
RA	CP009273	3120216	C→A	D389Y	glcD	glycolate oxidase subunit, FAD‑linked	D	389	Y
RA	CP009273	3122356	G→T	L242F	glcC	glycolate‑inducible glc operon transcriptional repressor; autorepressor	L	242	F
RA	CP009273	3122778	A→C	pseudogene	yghO	pseudogene, DNA‑binding transcriptional regulator homology	pseudogene	None
RA	CP009273	3134528	C→A	D40Y	hybD	maturation protease for hydrogenase 2	D	40	Y
RA	CP009273	3138648	T→A	N325Y	hybO	hydrogenase 2, small subunit	N	325	Y
RA	CP009273	3138777	C→A	G282C	hybO	hydrogenase 2, small subunit	G	282	C
RA	CP009273	3142668	G→T	L55I	yqhA	UPF0114 family putative inner membrane protein	L	55	I
RA	CP009273	3143969	G→T	intergenic	yghA	putative oxidoreductase/membrane spanning protein in TonB‑ExbB‑ExbD complex	intergenic	None
RA	CP009273	3144158	C→A	intergenic	yghA	putative oxidoreductase/membrane spanning protein in TonB‑ExbB‑ExbD complex	intergenic	None
RA	CP009273	3164230	C→A	R130S	qseC	quorum sensing sensory histidine kinase in two‑component regulatory system with QseB	R	130	S
RA	CP009273	3169196	T→A	E57V	yqiA	acyl CoA esterase	E	57	V
RA	CP009273	3172251	C→A	R260S	tolC	transport channel	R	260	S
RA	CP009273	3173669	G→T	A189A	ygiB	DUF1190 family protein	A	189	A
RA	CP009273	3176733	G→T	intergenic	zupT	zinc transporter/3,4‑dihydroxy‑2‑butanone‑4‑phosphate synthase	intergenic	None
RA	CP009273	3176820	G→T	intergenic	zupT	zinc transporter/3,4‑dihydroxy‑2‑butanone‑4‑phosphate synthase	intergenic	None
RA	CP009273	3182647	G→T	pseudogene	yqiG	pseudogene; fimbrial export usher family;putative membrane; Not classified; putative membrane protein	pseudogene	None
RA	CP009273	3184211	C→A	S74Y	yqiI	fimbrial protein	S	74	Y
RA	CP009273	3199743	C→A	intergenic	ttdR	transcriptional activator of ttdABT/L‑tartrate dehydratase, alpha subunit	intergenic	None
RA	CP009273	3201209	C→A	F160L	ttdB	L‑tartrate dehydratase, beta subunit	F	160	L
RA	CP009273	3217289	A→T	H433L	ebgA	evolved beta‑D‑galactosidase, alpha subunit	H	433	L
RA	CP009273	3224927	C→A	intergenic	ygjK	alpha‑glucosidase/2,4‑dienoyl‑CoA reductase, NADH and FMN‑linked	intergenic	None
RA	CP009273	3230857	C→G	A63G	ygjR	putative NAD(P)‑dependent dehydrogenase	A	63	G
RA	CP009273	3231349	A→C	Q227P	ygjR	putative NAD(P)‑dependent dehydrogenase	Q	227	P
RA	CP009273	3238283	C→A	intergenic	uxaC	uronate isomerase/hexuronate transporter	intergenic	None
RA	CP009273	3240709	C→A	F233L	exuR	hexuronate regulon transcriptional repressor; autorepressor	F	233	L
RA	CP009273	3243768	C→T	intergenic	yqjK	uncharacterized protein/putative quinol oxidase subunit	intergenic	None
RA	CP009273	3245848	G→T	L62L	yhaH	DUF805 family inner membrane protein	L	62	L
RA	CP009273	3252258	C→A	D251Y	tdcG	L‑serine dehydratase 3, anaerobic	D	251	Y
RA	CP009273	3254752	C→A	V342V	tdcE	pyruvate formate‑lyase 4/2‑ketobutyrate formate‑lyase	V	342	V
RA	CP009273	3258871	G→T	L173I	tdcB	L‑threonine dehydratase, catabolic	L	173	I
RA	CP009273	3261001	G→A	intergenic	tdcR	L‑threonine dehydratase operon activator protein/uncharacterized protein	intergenic	None
RA	CP009273	3262945	T→A	L391H	yhaC	pentapetide repeats‑related protein	L	391	H
RA	CP009273	3263409	C→T	intergenic	yhaC	pentapetide repeats‑related protein/RNase P, M1 RNA component	intergenic	None
RA	CP009273	3266646	C→A	G91C	garL	alpha‑dehydro‑beta‑deoxy‑D‑glucarate aldolase	G	91	C
RA	CP009273	3268357	C→A	intergenic	garP	putative (D)‑galactarate transporter/(D)‑galactarate dehydrogenase	intergenic	None
RA	CP009273	3271128	A→C	T145P	yhaV	toxin of the SohB(PrlF)‑YhaV toxin‑antitoxin system	T	145	P
RA	CP009273	3275210	A→G	intergenic	agaA	pseudogene, N‑acetylgalactosamine‑6‑phosphate deacetylase fragment; putative N‑acetylgalactosamine‑6‑phosphate deacetylase/tagatose‑6‑phosphate ketose/aldose isomerase	intergenic	None
RA	CP009273	3290970	A→T	R176R	yraQ	putative inner membrane permease	R	176	R
RA	CP009273	3295911	C→A	Q22K	yhbV	U32 peptidase family protein	Q	22	K
RA	CP009273	3296612	G→T	A255A	yhbV	U32 peptidase family protein	A	255	A
RA	CP009273	3299240	A→C	intergenic	mtr	tryptophan transporter of high affinity/ATP‑dependent RNA helicase	intergenic	None
RA	CP009273	3302027	G→T	S86*	nlpI	lipoprotein involved in osmotic sensitivity and filamentation	S	86	*
RA	CP009273	3307024	C→A	G784C	infB	translation initiation factor IF‑2	G	784	C
RA	CP009273	3312055	C→A	G20G	argG	argininosuccinate synthetase	G	20	G
RA	CP009273	3314870	C→A	A35S	yhbX	putative EptAB family phosphoethanolamine transferase, inner membrane protein	A	35	S
RA	CP009273	3318513	T→A	A594A	ftsH	protease, ATP‑dependent zinc‑metallo	A	594	A
RA	CP009273	3322402	T→A	I27I	dacB	D‑alanyl‑D‑alanine carboxypeptidase	I	27	I
RA	CP009273	3332963	C→A	A154A	mlaF	ABC transporter maintaining OM lipid asymmetry, ATP‑binding protein	A	154	A
RA	CP009273	3334464	C→A	S277R	yrbG	putative calcium/sodium:proton antiporter	S	277	R
RA	CP009273	3334687	G→T	A21A	kdsD	D‑arabinose 5‑phosphate isomerase	A	21	A
RA	CP009273	3340038	C→A	I34I	ptsN	sugar‑specific enzyme IIA component of PTS	I	34	I
RA	CP009273	3340131	C→A	I65I	ptsN	sugar‑specific enzyme IIA component of PTS	I	65	I
RA	CP009273	3343866	A→G	intergenic	elbB	isoprenoid biosynthesis protein with amidotransferase‑like domain/sRNA positive antisense regulator of rpoS; binds Hfq	intergenic	None
RA	CP009273	3343975	C→A	noncoding	arcZ	sRNA positive antisense regulator of rpoS; binds Hfq	noncoding	None
RA	CP009273	3347778	G→A	intergenic	yhcC	putative Fe‑S oxidoreductase, Radical SAM superfamily protein/glutamate synthase, large subunit	intergenic	None
RA	CP009273	3350663	C→A	T860T	gltB	glutamate synthase, large subunit	T	860	T
RA	CP009273	3351650	G→T	E1189D	gltB	glutamate synthase, large subunit	E	1189	D
RA	CP009273	3354405	C→T	intergenic	gltD	glutamate synthase, 4Fe‑4S protein, small subunit/periplasmic protein	intergenic	None
RA	CP009273	3365607	G→T	I109I	nanT	sialic acid transporter	I	109	I
RA	CP009273	3373457	C→A	intergenic	yhcM	putative AFG1‑like family P‑loop ATPase/DUF1043 family inner membrane‑anchored protein	intergenic	None
RA	CP009273	3373985	C→A	intergenic	yhcB	DUF1043 family inner membrane‑anchored protein/serine endoprotease, periplasmic	intergenic	None
RA	CP009273	3375260	G→T	D387Y	degQ	serine endoprotease, periplasmic	D	387	Y
RA	CP009273	3378858	A→G	intergenic	argR	l‑arginine‑responsive arginine metabolism regulon transcriptional regulator/cadmium and peroxide resistance protein, stress‑induced	intergenic	None
RA	CP009273	3381943	C→A	T181T	aaeA	p‑hydroxybenzoic acid efflux system component	T	181	T
RA	CP009273	3396082	G→T	R204S	csrD	targeting factor for csrBC sRNA degradation	R	204	S
RA	CP009273	3397161	G→T	D107Y	acuI	putative acryloyl‑CoA reductase	D	107	Y
RA	CP009273	3403534	C→T	intergenic	prmA	methyltransferase for 50S ribosomal subunit protein L11/tRNA‑dihydrouridine synthase B	intergenic	None
RA	CP009273	3404059	C→A	R141S	dusB	tRNA‑dihydrouridine synthase B	R	141	S
RA	CP009273	3407007	G→A	intergenic	acrS	acrAB operon transcriptional repressor/cytoplasmic membrane lipoprotein	intergenic	None
RA	CP009273	3407969	C→A	N249K	acrE	cytoplasmic membrane lipoprotein	N	249	K
RA	CP009273	3409856	A→C	T489P	acrF	multidrug efflux system protein	T	489	P
RA	CP009273	3411250	G→T	E953D	acrF	multidrug efflux system protein	E	953	D
RA	CP009273	3415702	T→A	L340Q	yhdY	putative amino‑acid transporter subunit	L	340	Q
RA	CP009273	3422726	G→T	V44V	yrdA	bacterial transferase hexapeptide domain protein	V	44	V
RA	CP009273	3424363	T→A	T138S	tsaC	tRNA(ANN) t(6)A37 threonylcarbamoyladenosine modification protein, threonine‑dependent ADP‑forming ATPase	T	138	S
RA	CP009273	3433098	G→T	F87L	rplQ	50S ribosomal subunit protein L17	F	87	L
RA	CP009273	3440151	G→T	I31I	rpsN	30S ribosomal subunit protein S14	I	31	I
RA	CP009273	3440444	G→T	S118S	rplE	50S ribosomal subunit protein L5	S	118	S
RA	CP009273	3440832	T→C	N99D	rplX	50S ribosomal subunit protein L24	N	99	D
RA	CP009273	3445410	C→A	R79L	rplD	50S ribosomal subunit protein L4	R	79	L
RA	CP009273	3448742	C→A	E6*	gspA	general secretory pathway component, cryptic	E	6	*
RA	CP009273	3454786	C→A	I135I	gspG	pseudopilin, cryptic, general secretion pathway	I	135	I
RA	CP009273	3454793	T→A	W138R	gspG	pseudopilin, cryptic, general secretion pathway	W	138	R
RA	CP009273	3455867	C→A	I55I	gspJ	putative general secretory pathway component, cryptic	I	55	I
RA	CP009273	3455930	C→A	I76I	gspJ	putative general secretory pathway component, cryptic	I	76	I
RA	CP009273	3465938	A→T	S312R	fusA	protein chain elongation factor EF‑G, GTP‑binding	S	312	R
RA	CP009273	3470272	C→A	V169V	fkpA	FKBP‑type peptidyl‑prolyl cis‑trans isomerase (rotamase)	V	169	V
RA	CP009273	3471705	C→T	G51D	slyD	FKBP‑type peptidyl prolyl cis‑trans isomerase (rotamase)	G	51	D
RA	CP009273	3473139	G→T	I276I	kefB	potassium:proton antiporter	I	276	I
RA	CP009273	3475255	C→A	S203Y	yheS	putative transporter subunit of ABC superfamily: ATP‑binding component	S	203	Y
RA	CP009273	3475763	G→T	A372A	yheS	putative transporter subunit of ABC superfamily: ATP‑binding component	A	372	A
RA	CP009273	3479769	A→T	E97D	crp	cAMP‑activated global transcription factor, mediator of catabolite repression	E	97	D
RA	CP009273	3485290	C→A	A123S	ppiA	peptidyl‑prolyl cis‑trans isomerase A (rotamase A)	A	123	S
RA	CP009273	3487342	C→T	intergenic	tsgA	putative transporter/nitrite reductase, large subunit, NAD(P)H‑binding	intergenic	None
RA	CP009273	3488966	G→C	A533P	nirB	nitrite reductase, large subunit, NAD(P)H‑binding	A	533	P
RA	CP009273	3489397	C→A	F676L	nirB	nitrite reductase, large subunit, NAD(P)H‑binding	F	676	L
RA	CP009273	3493210	C→T	intergenic	yhfL	small lipoprotein/putative fructoselysine transporter	intergenic	None
RA	CP009273	3501571	C→A	G127C	php	phosphotriesterase homology protein	G	127	C
RA	CP009273	3504143	G→T	R65S	yhfX	putative pyridoxal 5'‑phosphate binding protein	R	65	S
RA	CP009273	3507749	G→T	H224N	rpe	D‑ribulose‑5‑phosphate 3‑epimerase	H	224	N
RA	CP009273	3509102	G→T	S57R	dam	DNA adenine methyltransferase	S	57	R
RA	CP009273	3513424	A→T	V213V	hofQ	DNA catabolic putative fimbrial transporter	V	213	V
RA	CP009273	3518052	C→A	P608Q	mrcA	fused penicillin‑binding protein 1a: murein transglycosylase/murein transpeptidase	P	608	Q
RA	CP009273	3519188	C→A	L107L	nudE	adenosine nucleotide hydrolase; substrates include Ap3A, Ap2A, ADP‑ribose, NADH	L	107	L
RA	CP009273	3519657	G→T	intergenic	nudE	adenosine nucleotide hydrolase; substrates include Ap3A, Ap2A, ADP‑ribose, NADH/inner membrane protein	intergenic	None
RA	CP009273	3527856	A→T	intergenic	pck	phosphoenolpyruvate carboxykinase/sensory histidine kinase in two‑component regulatory system with OmpR	intergenic	None
RA	CP009273	3528406	G→T	I274I	envZ	sensory histidine kinase in two‑component regulatory system with OmpR	I	274	I
RA	CP009273	3535370	C→A	S535R	feoB	fused ferrous iron transporter, protein B: GTP‑binding protein/membrane protein	S	535	R
RA	CP009273	3538583	C→A	R115S	gntX	DNA catabolic protein	R	115	S
RA	CP009273	3543959	G→T	A625E	malP	maltodextrin phosphorylase	A	625	E
RA	CP009273	3545077	C→A	L252L	malP	maltodextrin phosphorylase	L	252	L
RA	CP009273	3561574	C→A	W372L	glgC	glucose‑1‑phosphate adenylyltransferase	W	372	L
RA	CP009273	3566100	G→T	R255S	glgB	1,4‑alpha‑glucan branching enzyme	R	255	S
RA	CP009273	3567059	C→A	intergenic	glgB	1,4‑alpha‑glucan branching enzyme/aspartate‑semialdehyde dehydrogenase, NAD(P)‑binding	intergenic	None
RA	CP009273	3571015	C→T	intergenic	gntK	gluconate kinase 2/d‑gluconate inducible gluconate regulon transcriptional repressor	intergenic	None
RA	CP009273	3571153	C→A	E312*	gntR	d‑gluconate inducible gluconate regulon transcriptional repressor	E	312	*
RA	CP009273	3575032	C→A	intergenic	yhhY	putative acetyltransferase/putative Hcp1 family polymorphic toxin protein; putative colicin‑like DNase/tRNase activity	intergenic	None
RA	CP009273	3576745	G→T	pseudogene	yrhA	pseudogene, interrupted by IS1E	pseudogene	None
RA	CP009273	3577827	A→G	intergenic	yrhA	pseudogene, interrupted by IS1E/stable heat shock chaperone	intergenic	None
RA	CP009273	3582807	G→T	P194Q	ugpE	glycerol‑3‑phosphate transporter subunit	P	194	Q
RA	CP009273	3582920	C→A	A156A	ugpE	glycerol‑3‑phosphate transporter subunit	A	156	A
RA	CP009273	3590636	G→T	Y95*	livK	leucine transporter subunit	Y	95	*
RA	CP009273	3590906	C→A	A5A	livK	leucine transporter subunit	A	5	A
RA	CP009273	3591179	C→T	intergenic	livK	leucine transporter subunit/PanD autocleavage accelerator, panothenate synthesis	intergenic	None
RA	CP009273	3591957	T→G	V354V	livJ	leucine/isoleucine/valine transporter subunit	V	354	V
RA	CP009273	3593604	C→A	M180I	rpoH	RNA polymerase, sigma 32 (sigma H) factor	M	180	I
RA	CP009273	3594268	C→T	intergenic	rpoH	RNA polymerase, sigma 32 (sigma H) factor/inner membrane putative ABC superfamily transporter permease	intergenic	None
RA	CP009273	3596266	C→A	T446T	ftsY	Signal Recognition Particle (SRP) receptor	T	446	T
RA	CP009273	3598440	C→A	N34K	yhhL	DUF1145 family protein	N	34	K
RA	CP009273	3604608	C→A	A162A	yhhS	putative arabinose efflux transporter	A	162	A
RA	CP009273	3607110	C→A	I28I	nikA	nickel‑binding, heme‑binding periplasmic protein	I	28	I
RA	CP009273	3611922	C→A	R263S	nikE	nickel transporter subunit	R	263	S
RA	CP009273	3612284	G→T	D113Y	nikR	transcriptional repressor, Ni‑binding	D	113	Y
RA	CP009273	3618536	C→A	R267R	yhhI	putative transposase	R	267	R
RA	CP009273	3622058	C→A	D281Y	rbbA	ribosome‑associated ATPase: ATP‑binding protein/ATP‑binding membrane protein	D	281	Y
RA	CP009273	3629424	T→A	intergenic	yhiM	acid resistance protein, inner membrane/putative oxidoreductase	intergenic	None
RA	CP009273	3638641	C→A	intergenic	prlC	oligopeptidase A/23S rRNA m(6)A2030 methyltransferase, SAM‑dependent	intergenic	None
RA	CP009273	3639239	G→T	P165P	rlmJ	23S rRNA m(6)A2030 methyltransferase, SAM‑dependent	P	165	P
RA	CP009273	3643969	T→A	S125T	arsC	arsenate reductase	S	125	T
RA	CP009273	3644531	G→A	intergenic	arsC	arsenate reductase/pseudogene	intergenic	None
RA	CP009273	3646984	G→T	pseudogene	yhiS	pseudogene	pseudogene	None
RA	CP009273	3649797	C→A	E102*	hdeA	stress response protein acid‑resistance protein	E	102	*
RA	CP009273	3656189	G→T	E806*	mdtF	anaerobic multidrug efflux transporter, ArcA‑regulated	E	806	*
RA	CP009273	3657375	G→A	P202S	gadW	transcriptional activator of gadA and gadBC; repressor of gadX	P	202	S
RA	CP009273	3661610	A→T	F313L	yhjA	putative cytochrome C peroxidase	F	313	L
RA	CP009273	3662660	T→C	intergenic	yhjA	putative cytochrome C peroxidase/cytoplasmic trehalase	intergenic	None
RA	CP009273	3665383	G→T	intergenic	yhjB	putative DNA‑binding transcriptional response regulator/LysR family putative transcriptional regulator	intergenic	None
RA	CP009273	3665485	T→A	intergenic	yhjB	putative DNA‑binding transcriptional response regulator/LysR family putative transcriptional regulator	intergenic	None
RA	CP009273	3667959	C→A	intergenic	yhjD	inner membrane putative BrbK family alternate lipid exporter/MFS superfamily sugar transport 1 family protein	intergenic	None
RA	CP009273	3674442	G→T	R287S	yhjJ	putative periplasmic M16 family chaperone	R	287	S
RA	CP009273	3674730	C→A	D191Y	yhjJ	putative periplasmic M16 family chaperone	D	191	Y
RA	CP009273	3679301	T→G	Q1078P	bcsC	cellulose synthase subunit	Q	1078	P
RA	CP009273	3679324	C→A	M1070I	bcsC	cellulose synthase subunit	M	1070	I
RA	CP009273	3680910	G→T	H542N	bcsC	cellulose synthase subunit	H	542	N
RA	CP009273	3686345	C→A	R751L	bcsA	cellulose synthase, catalytic subunit	R	751	L
RA	CP009273	3692994	T→A	F474Y	bcsG	DUF3260 family inner membrane protein associated with cellulose production	F	474	Y
RA	CP009273	3698119	C→A	M1M	dppC	dipeptide/heme transporter	M	1	M
RA	CP009273	3698875	G→T	F92L	dppB	dipeptide/heme transporter	F	92	L
RA	CP009273	3717788	C→A	P297P	glyQ	glycine tRNA synthetase, alpha subunit	P	297	P
RA	CP009273	3722763	C→A	intergenic	xylB	xylulokinase/D‑xylose isomerase	intergenic	None
RA	CP009273	3727580	C→A	A167A	xylH	D‑xylose ABC transporter permease subunit	A	167	A
RA	CP009273	3729221	C→A	R295S	xylR	xylose divergent operon transcriptional activator	R	295	S
RA	CP009273	3729325	C→A	T329T	xylR	xylose divergent operon transcriptional activator	T	329	T
RA	CP009273	3732549	G→T	D565Y	malS	alpha‑amylase	D	565	Y
RA	CP009273	3736722	C→A	G210G	yiaK	2,3‑diketo‑L‑gulonate reductase, NADH‑dependent	G	210	G
RA	CP009273	3738088	T→A	F134Y	yiaM	2,3‑diketo‑L‑gulonate TRAP transporter small permease protein	F	134	Y
RA	CP009273	3738431	C→A	P90T	yiaN	2,3‑diketo‑L‑gulonate TRAP transporter large permease protein	P	90	T
RA	CP009273	3739446	A→G	intergenic	yiaN	2,3‑diketo‑L‑gulonate TRAP transporter large permease protein/2,3‑diketo‑L‑gulonate‑binding periplasmic protein	intergenic	None
RA	CP009273	3740113	C→A	F220L	yiaO	2,3‑diketo‑L‑gulonate‑binding periplasmic protein	F	220	L
RA	CP009273	3751135	G→T	S18*	yiaY	putative Fe‑containing alcohol dehydrogenase, Pfam00465 family	S	18	*
RA	CP009273	3751360	C→T	intergenic	yiaY	putative Fe‑containing alcohol dehydrogenase, Pfam00465 family/selenocysteinyl‑tRNA‑specific translation factor	intergenic	None
RA	CP009273	3767000	G→T	D454Y	mtlA	fused mannitol‑specific PTS enzymes: IIA components/IIB components/IIC components	D	454	Y
RA	CP009273	3767410	G→T	V590V	mtlA	fused mannitol‑specific PTS enzymes: IIA components/IIB components/IIC components	V	590	V
RA	CP009273	3771531	C→A	S258*	lldP	L‑lactate permease	S	258	*
RA	CP009273	3772732	G→T	A107S	lldR	dual role activator/repressor for lldPRD operon	A	107	S
RA	CP009273	3780573	C→A	R126S	envC	activator of AmiB,C murein hydrolases, septal ring factor	R	126	S
RA	CP009273	3782439	G→T	R335S	waaH	LPS(HepIII)‑glucuronic acid glycosyltransferase	R	335	S
RA	CP009273	3783727	C→A	A327S	tdh	L‑threonine 3‑dehydrogenase, NAD(P)‑binding	A	327	S
RA	CP009273	3784878	A→T	L345Q	kbl	glycine C‑acetyltransferase	L	345	Q
RA	CP009273	3785915	G→T	intergenic	kbl	glycine C‑acetyltransferase/YibB family protein, function unknown	intergenic	None
RA	CP009273	3789381	C→A	L15I	waaC	ADP‑heptose:LPS heptosyl transferase I	L	15	I
RA	CP009273	3798582	C→A	Q243H	waaP	kinase that phosphorylates core heptose of lipopolysaccharide	Q	243	H
RA	CP009273	3801946	T→A	L16Q	waaA	3‑deoxy‑D‑manno‑octulosonic‑acid transferase (KDO transferase)	L	16	Q
RA	CP009273	3810195	C→A	R54S	yicC	UPF0701 family protein	R	54	S
RA	CP009273	3811917	C→A	N266K	dinD	DNA damage‑inducible protein	N	266	K
RA	CP009273	3814817	T→G	S10S	gmk	guanylate kinase	S	10	S
RA	CP009273	3816601	A→T	H281L	spoT	bifunctional (p)ppGpp synthetase II/ guanosine‑3',5'‑bis pyrophosphate 3'‑pyrophosphohydrolase	H	281	L
RA	CP009273	3817604	G→T	V615V	spoT	bifunctional (p)ppGpp synthetase II/ guanosine‑3',5'‑bis pyrophosphate 3'‑pyrophosphohydrolase	V	615	V
RA	CP009273	3818010	C→A	H46N	trmH	tRNA mG18‑2'‑O‑methyltransferase, SAM‑dependent	H	46	N
RA	CP009273	3824948	T→A	W378R	yicH	putative inner membrane‑anchored periplasmic AsmA family protein	W	378	R
RA	CP009273	3825702	C→A	K732N	yicI	putative alpha‑glucosidase	K	732	N
RA	CP009273	3828206	T→A	S362C	yicJ	putative transporter	S	362	C
RA	CP009273	3830197	C→A	intergenic	yicT	pseudogene/putative arabinose efflux transporter	intergenic	None
RA	CP009273	3830311	G→T	intergenic	yicT	pseudogene/putative arabinose efflux transporter	intergenic	None
RA	CP009273	3830819	T→G	F169L	setC	putative arabinose efflux transporter	F	169	L
RA	CP009273	3832308	G→C	S234T	yicL	EamA family inner membrane putative transporter	S	234	T
RA	CP009273	3839798	C→A	D244Y	uhpT	hexose phosphate transporter	D	244	Y
JC	CP009273	3841419	(CCAGCAA)1→2	coding	uhpC	membrane protein regulates uhpT expression	NaN	None
RA	CP009273	3842467	C→A	G344W	uhpB	sensory histidine kinase in two‑component regulatory sytem with UhpA	G	344	W
RA	CP009273	3860159	C→A	P33P	ibpB	heat shock chaperone	P	33	P
RA	CP009273	3860327	C→A	intergenic	ibpB	heat shock chaperone/heat shock chaperone	intergenic	None
RA	CP009273	3860653	C→A	E44*	ibpA	heat shock chaperone	E	44	*
RA	CP009273	3861553	C→A	G373C	yidR	DUF3748 family protein	G	373	C
RA	CP009273	3863438	G→T	M234I	cbrA	colicin M resistance protein; FAD‑binding protein, putative oxidoreductase	M	234	I
RA	CP009273	3865120	C→A	intergenic	dgoT	D‑galactonate transporter/galactonate dehydratase	intergenic	None
RA	CP009273	3865863	T→A	T166S	dgoD	galactonate dehydratase	T	166	S
RA	CP009273	3869711	A→C	V201G	yidA	sugar phosphate phosphatase; substrates include erythrose 4‑P and mannose 1‑P phosphatase	V	201	G
RA	CP009273	3871587	G→T	N631K	gyrB	DNA gyrase, subunit B	N	631	K
RA	CP009273	3872006	T→A	S492C	gyrB	DNA gyrase, subunit B	S	492	C
RA	CP009273	3875148	C→A	A178A	dnaN	DNA polymerase III, beta subunit	A	178	A
RA	CP009273	3875671	G→A	T4I	dnaN	DNA polymerase III, beta subunit	T	4	I
RA	CP009273	3880731	G→T	D182Y	mnmE	tRNA U34 5‑methylaminomethyl‑2‑thiouridine modification GTPase	D	182	Y
RA	CP009273	3890808	A→T	intergenic	yieH	phosphoenolpyruvate and 6‑phosphogluconate phosphatase/PRK09823 family inner membrane protein, creBC regulon	intergenic	None
RA	CP009273	3890960	T→A	F32Y	cbrB	PRK09823 family inner membrane protein, creBC regulon	F	32	Y
RA	CP009273	3892304	C→A	P150P	yieK	putative 6‑phosphogluconolactonase	P	150	P
RA	CP009273	3899733	T→A	L65F	bglG	transcriptional antiterminator of the bgl operon	L	65	F
RA	CP009273	3901415	C→A	P104P	pstB	phosphate transporter subunit	P	104	P
RA	CP009273	3904553	T→A	P111P	pstS	periplasmic phosphate binding protein, high‑affinity	P	111	P
RA	CP009273	3906384	G→T	I215I	glmS	L‑glutamine:D‑fructose‑6‑phosphate aminotransferase	I	215	I
RA	CP009273	3908855	A→T	intergenic	glmU	fused N‑acetyl glucosamine‑1‑phosphate uridyltransferase/glucosamine‑1‑phosphate acetyl transferase/F1 sector of membrane‑bound ATP synthase, epsilon subunit	intergenic	None
RA	CP009273	3910416	C→A	R107L	atpD	F1 sector of membrane‑bound ATP synthase, beta subunit	R	107	L
RA	CP009273	3910448	G→T	V96V	atpD	F1 sector of membrane‑bound ATP synthase, beta subunit	V	96	V
RA	CP009273	3910894	C→A	M244I	atpG	F1 sector of membrane‑bound ATP synthase, gamma subunit	M	244	I
RA	CP009273	3916049	C→A	intergenic	atpI	ATP synthase, membrane‑bound accessory factor/16S rRNA m(7)G527 methyltransferase, SAM‑dependent; glucose‑inhibited cell‑division protein	intergenic	None
RA	CP009273	3916830	C→A	D71Y	rsmG	16S rRNA m(7)G527 methyltransferase, SAM‑dependent; glucose‑inhibited cell‑division protein	D	71	Y
RA	CP009273	3917554	C→A	L480L	mnmG	5‑methylaminomethyl‑2‑thiouridine modification at tRNA U34	L	480	L
RA	CP009273	3923028	C→A	D476Y	ravA	hexameric AAA+ MoxR family ATPase, putative molecular chaperone	D	476	Y
RA	CP009273	3925821	G→T	S382S	kup	potassium transporter	S	382	S
RA	CP009273	3926831	G→T	D41Y	rbsD	putative cytoplasmic sugar‑binding protein	D	41	Y
RA	CP009273	3927972	G→T	E279*	rbsA	fused D‑ribose transporter subunits of ABC superfamily: ATP‑binding components	E	279	*
RA	CP009273	3928761	G→T	P38P	rbsC	D‑ribose transporter subunit	P	38	P
RA	CP009273	3931021	C→A	A123E	rbsK	ribokinase	A	123	E
RA	CP009273	3935100	G→T	intergenic	yieP	putative transcriptional regulator/16S ribosomal RNA of rrnC operon	intergenic	None
RA	CP009273	3936831	C→A	noncoding	gltU	tRNA‑Glu	noncoding	None
RA	CP009273	3936834	G→T	noncoding	gltU	tRNA‑Glu	noncoding	None
RA	CP009273	3942134	G→T	P399Q	yifB	bifunctional magnesium chelatase family protein and putative transcriptional regulator	P	399	Q
RA	CP009273	3945181	G→T	pseudogene	ilvG	pseudogene, acetolactate synthase 2 large subunit, valine‑insensitive; acetolactate synthase II, large subunit, cryptic, interrupted	pseudogene	None
RA	CP009273	3945364	G→T	pseudogene	ilvG	pseudogene, acetolactate synthase 2 large subunit, valine‑insensitive; acetolactate synthase II, large subunit, cryptic, interrupted	pseudogene	None
RA	CP009273	3957727	A→T	*422K	rhlB	ATP‑dependent RNA helicase	*	422	K
RA	CP009273	3959351	G→T	P77P	trxA	thioredoxin 1	P	77	P
RA	CP009273	3960036	G→A	R87H	rho	transcription termination factor	R	87	H
RA	CP009273	3966854	C→A	R325S	rffG	dTDP‑glucose 4,6‑dehydratase	R	325	S
RA	CP009273	3967474	G→T	A169A	rffH	glucose‑1‑phosphate thymidylyltransferase	A	169	A
RA	CP009273	3968252	A→T	L142F	wecD	TDP‑fucosamine acetyltransferase	L	142	F
RA	CP009273	3969710	G→T	G25C	wzxE	O‑antigen translocase	G	25	C
RA	CP009273	3972296	G→T	E112D	wzyE	putative ECA polysaccharide chain elongation protein	E	112	D
RA	CP009273	3973393	C→A	A26A	wecG	UDP‑N‑acetyl‑D‑mannosaminuronic acid transferase	A	26	A
RA	CP009273	3980113	G→T	P377Q	hemY	putative protoheme IX synthesis protein	P	377	Q
RA	CP009273	3983298	G→T	R277S	hemC	hydroxymethylbilane synthase	R	277	S
RA	CP009273	3988075	T→A	V65E	yifL	putative lipoprotein	V	65	E
RA	CP009273	3990003	G→T	M119I	xerC	site‑specific tyrosine recombinase	M	119	I
RA	CP009273	3992956	G→T	A538A	uvrD	DNA‑dependent ATPase I and helicase II	A	538	A
RA	CP009273	3993534	A→G	intergenic	uvrD	DNA‑dependent ATPase I and helicase II/DUF2233 family protein	intergenic	None
RA	CP009273	3993566	A→G	intergenic	uvrD	DNA‑dependent ATPase I and helicase II/DUF2233 family protein	intergenic	None
RA	CP009273	3994076	A→T	L114*	yigE	DUF2233 family protein	L	114	*
RA	CP009273	3994247	A→T	V57E	yigE	DUF2233 family protein	V	57	E
RA	CP009273	3996346	T→A	I70F	yigG	PRK11371 family inner membrane protein	I	70	F
RA	CP009273	4003773	G→T	D72Y	yigL	pyridoxal phosphate phosphatase	D	72	Y
RA	CP009273	4009705	G→A	intergenic	ysgA	putative carboxymethylenebutenolidase/uridine phosphorylase	intergenic	None
RA	CP009273	4020049	C→G	P55A	fre	NAD(P)H‑flavin reductase	P	55	A
RA	CP009273	4024827	G→T	D103Y	pepQ	proline dipeptidase	D	103	Y
RA	CP009273	4034118	G→T	intergenic	rrfA	5S ribosomal RNA of rrnA operon/molybdopterin‑guanine dinucleotide biosynthesis protein B	intergenic	None
RA	CP009273	4035421	G→T	intergenic	mobA	molybdopterin‑guanine dinucleotide synthase/DUF1040 protein YihD	intergenic	None
RA	CP009273	4036012	G→T	D80Y	srkA	stress response kinase A; MazF antagonist; Thr/Ser kinase involved in Cpx stress response	D	80	Y
RA	CP009273	4037484	T→A	intergenic	dsbA	periplasmic protein disulfide isomerase I/DUF945 family protein	intergenic	None
RA	CP009273	4040044	A→C	intergenic	yihG	inner membrane protein, inner membrane acyltransferase/fused DNA polymerase I 5'‑>3' polymerase/3'‑>5' exonuclease/5'‑>3' exonuclease	intergenic	None
RA	CP009273	4045302	G→T	intergenic	yihI	activator of Der GTPase/coproporphyrinogen III oxidase, SAM and NAD(P)H dependent, oxygen‑independent	intergenic	None
RA	CP009273	4045386	G→T	intergenic	yihI	activator of Der GTPase/coproporphyrinogen III oxidase, SAM and NAD(P)H dependent, oxygen‑independent	intergenic	None
RA	CP009273	4046172	A→T	K256N	hemN	coproporphyrinogen III oxidase, SAM and NAD(P)H dependent, oxygen‑independent	K	256	N
RA	CP009273	4053774	G→T	intergenic	typA	GTP‑binding protein/putative DNA‑binding transcriptional regulator	intergenic	None
RA	CP009273	4056018	T→A	F138I	yihN	MFS transporter family protein	F	138	I
RA	CP009273	4058809	G→T	I106I	yihO	putative transporter	I	106	I
RA	CP009273	4062424	G→T	I71I	yihQ	alpha‑glucosidase	I	71	I
RA	CP009273	4063127	T→A	N212I	yihR	mutarotase superfamily protein, YihR family	N	212	I
RA	CP009273	4066133	T→G	S267R	yihU	gamma‑hydroxybutyrate dehydrogenase, NADH‑dependent	S	267	R
RA	CP009273	4068208	C→A	G60G	yihW	DeoR family putative transcriptional regulator	G	60	G
RA	CP009273	4070543	G→T	D57Y	dtd	D‑tyr‑tRNA(Tyr) deacylase	D	57	Y
RA	CP009273	4074579	G→T	R4S	fdhE	formate dehydrogenase formation protein	R	4	S
RA	CP009273	4075234	C→A	D296Y	fdoH	formate dehydrogenase‑O, Fe‑S subunit	D	296	Y
RA	CP009273	4086370	G→T	intergenic	frvA	putative enzyme IIA component of PTS/L‑rhamnose mutarotase	intergenic	None
RA	CP009273	4088850	C→A	R93S	rhaR	transcriptional activator of rhaSR	R	93	S
RA	CP009273	4094362	C→A	W181L	cpxA	sensory histidine kinase in two‑component regulatory system with CpxR	W	181	L
RA	CP009273	4097355	C→T	intergenic	fieF	ferrous iron and zinc transporter/6‑phosphofructokinase I	intergenic	None
RA	CP009273	4097822	G→T	E115*	pfkA	6‑phosphofructokinase I	E	115	*
RA	CP009273	4108175	C→T	intergenic	glpF	glycerol facilitator/FtsZ stabilizer; septal ring assembly factor, stimulates cell division	intergenic	None
RA	CP009273	4117673	G→T	T50T	yiiX	putative lipid binding hydrolase, DUF830 family protein	T	50	T
RA	CP009273	4122248	A→T	intergenic	metL	Bifunctional aspartokinase/homoserine dehydrogenase 2/5,10‑methylenetetrahydrofolate reductase	intergenic	None
RA	CP009273	4124384	C→A	H208N	katG	catalase‑peroxidase HPI, heme b‑containing	H	208	N
RA	CP009273	4125407	C→A	H549N	katG	catalase‑peroxidase HPI, heme b‑containing	H	549	N
RA	CP009273	4127022	T→G	E188D	yijF	DUF1287 family protein	E	188	D
RA	CP009273	4135168	G→T	V416L	pflD	putative glycine radical domain‑containing pyruvate formate‑lyase	V	416	L
RA	CP009273	4150054	G→T	S222Y	sthA	pyridine nucleotide transhydrogenase, soluble	S	222	Y
RA	CP009273	4161564	T→G	intergenic	rrlB	23S ribosomal RNA of rrnB operon/5S ribosomal RNA of rrnB operon	intergenic	None
RA	CP009273	4172507	C→A	I445I	rpoB	RNA polymerase, beta subunit	I	445	I
RA	CP009273	4173145	A→T	Q658L	rpoB	RNA polymerase, beta subunit	Q	658	L
RA	CP009273	4173179	G→T	P669P	rpoB	RNA polymerase, beta subunit	P	669	P
RA	CP009273	4176823	G→T	D516Y	rpoC	RNA polymerase, beta prime subunit	D	516	Y
RA	CP009273	4178969	G→T	R1231L	rpoC	RNA polymerase, beta prime subunit	R	1231	L
RA	CP009273	4185155	G→T	I291I	thiC	phosphomethylpyrimidine synthase	I	291	I
RA	CP009273	4187259	C→A	L143L	nudC	NADH pyrophosphatase	L	143	L
RA	CP009273	4193578	G→T	D111Y	zraR	fused DNA‑binding response regulator in two‑component regulatory system with ZraS: response regulator/sigma54 interaction protein	D	111	Y
RA	CP009273	4207552	G→T	M172I	aceA	isocitrate lyase	M	172	I
RA	CP009273	4210753	C→A	E555*	arpA	ankyrin repeat protein	E	555	*
RA	CP009273	4211576	G→T	S280R	arpA	ankyrin repeat protein	S	280	R
RA	CP009273	4211803	G→A	P205S	arpA	ankyrin repeat protein	P	205	S
RA	CP009273	4213578	C→A	intergenic	iclR	transcriptional repressor/homocysteine‑N5‑methyltetrahydrofolate transmethylase, B12‑dependent	intergenic	None
RA	CP009273	4214563	A→T	T270S	metH	homocysteine‑N5‑methyltetrahydrofolate transmethylase, B12‑dependent	T	270	S
RA	CP009273	4214809	G→T	E352*	metH	homocysteine‑N5‑methyltetrahydrofolate transmethylase, B12‑dependent	E	352	*
RA	CP009273	4224685	G→T	A334S	pgi	glucosephosphate isomerase	A	334	S
RA	CP009273	4225741	G→T	intergenic	pgi	glucosephosphate isomerase/extracellular polysaccharide production threonine‑rich protein	intergenic	None
RA	CP009273	4225841	A→C	K3T	yjbE	extracellular polysaccharide production threonine‑rich protein	K	3	T
RA	CP009273	4230049	G→T	intergenic	yjbT	putative periplasmic protein/phosphate starvation inducible protein	intergenic	None
RA	CP009273	4230913	A→T	W424R	xylE	D‑xylose transporter	W	424	R
RA	CP009273	4235869	G→T	A160E	malE	maltose transporter subunit	A	160	E
RA	CP009273	4235916	G→T	N144K	malE	maltose transporter subunit	N	144	K
RA	CP009273	4236666	C→A	intergenic	malE	maltose transporter subunit/fused maltose transport subunit, ATP‑binding component of ABC superfamily/regulatory protein	intergenic	None
RA	CP009273	4242509	C→T	L26F	ubiC	chorismate‑‑pyruvate lyase	L	26	F
RA	CP009273	4245537	G→T	N286K	plsB	glycerol‑3‑phosphate O‑acyltransferase	N	286	K
RA	CP009273	4247370	G→T	D110Y	lexA	transcriptional repressor of SOS regulon	D	110	Y
RA	CP009273	4247824	C→A	A52E	dinF	oxidative stress resistance protein; putative MATE family efflux pump; UV and mitomycin C inducible protein	A	52	E
RA	CP009273	4249117	G→T	intergenic	dinF	oxidative stress resistance protein; putative MATE family efflux pump; UV and mitomycin C inducible protein/stress‑induced protein, UPF0337 family	intergenic	None
RA	CP009273	4255009	A→T	V256V	dnaB	replicative DNA helicase	V	256	V
RA	CP009273	4258385	A→C	intergenic	tyrB	tyrosine aminotransferase, tyrosine‑repressible, PLP‑dependent/uncharacterized protein	intergenic	None
RA	CP009273	4258754	T→A	T63S	yjbS	uncharacterized protein	T	63	S
RA	CP009273	4263914	T→A	intergenic	uvrA	ATPase and DNA damage recognition protein of nucleotide excision repair excinuclease UvrABC/single‑stranded DNA‑binding protein	intergenic	None
RA	CP009273	4265064	C→A	intergenic	yjcB	putative inner membrane protein/putative membrane‑anchored cyclic‑di‑GMP phosphodiesterase	intergenic	None
RA	CP009273	4265089	T→A	intergenic	yjcB	putative inner membrane protein/putative membrane‑anchored cyclic‑di‑GMP phosphodiesterase	intergenic	None
RA	CP009273	4266208	T→A	S270S	yjcC	putative membrane‑anchored cyclic‑di‑GMP phosphodiesterase	S	270	S
RA	CP009273	4266318	G→T	R307L	yjcC	putative membrane‑anchored cyclic‑di‑GMP phosphodiesterase	R	307	L
RA	CP009273	4269869	C→A	intergenic	yjcD	inner membrane putative guanine permease/putative cation/proton antiporter	intergenic	None
RA	CP009273	4274926	A→C	I72M	yjcH	DUF485 family inner membrane protein	I	72	M
RA	CP009273	4275142	C→A	intergenic	yjcH	DUF485 family inner membrane protein/acetyl‑CoA synthetase	intergenic	None
RA	CP009273	4275862	C→A	D480Y	acs	acetyl‑CoA synthetase	D	480	Y
RA	CP009273	4275899	G→T	T467T	acs	acetyl‑CoA synthetase	T	467	T
RA	CP009273	4288086	G→T	F366L	fdhF	formate dehydrogenase‑H, selenopolypeptide subunit	F	366	L
RA	CP009273	4290080	G→T	I256I	mdtP	outer membrane factor of efflux pump	I	256	I
RA	CP009273	4297485	G→C	G44G	alsK	D‑allose kinase	G	44	G
RA	CP009273	4297846	C→A	M150I	alsE	allulose‑6‑phosphate 3‑epimerase	M	150	I
RA	CP009273	4302990	G→T	intergenic	alsR	d‑allose‑inducible als operon transcriptional repressor; autorepressor; repressor of rpiR/ribose 5‑phosphate isomerase B/allose 6‑phosphate isomerase	intergenic	None
RA	CP009273	4303614	T→A	*150R	rpiB	ribose 5‑phosphate isomerase B/allose 6‑phosphate isomerase	*	150	R
RA	CP009273	4318517	A→T	T522T	crfC	clamp‑binding sister replication fork colocalization protein, dynamin‑related	T	522	T
RA	CP009273	4321863	A→T	intergenic	proP	proline/glycine betaine transporter/putative membrane‑bound BasS regulator	intergenic	None
RA	CP009273	4329774	C→A	D189Y	adiA	arginine decarboxylase	D	189	Y
RA	CP009273	4330430	(T)5→4	intergenic	adiA	arginine decarboxylase/melibiose operon transcriptional regulator; autoregulator	intergenic	None
RA	CP009273	4337551	C→A	V337V	dcuB	C4‑dicarboxylate transporter, anaerobic; DcuS co‑sensor	V	337	V
RA	CP009273	4341023	A→T	Y153N	dcuS	sensory histidine kinase in two‑component regulatory system with DcuR, regulator of anaerobic fumarate respiration	Y	153	N
RA	CP009273	4350223	G→A	A510V	cadC	cadBA operon transcriptional activator	A	510	V
RA	CP009273	4352529	C→A	intergenic	pheU	tRNA‑Phe/putative transcriptional regulator	intergenic	None
RA	CP009273	4353028	T→C	Y33C	yjdC	putative transcriptional regulator	Y	33	C
RA	CP009273	4358390	A→C	intergenic	aspA	aspartate ammonia‑lyase/suppressor of F exclusion of phage T7	intergenic	None
RA	CP009273	4358920	G→T	R147L	fxsA	suppressor of F exclusion of phage T7	R	147	L
RA	CP009273	4362933	Δ1 bp	coding	yjeI	DUF4156 family lipoprotein	NaN	None
RA	CP009273	4365503	T→A	intergenic	epmB	EF‑P‑Lys34 lysylation protein; weak lysine 2,3‑aminomutase/polyproline‑specific translation elongation factor EF‑P	intergenic	None
RA	CP009273	4366322	A→C	intergenic	ecnA	entericidin A membrane lipoprotein, antidote entericidin B/entericidin B membrane lipoprotein	intergenic	None
RA	CP009273	4376178	C→A	E1004*	mscM	mechanosensitive channel protein, miniconductance	E	1004	*
RA	CP009273	4378778	G→T	S137*	mscM	mechanosensitive channel protein, miniconductance	S	137	*
RA	CP009273	4381504	T→A	I28I	orn	oligoribonuclease	I	28	I
RA	CP009273	4382218	C→A	noncoding	glyV	tRNA‑Gly	noncoding	None
RA	CP009273	4388902	G→T	A558A	mutL	methyl‑directed mismatch repair protein	A	558	A
RA	CP009273	4394875	G→T	A124A	purA	adenylosuccinate synthetase	A	124	A
RA	CP009273	4396598	A→T	E43V	rnr	exoribonuclease R, RNase R	E	43	V
RA	CP009273	4402850	G→T	L2L	yjfC	ATP‑Grasp family ATPase	L	2	L
RA	CP009273	4404169	G→T	A26A	aidB	DNA alkylation damage repair protein; flavin‑containing DNA binding protein, weak isovaleryl CoA dehydrogenase	A	26	A
RA	CP009273	4405730	G→T	intergenic	aidB	DNA alkylation damage repair protein; flavin‑containing DNA binding protein, weak isovaleryl CoA dehydrogenase/DUF1471 family periplasmic protein	intergenic	None
RA	CP009273	4406553	C→A	R12L	bsmA	bioflm peroxide resistance protein	R	12	L
RA	CP009273	4409641	T→C	intergenic	ulaG	L‑ascorbate 6‑phosphate lactonase/L‑ascorbate‑specific enzyme IIC permease component of PTS	intergenic	None
RA	CP009273	4410964	A→C	I390L	ulaA	L‑ascorbate‑specific enzyme IIC permease component of PTS	I	390	L
RA	CP009273	4412786	G→T	E42*	ulaE	L‑xylulose 5‑phosphate 3‑epimerase	E	42	*
RA	CP009273	4417122	G→T	R40S	yjfZ	uncharacterized protein	R	40	S
RA	CP009273	4417551	A→C	pseudogene	ytfA	pseudogene, related to transcriptional regulators	pseudogene	None
RA	CP009273	4427647	G→A	D42N	ytfI	uncharacterized protein	D	42	N
RA	CP009273	4428092	G→T	G190V	ytfI	uncharacterized protein	G	190	V
RA	CP009273	4432031	G→A	intergenic	msrA	methionine sulfoxide reductase A/translocation and assembly module for autotransporter export, outer membrane subunit	intergenic	None
RA	CP009273	4434260	C→A	P111H	tamB	translocation and assembly module for autotransporter export, inner membrane subunit	P	111	H
RA	CP009273	4436662	G→T	G912C	tamB	translocation and assembly module for autotransporter export, inner membrane subunit	G	912	C
RA	CP009273	4438513	T→A	*84K	chpS	antitoxin of the ChpBS toxin‑antitoxin systemtoxin of the ChpB‑ChpS toxin‑antitoxin system	*	84	K
RA	CP009273	4445719	A→T	T40S	mpl	UDP‑N‑acetylmuramate:L‑alanyl‑gamma‑D‑glutamyl‑ meso‑diaminopimelate ligase	T	40	S
RA	CP009273	4452700	G→T	intergenic	nrdD	anaerobic ribonucleoside‑triphosphate reductase/trehalose‑6‑P hydrolase	intergenic	None
RA	CP009273	4456233	G→T	I277I	treR	trehalose 6‑phosphate‑inducible trehalose regulon transcriptional repressor	I	277	I
RA	CP009273	4457282	G→T	R12I	mgtL	regulatory leader peptide for mgtA	R	12	I
RA	CP009273	4457499	C→A	R20S	mgtA	magnesium transporter	R	20	S
RA	CP009273	4458254	T→A	V271V	mgtA	magnesium transporter	V	271	V
RA	CP009273	4458609	G→T	D390Y	mgtA	magnesium transporter	D	390	Y
RA	CP009273	4458948	G→T	D503Y	mgtA	magnesium transporter	D	503	Y
RA	CP009273	4465936	T→A	L228*	yjgL	uncharacterized protein	L	228	*
RA	CP009273	4468165	A→G	intergenic	argI	ornithine carbamoyltransferase 1/protein inhibitor of RNase E	intergenic	None
RA	CP009273	4469550	G→A	A2T	yjgN	DUF898 family inner membrane protein	A	2	T
RA	CP009273	4470017	G→A	M157I	yjgN	DUF898 family inner membrane protein	M	157	I
RA	CP009273	4470873	G→T	R928S	valS	valyl‑tRNA synthetase	R	928	S
RA	CP009273	4471930	T→A	P575P	valS	valyl‑tRNA synthetase	P	575	P
RA	CP009273	4480139	G→T	A273E	idnR	transcriptional repressor, 5‑gluconate‑binding	A	273	E
RA	CP009273	4493435	T→C	intergenic	insG	IS4 transposase/putative transporter	intergenic	None
RA	CP009273	4493460	T→C	intergenic	insG	IS4 transposase/putative transporter	intergenic	None
RA	CP009273	4494721	G→A	A283T	yjhB	putative transporter	A	283	T
RA	CP009273	4495859	T→G	D252E	yjhC	putative oxidoreductase	D	252	E
RA	CP009273	4499530	G→T	pseudogene	insO	pseudogene, IS911 transposase B;IS, phage, Tn; Transposon‑related functions; extrachromosomal; transposon related	pseudogene	None
RA	CP009273	4505141	G→T	R452S	fecA	ferric citrate outer membrane transporter	R	452	S
RA	CP009273	4512693	T→A	K407*	yjhG	putative dehydratase	K	407	*
RA	CP009273	4520701	G→T	G256G	sgcX	putative endoglucanase with Zn‑dependent exopeptidase domain	G	256	G
RA	CP009273	4523001	T→A	intergenic	yjhP	putative methyltransferase/putative acetyltransferase	intergenic	None
RA	CP009273	4525234	G→A	pseudogene	yjhR	pseudogene, helicase family; putative frameshift suppressor	pseudogene	None
RA	CP009273	4531143	A→T	I124F	fimB	tyrosine recombinase/inversion of on/off regulator of fimA	I	124	F
RA	CP009273	4533538	A→T	intergenic	fimA	major type 1 subunit fimbrin (pilin)/fimbrial protein involved in type 1 pilus biosynthesis	intergenic	None
RA	CP009273	4536446	A→T	K512*	fimD	fimbrial usher outer membrane porin protein; FimCD chaperone‑usher	K	512	*
RA	CP009273	4541306	C→T	intergenic	gntP	fructuronate transporter/mannonate hydrolase	intergenic	None
RA	CP009273	4541449	A→T	intergenic	gntP	fructuronate transporter/mannonate hydrolase	intergenic	None
RA	CP009273	4545107	G→T	D239Y	uxuR	fructuronate‑inducible hexuronate regulon transcriptional repressor; autorepressor	D	239	Y
RA	CP009273	4545608	C→A	R177I	yjiC	uncharacterized protein	R	177	I
RA	CP009273	4545637	A→T	I167I	yjiC	uncharacterized protein	I	167	I
RA	CP009273	4546672	G→T	intergenic	yjiC	uncharacterized protein/RpoS stabilzer after DNA damage, anti‑RssB factor	intergenic	None
RA	CP009273	4547818	C→A	D97Y	hypT	hypochlorite‑responsive transcription factor	D	97	Y
RA	CP009273	4555156	G→T	A171E	yjiM	putative 2‑hydroxyglutaryl‑CoA dehydratase	A	171	E
RA	CP009273	4562043	C→A	intergenic	yjiS	DUF1127 family protein/pseudogene	intergenic	None
RA	CP009273	4567278	G→T	I166I	mcrC	5‑methylcytosine‑specific restriction enzyme McrBC, subunit McrC	I	166	I
RA	CP009273	4571069	G→T	Q71K	hsdS	specificity determinant for hsdM and hsdR	Q	71	K
RA	CP009273	4571233	G→A	S16F	hsdS	specificity determinant for hsdM and hsdR	S	16	F
RA	CP009273	4572520	A→T	Y116N	hsdM	DNA methyltransferase M	Y	116	N
RA	CP009273	4574471	A→T	pseudogene	hsdR	pseudogene, premature stop codon, host restriction; endonuclease R	pseudogene	None
RA	CP009273	4576651	A→T	intergenic	hsdR	pseudogene, premature stop codon, host restriction; endonuclease R/methylated adenine and cytosine restriction protein	intergenic	None
RA	CP009273	4584255	A→C	L95L	yjjL	L‑galactonate transporter	L	95	L
RA	CP009273	4584381	G→T	I53I	yjjL	L‑galactonate transporter	I	53	I
RA	CP009273	4584756	A→T	*305K	yjjM	yjjMN operon transcriptional activator	*	305	K
RA	CP009273	4584775	C→A	E298D	yjjM	yjjMN operon transcriptional activator	E	298	D
RA	CP009273	4585338	A→T	S111T	yjjM	yjjMN operon transcriptional activator	S	111	T
RA	CP009273	4586794	A→T	N330Y	yjjN	L‑galactonate oxidoreductase	N	330	Y
RA	CP009273	4588180	G→T	S360*	opgB	phosphoglycerol transferases I and II	S	360	*
RA	CP009273	4589130	G→T	I43I	opgB	phosphoglycerol transferases I and II	I	43	I
RA	CP009273	4591139	C→A	D66Y	dnaT	DNA biosynthesis protein (primosomal protein I)	D	66	Y
RA	CP009273	4596120	C→T	intergenic	leuP	tRNA‑Leu/tRNA‑Leu	intergenic	None
RA	CP009273	4596243	T→A	intergenic	leuQ	tRNA‑Leu/16S rRNA m(2)G1207 methyltransferase, SAM‑dependent	intergenic	None
RA	CP009273	4600972	G→T	intergenic	prfC	peptide chain release factor RF‑3/periplasmic protein	intergenic	None
RA	CP009273	4609543	G→T	E42*	deoB	phosphopentomutase	E	42	*
RA	CP009273	4615947	G→T	E73D	radA	DNA repair protein	E	73	D
RA	CP009273	4617341	C→A	F70L	nadR	trifunctional protein: nicotinamide mononucleotide adenylyltransferase, ribosylnicotinamide kinase, transcriptional repressor	F	70	L
RA	CP009273	4625288	T→C	intergenic	rob	right oriC‑binding transcriptional activator, AraC family/putative periplasmic protein	intergenic	None
RA	CP009273	4630770	G→T	T4T	yjtD	putative methyltransferase	T	4	T
RA	pSEVA424‑mdh2_C.	1132	2 bp→TT	intergenic	–	–/–	intergenic	None
RA	pSEVA424‑mdh2_C.	2970	+A	intergenic	–	–/–	intergenic	None
RA	pSEVA424‑mdh2_C.	2972	2 bp→GC	intergenic	–	–/–	intergenic	None
RA	pSEVA424‑mdh2_C.	4921	G→A	intergenic	–	–/–	intergenic	None
RA	pSEVA424‑mdh2_C.	5105	G→T	intergenic	–	–/–	intergenic	None
RA	pSEVA424‑mdh2_C.	5185	C→T	intergenic	–	–/–	intergenic	None
RA	pSEVA424‑mdh2_C.	5746	C→A	H165N	c.necator		H	165	N
RA	pSEVA424‑mdh2_C.	6088	T→A	F279I	c.necator		F	279	I

## Sheet: 3
gene	evo_line_indicator	mutation_id_0	mutation_id_1	mutation_id_2	mutation_id_3	mutation_id_4	mutation_id_5	mutation_id_6	no_present
HPS	D_E_F_G	HPS || intergenic || 1387	HPS || intergenic || 1648	HPS || intergenic || 1384	HPS || intergenic || 1389				4
fepA	D_E_F_G	fepA || intergenic || 608104	fepA || L14Q || 607910	fepA || intergenic || 608161					4
rhlB	D_E_F_G	rhlB || R282S || 3958147	rhlB || Q36K || 3958885	rhlB || C361S || 3957910	rhlB || L333* || 3957993				4
pykF	D_E_F_G	pykF || E104* || 1750264	pykF || G112C || 1750288	pykF || T306S || 1750870	pykF || E265* || 1750747	pykF || E435* || 1751257	pykF || intergenic || 1751650		4
pykA	D_E_F_G	pykA || Q266K || 1932701	pykA || A392E || 1933080	pykA || R421S || 1933166	pykA || P327Q || 1932885				4
ppsR	D_E_F_G	ppsR || Q30L || 1781790	ppsR || V153E || 1782159	ppsR || E220V || 1782360	ppsR || K203* || 1782308				4
gnd	D_E_F_G	gnd || E282* || 2093906	gnd || W222R || 2094086	gnd || D446Y || 2093414	gnd || E355* || 2093687				4
–	D_E_F_G	– || intergenic || 3976	– || intergenic || 4921	– || intergenic || 5105	– || intergenic || 311	– || intergenic || 1133	– || intergenic || 2632	– || intergenic || 2717	4
ydeN	E_F_G	ydeN || P195Q || 1576198	ydeN || intergenic || 1577018	ydeN || intergenic || 1576846					3
ydbA	D_E_G	ydbA || pseudogene || 1461143	ydbA || pseudogene || 1460263	ydbA || pseudogene || 1466167					3
pgi	D_E_G	pgi || A334S || 4224685	pgi || A334T || 4224685	pgi || Q515P || 4225229					3
tktA	D_F_G	tktA || intergenic || 3074995	tktA || intergenic || 3075107						3
ygfK	D_E_G	ygfK || D417Y || 3010667	ygfK || L351I || 3010469	ygfK || H437N || 3010727					3
curA	E_F_G	curA || intergenic || 1514439	curA || intergenic || 1514413	curA || intergenic || 1514505					3
wcaE	D_E_F	wcaE || V168D || 2122629	wcaE || W137L || 2122722	wcaE || K240N || 2122412					3
narZ	D_F_G	narZ || T978S || 1533916	narZ || S917* || 1534098	narZ || R713S || 1534711	narZ || V1029F || 1533763				3
acnA	D_E_F	acnA || D523Y || 1331654	acnA || G707C || 1332206	acnA || D388Y || 1331249					3
c.necator	D_E_G	c.necator || F279I || 6088	c.necator || V359E || 6329						3
ydjO	E_F_G	ydjO || N131H || 1806999	ydjO || L185F || 1806837	ydjO || D22Y || 1807326					3
hdeD	D_F_G	hdeD || F95L || 3650639	hdeD || F182L || 3650900	hdeD || intergenic || 3651079					3
hsdR	D_E_G	hsdR || pseudogene || 4574471	hsdR || intergenic || 4576758	hsdR || pseudogene || 4573142					3
ybfD	E_F_G	ybfD || M161I || 734030	ybfD || E52* || 733701	ybfD || D179N || 734082					3
yeeJ	D_E_F	yeeJ || L1742Q || 2043643	yeeJ || intergenic || 2045616	yeeJ || R518S || 2039970					3
trmJ	D_E_G	trmJ || intergenic || 2656708	trmJ || E95* || 2656400	trmJ || D55Y || 2656520					3
ybjT	D_F_G	ybjT || E297D || 902848	ybjT || W394R || 902559	ybjT || D389Y || 902574					3
mukB	F_G	mukB || F197Y || 972371	mukB || R1245S || 975514						2
fimD	D_F	fimD || K512* || 4536446	fimD || G303C || 4535819						2
fadH	E_G	fadH || L572* || 3226738	fadH || E531* || 3226614						2
waaH	D_G	waaH || R335S || 3782439	waaH || N230Y || 3782754	waaH || D116Y || 3783096					2
fadL	F_G	fadL || I384V || 2455934	fadL || R382S || 2455928						2
feaB	D_F	feaB || R78L || 1442008	feaB || Q474L || 1443196						2
wbbI	D_F	wbbI || L66F || 2099341	wbbI || Y238S || 2098826						2
fes	D_F	fes || L128Q || 608575	fes || V276L || 609018						2
nrdD	D_E	nrdD || intergenic || 4452700	nrdD || intergenic || 4452571						2
kch	D_G	kch || N268K || 1303723	kch || A255S || 1303764						2
nmpC	D_G	nmpC || pseudogene || 571730	nmpC || intergenic || 572443						2
fiu	D_F	fiu || intergenic || 837126	fiu || S509* || 835462						2
mukF	F_G	mukF || K283* || 970621	mukF || T416S || 971020						2
uxuR	D_G	uxuR || D239Y || 4545107	uxuR || intergenic || 4545190						2
fixC	D_G	fixC || R137L || 44589	fixC || Y90D || 44447						2
kbl	D_F	kbl || L345Q || 3784878	kbl || intergenic || 3786020						2
flgK	D_G	flgK || L117Q || 1134183	flgK || S234* || 1134534	flgK || R287L || 1134693					2
narI	E_F	narI || intergenic || 1282164	narI || M48I || 1281448						2
napF	E_G	napF || T38S || 2296865	napF || C117S || 2296628						2
nagE	F_G	nagE || L643Q || 701327	nagE || E375* || 700522						2
xylR	D_E	xylR || R295S || 3729221	xylR || S33* || 3728436						2
ybhP	D_F	ybhP || H252N || 819200	ybhP || intergenic || 820055						2
fadE	D_F	fadE || A292E || 238916	fadE || A70S || 239583	fadE || E631* || 237900					2
uxaB	D_G	uxaB || intergenic || 1605105	uxaB || intergenic || 1604991						2
katE	E_G	katE || S613* || 1809961	katE || P24Q || 1808194						2
eutA	E_G	eutA || K415* || 2559001	eutA || N338Y || 2559232	eutA || D12Y || 2560210					2
trpD	F_G	trpD || P50Q || 1315493	trpD || L475M || 1314219						2
tsx	D_F	tsx || intergenic || 427575	tsx || R105S || 427157						2
dicA	D_F	dicA || intergenic || 1642639	dicA || intergenic || 1642634						2
leuB	D_E	leuB || G147C || 78007	leuB || D349Y || 77401						2
yhhY	D_G	yhhY || intergenic || 3575032	yhhY || M103I || 3574806						2
dnaE	D_E	dnaE || E409D || 202839	dnaE || D19Y || 201667						2
ubiX	E_F	ubiX || intergenic || 2422143	ubiX || M135I || 2421701	ubiX || intergenic || 2422181					2
ugd	D_E	ugd || K130I || 2092706	ugd || N212Y || 2092461						2
paoC	E_F	paoC || E229V || 295960	paoC || C404S || 295436						2
yghU	D_F	yghU || D277Y || 3132914	yghU || T5S || 3132098						2
ecpD	D_F	ecpD || L113F || 302190	ecpD || R355S || 301466						2
efeO	D_E	efeO || D203Y || 1078305	efeO || D328Y || 1078680						2
elaD	D_G	elaD || K244E || 2376921	elaD || E323K || 2377158	elaD || A39E || 2376307					2
paaD	D_E	paaD || R101S || 1450482	paaD || M96I || 1450469						2
ycdU	F_G	ycdU || intergenic || 1092610	ycdU || intergenic || 1092501						2
ybjE	E_G	ybjE || T139S || 909899	ybjE || L179* || 909778						2
ygeN	D_G	ygeN || pseudogene || 2988934	ygeN || pseudogene || 2989172						2
entF	E_G	entF || M614I || 611454	entF || T559S || 611287	entF || D1219N || 613267					2
opgH	D_G	opgH || S62* || 1106503	opgH || N252H || 1107072						2
uvrD	D_E	uvrD || intergenic || 3993534	uvrD || intergenic || 3993566	uvrD || R140L || 3991761					2
opgC	D_E	opgC || R245S || 1103665	opgC || S167T || 1103899	opgC || intergenic || 1104438					2
fusA	D_G	fusA || S312R || 3465938	fusA || L162Q || 3466389						2
ycjW	D_E	ycjW || intergenic || 1378237	ycjW || S198* || 1377626						2
lrhA	D_G	lrhA || intergenic || 2400876	lrhA || intergenic || 2400513						2
hspQ	D_G	hspQ || D59Y || 1024003	hspQ || G21* || 1024117						2
ydhY	E_F	ydhY || intergenic || 1748741	ydhY || R65L || 1748541						2
ydhP	D_G	ydhP || intergenic || 1731596	ydhP || S23* || 1731480						2
lpoA	F_G	lpoA || R534S || 3288358	lpoA || L497F || 3288249						2
mdtF	D_F	mdtF || L405Q || 3654987	mdtF || F752L || 3656029						2
hemB	E_F	hemB || intergenic || 385207	hemB || Q6L || 385167						2
hemC	D_G	hemC || R277S || 3983298	hemC || intergenic || 3984184						2
ydeT	E_F	ydeT || pseudogene || 1584087	ydeT || intergenic || 1584368	ydeT || intergenic || 1584388					2
ybeX	D_F	ybeX || intergenic || 687323	ybeX || D201Y || 686640						2
hscC	F_G	hscC || F263C || 678062	hscC || H399P || 677654						2
ycjO	E_F	ycjO || G249C || 1368223	ycjO || D261Y || 1368259						2
htrE	D_G	htrE || E488* || 150452	htrE || R465S || 150521						2
yabI	D_F	yabI || R237S || 68546	yabI || E176* || 68363						2
malS	D_G	malS || D565Y || 3732549	malS || F184L || 3731408	malS || F394L || 3732038	malS || intergenic || 3732963				2
hybO	D_E	hybO || N325Y || 3138648	hybO || G282C || 3138777	hybO || E357* || 3138552					2
ydeE	D_E	ydeE || R36S || 1615694	ydeE || I65F || 1615781						2
maeB	D_G	maeB || D418Y || 2570485	maeB || D681Y || 2569696						2
insO	D_G	insO || pseudogene || 4499530	insO || pseudogene || 4498979						2
ydcD	D_G	ydcD || L13* || 1524216	ydcD || L13F || 1524217	ydcD || N27Y || 1524257					2
ybgJ	E_G	ybgJ || R3L || 739056	ybgJ || V123E || 739416						2
infB	D_F	infB || G784C || 3307024	infB || G73C || 3309157						2
ydaY	E_G	ydaY || intergenic || 1420677	ydaY || pseudogene || 1420019						2
insB1	F_G	insB1 || intergenic || 1046302	insB1 || intergenic || 1046210	insB1 || pseudogene || 4508860					2
yagJ	E_G	yagJ || pseudogene || 287361	yagJ || pseudogene || 287378						2
yagF	D_F	yagF || E63* || 279098	yagF || intergenic || 281016						2
yagA	F_G	yagA || intergenic || 277945	yagA || intergenic || 277951						2
gspA	E_G	gspA || E410D || 3447528							2
gcvP	D_E	gcvP || Q641P || 3040479	gcvP || T336S || 3041395						2
gcvT	F_G	gcvT || R139S || 3043612	gcvT || M144I || 3043595						2
mrcA	D_G	mrcA || P608Q || 3518052	mrcA || P618Q || 3518082						2
ghrA	D_F	ghrA || W110R || 1093669	ghrA || Q13L || 1093379						2
glcB	D_F	glcB || L240R || 3116446	glcB || G649C || 3115220						2
dcuC	E_F	dcuC || intergenic || 651808	dcuC || L7F || 651406						2
glgB	D_E	glgB || R255S || 3566100	glgB || D581Y || 3565122						2
yedR	E_F	yedR || C4R || 2026956	yedR || intergenic || 2026969						2
yedN	D_E	yedN || pseudogene || 2005352	yedN || pseudogene || 2005174						2
mngB	F_G	mngB || G142C || 763857	mngB || intergenic || 766564						2
gltA	E_G	gltA || intergenic || 750342	gltA || intergenic || 750164						2
yebT	F_G	yebT || Y535N || 1913369	yebT || D83Y || 1912013						2
mngA	E_G	mngA || D287Y || 762298	mngA || A7E || 761459	mngA || L333* || 762437					2
yeaP	D_E	yeaP || S271* || 1872783	yeaP || H285N || 1872824						2
gmr	E_F	gmr || E317* || 1340051	gmr || S545F || 1339366						2
yeaI	D_F	yeaI || D399Y || 1865836	yeaI || L53* || 1864799						2
yeaD	D_F	yeaD || L196Q || 1858693	yeaD || L101Q || 1858408						2
gntP	D_E	gntP || intergenic || 4541306	gntP || intergenic || 4541296						2
ybhD	D_F	ybhD || N292Y || 795158	ybhD || H225N || 795359						2
mltA	D_G	mltA || E236* || 2939832	mltA || L43Q || 2940410						2
ydjJ	E_F	ydjJ || F242L || 1852365	ydjJ || R336L || 1852084						2
yehM	D_G	yehM || A614E || 2201014	yehM || D345Y || 2200206						2
ycaN	E_G	ycaN || Q18K || 944973	ycaN || G178S || 944493						2
yijE	E_G	yijE || V110G || 4126364	yijE || E209* || 4126660						2
abgR	D_G	abgR || S115Y || 1399341	abgR || E226* || 1399673						2
yqeF	E_F	yqeF || D127Y || 2978573	yqeF || intergenic || 2979104						2
ampG	D_G	ampG || R71L || 448790	ampG || V376I || 447876						2
yigL	E_F	yigL || D214Y || 4004199	yigL || H71L || 4003771						2
caiB	E_F	caiB || R104S || 38806							2
yjiH	F_G	yjiH || intergenic || 4550592	yjiH || intergenic || 4550628						2
yihI	D_E	yihI || intergenic || 4045386	yihI || R29S || 4044791						2
rspA	E_F	rspA || intergenic || 1649464	rspA || intergenic || 1649461						2
ansB	F_G	ansB || intergenic || 3094183	ansB || intergenic || 3094141						2
prfC	F_G	prfC || intergenic || 4601137	prfC || *530S || 4600819						2
cpxA	E_G	cpxA || R432S || 4093610	cpxA || R296S || 4094018						2
codA	F_G	codA || intergenic || 353483	codA || D318Y || 352833						2
araG	E_F	araG || G19C || 1978496	araG || T214P || 1977911	araG || intergenic || 1978561					2
yiiD	F_G	yiiD || intergenic || 4072630	yiiD || E13D || 4070847						2
betT	D_F	betT || E626D || 327051	betT || intergenic || 327605	betT || intergenic || 327598					2
yojI	F_G	yojI || D183Y || 2301548	yojI || R82L || 2301850						2
proP	D_G	proP || intergenic || 4321863	proP || L51F || 4320471						2
rhsB	D_G	rhsB || Q1194L || 3616132	rhsB || S1121* || 3615913						2
argR	E_G	argR || intergenic || 3378775	argR || intergenic || 3378864	argR || intergenic || 3378587					2
rhmT	E_F	rhmT || R239L || 2352916	rhmT || A334E || 2352631						2
putA	D_E	putA || E579* || 1072604	putA || intergenic || 1074411						2
yjbS	D_E	yjbS || T63S || 4258754	yjbS || S13Y || 4258903						2
stpA	D_F	stpA || intergenic || 2792318	stpA || intergenic || 2792374						2
arnB	D_G	arnB || L45* || 2359540	arnB || W347L || 2360446						2
pspE	E_F	pspE || intergenic || 1364263	pspE || intergenic || 1364373						2
aroP	D_F	aroP || intergenic || 118548	aroP || intergenic || 118319						2
rimO	D_F	rimO || E173* || 872975	rimO || intergenic || 873566						2
yihG	D_G	yihG || intergenic || 4040044	yihG || intergenic || 4040098	yihG || intergenic || 4040186					2
yrhA	D_F	yrhA || pseudogene || 3576745	yrhA || intergenic || 3577827	yrhA || pseudogene || 3576738					2
yqiG	E_F	yqiG || pseudogene || 3181583	yqiG || intergenic || 3179494						2
yqjK	E_F	yqjK || G78C || 3243667	yqjK || T91P || 3243706	yqjK || intergenic || 3243914					2
dapB	D_E	dapB || intergenic || 29245	dapB || intergenic || 29224						2
yidA	D_E	yidA || V201G || 3869711	yidA || D220Y || 3869655						2
yncH	D_G	yncH || intergenic || 1522007	yncH || intergenic || 1521625						2
yicH	D_F	yicH || W378R || 3824948	yicH || P567Q || 3825516						2
yrfF	E_G	yrfF || A52S || 3519981	yrfF || D113Y || 3520164						2
rnb	E_G	rnb || L254Q || 1342409	rnb || F86L || 1342912						2
aldA	D_G	aldA || V201E || 1483090	aldA || F188L || 1483052						2
yjiV	E_F	yjiV || pseudogene || 4564979	yjiV || pseudogene || 4564808						2
yqiA	D_F	yqiA || E57V || 3169196	yqiA || R153S || 3168909						2
rrlH	D_F	rrlH || noncoding || 223096	rrlH || noncoding || 223373						2
yafN	D	yafN || T13I || 248529							1
ybaB	D	ybaB || E67D || 489732							1
sgcE	F	sgcE || F207L || 4516734							1
sgcC	G	sgcC || A105S || 4519748							1
sfmF	D	sfmF || G154C || 559245							1
sfmD	D	sfmD || D259Y || 555927							1
sapD	E	sapD || A261S || 1347105							1
sgrR	G	sgrR || R116S || 73441							1
yaiT	G	yaiT || pseudogene || 386763							1
ybaK	D	ybaK || intergenic || 502621							1
shiA	F	shiA || S182* || 2047668							1
yafX	F	yafX || D98Y || 260626							1
yaiA	D	yaiA || Y57D || 402603							1
sbcD	D	sbcD || D285Y || 411556							1
yahK	D	yahK || D252Y || 339348							1
yahC	F	yahC || intergenic || 330816							1
sdaA	F	sdaA || E74* || 1891408							1
sfmC	F	sfmC || E147* || 554868							1
yagU	F	yagU || I181F || 299242							1
serT	D	serT || intergenic || 1027412							1
secA	G	secA || Q355P || 105829	secA || intergenic || 107508						1
serS	G	serS || intergenic || 936297							1
yafP	E	yafP || N8I || 249218							1
selC	G	selC || intergenic || 3829777							1
sad	E	sad || E390* || 1607793	sad || D314Y || 1608021						1
yafT	F	yafT || R259L || 234597							1
serA	G	serA || intergenic || 3051950							1
selD	D	selD || intergenic || 1842276							1
sanA	D	sanA || G80C || 2226594							1
treA	D	treA || H479L || 1241397							1
ybbC	F	ybbC || Y97N || 523325							1
rseP	D	rseP || I42T || 193157							1
ybgK	F	ybgK || P242Q || 740423							1
rrlD	G	rrlD || intergenic || 3420306							1
ybgL	F	ybgL || H57L || 740790							1
ybgO	E	ybgO || P226Q || 743762	ybgO || S110C || 744111						1
ybgQ	D	ybgQ || S578L || 745893	ybgQ || S356* || 746559	ybgQ || F237Y || 746916					1
ybhA	E	ybhA || A243S || 793161							1
rrlB	D	rrlB || intergenic || 4161564							1
ybhJ	F	ybhJ || D65Y || 799151	ybhJ || Q614L || 800799						1
rrfA	D	rrfA || intergenic || 4034118							1
ybiA	G	ybiA || intergenic || 828423							1
ybiB	F	ybiB || D217Y || 831352							1
ybjN	E	ybjN || intergenic || 888963							1
rpoN	E	rpoN || W212L || 3338710							1
ycaM	D	ycaM || N14Y || 942724							1
rplQ	D	rplQ || F87L || 3433098							1
rrrD	F	rrrD || D78N || 573300							1
rsgA	E	rsgA || R21S || 4381266							1
ybbD	F	ybbD || pseudogene || 524205							1
ybfQ	F	ybfQ || pseudogene || 732045							1
ybbP	D	ybbP || R791L || 518243							1
ybbW	G	ybbW || A235S || 533791							1
ybdH	D	ybdH || T331S || 627943							1
ybdN	D	ybdN || Q336K || 631020							1
ybeQ	E	ybeQ || C62S || 671820							1
ybeY	E	ybeY || L86Q || 687541							1
rzpQ	E	rzpQ || E156* || 1633319							1
rsxA	D	rsxA || F22Y || 1700088							1
rstB	F	rstB || L42V || 1677262							1
rssB	G	rssB || Q234K || 1286397							1
ybeZ	D	ybeZ || intergenic || 688934							1
ybfA	D	ybfA || R45S || 724722							1
ybfC	E	ybfC || A50T || 731253							1
ybfK	E	ybfK || N64D || 716228							1
ybfL	G	ybfL || pseudogene || 733072							1
sibA	F	sibA || intergenic || 2147104							1
speE	G	speE || E60* || 132774							1
yafC	F	yafC || intergenic || 227448							1
tdcB	G	tdcB || intergenic || 3259401							1
umpG	D	umpG || V31E || 2863542							1
tktB	F	tktB || E164* || 2573484							1
umpH	D	umpH || R120S || 695425							1
tilS	F	tilS || T402K || 210022							1
umuC	F	umuC || G120V || 1227000							1
thrC	D	thrC || L323Q || 4701							1
thrB	F	thrB || Q79L || 3036							1
uspA	E	uspA || intergenic || 3634081							1
uspB	G	uspB || intergenic || 3633111							1
uspD	F	uspD || L119F || 4103577							1
thiP	G	thiP || R531L || 69417							1
ycaO	F	ycaO || F491L || 950616							1
tehA	G	tehA || P10Q || 1494858							1
tdh	D	tdh || A327S || 3783727							1
tdcR	E	tdcR || intergenic || 3261004							1
uxuB	F	uxuB || Q369P || 4543823							1
valS	E	valS || P240Q || 4472936							1
vsr	F	vsr || G108C || 2024078							1
waaG	F	waaG || D44Y || 3800298							1
ulaD	F	ulaD || E33* || 4412099							1
ulaA	G	ulaA || D231Y || 4410487							1
uidC	D	uidC || R36* || 1687003							1
tynA	F	tynA || F47L || 1445466							1
trmA	E	trmA || K127T || 4152819							1
tqsA	D	tqsA || Y196S || 1668756							1
trpB	E	trpB || D291Y || 1311802							1
torA	D	torA || E839* || 1057226							1
topB	E	topB || R235L || 1840514							1
ttdT	G	ttdT || R9L || 3201408							1
tufB	E	tufB || Q49L || 4166017							1
tolQ	E	tolQ || I25N || 770682							1
typA	D	typA || intergenic || 4053774							1
uidA	D	uidA || E504* || 1688819							1
tolC	D	tolC || R260S || 3172251							1
tyrA	F	tyrA || A250E || 2732680							1
tyrR	D	tyrR || N133H || 1381373							1
ubiB	G	ubiB || R338S || 4014597							1
tmpR	G	tmpR || pseudogene || 1421324							1
tmcA	F	tmcA || L23Q || 2589151							1
uhpB	D	uhpB || G344W || 3842467							1
uhpC	E	uhpC || A288V || 3841122							1
tdcC	F	tdcC || P383Q || 3257229							1
waaP	D	waaP || Q243H || 3798582							1
slyB	G	slyB || D120Y || 1714490							1
waaR	G	waaR || R98L || 3796126							1
xerD	F	xerD || H291N || 3032232							1
xylB	D	xylB || intergenic || 3722763							1
stfQ	E	stfQ || S263* || 1629317							1
ssuE	F	ssuE || L39Q || 992853							1
yaaJ	G	yaaJ || intergenic || 8182							1
yaaU	E	yaaU || F7V || 45825							1
yaaW	E	yaaW || D95Y || 11074							1
sseB	D	sseB || H56L || 2648126							1
srkA	D	srkA || D80Y || 4036012							1
speF	D	speF || intergenic || 715924							1
trg	E	trg || M204I || 1487338							1
speA	E	speA || Y317D || 3078322							1
yabP	E	yabP || intergenic || 59414							1
solA	G	solA || intergenic || 1116054							1
yadG	E	yadG || T13N || 139303	yadG || D235Y || 139968						1
sodB	E	sodB || S52* || 1729789							1
yadK	E	yadK || D161Y || 147606							1
yaeI	G	yaeI || V186E || 181000							1
slyD	G	slyD || G194C || 3471277							1
xdhD	F	xdhD || intergenic || 3017591							1
stfR	G	stfR || S914* || 1426046							1
xdhB	F	xdhB || D193E || 2996551							1
tag	D	tag || F154I || 3706911							1
waaY	G	waaY || F222I || 3793662							1
wbbH	F	wbbH || S353F || 2099650							1
tdcA	G	tdcA || M158I || 3259951							1
tamB	D	tamB || G912C || 4436662							1
wcaA	D	wcaA || D173Y || 2126362							1
tam	D	tam || Y151F || 1602054							1
wcaI	F	wcaI || F95L || 2118943							1
wcaN	D	wcaN || E27D || 2107728							1
symE	F	symE || S84* || 4569407							1
wzzE	F	wzzE || L268Q || 3963193							1
sxy	G	sxy || K7E || 1016612							1
wecD	D	wecD || L142F || 3968252							1
suhB	D	suhB || intergenic || 2657665							1
wecE	E	wecE || T104I || 3968816							1
wzc	D	wzc || S266* || 2128337							1
sufS	G	sufS || L27I || 1754702							1
wzxC	G	wzxC || V254I || 2112880							1
wzxE	D	wzxE || Q370L || 3970746							1
uvrA	D	uvrA || intergenic || 4263914							1
adhE	D	adhE || intergenic || 1293952							1
ycbF	E	ycbF || F13L || 999441							1
yihO	G	yihO || L408* || 4057904							1
yibN	G	yibN || intergenic || 3778461							1
yicI	F	yicI || G624A || 3826027							1
yicL	D	yicL || S234T || 3832308							1
yicT	G	yicT || intergenic || 3829918	yicT || intergenic || 3830193						1
yidB	E	yidB || E109* || 3870501							1
yidC	E	yidC || M18I || 3878489							1
yidF	F	yidF || S85* || 3848718							1
yidZ	G	yidZ || Q261K || 3886905							1
yieH	D	yieH || intergenic || 3890808							1
yihM	D	yihM || G216A || 4055171							1
yihN	E	yihN || V228F || 4056288							1
yihR	D	yihR || N212I || 4063127							1
yjfP	E	yjfP || E214* || 4407408							1
yihT	E	yihT || S247* || 4065272							1
yihX	G	yihX || D25Y || 4068985							1
yjaG	E	yjaG || D44Y || 4189561							1
yjbB	E	yjbB || D515Y || 4219201							1
yjbM	F	yjbM || intergenic || 4251564							1
yjbT	D	yjbT || intergenic || 4230049							1
yjcD	D	yjcD || intergenic || 4269869							1
yjcF	F	yjcF || L244I || 4272274							1
yjcS	F	yjcS || F66L || 4296217							1
yjdC	D	yjdC || Y33C || 4353028							1
yjeJ	G	yjeJ || L160Q || 4363573							1
yiaY	D	yiaY || intergenic || 3751360							1
yiaO	D	yiaO || F220L || 3740113							1
yiaM	D	yiaM || F134Y || 3738088							1
yiaJ	D	yiaJ || F272L || 3735077							1
ygiS	G	ygiS || intergenic || 3161135							1
ygjI	F	ygjI || H393N || 3220769	ygjI || intergenic || 3221055						1
ygjK	F	ygjK || S518* || 3223799							1
yhaJ	F	yhaJ || intergenic || 3247576							1
yhaM	G	yhaM || N90Y || 3249743							1
yhcC	F	yhcC || intergenic || 3347791							1
yhcE	E	yhcE || pseudogene || 3358762							1
yhdE	F	yhdE || D123Y || 3391371							1
yhdW	E	yhdW || pseudogene || 3412733							1
yhdY	D	yhdY || L340Q || 3415702							1
yhfL	D	yhfL || intergenic || 3493210							1
yhgF	G	yhgF || D617Y || 3532592							1
yhhS	E	yhhS || intergenic || 3605104							1
yhiI	D	yhiI || intergenic || 3624198							1
yhiJ	G	yhiJ || C304G || 3625041							1
yhiN	E	yhiN || Y363N || 3629684							1
yhiS	G	yhiS || pseudogene || 3646657							1
yhjB	D	yhjB || intergenic || 3665383	yhjB || intergenic || 3665485						1
yhjH	F	yhjH || R207S || 3671929							1
yhjJ	D	yhjJ || R287S || 3674442	yhjJ || D191Y || 3674730						1
yhjK	F	yhjK || L201R || 3678377	yhjK || L46Q || 3678842						1
yhjV	E	yhjV || S163T || 3694409							1
yiaF	G	yiaF || intergenic || 3712821							1
yjeM	G	yjeM || V108E || 4373978							1
yjgL	G	yjgL || Q540K || 4466871							1
yghJ	G	yghJ || intergenic || 3112936							1
yphG	D	yphG || D950Y || 2673257							1
ynjC	D	ynjC || R458L || 1832841							1
ynjE	G	ynjE || L69* || 1833929							1
ynjH	D	ynjH || Q72* || 1836179							1
ynjI	F	ynjI || R124L || 1838758							1
yoaD	G	yoaD || D458Y || 1894055							1
yodB	D	yodB || S85* || 2036102							1
yohD	D	yohD || R83W || 2219526							1
yohP	G	yohP || intergenic || 2222711							1
ypdA	F	ypdA || F396L || 2493337							1
ypdF	D	ypdF || T311K || 2499180							1
ypfJ	G	ypfJ || R6L || 2590080							1
ypjA	G	ypjA || Y1332N || 2772092							1
yjgN	E	yjgN || D250E || 4470296							1
yqeB	D	yqeB || T433S || 3006302							1
yqeG	D	yqeG || A226S || 2979881							1
yqeI	G	yqeI || V189F || 2982425							1
yqeK	D	yqeK || R51I || 2983568							1
yqfE	G	yqfE || pseudogene || 3052921							1
yqhC	E	yqhC || K35E || 3148475							1
yqjH	F	yqjH || H106L || 3209534							1
yraI	G	yraI || L81F || 3281689							1
yrbN	G	yrbN || intergenic || 3301304							1
yrhB	F	yrhB || D48Y || 3578260							1
ytfA	F	ytfA || pseudogene || 4417569							1
ynjA	G	ynjA || P127Q || 1830151							1
yniC	G	yniC || E29* || 1803721							1
ynhF	G	ynhF || intergenic || 1731846							1
ynfG	G	ynfG || D29Y || 1657331							1
yjhC	G	yjhC || Y4N || 4495113							1
yjhR	G	yjhR || intergenic || 4526266	yjhR || intergenic || 4526351						1
yjiC	D	yjiC || intergenic || 4546672							1
yjiK	F	yjiK || intergenic || 4553578							1
yjiN	F	yjiN || S316R || 4556118							1
yjiY	G	yjiY || intergenic || 4581176							1
yjjK	F	yjjK || R10S || 4620312							1
yjjV	F	yjjV || D192Y || 4603871							1
ykfA	G	ykfA || W283R || 263825							1
ykfL	D	ykfL || pseudogene || 262357							1
ykgA	D	ykgA || pseudogene || 312443							1
ykgR	D	ykgR || intergenic || 309013							1
ylaB	G	ylaB || S88N || 473811							1
ylaC	F	ylaC || intergenic || 474769							1
ylbE	E	ylbE || R273S || 544629							1
ylbG	D	ylbG || pseudogene || 525079	ylbG || pseudogene || 525268						1
yliE	E	yliE || D686Y || 870490							1
ymgI	D	ymgI || K7* || 1218601							1
ynaE	G	ynaE || intergenic || 1428485							1
yncD	G	yncD || N81Y || 1517082							1
yncE	F	yncE || intergenic || 1518636	yncE || intergenic || 1518653						1
yneO	F	yneO || pseudogene || 1590972	yneO || intergenic || 1592597						1
ynfD	G	ynfD || intergenic || 1652136							1
ygiF	F	ygiF || Q323L || 3193357							1
yghF	E	yghF || pseudogene || 3105973							1
yccM	F	yccM || S263* || 1048031							1
ydhK	E	ydhK || M220I || 1717037							1
ydeM	E	ydeM || E31D || 1574955							1
rob	D	rob || G180A || 4624589							1
ydeO	D	ydeO || H104N || 1577635							1
ydeP	G	ydeP || R495S || 1579261							1
ydeS	F	ydeS || G91C || 1582826							1
ydfJ	G	ydfJ || intergenic || 1627174							1
ydfU	G	ydfU || P46Q || 1638425							1
ydgC	E	ydgC || M82I || 1676042							1
ydgH	G	ydgH || intergenic || 1673688							1
ydgK	D	ydgK || intergenic || 1700008							1
ydhI	D	ydhI || F34L || 1715383							1
ydhL	D	ydhL || intergenic || 1720180							1
yebS	F	yebS || D114Y || 1910854							1
ydhQ	G	ydhQ || K321N || 1739422							1
ydhS	F	ydhS || L334I || 1742387							1
ydhV	G	ydhV || intergenic || 1748105							1
ydiF	G	ydiF || V351E || 1770895							1
ydiN	D	ydiN || F151Y || 1767220							1
ydiO	F	ydiO || L86* || 1771709							1
ydiU	D	ydiU || K470* || 1784094							1
ydjA	E	ydjA || Q125L || 1842560							1
ydjE	F	ydjE || S388* || 1847074							1
ydjI	D	ydjI || D121Y || 1851666							1
ydjK	D	ydjK || E138* || 1854075							1
ydeJ	E	ydeJ || D15Y || 1619072							1
yddM	F	yddM || L76Q || 1546713							1
yddK	F	yddK || pseudogene || 1539180							1
yddA	D	yddA || L525* || 1572026							1
yccS	F	yccS || Q672P || 1017325							1
yccT	F	yccT || S42Y || 1023105							1
yccU	E	yccU || P68Q || 1023604							1
yceB	G	yceB || intergenic || 1118756							1
ycfH	D	ycfH || intergenic || 1153214							1
ycfJ	E	ycfJ || D120Y || 1163412							1
ycfP	G	ycfP || L63R || 1160786							1
ychE	D	ychE || intergenic || 1295270							1
yciA	E	yciA || C80G || 1306266							1
yciG	E	yciG || intergenic || 1310477							1
yciS	F	yciS || L58F || 1334673							1
yciV	F	yciV || D20Y || 1317534							1
ycjG	G	ycjG || V175F || 1383709							1
ycjM	F	ycjM || L323R || 1365440							1
ycjN	D	ycjN || E323A || 1367133	ycjN || E363* || 1367252						1
ycjQ	F	ycjQ || G251C || 1369970							1
ycjT	D	ycjT || P392Q || 1373315							1
ydaG	F	ydaG || intergenic || 1413877							1
ydbL	E	ydbL || intergenic || 1440522							1
ydcA	D	ydcA || T12K || 1485968							1
ydcC	F	ydcC || intergenic || 1527253							1
ydcP	F	ydcP || L394I || 1502217							1
ydcX	F	ydcX || intergenic || 1511869							1
yeaX	D	yeaX || Q13L || 1880139							1
yebV	D	yebV || intergenic || 1916375							1
yghA	D	yghA || intergenic || 3143969							1
ygaP	F	ygaP || L165* || 2791372							1
yfdC	G	yfdC || G176C || 2459305							1
yfdN	D	yfdN || D23Y || 2466294							1
yfdX	E	yfdX || S90R || 2487614							1
yfeW	D	yfeW || S9Y || 2541486							1
yffP	F	yffP || intergenic || 2,556,740:1							1
yffS	G	yffS || L259F || 2558656							1
yfgG	D	yfgG || intergenic || 2623044							1
yfgI	F	yfgI || A76T || 2623910							1
yfjL	D	yfjL || intergenic || 2758842							1
yfjM	F	yfjM || L72F || 2758920							1
yfjT	F	yfjT || R104S || 2764816							1
ygaQ	F	ygaQ || pseudogene || 2780088							1
yecT	E	yecT || C109* || 1956555							1
ygaY	G	ygaY || pseudogene || 2802481							1
ygbK	F	ygbK || A234E || 2856394							1
ygcP	D	ygcP || V73F || 2887771							1
ygdR	G	ygdR || A58S || 2964801							1
ygeF	G	ygeF || intergenic || 2984626							1
ygeG	E	ygeG || D107Y || 2984945							1
ygeH	D	ygeH || F7Y || 2985472							1
ygeK	F	ygeK || intergenic || 2988657							1
ygeQ	F	ygeQ || intergenic || 2992282							1
ygeV	F	ygeV || R433L || 2997848							1
ygfF	F	ygfF || A4E || 3039250							1
yfcV	G	yfcV || intergenic || 2449673							1
yfcO	F	yfcO || K2I || 2443524							1
yfcC	D	yfcC || L381* || 2411701							1
yfbR	E	yfbR || Q195L || 2402924							1
yedS	G	yedS || intergenic || 2029066							1
yedV	F	yedV || L304F || 2030722							1
yeeE	D	yeeE || intergenic || 2079063							1
yeeL	D	yeeL || intergenic || 2047039							1
yeeO	E	yeeO || S494* || 2051691							1
yeeP	D	yeeP || pseudogene || 2064466							1
yegE	D	yegE || S652R || 2138702							1
yehB	D	yehB || D250Y || 2183642							1
yehC	E	yehC || M204I || 2184513							1
yehU	G	yehU || N5Y || 2208111							1
yehY	D	yehY || R383C || 2210890	yehY || D125Y || 2211664						1
yeiB	D	yeiB || T63S || 2236260							1
yeiP	F	yeiP || intergenic || 2259539							1
yejA	E	yejA || D135Y || 2266245							1
yejF	D	yejF || N380K || 2270918							1
yejG	G	yejG || R87S || 2271458							1
yejH	F	yejH || D77Y || 2274339							1
yejO	F	yejO || pseudogene || 2280096							1
yfaE	F	yfaE || E18* || 2342044							1
yfaL	F	yfaL || L913Q || 2334911	yfaL || intergenic || 2337940						1
yfaS	E	yfaS || pseudogene || 2327593							1
yfbL	G	yfbL || intergenic || 2380356							1
yfbN	F	yfbN || intergenic || 2381934							1
rplA	E	rplA || D225Y || 4169479							1
racC	F	racC || G57S || 1411852							1
rnpB	F	rnpB || noncoding || 3263897							1
fetA	G	fetA || F28I || 511456							1
eutH	E	eutH || G255C || 2560704							1
eutL	D	eutL || D206Y || 2549144							1
evgS	D	evgS || E117* || 2478201	evgS || intergenic || 2481488						1
exuR	D	exuR || F233L || 3240709							1
fabG	D	fabG || intergenic || 1146960							1
fadI	E	fadI || D252Y || 2453195	fadI || E47* || 2453810						1
fdnI	G	fdnI || intergenic || 1546250							1
feaR	G	feaR || R258S || 1440769							1
fecA	G	fecA || P412Q || 4505260							1
actP	E	actP || R124L || 4274460							1
fepE	F	fepE || K88T || 613972							1
ffh	D	ffh || Q367L || 2740055							1
epmB	D	epmB || D61Y || 4365294							1
fhuE	D	fhuE || D365Y || 1155915							1
fhuF	E	fhuF || intergenic || 4595484							1
fimA	D	fimA || intergenic || 4533538							1
fimB	F	fimB || D58E || 4530947							1
fklB	G	fklB || R143S || 4419178							1
flgD	G	flgD || A28S || 1127391							1
flgF	D	flgF || D239Y || 1129972							1
flgJ	D	flgJ || L162Q || 1133311							1
fliJ	D	fliJ || R65S || 2011619							1
fliN	F	fliN || G44C || 2014698							1
folE	E	folE || K121N || 2236769							1
eutE	E	eutE || D283Y || 2564264							1
envY	D	envY || E15* || 582322							1
frmR	D	frmR || intergenic || 375,468:1							1
dtpA	G	dtpA || Y177N || 1707554							1
dnaC	F	dnaC || C78S || 4590561							1
dnaK	D	dnaK || E600D || 13962							1
dnaN	D	dnaN || T4I || 3875671							1
dnaX	G	dnaX || R477S || 488976							1
dosC	F	dosC || intergenic || 1561758							1
dppC	F	dppC || A12T || 3698088							1
dps	G	dps || intergenic || 844517							1
dsbA	F	dsbA || intergenic || 4037494							1
dsbB	D	dsbB || R70L || 1228278							1
dsbG	D	dsbG || intergenic || 634078							1
dsrA	G	dsrA || intergenic || 2018932							1
dtpB	G	dtpB || L358Q || 3635294							1
envC	D	envC || R126S || 3780573							1
dusC	D	dusC || intergenic || 2224076							1
eco	E	eco || intergenic || 2298317							1
ecpA	E	ecpA || intergenic || 306425							1
ecpR	G	ecpR || intergenic || 307509							1
elbB	D	elbB || intergenic || 3343866							1
elfG	E	elfG || R142L || 997687							1
emrA	F	emrA || D54E || 2804947							1
emrE	E	emrE || intergenic || 564319							1
emrY	D	emrY || E467D || 2474255							1
entC	G	entC || D159Y || 620815							1
entS	F	entS || M46I || 617893							1
fre	D	fre || P55A || 4020049							1
fruK	E	fruK || D152Y || 2255391							1
dinG	E	dinG || S317* || 829475							1
hcaT	E	hcaT || Q351* || 2660155							1
gor	G	gor || H145L || 3640092							1
gpp	E	gpp || Q426K || 3956314	gpp || R80S || 3957352						1
gpsA	E	gpsA || S275R || 3776199							1
gsk	D	gsk || M210I || 496210							1
gspF	G	gspF || R4S || 3453185							1
gstB	D	gstB || D157Y || 875468							1
gtrS	D	gtrS || S275* || 2463433	gtrS || A369V || 2463715						1
guaD	D	guaD || S215Y || 3019768							1
gudX	E	gudX || D365Y || 2913013							1
gyrB	D	gyrB || N631K || 3871587							1
hcaR	G	hcaR || intergenic || 2662256							1
hcp	D	hcp || D460Y || 907893							1
gntK	D	gntK || intergenic || 3571015							1
hcr	E	hcr || F241L || 906884							1
hdeA	E	hdeA || intergenic || 3650256							1
hdeB	F	hdeB || E41K || 3649532							1
hdhA	F	hdhA || E26D || 1692220							1
hemA	F	hemA || S58R || 1259343							1
hemL	E	hemL || intergenic || 171580							1
hemN	F	hemN || G286C || 4046260							1
hemY	F	hemY || V16L || 3981197							1
hicB	D	hicB || N112Y || 1504098							1
hipA	E	hipA || Y267D || 1585635							1
hipB	G	hipB || intergenic || 1586903							1
gntX	D	gntX || R115S || 3538583							1
acrR	F	acrR || Q143* || 481643							1
frvX	F	frvX || L127R || 4083906							1
gfcC	G	gfcC || D172Y || 1043634							1
fryA	F	fryA || G612C || 2496131							1
fsr	G	fsr || S151Y || 499701							1
ftsA	F	ftsA || intergenic || 101739							1
ftsE	F	ftsE || K124N || 3595736							1
fucA	G	fucA || intergenic || 2927130							1
fumC	G	fumC || T42S || 1680722							1
gabP	F	gabP || F200L || 2788211							1
gabT	E	gabT || F26L || 2786171							1
gapC	G	gapC || pseudogene || 1484312	gapC || pseudogene || 1484916						1
garR	D	garR || A178E || 3265578							1
gatZ	G	gatZ || R389L || 2168635							1
glcE	E	glcE || D279Y || 3119047							1
gmhA	F	gmhA || E189D || 240596	gmhA || intergenic || 240677						1
glf	G	glf || K250T || 2101062							1
glgA	D	glgA || Y74N || 3561174							1
glgP	G	glgP || D508Y || 3558420							1
glmS	D	glmS || N99Y || 3906734							1
glmU	D	glmU || intergenic || 3908627							1
glnK	E	glnK || R103S || 468360							1
glpT	E	glpT || intergenic || 2346030							1
glrK	E	glrK || H378L || 2683325							1
gltI	G	gltI || intergenic || 683277							1
gltU	D	gltU || noncoding || 3936834							1
glyA	F	glyA || intergenic || 2679161							1
dmsA	G	dmsA || D450Y || 937762							1
dinD	D	dinD || N266K || 3811917							1
holD	F	holD || E129* || 4598004							1
bamB	F	bamB || D28N || 2631930							1
artI	E	artI || L9F || 898418							1
artM	G	artM || D186Y || 896435							1
artP	D	artP || intergenic || 899388							1
ascG	D	ascG || intergenic || 2832734							1
astC	D	astC || intergenic || 1826495							1
astD	D	astD || V64F || 1823802							1
atoB	F	atoB || E218* || 2320239							1
atoC	G	atoC || intergenic || 2316820							1
atoD	D	atoD || E194* || 2317505							1
atpD	G	atpD || P95Q || 3910452							1
azuC	E	azuC || intergenic || 1,981,521:1							1
bamC	F	bamC || A2V || 2592220							1
arnT	E	arnT || L93* || 2364664	arnT || P187Q || 2364946						1
barA	G	barA || D578Y || 2910147							1
bcp	E	bcp || intergenic || 2594475							1
bcsQ	G	bcsQ || pseudogene || 3689335							1
bdm	G	bdm || intergenic || 1550752							1
bglJ	G	bglJ || L131* || 4594368							1
bglX	F	bglX || M153I || 2215010							1
bioB	G	bioB || Q324L || 805770							1
bioD	F	bioD || M195I || 808310							1
bioH	E	bioH || D74Y || 3537984							1
bisC	D	bisC || L755Q || 3707491							1
blr	G	blr || E6* || 1698823							1
arpB	E	arpB || pseudogene || 1797381							1
arnC	E	arnC || L37* || 2360659							1
brnQ	F	brnQ || S367* || 416146							1
alsA	F	alsA || Y29N || 4300713							1
agaI	F	agaI || R190S || 3280196							1
agaR	E	agaR || intergenic || 3272037							1
agp	D	agp || D133Y || 1061437							1
aidB	F	aidB || L149* || 4404537							1
ais	G	ais || intergenic || 2359350							1
alaW	F	alaW || intergenic || 2511828							1
alkA	G	alkA || W218R || 2140370							1
allB	E	allB || D210Y || 535230							1
allS	E	allS || intergenic || 527809							1
alpA	G	alpA || intergenic || 2752305							1
alr	G	alr || T338K || 4256722							1
alsR	E	alsR || intergenic || 4,302,884:1							1
arnA	F	arnA || H64N || 2361707							1
amiA	D	amiA || L163R || 2546198							1
amiD	D	amiD || G28V || 900451							1
amn	G	amn || Y163S || 2049029							1
ampC	F	ampC || A343E || 4367734							1
amtB	D	amtB || E271* || 469232							1
ansP	E	ansP || A39S || 1520123							1
appA	G	appA || Q23L || 1036140							1
appY	D	appY || D186N || 579692							1
araF	D	araF || E43* || 1979483							1
argF	F	argF || E304* || 285107							1
argP	F	argP || R232S || 3053805							1
bluF	F	bluF || R29S || 1210847							1
btuB	D	btuB || R452L || 4154921							1
dhaR	D	dhaR || intergenic || 1248453							1
dapF	D	dapF || F123V || 3988488							1
cvpA	D	cvpA || intergenic || 2424448							1
cydB	D	cydB || A309V || 769423							1
cynR	D	cynR || Q29L || 354316							1
cynX	G	cynX || R13L || 355740							1
cyoA	G	cyoA || intergenic || 447301							1
cysJ	F	cysJ || Y498F || 2883765							1
cysK	E	cysK || intergenic || 2526890							1
dacA	D	dacA || D96Y || 659134							1
dacC	G	dacC || Y202F || 876787							1
dacD	D	dacD || intergenic || 2076118							1
dadX	G	dadX || intergenic || 1235594							1
dauA	F	dauA || intergenic || 1256352							1
cspI	E	cspI || intergenic || 1633006							1
dbpA	G	dbpA || P99Q || 1404063							1
dcp	D	dcp || intergenic || 1621733							1
dcuA	D	dcuA || A390E || 4355422							1
dcuB	G	dcuB || intergenic || 4338775							1
ddlB	G	ddlB || Q172P || 99234							1
ddpA	E	ddpA || N412Y || 1555505							1
ddpF	F	ddpF || C53S || 1552139							1
deoB	D	deoB || E42* || 4609543							1
dgcZ	G	dgcZ || D219Y || 1617453							1
dgkA	G	dgkA || K13N || 4246603							1
dhaL	G	dhaL || H189N || 1244649							1
cueO	D	cueO || S243* || 134297							1
csgD	F	csgD || intergenic || 1099232							1
btuD	D	btuD || D192Y || 1787242							1
cheA	G	cheA || R155S || 1969119							1
cadA	G	cadA || E361* || 4347354							1
caiT	E	caiT || intergenic || 42170							1
casA	E	casA || R312L || 2876563							1
casC	F	casC || D136Y || 2875096							1
cbdB	G	cbdB || D120N || 1035109							1
cbpA	G	cbpA || R79S || 1058997							1
cbrB	D	cbrB || I46V || 3891001							1
ccmC	G	ccmC || R231L || 2289108							1
chaA	F	chaA || Q318L || 1266353							1
chbG	D	chbG || S214R || 1810751							1
chbR	G	chbR || N228Y || 1813023							1
cheR	D	cheR || intergenic || 1963622							1
csgC	F	csgC || intergenic || 1100847							1
chpS	D	chpS || *84K || 4438513							1
chrR	G	chrR || F147L || 3888452							1
citG	F	citG || R231S || 642275							1
clpA	G	clpA || R446S || 920055							1
clpB	G	clpB || R356L || 2726466							1
clpP	D	clpP || intergenic || 452844							1
clsC	D	clsC || N435Y || 1103113							1
cmoA	F	cmoA || L15Q || 1947002							1
cmtB	G	cmtB || intergenic || 3072828							1
codB	F	codB || M359I || 351709							1
cpxP	F	cpxP || S161R || 4096228							1
hisJ	D	hisJ || S92* || 2419993							1
hscA	F	hscA || D161Y || 2651814							1
rnk	D	rnk || L122Q || 639059							1
pntB	E	pntB || Q286K || 1669762							1
pgpC	F	pgpC || S183R || 2691361							1
pgrR	E	pgrR || H273L || 1387065							1
pheS	E	pheS || intergenic || 1793224							1
pheU	D	pheU || intergenic || 4352529							1
phnJ	G	phnJ || R132C || 4309030							1
phoQ	G	phoQ || W65R || 1185040							1
pinH	E	pinH || intergenic || 2776843							1
pinQ	F	pinQ || F161L || 1628361							1
pitA	G	pitA || M253I || 3631760							1
pka	G	pka || intergenic || 2716034							1
pncA	G	pncA || R4S || 1846153							1
polB	D	polB || P700Q || 63682							1
pgaB	G	pgaB || F560L || 1083634							1
poxB	F	poxB || D348Y || 905464							1
ppc	G	ppc || D805Y || 4140614							1
pphA	F	pphA || intergenic || 1917282							1
ppiC	G	ppiC || R54S || 3953014							1
ppiD	D	ppiD || intergenic || 459325							1
pppA	D	pppA || D151Y || 3107261							1
acrD	G	acrD || M1008I || 2583977							1
pqiB	G	pqiB || H37N || 1008823							1
pqiC	E	pqiC || intergenic || 1010999							1
prc	E	prc || E38D || 1908960							1
priA	G	priA || H547N || 4115100							1
pgpB	E	pgpB || D211Y || 1334217							1
pfo	G	pfo || S444T || 1433712							1
prlC	G	prlC || E523D || 3636974							1
oweS	F	oweS || pseudogene || 2466710							1
nuoC	G	nuoC || E207G || 2396705							1
obgE	D	obgE || D375Y || 3323991							1
ogt	D	ogt || R47S || 1394355							1
ompF	D	ompF || intergenic || 982574							1
ompL	G	ompL || S11Y || 4057624							1
ompT	G	ompT || intergenic || 581252							1
omrA	G	omrA || noncoding || 2969529							1
opgG	G	opgG || Q85K || 1105043							1
oppD	F	oppD || A221S || 1299671							1
oppF	D	oppF || A69S || 1300225							1
otsA	D	otsA || F80L || 1974854							1
paaK	D	paaK || R119S || 1456736							1
pfkA	F	pfkA || D40Y || 4097597							1
pagP	D	pagP || intergenic || 652574							1
paoD	F	paoD || F284Y || 293587							1
pbpC	G	pbpC || D758Y || 2638413							1
pck	G	pck || T388S || 3527338							1
pdxY	G	pdxY || D213V || 1709509							1
peaD	F	peaD || pseudogene || 562121							1
pepA	G	pepA || Q94K || 4475489							1
pepN	G	pepN || E692* || 988151							1
pepP	D	pepP || V127E || 3047820							1
pepQ	F	pepQ || V132E || 4024915							1
pepT	F	pepT || E383* || 1182446							1
priC	G	priC || L38F || 486157							1
proA	D	proA || Q174L || 257734							1
nth	E	nth || intergenic || 1706734							1
rhsC	G	rhsC || E864* || 727628							1
recA	E	recA || G300A || 2816230							1
recB	F	recB || D899Y || 2946668	recB || L571F || 2947650						1
recC	D	recC || L313H || 2954850							1
recF	F	recF || D137Y || 3874173							1
recG	G	recG || intergenic || 3820718							1
recJ	D	recJ || L49Q || 3031320							1
recO	D	recO || A212E || 2695194							1
rfbA	D	rfbA || N170Y || 2103993							1
rffH	G	rffH || D108Y || 3967289							1
abgT	E	abgT || S192* || 1395456							1
rhmR	E	rhmR || T97S || 2355402							1
rhtB	F	rhtB || intergenic || 4002498							1
rcsF	D	rcsF || P116Q || 216136							1
rhtC	E	rhtC || E107* || 4001435							1
ribB	F	ribB || L5Q || 3177812							1
ribE	D	ribE || A141T || 430523							1
rihC	F	rihC || E83* || 27539							1
rimP	E	rimP || intergenic || 3311431							1
rlmA	F	rlmA || D84Y || 1901068							1
rlmL	G	rlmL || F37I || 1003408							1
rlmM	G	rlmM || A290E || 2933734	rlmM || L64F || 2934411						1
rlmN	F	rlmN || intergenic || 2637658							1
rnd	D	rnd || R231L || 1881557							1
rng	E	rng || V139F || 3390740							1
rdgC	D	rdgC || F255Y || 404712							1
rcsD	G	rcsD || D507Y || 2308485							1
proX	G	proX || L326Q || 2801467							1
queC	F	queC || P159Q || 460528							1
prpE	D	prpE || intergenic || 350348	prpE || intergenic || 350559						1
psiE	F	psiE || D104N || 4230562							1
psuG	E	psuG || R208S || 2251225							1
ptrA	D	ptrA || N605Y || 2950431							1
purF	E	purF || D480Y || 2422280							1
purH	G	purH || F419Y || 4196205							1
purL	F	purL || A738S || 2686691							1
purP	E	purP || R131L || 3889578							1
puuC	G	puuC || E149* || 1357444							1
acpP	F	acpP || E5D || 1147085							1
pyrB	E	pyrB || S211R || 4461582							1
queE	D	queE || S136* || 2898371							1
rcsC	D	rcsC || E458D || 2311982							1
queF	D	queF || A130E || 2919095							1
agaA	D	agaA || intergenic || 3275178							1
racR	G	racR || intergenic || 1414559							1
rbsB	F	rbsB || V131L || 3930028							1
rbsK	E	rbsK || V89E || 3930919							1
rbsR	G	rbsR || A248S || 3932328							1
rcdA	G	rcdA || H31L || 882970							1
rclA	E	rclA || D57Y || 315544							1
rclB	F	rclB || intergenic || 314306							1
rcnB	D	rcnB || intergenic || 2180790							1
rcnR	D	rcnR || intergenic || 2179279							1
nudE	E	nudE || intergenic || 3519708							1
nrdR	D	nrdR || D82Y || 428701							1
hslU	D	hslU || S407T || 4110457							1
leuS	G	leuS || intergenic || 670338							1
kdpD	F	kdpD || R12S || 719837							1
kduI	D	kduI || intergenic || 2977601							1
kilR	E	kilR || intergenic || 1412706							1
lacA	E	lacA || P169Q || 357066							1
lacI	F	lacI || L356Q || 360677							1
lacIq	E	lacIq || intergenic || 2728							1
lacZ	E	lacZ || pseudogene || 359419							1
lamB	G	lamB || L69F || 4238105							1
ldhA	D	ldhA || intergenic || 1437184							1
ldtE	E	ldtE || E235D || 1752278							1
leuO	G	leuO || intergenic || 81986							1
lexA	D	lexA || D110Y || 4247370							1
kdgK	E	kdgK || Y101D || 3673079							1
lfhA	D	lfhA || pseudogene || 245020	lfhA || pseudogene || 245058						1
lgt	E	lgt || V109F || 2959072							1
ligB	F	ligB || K423I || 3813263							1
livK	E	livK || intergenic || 3,591,243:1							1
livM	F	livM || R240S || 3588123							1
lldR	D	lldR || A107S || 3772732							1
lolD	E	lolD || R219L || 1172730							1
lolE	D	lolE || L314F || 1173717							1
lplT	F	lplT || N197Y || 2966633							1
lptD	E	lptD || L654Q || 55149							1
lptE	G	lptE || Q54K || 667483							1
kdgT	G	kdgT || M43I || 4091746							1
katG	D	katG || L571Q || 4125474							1
lspA	G	lspA || Q32L || 25301							1
ileS	D	ileS || L798Q || 24783							1
hybB	E	hybB || H387N || 3136365							1
hycA	G	hycA || intergenic || 2843887							1
hycC	D	hycC || W258L || 2841828							1
hycE	D	hycE || E169* || 2839326							1
hycG	G	hycG || A87S || 2837311							1
hycI	E	hycI || D15Y || 2836360							1
hyfF	D	hyfF || F407L || 2601496							1
hypF	D	hypF || R49L || 2830639							1
iap	D	iap || intergenic || 2871577							1
icd	D	icd || M234I || 1191280	icd || L375M || 1191701	icd || L375M || 1191703					1
iclR	D	iclR || intergenic || 4213578							1
insA	E	insA || intergenic || 275603							1
ispH	G	ispH || intergenic || 27260							1
insG	G	insG || Y13* || 4493210							1
insI1	E	insI1 || E15* || 1463657							1
insJ	F	insJ || L101Q || 3714341							1
insM	E	insM || pseudogene || 4498757							1
intA	D	intA || Y23D || 2749584							1
intF	D	intF || V299E || 291912							1
intQ	G	intQ || pseudogene || 1646185							1
intR	D	intR || C118* || 1407139							1
iraM	D	iraM || G15C || 1207417							1
ispB	D	ispB || intergenic || 3328119							1
ispG	D	ispG || D253Y || 2634407	ispG || K249N || 2634417						1
lpxL	G	lpxL || intergenic || 1112197							1
lsrA	D	lsrA || L271Q || 1596558							1
nrdF	F	nrdF || S107* || 2797180							1
nagB	D	nagB || intergenic || 699,161:1							1
mnmG	G	mnmG || I559L || 3917319							1
mocA	D	mocA || L157R || 3008988							1
modA	D	modA || Y252* || 791300							1
motB	G	motB || R63L || 1970325							1
mrp	E	mrp || T34S || 2187548							1
mscK	G	mscK || S904* || 484702	mscK || L941Q || 484813						1
mscM	E	mscM || P654Q || 4377227							1
msrA	E	msrA || intergenic || 4432180							1
murA	F	murA || F197V || 3329265							1
murG	E	murG || H283N || 96977							1
nadR	E	nadR || K320* || 4618089							1
nanA	G	nanA || intergenic || 3366997							1
mltD	D	mltD || M176I || 229915							1
nanC	D	nanC || intergenic || 4529906							1
napA	D	napA || H438N || 2294921							1
napC	F	napC || E125D || 2291364							1
narJ	D	narJ || R150S || 1281042							1
narK	G	narK || G172C || 1273926							1
nfsA	G	nfsA || I216L || 887285							1
nikD	G	nikD || D200Y || 3610972							1
nnr	G	nnr || D355Y || 4384945							1
norR	G	norR || intergenic || 2825770							1
norV	G	norV || R376L || 2826961							1
nrdE	G	nrdE || R79S || 2794941	nrdE || L496I || 2796192						1
mnmE	F	mnmE || W414R || 3881427							1
mlaD	D	mlaD || N172Y || 3331307							1
lsrB	D	lsrB || E315* || 1600250							1
mdtC	E	mdtC || D174Y || 2152386							1
lsrK	F	lsrK || L513Q || 1592929	lsrK || N380Y || 1593329						1
lysC	F	lysC || intergenic || 4223639							1
lysP	D	lysP || D446Y || 2240676							1
lyxK	G	lyxK || S329C || 3741428							1
malX	G	malX || D251Y || 1694362							1
manA	D	manA || F250L || 1683582							1
marA	D	marA || L22Q || 1613895							1
matP	D	matP || W13R || 1013977							1
mazE	E	mazE || intergenic || 2904733							1
mcrC	E	mcrC || Y13N || 4567739							1
mdtB	F	mdtB || I924M || 2151515							1
mdtE	G	mdtE || S174* || 3653112							1
mlaC	G	mlaC || intergenic || 3331265							1
mdtG	F	mdtG || L220R || 1110288							1
menF	D	menF || C322G || 2373159							1
menH	F	menH || R251H || 2370320							1
mepS	E	mepS || S186R || 2264013							1
metA	D	metA || intergenic || 4205240							1
metG	G	metG || intergenic || 2189909							1
metK	E	metK || intergenic || 3081573							1
mglA	E	mglA || D66Y || 2232573							1
mglC	E	mglC || *337L || 2230223							1
mgtL	D	mgtL || R12I || 4457282							1
mhpE	F	mhpE || intergenic || 370826							1
qorB	G	qorB || intergenic || 4423891							1

## Sheet: 4
evidence	seq id	position	mutation	freq	annotation	gene	description	WT_aa	pos_aa	mut_aa	sample	evo_line	time_generations	mutation_id
RA	131_Ptrc_HPS_PHI	1387	A→G	1	intergenic	HPS	–/–	intergenic	None	nan	D21_SD_1489	D	1489	HPS || intergenic || 1387
RA	131_Ptrc_HPS_PHI	1648	C→T	1	intergenic	HPS	–/–	intergenic	None	nan	D21_SD_1489	D	1489	HPS || intergenic || 1648
RA	CP009273	4701	T→A	1	L323Q	thrC	L‑threonine synthase	L	323	Q	D21_SD_1489	D	1489	thrC || L323Q || 4701
RA	CP009273	13962	A→C	1	E600D	dnaK	chaperone Hsp70, with co‑chaperone DnaJ	E	600	D	D21_SD_1489	D	1489	dnaK || E600D || 13962
RA	CP009273	24783	T→A	1	L798Q	ileS	isoleucyl‑tRNA synthetase	L	798	Q	D21_SD_1489	D	1489	ileS || L798Q || 24783
RA	CP009273	29245	T→C	1	intergenic	dapB	dihydrodipicolinate reductase/carbamoyl phosphate synthetase small subunit, glutamine amidotransferase	intergenic	None	nan	D21_SD_1489	D	1489	dapB || intergenic || 29245
RA	CP009273	44589	G→T	1	R137L	fixC	putative oxidoreductase	R	137	L	D21_SD_1489	D	1489	fixC || R137L || 44589
RA	CP009273	63682	G→T	1	P700Q	polB	DNA polymerase II	P	700	Q	D21_SD_1489	D	1489	polB || P700Q || 63682
RA	CP009273	68546	C→A	1	R237S	yabI	DedA family inner membrane protein	R	237	S	D21_SD_1489	D	1489	yabI || R237S || 68546
RA	CP009273	78007	C→A	1	G147C	leuB	3‑isopropylmalate dehydrogenase, NAD(+)‑dependent	G	147	C	D21_SD_1489	D	1489	leuB || G147C || 78007
RA	CP009273	118548	G→A	1	intergenic	aroP	aromatic amino acid transporter/pyruvate dehydrogenase complex repressor; autorepressor	intergenic	None	nan	D21_SD_1489	D	1489	aroP || intergenic || 118548
RA	CP009273	134297	C→A	1	S243*	cueO	multicopper oxidase (laccase)	S	243	*	D21_SD_1489	D	1489	cueO || S243* || 134297
RA	CP009273	150452	C→A	1	E488*	htrE	putative outer membrane usher protein	E	488	*	D21_SD_1489	D	1489	htrE || E488* || 150452
RA	CP009273	193157	T→C	1	I42T	rseP	inner membrane zinc RIP metalloprotease; RpoE activator, by degrading RseA; cleaved signal peptide endoprotease	I	42	T	D21_SD_1489	D	1489	rseP || I42T || 193157
RA	CP009273	202839	G→T	0.94	E409D	dnaE	DNA polymerase III alpha subunit	E	409	D	D21_SD_1489	D	1489	dnaE || E409D || 202839
RA	CP009273	216136	G→T	1	P116Q	rcsF	putative outer membrane protein	P	116	Q	D21_SD_1489	D	1489	rcsF || P116Q || 216136
RA	CP009273	223096	C→A	1	noncoding	rrlH	23S ribosomal RNA of rrnH operon	noncoding	None	nan	D21_SD_1489	D	1489	rrlH || noncoding || 223096
RA	CP009273	229915	C→A	1	M176I	mltD	putative membrane‑bound lytic murein transglycosylase D	M	176	I	D21_SD_1489	D	1489	mltD || M176I || 229915
RA	CP009273	238916	G→T	1	A292E	fadE	acyl coenzyme A dehydrogenase	A	292	E	D21_SD_1489	D	1489	fadE || A292E || 238916
RA	CP009273	239583	C→A	1	A70S	fadE	acyl coenzyme A dehydrogenase	A	70	S	D21_SD_1489	D	1489	fadE || A70S || 239583
RA	CP009273	245020	G→T	1	pseudogene	lfhA	pseudogene, flagellar system protein, promoterless fragment; flagellar biosynthesis	pseudogene	None	nan	D21_SD_1489	D	1489	lfhA || pseudogene || 245020
RA	CP009273	245058	G→T	1	pseudogene	lfhA	pseudogene, flagellar system protein, promoterless fragment; flagellar biosynthesis	pseudogene	None	nan	D21_SD_1489	D	1489	lfhA || pseudogene || 245058
RA	CP009273	248529	C→T	1	T13I	yafN	antitoxin of the YafO‑YafN toxin‑antitoxin system	T	13	I	D21_SD_1489	D	1489	yafN || T13I || 248529
RA	CP009273	257734	A→T	1	Q174L	proA	gamma‑glutamylphosphate reductase	Q	174	L	D21_SD_1489	D	1489	proA || Q174L || 257734
RA	CP009273	262357	G→T	1	pseudogene	ykfL	pseudogene, CP4‑6 putative prophage remnant;Phage or Prophage Related	pseudogene	None	nan	D21_SD_1489	D	1489	ykfL || pseudogene || 262357
RA	CP009273	279098	G→T	1	E63*	yagF	CP4‑6 prophage; dehydratase family protein	E	63	*	D21_SD_1489	D	1489	yagF || E63* || 279098
RA	CP009273	291912	A→T	0.936	V299E	intF	CP4‑6 prophage; putative phage integrase	V	299	E	D21_SD_1489	D	1489	intF || V299E || 291912
RA	CP009273	302190	T→A	1	L113F	ecpD	polymerized tip adhesin of ECP fibers	L	113	F	D21_SD_1489	D	1489	ecpD || L113F || 302190
RA	CP009273	309013	G→A	1	intergenic	ykgR	uncharacterized protein/pseudogene, oxidoreductase family	intergenic	None	nan	D21_SD_1489	D	1489	ykgR || intergenic || 309013
RA	CP009273	312443	C→A	1	pseudogene	ykgA	pseudogene, AraC family;putative regulator; Not classified; putative ARAC‑type regulatory protein	pseudogene	None	nan	D21_SD_1489	D	1489	ykgA || pseudogene || 312443
RA	CP009273	327051	A→T	1	E626D	betT	choline transporter of high affinity	E	626	D	D21_SD_1489	D	1489	betT || E626D || 327051
RA	CP009273	327605	G→A	0.943	intergenic	betT	choline transporter of high affinity/c‑di‑GMP‑specific phosphodiesterase	intergenic	None	nan	D21_SD_1489	D	1489	betT || intergenic || 327605
RA	CP009273	339348	G→T	1	D252Y	yahK	aldehyde reductase, NADPH‑dependent, Zn‑containing, broad specificity	D	252	Y	D21_SD_1489	D	1489	yahK || D252Y || 339348
RA	CP009273	350348	G→T	1	intergenic	prpE	propionate‑‑CoA ligase/cytosine transporter	intergenic	None	nan	D21_SD_1489	D	1489	prpE || intergenic || 350348
RA	CP009273	350559	G→T	1	intergenic	prpE	propionate‑‑CoA ligase/cytosine transporter	intergenic	None	nan	D21_SD_1489	D	1489	prpE || intergenic || 350559
RA	CP009273	354316	T→A	1	Q29L	cynR	transcriptional activator of cyn operon; autorepressor	Q	29	L	D21_SD_1489	D	1489	cynR || Q29L || 354316
RA	CP009273	375,468:1	+G	1	intergenic	frmR	regulator protein that represses frmRAB operon/outer membrane protein	intergenic	None	nan	D21_SD_1489	D	1489	frmR || intergenic || 375,468:1
RA	CP009273	402603	T→G	0.938	Y57D	yaiA	OxyR‑regulated conserved protein	Y	57	D	D21_SD_1489	D	1489	yaiA || Y57D || 402603
RA	CP009273	404712	A→T	1	F255Y	rdgC	nucleoid‑associated ssDNA and dsDNA binding protein; competitive inhibitor of RecA function	F	255	Y	D21_SD_1489	D	1489	rdgC || F255Y || 404712
RA	CP009273	411556	C→A	1	D285Y	sbcD	exonuclease, dsDNA, ATP‑dependent	D	285	Y	D21_SD_1489	D	1489	sbcD || D285Y || 411556
RA	CP009273	427575	A→G	1	intergenic	tsx	nucleoside channel, receptor of phage T6 and colicin K/putative lipoprotein	intergenic	None	nan	D21_SD_1489	D	1489	tsx || intergenic || 427575
RA	CP009273	428701	G→T	1	D82Y	nrdR	Nrd regulon repressor	D	82	Y	D21_SD_1489	D	1489	nrdR || D82Y || 428701
RA	CP009273	430523	G→A	1	A141T	ribE	riboflavin synthase beta chain	A	141	T	D21_SD_1489	D	1489	ribE || A141T || 430523
RA	CP009273	448790	C→A	0.925	R71L	ampG	muropeptide transporter	R	71	L	D21_SD_1489	D	1489	ampG || R71L || 448790
RA	CP009273	452844	C→A	1	intergenic	clpP	proteolytic subunit of ClpA‑ClpP and ClpX‑ClpP ATP‑dependent serine proteases/ATPase and specificity subunit of ClpX‑ClpP ATP‑dependent serine protease	intergenic	None	nan	D21_SD_1489	D	1489	clpP || intergenic || 452844
RA	CP009273	459325	T→A	1	intergenic	ppiD	periplasmic folding chaperone, has an inactive PPIase domain/putative competence‑suppressing periplasmic helix‑hairpin‑helix DNA‑binding protein	intergenic	None	nan	D21_SD_1489	D	1489	ppiD || intergenic || 459325
RA	CP009273	469232	G→T	1	E271*	amtB	ammonium transporter	E	271	*	D21_SD_1489	D	1489	amtB || E271* || 469232
RA	CP009273	489732	G→T	0.944	E67D	ybaB	DNA‑binding protein, putative nucleoid‑associated protein	E	67	D	D21_SD_1489	D	1489	ybaB || E67D || 489732
RA	CP009273	496210	G→T	1	M210I	gsk	inosine/guanosine kinase	M	210	I	D21_SD_1489	D	1489	gsk || M210I || 496210
RA	CP009273	502621	A→T	0.945	intergenic	ybaK	Cys‑tRNA(Pro)/Cys‑tRNA(Cys) deacylase/sRNA antisense regulator of OM chitoporin ChiP(YbfM), Hfq‑dependent	intergenic	None	nan	D21_SD_1489	D	1489	ybaK || intergenic || 502621
RA	CP009273	518243	G→T	1	R791L	ybbP	putative ABC transporter permease	R	791	L	D21_SD_1489	D	1489	ybbP || R791L || 518243
RA	CP009273	525079	A→T	1	pseudogene	ylbG	pseudogene, DNA‑binding transcriptional regulator homology	pseudogene	None	nan	D21_SD_1489	D	1489	ylbG || pseudogene || 525079
RA	CP009273	525268	C→A	1	pseudogene	ylbG	pseudogene, DNA‑binding transcriptional regulator homology	pseudogene	None	nan	D21_SD_1489	D	1489	ylbG || pseudogene || 525268
RA	CP009273	555927	G→T	1	D259Y	sfmD	putative outer membrane export usher protein	D	259	Y	D21_SD_1489	D	1489	sfmD || D259Y || 555927
RA	CP009273	559245	G→T	1	G154C	sfmF	FimA homolog	G	154	C	D21_SD_1489	D	1489	sfmF || G154C || 559245
RA	CP009273	571730	G→T	1	pseudogene	nmpC	DLP12 prophage; truncated outer membrane porin (pseudogene);IS, phage, Tn; Phage or Prophage Related; outer membrane porin protein; locus of qsr prophage	pseudogene	None	nan	D21_SD_1489	D	1489	nmpC || pseudogene || 571730
RA	CP009273	579692	G→A	1	D186N	appY	global transcriptional activator; DLP12 prophage	D	186	N	D21_SD_1489	D	1489	appY || D186N || 579692
RA	CP009273	582322	C→A	1	E15*	envY	porin thermoregulatory transcriptional activator	E	15	*	D21_SD_1489	D	1489	envY || E15* || 582322
RA	CP009273	608104	G→T	1	intergenic	fepA	iron‑enterobactin outer membrane transporter/enterobactin/ferric enterobactin esterase	intergenic	None	nan	D21_SD_1489	D	1489	fepA || intergenic || 608104
RA	CP009273	608575	T→A	1	L128Q	fes	enterobactin/ferric enterobactin esterase	L	128	Q	D21_SD_1489	D	1489	fes || L128Q || 608575
RA	CP009273	627943	T→A	1	T331S	ybdH	putative oxidoreductase	T	331	S	D21_SD_1489	D	1489	ybdH || T331S || 627943
RA	CP009273	631020	G→T	1	Q336K	ybdN	PAPS reductase‑like domain protein	Q	336	K	D21_SD_1489	D	1489	ybdN || Q336K || 631020
RA	CP009273	634078	T→A	1	intergenic	dsbG	thiol:disulfide interchange protein, periplasmic/alkyl hydroperoxide reductase, C22 subunit	intergenic	None	nan	D21_SD_1489	D	1489	dsbG || intergenic || 634078
RA	CP009273	639059	A→T	0.943	L122Q	rnk	regulator of nucleoside diphosphate kinase	L	122	Q	D21_SD_1489	D	1489	rnk || L122Q || 639059
RA	CP009273	652574	G→T	1	intergenic	pagP	phospholipid:lipid A palmitoyltransferase/constitutive cold shock family transcription antitermination protein; negative regulator of cspA transcription; RNA melting protein; ssDNA‑binding protein	intergenic	None	nan	D21_SD_1489	D	1489	pagP || intergenic || 652574
RA	CP009273	659134	C→A	1	D96Y	dacA	D‑alanyl‑D‑alanine carboxypeptidase (penicillin‑binding protein 5)	D	96	Y	D21_SD_1489	D	1489	dacA || D96Y || 659134
RA	CP009273	687323	T→A	0.945	intergenic	ybeX	putative ion transport/ssRNA‑specific endoribonuclease; co‑endoribonuclease working with RNase R in 16S rRNA 3' end maturation and quality control; rRNA transcription antitermination factor	intergenic	None	nan	D21_SD_1489	D	1489	ybeX || intergenic || 687323
RA	CP009273	688934	G→T	0.931	intergenic	ybeZ	PhoH‑like heat shock protein/tRNA‑i(6)A37 methylthiotransferase	intergenic	None	nan	D21_SD_1489	D	1489	ybeZ || intergenic || 688934
RA	CP009273	695425	G→T	1	R120S	umpH	UMP phosphatase	R	120	S	D21_SD_1489	D	1489	umpH || R120S || 695425
RA	CP009273	699,161:1	+T	1	intergenic	nagB	glucosamine‑6‑phosphate deaminase/fused N‑acetyl glucosamine specific PTS enzyme: IIC, IIB, and IIA components	intergenic	None	nan	D21_SD_1489	D	1489	nagB || intergenic || 699,161:1
RA	CP009273	715924	C→T	1	intergenic	speF	ornithine decarboxylase isozyme, inducible/uncharacterized protein	intergenic	None	nan	D21_SD_1489	D	1489	speF || intergenic || 715924
RA	CP009273	724722	C→A	1	R45S	ybfA	DUF2517 family protein	R	45	S	D21_SD_1489	D	1489	ybfA || R45S || 724722
RA	CP009273	745893	G→A	1	S578L	ybgQ	putative outer membrane protein	S	578	L	D21_SD_1489	D	1489	ybgQ || S578L || 745893
RA	CP009273	746559	G→T	1	S356*	ybgQ	putative outer membrane protein	S	356	*	D21_SD_1489	D	1489	ybgQ || S356* || 746559
RA	CP009273	746916	A→T	1	F237Y	ybgQ	putative outer membrane protein	F	237	Y	D21_SD_1489	D	1489	ybgQ || F237Y || 746916
RA	CP009273	769423	C→T	1	A309V	cydB	cytochrome d terminal oxidase, subunit II	A	309	V	D21_SD_1489	D	1489	cydB || A309V || 769423
RA	CP009273	791300	C→A	1	Y252*	modA	molybdate transporter subunit	Y	252	*	D21_SD_1489	D	1489	modA || Y252* || 791300
RA	CP009273	795158	T→A	1	N292Y	ybhD	putative DNA‑binding transcriptional regulator	N	292	Y	D21_SD_1489	D	1489	ybhD || N292Y || 795158
RA	CP009273	819200	G→T	1	H252N	ybhP	endo/exonuclease/phosphatase family protein	H	252	N	D21_SD_1489	D	1489	ybhP || H252N || 819200
RA	CP009273	837126	G→T	0.748	intergenic	fiu	catecholate siderophore receptor Fiu/colanic acid mucoidy stimulation protein	intergenic	None	nan	D21_SD_1489	D	1489	fiu || intergenic || 837126
RA	CP009273	872975	C→A	1	E173*	rimO	ribosomal protein S12 methylthiotransferase; radical SAM superfamily	E	173	*	D21_SD_1489	D	1489	rimO || E173* || 872975
RA	CP009273	875468	C→A	1	D157Y	gstB	glutathione S‑transferase	D	157	Y	D21_SD_1489	D	1489	gstB || D157Y || 875468
RA	CP009273	899388	T→G	1	intergenic	artP	arginine transporter subunit/lipoprotein	intergenic	None	nan	D21_SD_1489	D	1489	artP || intergenic || 899388
RA	CP009273	900451	G→T	1	G28V	amiD	1,6‑anhydro‑N‑acetylmuramyl‑L‑alanine amidase, Zn‑dependent; OM lipoprotein	G	28	V	D21_SD_1489	D	1489	amiD || G28V || 900451
RA	CP009273	902848	C→A	1	E297D	ybjT	putative NAD‑dependent oxidoreductase	E	297	D	D21_SD_1489	D	1489	ybjT || E297D || 902848
RA	CP009273	907893	C→A	1	D460Y	hcp	hybrid‑cluster [4Fe‑2S‑2O] protein in anaerobic terminal reductases	D	460	Y	D21_SD_1489	D	1489	hcp || D460Y || 907893
RA	CP009273	942724	A→T	1	N14Y	ycaM	putative transporter	N	14	Y	D21_SD_1489	D	1489	ycaM || N14Y || 942724
RA	CP009273	982574	C→A	1	intergenic	ompF	outer membrane porin 1a (Ia;b;F)/asparaginyl tRNA synthetase	intergenic	None	nan	D21_SD_1489	D	1489	ompF || intergenic || 982574
RA	CP009273	1013977	T→A	1	W13R	matP	Ter macrodomain organizer matS‑binding protein	W	13	R	D21_SD_1489	D	1489	matP || W13R || 1013977
RA	CP009273	1024003	C→A	1	D59Y	hspQ	heat shock protein involved in degradation of mutant DnaA; hemimethylated oriC DNA‑binding protein	D	59	Y	D21_SD_1489	D	1489	hspQ || D59Y || 1024003
RA	CP009273	1027412	G→A	0.947	intergenic	serT	tRNA‑Ser/hydrogenase 1, small subunit	intergenic	None	nan	D21_SD_1489	D	1489	serT || intergenic || 1027412
RA	CP009273	1057226	G→T	1	E839*	torA	trimethylamine N‑oxide (TMAO) reductase I, catalytic subunit	E	839	*	D21_SD_1489	D	1489	torA || E839* || 1057226
RA	CP009273	1061437	G→T	1	D133Y	agp	glucose‑1‑phosphatase/inositol phosphatase	D	133	Y	D21_SD_1489	D	1489	agp || D133Y || 1061437
RA	CP009273	1072604	C→A	1	E579*	putA	fused DNA‑binding transcriptional regulator/proline dehydrogenase/pyrroline‑5‑carboxylate dehydrogenase	E	579	*	D21_SD_1489	D	1489	putA || E579* || 1072604
RA	CP009273	1078305	G→T	0.91	D203Y	efeO	inactive ferrous ion transporter EfeUOB	D	203	Y	D21_SD_1489	D	1489	efeO || D203Y || 1078305
RA	CP009273	1093669	T→A	0.742	W110R	ghrA	glyoxylate/hydroxypyruvate reductase A	W	110	R	D21_SD_1489	D	1489	ghrA || W110R || 1093669
RA	CP009273	1103113	A→T	1	N435Y	clsC	stationary phase cardiolipin synthase 3	N	435	Y	D21_SD_1489	D	1489	clsC || N435Y || 1103113
RA	CP009273	1103665	G→T	1	R245S	opgC	osmoregulated periplasmic glucan succinylation membrane protein	R	245	S	D21_SD_1489	D	1489	opgC || R245S || 1103665
RA	CP009273	1103899	A→T	1	S167T	opgC	osmoregulated periplasmic glucan succinylation membrane protein	S	167	T	D21_SD_1489	D	1489	opgC || S167T || 1103899
RA	CP009273	1106503	C→A	1	S62*	opgH	membrane glycosyltransferase; nutrient‑dependent cell size regulator, FtsZ assembly antagonist	S	62	*	D21_SD_1489	D	1489	opgH || S62* || 1106503
RA	CP009273	1129972	G→T	1	D239Y	flgF	flagellar component of cell‑proximal portion of basal‑body rod	D	239	Y	D21_SD_1489	D	1489	flgF || D239Y || 1129972
RA	CP009273	1133311	T→A	1	L162Q	flgJ	flagellar rod assembly protein and murein hydrolase; flagellum‑specific muramidase	L	162	Q	D21_SD_1489	D	1489	flgJ || L162Q || 1133311
RA	CP009273	1134183	T→A	0.942	L117Q	flgK	flagellar hook‑filament junction protein 1	L	117	Q	D21_SD_1489	D	1489	flgK || L117Q || 1134183
RA	CP009273	1146960	A→C	0.947	intergenic	fabG	3‑oxoacyl‑[acyl‑carrier‑protein] reductase/acyl carrier protein (ACP)	intergenic	None	nan	D21_SD_1489	D	1489	fabG || intergenic || 1146960
RA	CP009273	1153214	T→C	1	intergenic	ycfH	putative DNase/fused glucose‑specific PTS enzymes: IIB component/IIC component	intergenic	None	nan	D21_SD_1489	D	1489	ycfH || intergenic || 1153214
RA	CP009273	1155915	C→A	1	D365Y	fhuE	ferric‑rhodotorulic acid outer membrane transporter	D	365	Y	D21_SD_1489	D	1489	fhuE || D365Y || 1155915
RA	CP009273	1173717	A→T	0.948	L314F	lolE	lipoprotein‑releasing system transmembrane protein	L	314	F	D21_SD_1489	D	1489	lolE || L314F || 1173717
RA	CP009273	1191280	G→T	1	M234I	icd	e14 prophage; isocitrate dehydrogenase, specific for NADP+	M	234	I	D21_SD_1489	D	1489	icd || M234I || 1191280
RA	CP009273	1191701	T→C	1	L375M	icd	e14 prophage; isocitrate dehydrogenase, specific for NADP+	L	375	M	D21_SD_1489	D	1489	icd || L375M || 1191701
RA	CP009273	1191703	A→G	1	L375M	icd	e14 prophage; isocitrate dehydrogenase, specific for NADP+	L	375	M	D21_SD_1489	D	1489	icd || L375M || 1191703
RA	CP009273	1207417	C→A	1	G15C	iraM	RpoS stabilzer during Mg starvation, anti‑RssB factor	G	15	C	D21_SD_1489	D	1489	iraM || G15C || 1207417
RA	CP009273	1218601	T→A	1	K7*	ymgI	uncharacterized protein	K	7	*	D21_SD_1489	D	1489	ymgI || K7* || 1218601
RA	CP009273	1228278	C→A	1	R70L	dsbB	oxidoreductase that catalyzes reoxidation of DsbA protein disulfide isomerase I	R	70	L	D21_SD_1489	D	1489	dsbB || R70L || 1228278
RA	CP009273	1241397	T→A	1	H479L	treA	periplasmic trehalase	H	479	L	D21_SD_1489	D	1489	treA || H479L || 1241397
RA	CP009273	1248453	G→T	1	intergenic	dhaR	dhaKLM operon transcription activator/putative adhesin	intergenic	None	nan	D21_SD_1489	D	1489	dhaR || intergenic || 1248453
RA	CP009273	1281042	C→A	1	R150S	narJ	molybdenum‑cofactor‑assembly chaperone subunit (delta subunit) of nitrate reductase 1	R	150	S	D21_SD_1489	D	1489	narJ || R150S || 1281042
RA	CP009273	1293952	G→A	1	intergenic	adhE	fused acetaldehyde‑CoA dehydrogenase/iron‑dependent alcohol dehydrogenase/pyruvate‑formate lyase deactivase/UPF0056 family inner membrane protein	intergenic	None	nan	D21_SD_1489	D	1489	adhE || intergenic || 1293952
RA	CP009273	1295270	C→A	0.724	intergenic	ychE	UPF0056 family inner membrane protein/oligopeptide transporter subunit	intergenic	None	nan	D21_SD_1489	D	1489	ychE || intergenic || 1295270
RA	CP009273	1300225	G→T	1	A69S	oppF	oligopeptide transporter subunit	A	69	S	D21_SD_1489	D	1489	oppF || A69S || 1300225
RA	CP009273	1303723	G→T	1	N268K	kch	voltage‑gated potassium channel	N	268	K	D21_SD_1489	D	1489	kch || N268K || 1303723
RA	CP009273	1331654	G→T	1	D523Y	acnA	aconitate hydratase 1	D	523	Y	D21_SD_1489	D	1489	acnA || D523Y || 1331654
RA	CP009273	1367133	A→C	1	E323A	ycjN	putative ABC superfamily sugar transporter periplasmic‑binding protein	E	323	A	D21_SD_1489	D	1489	ycjN || E323A || 1367133
RA	CP009273	1367252	G→T	1	E363*	ycjN	putative ABC superfamily sugar transporter periplasmic‑binding protein	E	363	*	D21_SD_1489	D	1489	ycjN || E363* || 1367252
RA	CP009273	1373315	C→A	1	P392Q	ycjT	putative family 65 glycosyl hydrolase	P	392	Q	D21_SD_1489	D	1489	ycjT || P392Q || 1373315
RA	CP009273	1378237	G→T	1	intergenic	ycjW	LacI family putative transcriptional repressor/DUF463 family protein, putative P‑loop NTPase	intergenic	None	nan	D21_SD_1489	D	1489	ycjW || intergenic || 1378237
RA	CP009273	1381373	A→C	1	N133H	tyrR	aromatic amino acid biosynthesis and transport regulon transcriptional regulator; autorepressor; ATPase; phosphatase	N	133	H	D21_SD_1489	D	1489	tyrR || N133H || 1381373
RA	CP009273	1394355	G→T	1	R47S	ogt	O‑6‑alkylguanine‑DNA:cysteine‑protein methyltransferase	R	47	S	D21_SD_1489	D	1489	ogt || R47S || 1394355
RA	CP009273	1399341	C→A	1	S115Y	abgR	putative DNA‑binding transcriptional regulator of abgABT operon	S	115	Y	D21_SD_1489	D	1489	abgR || S115Y || 1399341
RA	CP009273	1407139	A→T	1	C118*	intR	Rac prophage; integrase	C	118	*	D21_SD_1489	D	1489	intR || C118* || 1407139
RA	CP009273	1437184	G→T	1	intergenic	ldhA	fermentative D‑lactate dehydrogenase, NAD‑dependent/putative membrane‑anchored protein, function unknown	intergenic	None	nan	D21_SD_1489	D	1489	ldhA || intergenic || 1437184
RA	CP009273	1442008	G→T	1	R78L	feaB	phenylacetaldehyde dehydrogenase	R	78	L	D21_SD_1489	D	1489	feaB || R78L || 1442008
RA	CP009273	1450482	C→A	1	R101S	paaD	ring 1,2‑phenylacetyl‑CoA epoxidase subunit	R	101	S	D21_SD_1489	D	1489	paaD || R101S || 1450482
RA	CP009273	1456736	C→A	1	R119S	paaK	phenylacetyl‑CoA ligase	R	119	S	D21_SD_1489	D	1489	paaK || R119S || 1456736
RA	CP009273	1461143	G→T	0.921	pseudogene	ydbA	pseudogene, autotransporter homolog; interrupted by IS2 and IS30	pseudogene	None	nan	D21_SD_1489	D	1489	ydbA || pseudogene || 1461143
RA	CP009273	1483090	T→A	1	V201E	aldA	aldehyde dehydrogenase A, NAD‑linked	V	201	E	D21_SD_1489	D	1489	aldA || V201E || 1483090
RA	CP009273	1485968	C→A	1	T12K	ydcA	putative periplasmic protein	T	12	K	D21_SD_1489	D	1489	ydcA || T12K || 1485968
RA	CP009273	1504098	A→T	1	N112Y	hicB	antitoxin for the HicAB toxin‑antitoxin system	N	112	Y	D21_SD_1489	D	1489	hicB || N112Y || 1504098
RA	CP009273	1522007	C→A	1	intergenic	yncH	IPR020099 family protein/pseudogene, Rhs family protein	intergenic	None	nan	D21_SD_1489	D	1489	yncH || intergenic || 1522007
RA	CP009273	1524216	T→A	0.932	L13*	ydcD	uncharacterized protein	L	13	*	D21_SD_1489	D	1489	ydcD || L13* || 1524216
RA	CP009273	1533916	T→A	0.946	T978S	narZ	nitrate reductase 2 (NRZ), alpha subunit	T	978	S	D21_SD_1489	D	1489	narZ || T978S || 1533916
RA	CP009273	1572026	A→T	1	L525*	yddA	putative multidrug transporter subunit of ABC superfamily, membrane component/ATP‑binding component	L	525	*	D21_SD_1489	D	1489	yddA || L525* || 1572026
RA	CP009273	1577635	G→T	0.925	H104N	ydeO	UV‑inducible global regulator, EvgA‑, GadE‑dependent	H	104	N	D21_SD_1489	D	1489	ydeO || H104N || 1577635
RA	CP009273	1596558	T→A	0.93	L271Q	lsrA	autoinducer 2 import ATP‑binding protein	L	271	Q	D21_SD_1489	D	1489	lsrA || L271Q || 1596558
RA	CP009273	1600250	G→T	1	E315*	lsrB	autoinducer 2‑binding protein	E	315	*	D21_SD_1489	D	1489	lsrB || E315* || 1600250
RA	CP009273	1602054	A→T	1	Y151F	tam	trans‑aconitate methyltransferase	Y	151	F	D21_SD_1489	D	1489	tam || Y151F || 1602054
RA	CP009273	1605105	C→A	1	intergenic	uxaB	altronate oxidoreductase, NAD‑dependent/putative membrane‑bound diguanylate cyclase	intergenic	None	nan	D21_SD_1489	D	1489	uxaB || intergenic || 1605105
RA	CP009273	1613895	T→A	1	L22Q	marA	multiple antibiotic resistance transcriptional regulator	L	22	Q	D21_SD_1489	D	1489	marA || L22Q || 1613895
RA	CP009273	1615694	C→A	1	R36S	ydeE	putative transporter	R	36	S	D21_SD_1489	D	1489	ydeE || R36S || 1615694
RA	CP009273	1621733	T→A	1	intergenic	dcp	dipeptidyl carboxypeptidase II/NADP‑dependent 3‑hydroxy acid dehydrogenase; malonic semialdehyde reductase	intergenic	None	nan	D21_SD_1489	D	1489	dcp || intergenic || 1621733
RA	CP009273	1642639	G→T	1	intergenic	dicA	Qin prophage; putative regulator for DicB/Qin prophage; uncharacterized protein	intergenic	None	nan	D21_SD_1489	D	1489	dicA || intergenic || 1642639
RA	CP009273	1668756	A→C	0.949	Y196S	tqsA	pheromone AI‑2 transporter	Y	196	S	D21_SD_1489	D	1489	tqsA || Y196S || 1668756
RA	CP009273	1683582	C→A	1	F250L	manA	mannose‑6‑phosphate isomerase	F	250	L	D21_SD_1489	D	1489	manA || F250L || 1683582
RA	CP009273	1687003	T→A	1	R36*	uidC	putative outer membrane porin for beta‑glucuronides porin protein	R	36	*	D21_SD_1489	D	1489	uidC || R36* || 1687003
RA	CP009273	1688819	C→A	1	E504*	uidA	beta‑D‑glucuronidase	E	504	*	D21_SD_1489	D	1489	uidA || E504* || 1688819
RA	CP009273	1700008	T→A	1	intergenic	ydgK	DUF2569 family inner membrane protein/SoxR iron‑sulfur cluster reduction factor component; inner membrane protein of electron transport complex	intergenic	None	nan	D21_SD_1489	D	1489	ydgK || intergenic || 1700008
RA	CP009273	1700088	T→A	0.937	F22Y	rsxA	SoxR iron‑sulfur cluster reduction factor component; inner membrane protein of electron transport complex	F	22	Y	D21_SD_1489	D	1489	rsxA || F22Y || 1700088
RA	CP009273	1715383	C→A	1	F34L	ydhI	DUF1656 family putative inner membrane efflux pump associated protein	F	34	L	D21_SD_1489	D	1489	ydhI || F34L || 1715383
RA	CP009273	1720180	C→A	1	intergenic	ydhL	DUF1289 family protein/transcriptional repressor for the nemRA‑gloA operon, quinone‑, glyoxal‑, and HOCl‑activated	intergenic	None	nan	D21_SD_1489	D	1489	ydhL || intergenic || 1720180
RA	CP009273	1731596	C→A	1	intergenic	ydhP	putative transporter/stress response membrane	intergenic	None	nan	D21_SD_1489	D	1489	ydhP || intergenic || 1731596
RA	CP009273	1750264	G→T	1	E104*	pykF	pyruvate kinase I	E	104	*	D21_SD_1489	D	1489	pykF || E104* || 1750264
RA	CP009273	1750288	G→T	0.939	G112C	pykF	pyruvate kinase I	G	112	C	D21_SD_1489	D	1489	pykF || G112C || 1750288
RA	CP009273	1767220	T→A	1	F151Y	ydiN	MFS transporter superfamily protein	F	151	Y	D21_SD_1489	D	1489	ydiN || F151Y || 1767220
RA	CP009273	1781790	A→T	1	Q30L	ppsR	bifunctional regulatory protein: PEP synthase kinase and PEP synthase pyrophosphorylase	Q	30	L	D21_SD_1489	D	1489	ppsR || Q30L || 1781790
RA	CP009273	1784094	T→A	1	K470*	ydiU	UPF0061 family protein	K	470	*	D21_SD_1489	D	1489	ydiU || K470* || 1784094
RA	CP009273	1787242	C→A	1	D192Y	btuD	vitamin B12 transporter subunit : ATP‑binding component of ABC superfamily	D	192	Y	D21_SD_1489	D	1489	btuD || D192Y || 1787242
RA	CP009273	1810751	A→T	1	S214R	chbG	chito‑oligosaccharide deacetylase	S	214	R	D21_SD_1489	D	1489	chbG || S214R || 1810751
RA	CP009273	1823802	C→A	1	V64F	astD	succinylglutamic semialdehyde dehydrogenase	V	64	F	D21_SD_1489	D	1489	astD || V64F || 1823802
RA	CP009273	1826495	G→A	1	intergenic	astC	succinylornithine transaminase, PLP‑dependent/exonuclease III	intergenic	None	nan	D21_SD_1489	D	1489	astC || intergenic || 1826495
RA	CP009273	1832841	G→T	1	R458L	ynjC	inner membrane putative ABC superfamily transporter permease	R	458	L	D21_SD_1489	D	1489	ynjC || R458L || 1832841
RA	CP009273	1836179	G→A	1	Q72*	ynjH	DUF1496 family protein	Q	72	*	D21_SD_1489	D	1489	ynjH || Q72* || 1836179
RA	CP009273	1842276	T→A	1	intergenic	selD	selenophosphate synthase/putative oxidoreductase	intergenic	None	nan	D21_SD_1489	D	1489	selD || intergenic || 1842276
RA	CP009273	1851666	C→A	1	D121Y	ydjI	putative aldolase	D	121	Y	D21_SD_1489	D	1489	ydjI || D121Y || 1851666
RA	CP009273	1854075	C→A	1	E138*	ydjK	putative transporter	E	138	*	D21_SD_1489	D	1489	ydjK || E138* || 1854075
RA	CP009273	1858693	T→A	1	L196Q	yeaD	D‑hexose‑6‑phosphate epimerase‑like protein	L	196	Q	D21_SD_1489	D	1489	yeaD || L196Q || 1858693
RA	CP009273	1865836	G→T	1	D399Y	yeaI	putative membrane‑anchored diguanylate cyclase	D	399	Y	D21_SD_1489	D	1489	yeaI || D399Y || 1865836
RA	CP009273	1872783	C→A	1	S271*	yeaP	diguanylate cyclase	S	271	*	D21_SD_1489	D	1489	yeaP || S271* || 1872783
RA	CP009273	1880139	A→T	1	Q13L	yeaX	putative YeaWX dioxygenase beta subunit, reductase component	Q	13	L	D21_SD_1489	D	1489	yeaX || Q13L || 1880139
RA	CP009273	1881557	C→A	1	R231L	rnd	ribonuclease D	R	231	L	D21_SD_1489	D	1489	rnd || R231L || 1881557
RA	CP009273	1916375	G→T	1	intergenic	yebV	uncharacterized protein/uncharacterized protein	intergenic	None	nan	D21_SD_1489	D	1489	yebV || intergenic || 1916375
RA	CP009273	1932701	C→A	1	Q266K	pykA	pyruvate kinase II	Q	266	K	D21_SD_1489	D	1489	pykA || Q266K || 1932701
RA	CP009273	1963622	A→T	1	intergenic	cheR	chemotaxis regulator, protein‑glutamate methyltransferase/methyl‑accepting protein IV	intergenic	None	nan	D21_SD_1489	D	1489	cheR || intergenic || 1963622
RA	CP009273	1974854	G→T	1	F80L	otsA	trehalose‑6‑phosphate synthase	F	80	L	D21_SD_1489	D	1489	otsA || F80L || 1974854
RA	CP009273	1979483	C→A	1	E43*	araF	L‑arabinose transporter subunit	E	43	*	D21_SD_1489	D	1489	araF || E43* || 1979483
RA	CP009273	2005352	T→A	0.923	pseudogene	yedN	pseudogene, IpaH/YopM family	pseudogene	None	nan	D21_SD_1489	D	1489	yedN || pseudogene || 2005352
RA	CP009273	2011619	C→A	0.934	R65S	fliJ	flagellar protein	R	65	S	D21_SD_1489	D	1489	fliJ || R65S || 2011619
RA	CP009273	2036102	C→A	1	S85*	yodB	cytochrome b561 homolog	S	85	*	D21_SD_1489	D	1489	yodB || S85* || 2036102
RA	CP009273	2043643	T→A	1	L1742Q	yeeJ	putative adhesin	L	1742	Q	D21_SD_1489	D	1489	yeeJ || L1742Q || 2043643
RA	CP009273	2047039	C→A	1	intergenic	yeeL	pseudogene, glycosyltransferase homology/shikimate transporter	intergenic	None	nan	D21_SD_1489	D	1489	yeeL || intergenic || 2047039
RA	CP009273	2064466	C→A	1	pseudogene	yeeP	pseudogene, CP4‑44 prophage; 50S ribosome‑binding GTPase family;Phage or Prophage Related; putative histone	pseudogene	None	nan	D21_SD_1489	D	1489	yeeP || pseudogene || 2064466
RA	CP009273	2076118	C→T	1	intergenic	dacD	D‑alanyl‑D‑alanine carboxypeptidase (penicillin‑binding protein 6b)/exodeoxyribonuclease I; exonuclease I	intergenic	None	nan	D21_SD_1489	D	1489	dacD || intergenic || 2076118
RA	CP009273	2079063	A→C	1	intergenic	yeeE	UPF0394 family inner membrane protein/putrescine importer, low affinity	intergenic	None	nan	D21_SD_1489	D	1489	yeeE || intergenic || 2079063
RA	CP009273	2092706	T→A	1	K130I	ugd	UDP‑glucose 6‑dehydrogenase	K	130	I	D21_SD_1489	D	1489	ugd || K130I || 2092706
RA	CP009273	2093906	C→A	1	E282*	gnd	6‑phosphogluconate dehydrogenase, decarboxylating	E	282	*	D21_SD_1489	D	1489	gnd || E282* || 2093906
RA	CP009273	2099341	T→G	1	L66F	wbbI	d‑Galf:alpha‑d‑Glc beta‑1,6‑galactofuranosyltransferase	L	66	F	D21_SD_1489	D	1489	wbbI || L66F || 2099341
RA	CP009273	2103993	T→A	0.928	N170Y	rfbA	glucose‑1‑phosphate thymidylyltransferase	N	170	Y	D21_SD_1489	D	1489	rfbA || N170Y || 2103993
RA	CP009273	2107728	C→A	1	E27D	wcaN	putative regulatory subunit for GalU	E	27	D	D21_SD_1489	D	1489	wcaN || E27D || 2107728
RA	CP009273	2122629	A→T	0.928	V168D	wcaE	putative glycosyl transferase	V	168	D	D21_SD_1489	D	1489	wcaE || V168D || 2122629
RA	CP009273	2126362	C→A	1	D173Y	wcaA	putative glycosyl transferase	D	173	Y	D21_SD_1489	D	1489	wcaA || D173Y || 2126362
RA	CP009273	2128337	G→T	1	S266*	wzc	colanic acid production tyrosine‑protein kinase; autokinase; Ugd phosphorylase	S	266	*	D21_SD_1489	D	1489	wzc || S266* || 2128337
RA	CP009273	2138702	T→A	1	S652R	yegE	putative diguanylate cyclase	S	652	R	D21_SD_1489	D	1489	yegE || S652R || 2138702
RA	CP009273	2179279	A→T	1	intergenic	rcnR	transcriptional repressor of rcnA/membrane protein conferring nickel and cobalt resistance	intergenic	None	nan	D21_SD_1489	D	1489	rcnR || intergenic || 2179279
RA	CP009273	2180790	C→A	1	intergenic	rcnB	periplasmic modulator of Ni and Co efflux/putative fimbrial‑like adhesin protein	intergenic	None	nan	D21_SD_1489	D	1489	rcnB || intergenic || 2180790
RA	CP009273	2183642	C→A	1	D250Y	yehB	putative outer membrane protein	D	250	Y	D21_SD_1489	D	1489	yehB || D250Y || 2183642
RA	CP009273	2201014	C→A	1	A614E	yehM	uncharacterized protein	A	614	E	D21_SD_1489	D	1489	yehM || A614E || 2201014
RA	CP009273	2210890	G→A	1	R383C	yehY	inner membrane putative ABC superfamily transporter permease	R	383	C	D21_SD_1489	D	1489	yehY || R383C || 2210890
RA	CP009273	2211664	C→A	1	D125Y	yehY	inner membrane putative ABC superfamily transporter permease	D	125	Y	D21_SD_1489	D	1489	yehY || D125Y || 2211664
RA	CP009273	2219526	C→T	0.934	R83W	yohD	DedA family inner membrane protein	R	83	W	D21_SD_1489	D	1489	yohD || R83W || 2219526
RA	CP009273	2224076	G→A	1	intergenic	dusC	tRNA‑dihydrouridine synthase C/UPF0299 family inner membrane protein	intergenic	None	nan	D21_SD_1489	D	1489	dusC || intergenic || 2224076
RA	CP009273	2226594	G→T	1	G80C	sanA	vancomycin high temperature exclusion protein, DUF218 superfamily protein	G	80	C	D21_SD_1489	D	1489	sanA || G80C || 2226594
RA	CP009273	2236260	T→A	1	T63S	yeiB	DUF418 family putative inner membrane protein	T	63	S	D21_SD_1489	D	1489	yeiB || T63S || 2236260
RA	CP009273	2240676	C→A	1	D446Y	lysP	lysine transporter	D	446	Y	D21_SD_1489	D	1489	lysP || D446Y || 2240676
RA	CP009273	2270918	C→A	1	N380K	yejF	microcin C transporter, ATP‑binding subunit; ABC family	N	380	K	D21_SD_1489	D	1489	yejF || N380K || 2270918
RA	CP009273	2294921	G→T	1	H438N	napA	nitrate reductase, periplasmic, large subunit	H	438	N	D21_SD_1489	D	1489	napA || H438N || 2294921
RA	CP009273	2311982	C→A	1	E458D	rcsC	hybrid sensory kinase in two‑component regulatory system with RcsB and YojN	E	458	D	D21_SD_1489	D	1489	rcsC || E458D || 2311982
RA	CP009273	2317505	G→T	0.939	E194*	atoD	acetyl‑CoA:acetoacetyl‑CoA transferase, alpha subunit	E	194	*	D21_SD_1489	D	1489	atoD || E194* || 2317505
RA	CP009273	2359540	T→A	1	L45*	arnB	uridine 5'‑(beta‑1‑threo‑pentapyranosyl‑4‑ulose diphosphate) aminotransferase, PLP‑dependent	L	45	*	D21_SD_1489	D	1489	arnB || L45* || 2359540
RA	CP009273	2373159	A→C	1	C322G	menF	isochorismate synthase 2	C	322	G	D21_SD_1489	D	1489	menF || C322G || 2373159
RA	CP009273	2376921	A→G	1	K244E	elaD	protease, capable of cleaving an AMC‑ubiquitin model substrate	K	244	E	D21_SD_1489	D	1489	elaD || K244E || 2376921
RA	CP009273	2377158	G→A	1	E323K	elaD	protease, capable of cleaving an AMC‑ubiquitin model substrate	E	323	K	D21_SD_1489	D	1489	elaD || E323K || 2377158
RA	CP009273	2400876	C→T	1	intergenic	lrhA	transcriptional repressor of flagellar, motility and chemotaxis genes/valine‑pyruvate aminotransferase 2	intergenic	None	nan	D21_SD_1489	D	1489	lrhA || intergenic || 2400876
RA	CP009273	2411701	T→A	1	L381*	yfcC	putative inner membrane transporter, C4‑dicarboxylate anaerobic carrier family	L	381	*	D21_SD_1489	D	1489	yfcC || L381* || 2411701
RA	CP009273	2419993	G→T	1	S92*	hisJ	histidine/lysine/arginine/ornithine transporter subunit	S	92	*	D21_SD_1489	D	1489	hisJ || S92* || 2419993
RA	CP009273	2424448	A→C	1	intergenic	cvpA	colicin V production membrane protein/membrane‑anchored periplasmic protein involved in septation	intergenic	None	nan	D21_SD_1489	D	1489	cvpA || intergenic || 2424448
RA	CP009273	2463433	C→A	1	S275*	gtrS	serotype‑specific glucosyl transferase, CPS‑53 (KpLE1) prophage	S	275	*	D21_SD_1489	D	1489	gtrS || S275* || 2463433
RA	CP009273	2463715	C→T	0.944	A369V	gtrS	serotype‑specific glucosyl transferase, CPS‑53 (KpLE1) prophage	A	369	V	D21_SD_1489	D	1489	gtrS || A369V || 2463715
RA	CP009273	2466294	C→A	1	D23Y	yfdN	CPS‑53 (KpLE1) prophage; uncharacterized protein	D	23	Y	D21_SD_1489	D	1489	yfdN || D23Y || 2466294
RA	CP009273	2474255	T→A	1	E467D	emrY	putative multidrug efflux system	E	467	D	D21_SD_1489	D	1489	emrY || E467D || 2474255
RA	CP009273	2478201	G→T	1	E117*	evgS	hybrid sensory histidine kinase in two‑component regulatory system with EvgA	E	117	*	D21_SD_1489	D	1489	evgS || E117* || 2478201
RA	CP009273	2481488	A→T	1	intergenic	evgS	hybrid sensory histidine kinase in two‑component regulatory system with EvgA/acetyl‑CoA:oxalate CoA‑transferase	intergenic	None	nan	D21_SD_1489	D	1489	evgS || intergenic || 2481488
RA	CP009273	2499180	G→T	1	T311K	ypdF	Xaa‑Pro aminopeptidase	T	311	K	D21_SD_1489	D	1489	ypdF || T311K || 2499180
RA	CP009273	2541486	C→A	1	S9Y	yfeW	penicillin binding protein PBP4B; weak DD‑carboxypeptidase activity	S	9	Y	D21_SD_1489	D	1489	yfeW || S9Y || 2541486
RA	CP009273	2546198	T→G	1	L163R	amiA	N‑acetylmuramoyl‑l‑alanine amidase I	L	163	R	D21_SD_1489	D	1489	amiA || L163R || 2546198
RA	CP009273	2549144	C→A	1	D206Y	eutL	putative ethanol utilization carboxysome structural protein	D	206	Y	D21_SD_1489	D	1489	eutL || D206Y || 2549144
RA	CP009273	2570485	C→A	1	D418Y	maeB	malic enzyme: putative oxidoreductase/putative phosphotransacetylase	D	418	Y	D21_SD_1489	D	1489	maeB || D418Y || 2570485
RA	CP009273	2601496	T→A	1	F407L	hyfF	hydrogenase 4, membrane subunit	F	407	L	D21_SD_1489	D	1489	hyfF || F407L || 2601496
RA	CP009273	2623044	C→A	1	intergenic	yfgG	uncharacterized protein/outer membrane integrity lipoprotein	intergenic	None	nan	D21_SD_1489	D	1489	yfgG || intergenic || 2623044
RA	CP009273	2634407	C→A	0.949	D253Y	ispG	1‑hydroxy‑2‑methyl‑2‑(E)‑butenyl 4‑diphosphate synthase	D	253	Y	D21_SD_1489	D	1489	ispG || D253Y || 2634407
RA	CP009273	2634417	T→G	1	K249N	ispG	1‑hydroxy‑2‑methyl‑2‑(E)‑butenyl 4‑diphosphate synthase	K	249	N	D21_SD_1489	D	1489	ispG || K249N || 2634417
RA	CP009273	2648126	T→A	1	H56L	sseB	rhodanase‑like enzyme, sulfur transfer from thiosulfate	H	56	L	D21_SD_1489	D	1489	sseB || H56L || 2648126
RA	CP009273	2656708	C→T	1	intergenic	trmJ	tRNA mC32,mU32 2'‑O‑methyltransferase, SAM‑dependent/inositol monophosphatase	intergenic	None	nan	D21_SD_1489	D	1489	trmJ || intergenic || 2656708
RA	CP009273	2657665	T→G	1	intergenic	suhB	inositol monophosphatase/putative S9 family prolyl oligopeptidase	intergenic	None	nan	D21_SD_1489	D	1489	suhB || intergenic || 2657665
RA	CP009273	2673257	C→A	0.936	D950Y	yphG	DUF4380 domain‑containing TPR repeat protein	D	950	Y	D21_SD_1489	D	1489	yphG || D950Y || 2673257
RA	CP009273	2695194	G→T	1	A212E	recO	gap repair protein	A	212	E	D21_SD_1489	D	1489	recO || A212E || 2695194
RA	CP009273	2740055	T→A	1	Q367L	ffh	Signal Recognition Particle (SRP) component with 4.5S RNA (ffs)	Q	367	L	D21_SD_1489	D	1489	ffh || Q367L || 2740055
RA	CP009273	2749584	T→G	1	Y23D	intA	CP4‑57 prophage; integrase	Y	23	D	D21_SD_1489	D	1489	intA || Y23D || 2749584
RA	CP009273	2758842	A→T	1	intergenic	yfjL	CP4‑57 putative defective prophage, DUF4297/DUF1837 polymorphic toxin family protein/CP4‑57 prophage; uncharacterized protein	intergenic	None	nan	D21_SD_1489	D	1489	yfjL || intergenic || 2758842
RA	CP009273	2792318	C→A	1	intergenic	stpA	DNA binding protein, nucleoid‑associated/alanine exporter, alanine‑inducible, stress‑responsive	intergenic	None	nan	D21_SD_1489	D	1489	stpA || intergenic || 2792318
RA	CP009273	2830639	C→A	1	R49L	hypF	carbamoyl phosphate phosphatase and maturation protein for [NiFe] hydrogenases	R	49	L	D21_SD_1489	D	1489	hypF || R49L || 2830639
RA	CP009273	2832734	A→G	1	intergenic	ascG	asc operon transcriptional repressor; prpBC operon repressor/fused cellobiose/arbutin/salicin‑specific PTS enzymes: IIB component/IC component	intergenic	None	nan	D21_SD_1489	D	1489	ascG || intergenic || 2832734
RA	CP009273	2839326	C→A	1	E169*	hycE	hydrogenase 3, large subunit	E	169	*	D21_SD_1489	D	1489	hycE || E169* || 2839326
RA	CP009273	2841828	C→A	0.788	W258L	hycC	hydrogenase 3, membrane subunit	W	258	L	D21_SD_1489	D	1489	hycC || W258L || 2841828
RA	CP009273	2863542	A→T	1	V31E	umpG	broad specificity 5'(3')‑nucleotidase and polyphosphatase	V	31	E	D21_SD_1489	D	1489	umpG || V31E || 2863542
RA	CP009273	2871577	C→A	1	intergenic	iap	aminopeptidase in alkaline phosphatase isozyme conversion/CRISPR adaptation ssRNA endonuclease	intergenic	None	nan	D21_SD_1489	D	1489	iap || intergenic || 2871577
RA	CP009273	2887771	G→T	1	V73F	ygcP	putative antiterminator regulatory protein	V	73	F	D21_SD_1489	D	1489	ygcP || V73F || 2887771
RA	CP009273	2898371	G→T	0.932	S136*	queE	7‑carboxy‑7‑deazaguanine synthase; queosine biosynthesis	S	136	*	D21_SD_1489	D	1489	queE || S136* || 2898371
RA	CP009273	2919095	C→A	1	A130E	queF	7‑cyano‑7‑deazaguanine reductase (NADPH‑dependent)	A	130	E	D21_SD_1489	D	1489	queF || A130E || 2919095
RA	CP009273	2939832	C→A	1	E236*	mltA	membrane‑bound lytic murein transglycosylase A	E	236	*	D21_SD_1489	D	1489	mltA || E236* || 2939832
RA	CP009273	2950431	T→A	1	N605Y	ptrA	protease III	N	605	Y	D21_SD_1489	D	1489	ptrA || N605Y || 2950431
RA	CP009273	2954850	A→T	1	L313H	recC	exonuclease V (RecBCD complex), gamma chain	L	313	H	D21_SD_1489	D	1489	recC || L313H || 2954850
RA	CP009273	2977601	C→T	0.949	intergenic	kduI	hexuronate isomerase; hexuronate utilization in high osmolarity/short chain acyltransferase	intergenic	None	nan	D21_SD_1489	D	1489	kduI || intergenic || 2977601
RA	CP009273	2979881	G→T	0.943	A226S	yqeG	putative transporter	A	226	S	D21_SD_1489	D	1489	yqeG || A226S || 2979881
RA	CP009273	2983568	C→A	1	R51I	yqeK	uncharacterized protein	R	51	I	D21_SD_1489	D	1489	yqeK || R51I || 2983568
RA	CP009273	2985472	T→A	1	F7Y	ygeH	putative transcriptional regulator	F	7	Y	D21_SD_1489	D	1489	ygeH || F7Y || 2985472
RA	CP009273	2988934	G→T	1	pseudogene	ygeN	pseudogene	pseudogene	None	nan	D21_SD_1489	D	1489	ygeN || pseudogene || 2988934
RA	CP009273	3006302	T→A	1	T433S	yqeB	XdhC‑CoxI family protein with NAD(P)‑binding Rossman fold	T	433	S	D21_SD_1489	D	1489	yqeB || T433S || 3006302
RA	CP009273	3008988	T→G	1	L157R	mocA	CTP:molybdopterin cytidylyltransferase	L	157	R	D21_SD_1489	D	1489	mocA || L157R || 3008988
RA	CP009273	3010667	G→T	1	D417Y	ygfK	putative Fe‑S subunit oxidoreductase subunit	D	417	Y	D21_SD_1489	D	1489	ygfK || D417Y || 3010667
RA	CP009273	3019768	C→A	1	S215Y	guaD	guanine deaminase	S	215	Y	D21_SD_1489	D	1489	guaD || S215Y || 3019768
RA	CP009273	3031320	A→T	0.904	L49Q	recJ	ssDNA exonuclease, 5' ‑‑> 3'‑specific	L	49	Q	D21_SD_1489	D	1489	recJ || L49Q || 3031320
RA	CP009273	3040479	T→G	1	Q641P	gcvP	glycine decarboxylase, PLP‑dependent, subunit (protein P) of glycine cleavage complex	Q	641	P	D21_SD_1489	D	1489	gcvP || Q641P || 3040479
RA	CP009273	3047820	A→T	0.913	V127E	pepP	proline aminopeptidase P II	V	127	E	D21_SD_1489	D	1489	pepP || V127E || 3047820
RA	CP009273	3074995	T→A	1	intergenic	tktA	transketolase 1, thiamine triphosphate‑binding/Phe‑Phe periplasmic metalloprotease, OM lipoprotein; low salt‑inducible; heat shock protein that binds Era	intergenic	None	nan	D21_SD_1489	D	1489	tktA || intergenic || 3074995
RA	CP009273	3107261	C→A	1	D151Y	pppA	bifunctional prepilin leader peptidase/ methylase	D	151	Y	D21_SD_1489	D	1489	pppA || D151Y || 3107261
RA	CP009273	3116446	A→C	1	L240R	glcB	malate synthase G	L	240	R	D21_SD_1489	D	1489	glcB || L240R || 3116446
RA	CP009273	3132914	G→T	0.949	D277Y	yghU	putative S‑transferase	D	277	Y	D21_SD_1489	D	1489	yghU || D277Y || 3132914
RA	CP009273	3138648	T→A	1	N325Y	hybO	hydrogenase 2, small subunit	N	325	Y	D21_SD_1489	D	1489	hybO || N325Y || 3138648
RA	CP009273	3138777	C→A	1	G282C	hybO	hydrogenase 2, small subunit	G	282	C	D21_SD_1489	D	1489	hybO || G282C || 3138777
RA	CP009273	3143969	G→T	1	intergenic	yghA	putative oxidoreductase/membrane spanning protein in TonB‑ExbB‑ExbD complex	intergenic	None	nan	D21_SD_1489	D	1489	yghA || intergenic || 3143969
RA	CP009273	3169196	T→A	1	E57V	yqiA	acyl CoA esterase	E	57	V	D21_SD_1489	D	1489	yqiA || E57V || 3169196
RA	CP009273	3172251	C→A	1	R260S	tolC	transport channel	R	260	S	D21_SD_1489	D	1489	tolC || R260S || 3172251
RA	CP009273	3240709	C→A	1	F233L	exuR	hexuronate regulon transcriptional repressor; autorepressor	F	233	L	D21_SD_1489	D	1489	exuR || F233L || 3240709
RA	CP009273	3265578	G→T	1	A178E	garR	tartronate semialdehyde reductase	A	178	E	D21_SD_1489	D	1489	garR || A178E || 3265578
RA	CP009273	3275178	A→T	0.768	intergenic	agaA	pseudogene, N‑acetylgalactosamine‑6‑phosphate deacetylase fragment; putative N‑acetylgalactosamine‑6‑phosphate deacetylase/tagatose‑6‑phosphate ketose/aldose isomerase	intergenic	None	nan	D21_SD_1489	D	1489	agaA || intergenic || 3275178
RA	CP009273	3307024	C→A	1	G784C	infB	translation initiation factor IF‑2	G	784	C	D21_SD_1489	D	1489	infB || G784C || 3307024
RA	CP009273	3323991	C→A	0.926	D375Y	obgE	GTPase involved in cell partioning and DNA repair	D	375	Y	D21_SD_1489	D	1489	obgE || D375Y || 3323991
RA	CP009273	3328119	C→T	0.929	intergenic	ispB	octaprenyl diphosphate synthase/malPQ operon transcriptional activator	intergenic	None	nan	D21_SD_1489	D	1489	ispB || intergenic || 3328119
RA	CP009273	3331307	T→A	0.949	N172Y	mlaD	ABC transporter maintaining OM lipid asymmetry, anchored periplasmic binding protein	N	172	Y	D21_SD_1489	D	1489	mlaD || N172Y || 3331307
RA	CP009273	3343866	A→G	1	intergenic	elbB	isoprenoid biosynthesis protein with amidotransferase‑like domain/sRNA positive antisense regulator of rpoS; binds Hfq	intergenic	None	nan	D21_SD_1489	D	1489	elbB || intergenic || 3343866
RA	CP009273	3415702	T→A	1	L340Q	yhdY	putative amino‑acid transporter subunit	L	340	Q	D21_SD_1489	D	1489	yhdY || L340Q || 3415702
RA	CP009273	3433098	G→T	1	F87L	rplQ	50S ribosomal subunit protein L17	F	87	L	D21_SD_1489	D	1489	rplQ || F87L || 3433098
RA	CP009273	3465938	A→T	1	S312R	fusA	protein chain elongation factor EF‑G, GTP‑binding	S	312	R	D21_SD_1489	D	1489	fusA || S312R || 3465938
RA	CP009273	3493210	C→T	1	intergenic	yhfL	small lipoprotein/putative fructoselysine transporter	intergenic	None	nan	D21_SD_1489	D	1489	yhfL || intergenic || 3493210
RA	CP009273	3518052	C→A	1	P608Q	mrcA	fused penicillin‑binding protein 1a: murein transglycosylase/murein transpeptidase	P	608	Q	D21_SD_1489	D	1489	mrcA || P608Q || 3518052
RA	CP009273	3538583	C→A	1	R115S	gntX	DNA catabolic protein	R	115	S	D21_SD_1489	D	1489	gntX || R115S || 3538583
RA	CP009273	3561174	A→T	0.902	Y74N	glgA	glycogen synthase	Y	74	N	D21_SD_1489	D	1489	glgA || Y74N || 3561174
RA	CP009273	3566100	G→T	1	R255S	glgB	1,4‑alpha‑glucan branching enzyme	R	255	S	D21_SD_1489	D	1489	glgB || R255S || 3566100
RA	CP009273	3571015	C→T	1	intergenic	gntK	gluconate kinase 2/d‑gluconate inducible gluconate regulon transcriptional repressor	intergenic	None	nan	D21_SD_1489	D	1489	gntK || intergenic || 3571015
RA	CP009273	3575032	C→A	1	intergenic	yhhY	putative acetyltransferase/putative Hcp1 family polymorphic toxin protein; putative colicin‑like DNase/tRNase activity	intergenic	None	nan	D21_SD_1489	D	1489	yhhY || intergenic || 3575032
RA	CP009273	3576745	G→T	1	pseudogene	yrhA	pseudogene, interrupted by IS1E	pseudogene	None	nan	D21_SD_1489	D	1489	yrhA || pseudogene || 3576745
RA	CP009273	3577827	A→G	1	intergenic	yrhA	pseudogene, interrupted by IS1E/stable heat shock chaperone	intergenic	None	nan	D21_SD_1489	D	1489	yrhA || intergenic || 3577827
RA	CP009273	3616132	A→T	0.775	Q1194L	rhsB	Rhs family putative polymorphic toxin, putative neighboring cell growth inhibitor	Q	1194	L	D21_SD_1489	D	1489	rhsB || Q1194L || 3616132
RA	CP009273	3624198	T→A	0.94	intergenic	yhiI	putative membrane fusion protein (MFP) of efflux pump/DUF4049 family protein	intergenic	None	nan	D21_SD_1489	D	1489	yhiI || intergenic || 3624198
RA	CP009273	3650639	C→A	1	F95L	hdeD	acid‑resistance membrane protein	F	95	L	D21_SD_1489	D	1489	hdeD || F95L || 3650639
RA	CP009273	3654987	T→A	0.942	L405Q	mdtF	anaerobic multidrug efflux transporter, ArcA‑regulated	L	405	Q	D21_SD_1489	D	1489	mdtF || L405Q || 3654987
RA	CP009273	3665383	G→T	1	intergenic	yhjB	putative DNA‑binding transcriptional response regulator/LysR family putative transcriptional regulator	intergenic	None	nan	D21_SD_1489	D	1489	yhjB || intergenic || 3665383
RA	CP009273	3665485	T→A	1	intergenic	yhjB	putative DNA‑binding transcriptional response regulator/LysR family putative transcriptional regulator	intergenic	None	nan	D21_SD_1489	D	1489	yhjB || intergenic || 3665485
RA	CP009273	3674442	G→T	1	R287S	yhjJ	putative periplasmic M16 family chaperone	R	287	S	D21_SD_1489	D	1489	yhjJ || R287S || 3674442
RA	CP009273	3674730	C→A	1	D191Y	yhjJ	putative periplasmic M16 family chaperone	D	191	Y	D21_SD_1489	D	1489	yhjJ || D191Y || 3674730
RA	CP009273	3706911	T→A	1	F154I	tag	3‑methyl‑adenine DNA glycosylase I, constitutive	F	154	I	D21_SD_1489	D	1489	tag || F154I || 3706911
RA	CP009273	3707491	A→T	1	L755Q	bisC	biotin sulfoxide reductase	L	755	Q	D21_SD_1489	D	1489	bisC || L755Q || 3707491
RA	CP009273	3722763	C→A	1	intergenic	xylB	xylulokinase/D‑xylose isomerase	intergenic	None	nan	D21_SD_1489	D	1489	xylB || intergenic || 3722763
RA	CP009273	3729221	C→A	1	R295S	xylR	xylose divergent operon transcriptional activator	R	295	S	D21_SD_1489	D	1489	xylR || R295S || 3729221
RA	CP009273	3732549	G→T	1	D565Y	malS	alpha‑amylase	D	565	Y	D21_SD_1489	D	1489	malS || D565Y || 3732549
RA	CP009273	3735077	A→T	0.943	F272L	yiaJ	transcriptional repressor of yiaK‑S operon	F	272	L	D21_SD_1489	D	1489	yiaJ || F272L || 3735077
RA	CP009273	3738088	T→A	1	F134Y	yiaM	2,3‑diketo‑L‑gulonate TRAP transporter small permease protein	F	134	Y	D21_SD_1489	D	1489	yiaM || F134Y || 3738088
RA	CP009273	3740113	C→A	1	F220L	yiaO	2,3‑diketo‑L‑gulonate‑binding periplasmic protein	F	220	L	D21_SD_1489	D	1489	yiaO || F220L || 3740113
RA	CP009273	3751360	C→T	0.773	intergenic	yiaY	putative Fe‑containing alcohol dehydrogenase, Pfam00465 family/selenocysteinyl‑tRNA‑specific translation factor	intergenic	None	nan	D21_SD_1489	D	1489	yiaY || intergenic || 3751360
RA	CP009273	3772732	G→T	1	A107S	lldR	dual role activator/repressor for lldPRD operon	A	107	S	D21_SD_1489	D	1489	lldR || A107S || 3772732
RA	CP009273	3780573	C→A	1	R126S	envC	activator of AmiB,C murein hydrolases, septal ring factor	R	126	S	D21_SD_1489	D	1489	envC || R126S || 3780573
RA	CP009273	3782439	G→T	1	R335S	waaH	LPS(HepIII)‑glucuronic acid glycosyltransferase	R	335	S	D21_SD_1489	D	1489	waaH || R335S || 3782439
RA	CP009273	3783727	C→A	1	A327S	tdh	L‑threonine 3‑dehydrogenase, NAD(P)‑binding	A	327	S	D21_SD_1489	D	1489	tdh || A327S || 3783727
RA	CP009273	3784878	A→T	1	L345Q	kbl	glycine C‑acetyltransferase	L	345	Q	D21_SD_1489	D	1489	kbl || L345Q || 3784878
RA	CP009273	3798582	C→A	1	Q243H	waaP	kinase that phosphorylates core heptose of lipopolysaccharide	Q	243	H	D21_SD_1489	D	1489	waaP || Q243H || 3798582
RA	CP009273	3811917	C→A	1	N266K	dinD	DNA damage‑inducible protein	N	266	K	D21_SD_1489	D	1489	dinD || N266K || 3811917
RA	CP009273	3824948	T→A	1	W378R	yicH	putative inner membrane‑anchored periplasmic AsmA family protein	W	378	R	D21_SD_1489	D	1489	yicH || W378R || 3824948
RA	CP009273	3832308	G→C	1	S234T	yicL	EamA family inner membrane putative transporter	S	234	T	D21_SD_1489	D	1489	yicL || S234T || 3832308
RA	CP009273	3842467	C→A	1	G344W	uhpB	sensory histidine kinase in two‑component regulatory sytem with UhpA	G	344	W	D21_SD_1489	D	1489	uhpB || G344W || 3842467
RA	CP009273	3869711	A→C	1	V201G	yidA	sugar phosphate phosphatase; substrates include erythrose 4‑P and mannose 1‑P phosphatase	V	201	G	D21_SD_1489	D	1489	yidA || V201G || 3869711
RA	CP009273	3871587	G→T	1	N631K	gyrB	DNA gyrase, subunit B	N	631	K	D21_SD_1489	D	1489	gyrB || N631K || 3871587
RA	CP009273	3875671	G→A	1	T4I	dnaN	DNA polymerase III, beta subunit	T	4	I	D21_SD_1489	D	1489	dnaN || T4I || 3875671
RA	CP009273	3890808	A→T	1	intergenic	yieH	phosphoenolpyruvate and 6‑phosphogluconate phosphatase/PRK09823 family inner membrane protein, creBC regulon	intergenic	None	nan	D21_SD_1489	D	1489	yieH || intergenic || 3890808
RA	CP009273	3891001	A→G	1	I46V	cbrB	PRK09823 family inner membrane protein, creBC regulon	I	46	V	D21_SD_1489	D	1489	cbrB || I46V || 3891001
RA	CP009273	3906734	T→A	0.927	N99Y	glmS	L‑glutamine:D‑fructose‑6‑phosphate aminotransferase	N	99	Y	D21_SD_1489	D	1489	glmS || N99Y || 3906734
RA	CP009273	3908627	C→T	0.656	intergenic	glmU	fused N‑acetyl glucosamine‑1‑phosphate uridyltransferase/glucosamine‑1‑phosphate acetyl transferase/F1 sector of membrane‑bound ATP synthase, epsilon subunit	intergenic	None	nan	D21_SD_1489	D	1489	glmU || intergenic || 3908627
RA	CP009273	3936834	G→T	1	noncoding	gltU	tRNA‑Glu	noncoding	None	nan	D21_SD_1489	D	1489	gltU || noncoding || 3936834
RA	CP009273	3958147	G→T	1	R282S	rhlB	ATP‑dependent RNA helicase	R	282	S	D21_SD_1489	D	1489	rhlB || R282S || 3958147
RA	CP009273	3968252	A→T	1	L142F	wecD	TDP‑fucosamine acetyltransferase	L	142	F	D21_SD_1489	D	1489	wecD || L142F || 3968252
RA	CP009273	3970746	A→T	0.731	Q370L	wzxE	O‑antigen translocase	Q	370	L	D21_SD_1489	D	1489	wzxE || Q370L || 3970746
RA	CP009273	3983298	G→T	1	R277S	hemC	hydroxymethylbilane synthase	R	277	S	D21_SD_1489	D	1489	hemC || R277S || 3983298
RA	CP009273	3988488	T→G	1	F123V	dapF	diaminopimelate epimerase	F	123	V	D21_SD_1489	D	1489	dapF || F123V || 3988488
RA	CP009273	3993534	A→G	1	intergenic	uvrD	DNA‑dependent ATPase I and helicase II/DUF2233 family protein	intergenic	None	nan	D21_SD_1489	D	1489	uvrD || intergenic || 3993534
RA	CP009273	3993566	A→G	1	intergenic	uvrD	DNA‑dependent ATPase I and helicase II/DUF2233 family protein	intergenic	None	nan	D21_SD_1489	D	1489	uvrD || intergenic || 3993566
RA	CP009273	4020049	C→G	1	P55A	fre	NAD(P)H‑flavin reductase	P	55	A	D21_SD_1489	D	1489	fre || P55A || 4020049
RA	CP009273	4034118	G→T	1	intergenic	rrfA	5S ribosomal RNA of rrnA operon/molybdopterin‑guanine dinucleotide biosynthesis protein B	intergenic	None	nan	D21_SD_1489	D	1489	rrfA || intergenic || 4034118
RA	CP009273	4036012	G→T	1	D80Y	srkA	stress response kinase A; MazF antagonist; Thr/Ser kinase involved in Cpx stress response	D	80	Y	D21_SD_1489	D	1489	srkA || D80Y || 4036012
RA	CP009273	4040044	A→C	1	intergenic	yihG	inner membrane protein, inner membrane acyltransferase/fused DNA polymerase I 5'‑>3' polymerase/3'‑>5' exonuclease/5'‑>3' exonuclease	intergenic	None	nan	D21_SD_1489	D	1489	yihG || intergenic || 4040044
RA	CP009273	4045386	G→T	1	intergenic	yihI	activator of Der GTPase/coproporphyrinogen III oxidase, SAM and NAD(P)H dependent, oxygen‑independent	intergenic	None	nan	D21_SD_1489	D	1489	yihI || intergenic || 4045386
RA	CP009273	4053774	G→T	1	intergenic	typA	GTP‑binding protein/putative DNA‑binding transcriptional regulator	intergenic	None	nan	D21_SD_1489	D	1489	typA || intergenic || 4053774
RA	CP009273	4055171	G→C	1	G216A	yihM	putative sugar phosphate isomerase	G	216	A	D21_SD_1489	D	1489	yihM || G216A || 4055171
RA	CP009273	4063127	T→A	1	N212I	yihR	mutarotase superfamily protein, YihR family	N	212	I	D21_SD_1489	D	1489	yihR || N212I || 4063127
RA	CP009273	4110457	A→T	1	S407T	hslU	molecular chaperone and ATPase component of HslUV protease	S	407	T	D21_SD_1489	D	1489	hslU || S407T || 4110457
RA	CP009273	4125474	T→A	0.94	L571Q	katG	catalase‑peroxidase HPI, heme b‑containing	L	571	Q	D21_SD_1489	D	1489	katG || L571Q || 4125474
[truncated: 913 more rows]

## Sheet: 5
fluxes	reaction_id	gene_id_0	gene_id_1	gene_id_2	gene_id_3	gene_id_4	gene_id_5	gene_id_6	gene_id_7	gene_id_8	gene_id_9	gene_0	enzyme_name_0	gene_1	enzyme_name_1	gene_2	enzyme_name_2	gene_3	enzyme_name_3	gene_4	enzyme_name_4	gene_5	enzyme_name_5	gene_6	enzyme_name_6	gene_7	enzyme_name_7	gene_8	enzyme_name_8	gene_9	enzyme_name_9	reaction_short	reaction_full
[truncated: 117 more rows]

[truncated: 13 more sheets: 6, 7-GO_enrichment, 7-ribosome_genes, 8, 9, 10, 11, 12, 13, 14, 15-MEcoli_Ref_2, 15-MEcoli_Ref_2 + pl_ita, 16]
