# Supplementary material for: A synthetic methylotrophic Escherichia coli as a chassis for bioproduction from methanol
Source: Nat Catal. 2024 Apr 23;7(5):560–73. doi: 10.1038/s41929-024-01137-0 (PMC11136667; doi:10.1038/s41929-024-01137-0)
Supplement: Supplementary file 3 — Plasmid map of pl_lac. [file 41929_2024_1137_MOESM3_ESM.gb]

LOCUS       pl_lac 3588 bp ds-DNA     circular     12-MAR-2023
DEFINITION  .
COMMENT     Imported using the Genbank importer. File name:
            ptet_strongrbs_gfp.gb
FEATURES             Location/Qualifiers
     promoter        complement(449..551)
                     /label="cat promoter"
                     /ApEinfo_revcolor="#c7b0e3"
                     /ApEinfo_fwdcolor="#c7b0e3"
     CDS             complement(581..1204)
                     /label="tetR"
                     /ApEinfo_revcolor="#85dae9"
                     /ApEinfo_fwdcolor="#85dae9"
     CDS             complement(581..1204)
                     /label="tetR translation"
                     /ApEinfo_revcolor="#84b0dc"
                     /ApEinfo_fwdcolor="#84b0dc"
                     /translation="MSRLDKSKVINSALELLNEVGIEGLTTRKLAQKLGVEQPTLYWHVKNKRALLDALAIEMLDRHHTHFCPLEGESWQDFLRNNAKSFRCALLSHRDGAKVHLGTRPTEKQYETLENQLAFLCQQGFSLENALYALSAVGHFTLGCVLEDQEHQVAKEERETPTTDSMPPLLRQAIELFDHQGAEPAFLFGLELIICGLEKQLKCESGS*"
     promoter        1223..1278
                     /label="tetR/tetA promoters"
                     /ApEinfo_revcolor="#b7e6d7"
                     /ApEinfo_fwdcolor="#b7e6d7"
     protein_bind    1251..1281
                     /label="tet response element"
                     /ApEinfo_revcolor="#75c6a9"
                     /ApEinfo_fwdcolor="#75c6a9"
     RBS             1296..1307
                     /label="strong bacterial ribosome binding site (Elowitz and Leibler, 2000)"
                     /ApEinfo_revcolor="#75c6a9"
                     /ApEinfo_fwdcolor="#75c6a9"
     CDS             1314..2303
                     /label="LDH_STREI"
                     /ApEinfo_revcolor="#75c6a9"
                     /ApEinfo_fwdcolor="#75c6a9"
     CDS             1314..2303
                     /label="LDH_STREI translation"
                     /ApEinfo_revcolor="#84b0dc"
                     /ApEinfo_fwdcolor="#84b0dc"
                     /translation="MTATKQHKKVILVGDGAVGSSYAFALVNQGIAQELGIIEIPQLFNKAVGDAEDLSHALAFTSPKKIYAAKYEDCADADLVVITAGAPQKPGETRLDLVGKNLAINKSIVTEVVKSGFKGIFLVAANPVDVLTYSTWKFSGFPKERVIGSGTSLDSARFRQALAEKLDVDARSVHAYIMGEHGDSEFAVWSHANVAGVNLESYLKDVQNVEEAELVELFEGVRDAAYSIINKKGATFYGIAVALARITKAILNDENAVLPLSVFQEGQYANVTDCYIGQPAIVGAHGIVRPVNIPLNDAEQQKMEASAKELKAIIDEAFSKEEFASACKN*"
     terminator      2327..2398
                     /label="rrnB T1 terminator"
                     /ApEinfo_revcolor="#75c6a9"
                     /ApEinfo_fwdcolor="#75c6a9"
     terminator      2414..2441
                     /label="T7Te terminator"
                     /ApEinfo_revcolor="#75c6a9"
                     /ApEinfo_fwdcolor="#75c6a9"
     rep_origin      complement(2603..3148)
                     /label="p15A ori"
                     /ApEinfo_revcolor="#c6c9d1"
                     /ApEinfo_fwdcolor="#c6c9d1"
     terminator      complement(3262..3356)
                     /label="lambda t0 terminator"
                     /ApEinfo_revcolor="#c7b0e3"
                     /ApEinfo_fwdcolor="#c7b0e3"
     CDS             complement(3377..448)
                     /label="cat"
                     /ApEinfo_revcolor="#c7b0e3"
                     /ApEinfo_fwdcolor="#c7b0e3"
     CDS             complement(3377..448)
                     /label="cat translation"
                     /ApEinfo_revcolor="#84b0dc"
                     /ApEinfo_fwdcolor="#84b0dc"
                     /translation="MEKKITGYTTVDISQWHRKEHFEAFQSVAQCTYNQTVQLDITAFLKTVKKNKHKFYPAFIHILARLMNAHPEFRMAMKDGELVIWDSVHPCYTVFHEQTETFSSLWSEYHDDFRQFLHIYSQDVACYGENLAYFPKGFIENMFFVSANPWVSFTSFDLNVANMDNFFAPVFTMGKYYTQGDKVLMPLAIQVHHAVCDGFHVGRMLNELQQYCDEWQGGA*"
ORIGIN
        1 AGGGATTGGC TGAGACGAAA AACATATTCT CAATAAACCC TTTAGGGAAA TAGGCCAGGT
       61 TTTCACCGTA ACACGCCACA TCTTGCGAAT ATATGTGTAG AAACTGCCGG AAATCGTCGT
      121 GGTATTCACT CCAGAGCGAT GAAAACGTTT CAGTTTGCTC ATGGAAAACG GTGTAACAAG
      181 GGTGAACACT ATCCCATATC ACCAGCTCAC CGTCTTTCAT TGCCATACGA AATTCCGGAT
      241 GAGCATTCAT CAGGCGGGCA AGAATGTGAA TAAAGGCCGG ATAAAACTTG TGCTTATTTT
      301 TCTTTACGGT CTTTAAAAAG GCCGTAATAT CCAGCTGAAC GGTCTGGTTA TAGGTACATT
      361 GAGCAACTGA CTGAAATGCC TCAAAATGTT CTTTACGATG CCATTGGGAT ATATCAACGG
      421 TGGTATATCC AGTGATTTTT TTCTCCATTT TAGCTTCCTT AGCTCCTGAA AATCTCGATA
      481 ACTCAAAAAA TACGCCCGGT AGTGATCTTA TTTCATTATG GTGAAAGTTG GAACCTCTTA
      541 CGTGCCGATC AACGTCTCAT TTTCGCCAGA TATCGACGTC TTAAGACCCA CTTTCACATT
      601 TAAGTTGTTT TTCTAATCCG CATATGATCA ATTCAAGGCC GAATAAGAAG GCTGGCTCTG
      661 CACCTTGGTG ATCAAATAAT TCGATAGCTT GTCGTAATAA TGGCGGCATA CTATCAGTAG
      721 TAGGTGTTTC CCTTTCTTCT TTAGCGACTT GATGCTCTTG ATCTTCCAAT ACGCAACCTA
      781 AAGTAAAATG CCCCACAGCG CTGAGTGCAT ATAATGCATT CTCTAGTGAA AAACCTTGTT
      841 GGCATAAAAA GGCTAATTGA TTTTCGAGAG TTTCATACTG TTTTTCTGTA GGCCGTGTAC
      901 CTAAATGTAC TTTTGCTCCA TCGCGATGAC TTAGTAAAGC ACATCTAAAA CTTTTAGCGT
      961 TATTACGTAA AAAATCTTGC CAGCTTTCCC CTTCTAAAGG GCAAAAGTGA GTATGGTGCC
     1021 TATCTAACAT CTCAATGGCT AAGGCGTCGA GCAAAGCCCG CTTATTTTTT ACATGCCAAT
     1081 ACAATGTAGG CTGCTCTACA CCTAGCTTCT GGGCGAGTTT ACGGGTTGTT AAACCTTCGA
     1141 TTCCGACCTC ATTAAGCAGC TCTAATGCGC TGTTAATCAC TTTACTTTTA TCTAATCTAG
     1201 ACATCATTAA TTCCTAATTT TTGTTGACAC TCTATCGTTG ATAGAGTTAT TTTACCACTC
     1261 CCTATCAGTG ATAGAGAAAA GAATTCAAAA GATCTAAAGA GGAGAAAGGA TCTATGACCG
     1321 CGACGAAACA ACACAAAAAG GTGATACTGG TTGGGGACGG TGCTGTAGGA TCATCTTACG
     1381 CGTTTGCACT GGTCAACCAG GGCATCGCCC AGGAATTGGG GATCATTGAG ATCCCGCAGC
     1441 TTTTTAATAA AGCTGTCGGG GACGCGGAGG ATCTGAGCCA TGCCCTTGCC TTCACGAGCC
     1501 CCAAAAAAAT TTATGCGGCA AAATATGAAG ACTGCGCAGA TGCTGACCTG GTGGTAATCA
     1561 CGGCTGGCGC GCCACAGAAA CCGGGGGAAA CCCGTCTGGA CCTCGTCGGA AAAAACTTGG
     1621 CAATCAATAA AAGTATTGTG ACCGAAGTCG TTAAGAGTGG CTTCAAAGGC ATATTCTTGG
     1681 TTGCCGCCAA CCCTGTGGAT GTGTTAACGT ATAGTACCTG GAAATTTTCA GGGTTTCCAA
     1741 AAGAACGCGT TATAGGTTCC GGTACTTCCC TCGATTCGGC GAGATTCCGG CAAGCACTGG
     1801 CGGAGAAACT TGATGTAGAT GCACGCAGCG TTCATGCCTA TATTATGGGG GAACATGGGG
     1861 ACTCTGAATT TGCGGTGTGG AGTCACGCAA ATGTGGCAGG TGTTAACCTC GAATCCTATC
     1921 TTAAAGATGT GCAAAATGTG GAGGAGGCAG AGCTGGTAGA GTTATTTGAG GGTGTTCGAG
     1981 ACGCAGCATA TTCGATCATA AATAAAAAAG GTGCGACATT TTATGGAATA GCAGTAGCGT
     2041 TAGCACGCAT CACCAAAGCT ATTCTGAATG ACGAAAACGC CGTATTGCCT CTCTCAGTCT
     2101 TCCAGGAAGG CCAATACGCT AACGTCACGG ACTGCTATAT TGGTCAGCCT GCCATAGTAG
     2161 GCGCACACGG TATTGTACGC CCTGTTAACA TCCCGCTTAA CGATGCAGAG CAGCAGAAAA
     2221 TGGAAGCATC GGCGAAGGAA CTGAAAGCTA TCATCGACGA AGCGTTCTCT AAAGAGGAAT
     2281 TTGCCTCCGC ATGTAAAAAT TGACTCGAGT AAGGATCTCC AGGCATCAAA TAAAACGAAA
     2341 GGCTCAGTCG AAAGACTGGG CCTTTCGTTT TATCTGTTGT TTGTCGGTGA ACGCTCTCTA
     2401 CTAGAGTCAC ACTGGCTCAC CTTCGGGTGG GCCTTTCTGC GTTTATACCT AGGGATATAT
     2461 TCCGCTTCCT CGCTCACTGA CTCGCTACGC TCGGTCGTTC GACTGCGGCG AGCGGAAATG
     2521 GCTTACGAAC GGGGCGGAGA TTTCCTGGAA GATGCCAGGA AGATACTTAA CAGGGAAGTG
     2581 AGAGGGCCGC GGCAAAGCCG TTTTTCCATA GGCTCCGCCC CCCTGACAAG CATCACGAAA
     2641 TCTGACGCTC AAATCAGTGG TGGCGAAACC CGACAGGACT ATAAAGATAC CAGGCGTTTC
     2701 CCCCTGGCGG CTCCCTCGTG CGCTCTCCTG TTCCTGCCTT TCGGTTTACC GGTGTCATTC
     2761 CGCTGTTATG GCCGCGTTTG TCTCATTCCA CGCCTGACAC TCAGTTCCGG GTAGGCAGTT
     2821 CGCTCCAAGC TGGACTGTAT GCACGAACCC CCCGTTCAGT CCGACCGCTG CGCCTTATCC
     2881 GGTAACTATC GTCTTGAGTC CAACCCGGAA AGACATGCAA AAGCACCACT GGCAGCAGCC
     2941 ACTGGTAATT GATTTAGAGG AGTTAGTCTT GAAGTCATGC GCCGGTTAAG GCTAAACTGA
     3001 AAGGACAAGT TTTGGTGACT GCGCTCCTCC AAGCCAGTTA CCTCGGTTCA AAGAGTTGGT
     3061 AGCTCAGAGA ACCTTCGAAA AACCGCCCTG CAAGGCGGTT TTTTCGTTTT CAGAGCAAGA
     3121 GATTACGCGC AGACCAAAAC GATCTCAAGA AGATCATCTT ATTAATCAGA TAAAATATTT
     3181 CTAGATTTCA GTGCAATTTA TCTCTTCAAA TGTAGCACCT GAAGTCAGCC CCATACGATA
     3241 TAAGTTGTTA CTAGTGCTTG GATTCTCACC AATAAAAAAC GCCCGGCGGC AACCGAGCGT
     3301 TCTGAACAAA TCCAGATGGA GTTCTGAGGT CATTACTGGA TCTATCAACA GGAGTCCAAG
     3361 CGAGCTCGAT ATCAAATTAC GCCCCGCCCT GCCACTCATC GCAGTACTGT TGTAATTCAT
     3421 TAAGCATTCT GCCGACATGG AAGCCATCAC AAACGGCATG ATGAACCTGA ATCGCCAGCG
     3481 GCATCAGCAC CTTGTCGCCT TGCGTATAAT ATTTGCCCAT GGTGAAAACG GGGGCGAAGA
     3541 AGTTGTCCAT ATTGGCCACG TTTAAATCAA AACTGGTGAA ACTCACCC
//
