# Supplementary material for: A synthetic methylotrophic Escherichia coli as a chassis for bioproduction from methanol
Source: Nat Catal. 2024 Apr 23;7(5):560–73. doi: 10.1038/s41929-024-01137-0 (PMC11136667; doi:10.1038/s41929-024-01137-0)
Supplement: Supplementary file 4 — Plasmid map of pl_empty. [file 41929_2024_1137_MOESM4_ESM.gb]

LOCUS       pl_empty      2557 bp ds-DNA     circular     12-MAR-2023
DEFINITION  .
FEATURES             Location/Qualifiers
     promoter        complement(452..554)
                     /label="cat promoter"
                     /ApEinfo_revcolor="#c7b0e3"
                     /ApEinfo_fwdcolor="#c7b0e3"
     CDS             complement(584..1207)
                     /label="TetR"
                     /ApEinfo_revcolor="#85dae9"
                     /ApEinfo_fwdcolor="#85dae9"
     promoter        1226..1281
                     /label="tetR/tetA promoters"
                     /ApEinfo_revcolor="#b7e6d7"
                     /ApEinfo_fwdcolor="#b7e6d7"
     protein_bind    1254..1282
                     /label="tet response element"
                     /ApEinfo_revcolor="#75c6a9"
                     /ApEinfo_fwdcolor="#75c6a9"
     terminator      1299..1370
                     /label="rrnB T1 terminator"
                     /ApEinfo_revcolor="#75c6a9"
                     /ApEinfo_fwdcolor="#75c6a9"
     terminator      1386..1413
                     /label="T7Te terminator"
                     /ApEinfo_revcolor="#75c6a9"
                     /ApEinfo_fwdcolor="#75c6a9"
     rep_origin      complement(1575..2120)
                     /label="p15A ori"
                     /ApEinfo_revcolor="#c6c9d1"
                     /ApEinfo_fwdcolor="#c6c9d1"
     terminator      complement(2234..2328)
                     /label="lambda t0 terminator"
                     /ApEinfo_revcolor="#c7b0e3"
                     /ApEinfo_fwdcolor="#c7b0e3"
     CDS             complement(2349..451)
                     /label="cat"
                     /ApEinfo_revcolor="#c7b0e3"
                     /ApEinfo_fwdcolor="#c7b0e3"
ORIGIN
        1 cccagggatt ggctgagacg aaaaacatat tctcaataaa ccctttaggg aaataggcca
       61 ggttttcacc gtaacacgcc acatcttgcg aatatatgtg tagaaactgc cggaaatcgt
      121 cgtggtattc actccagagc gatgaaaacg tttcagtttg ctcatggaaa acggtgtaac
      181 aagggtgaac actatcccat atcaccagct caccgtcttt cattgccata cgaaattccg
      241 gatgagcatt catcaggcgg gcaagaatgt gaataaaggc cggataaaac ttgtgcttat
      301 ttttctttac ggtctttaaa aaggccgtaa tatccagctg aacggtctgg ttataggtac
      361 attgagcaac tgactgaaat gcctcaaaat gttctttacg atgccattgg gatatatcaa
      421 cggtggtata tccagtgatt tttttctcca ttttagcttc cttagctcct gaaaatctcg
      481 ataactcaaa aaatacgccc ggtagtgatc ttatttcatt atggtgaaag ttggaacctc
      541 ttacgtgccg atcaacgtct cattttcgcc agatatcgac gtcttaagac ccactttcac
      601 atttaagttg tttttctaat ccgcatatga tcaattcaag gccgaataag aaggctggct
      661 ctgcaccttg gtgatcaaat aattcgatag cttgtcgtaa taatggcggc atactatcag
      721 tagtaggtgt ttccctttct tctttagcga cttgatgctc ttgatcttcc aatacgcaac
      781 ctaaagtaaa atgccccaca gcgctgagtg catataatgc attctctagt gaaaaacctt
      841 gttggcataa aaaggctaat tgattttcga gagtttcata ctgtttttct gtaggccgtg
      901 tacctaaatg tacttttgct ccatcgcgat gacttagtaa agcacatcta aaacttttag
      961 cgttattacg taaaaaatct tgccagcttt ccccttctaa agggcaaaag tgagtatggt
     1021 gcctatctaa catctcaatg gctaaggcgt cgagcaaagc ccgcttattt tttacatgcc
     1081 aatacaatgt aggctgctct acacctagct tctgggcgag tttacgggtt gttaaacctt
     1141 cgattccgac ctcattaagc agctctaatg cgctgttaat cactttactt ttatctaatc
     1201 tagacatcat taattcctaa tttttgttga cactctatcg ttgatagagt tattttacca
     1261 ctccctatca gtgatagaga aagatatcga attcgcatca aataaaacga aaggctcagt
     1321 cgaaagactg ggcctttcgt tttatctgtt gtttgtcggt gaacgctctc tactagagtc
     1381 acactggctc accttcgggt gggcctttct gcgtttatac ctagggatat attccgcttc
     1441 ctcgctcact gactcgctac gctcggtcgt tcgactgcgg cgagcggaaa tggcttacga
     1501 acggggcgga gatttcctgg aagatgccag gaagatactt aacagggaag tgagagggcc
     1561 gcggcaaagc cgtttttcca taggctccgc ccccctgaca agcatcacga aatctgacgc
     1621 tcaaatcagt ggtggcgaaa cccgacagga ctataaagat accaggcgtt tccccctggc
     1681 ggctccctcg tgcgctctcc tgttcctgcc tttcggttta ccggtgtcat tccgctgtta
     1741 tggccgcgtt tgtctcattc cacgcctgac actcagttcc gggtaggcag ttcgctccaa
     1801 gctggactgt atgcacgaac cccccgttca gtccgaccgc tgcgccttat ccggtaacta
     1861 tcgtcttgag tccaacccgg aaagacatgc aaaagcacca ctggcagcag ccactggtaa
     1921 ttgatttaga ggagttagtc ttgaagtcat gcgccggtta aggctaaact gaaaggacaa
     1981 gttttggtga ctgcgctcct ccaagccagt tacctcggtt caaagagttg gtagctcaga
     2041 gaaccttcga aaaaccgccc tgcaaggcgg ttttttcgtt ttcagagcaa gagattacgc
     2101 gcagaccaaa acgatctcaa gaagatcatc ttattaatca gataaaatat ttctagattt
     2161 cagtgcaatt tatctcttca aatgtagcac ctgaagtcag ccccatacga tataagttgt
     2221 tactagtgct tggattctca ccaataaaaa acgcccggcg gcaaccgagc gttctgaaca
     2281 aatccagatg gagttctgag gtcattactg gatctatcaa caggagtcca agcgagctcg
     2341 atatcaaatt acgccccgcc ctgccactca tcgcagtact gttgtaattc attaagcatt
     2401 ctgccgacat ggaagccatc acaaacggca tgatgaacct gaatcgccag cggcatcagc
     2461 accttgtcgc cttgcgtata atatttgccc atggtgaaaa cgggggcgaa gaagttgtcc
     2521 atattggcca cgtttaaatc aaaactggtg aaactca
//
