# Supplementary material for: A synthetic methylotrophic Escherichia coli as a chassis for bioproduction from methanol
Source: Nat Catal. 2024 Apr 23;7(5):560–73. doi: 10.1038/s41929-024-01137-0 (PMC11136667; doi:10.1038/s41929-024-01137-0)
Supplement: Supplementary file 5 — Plasmid map of pl_phb. [file 41929_2024_1137_MOESM5_ESM.gb]

LOCUS       pl_phb                  6355 bp ds-DNA     circular     22-NOV-2023
DEFINITION  .
COMMENT     Imported using the Genbank importer. File name: Supplementary Data
            12_pl_phb.gb Imported using the Genbank importer. File name:
            ptet_strongrbs_gfp.gb
FEATURES             Location/Qualifiers
     terminator      24..95
                     /label="rrnB T1 terminator"
                     /ApEinfo_revcolor="#75c6a9"
                     /ApEinfo_fwdcolor="#75c6a9"
     terminator      111..138
                     /label="T7Te terminator"
                     /ApEinfo_revcolor="#75c6a9"
                     /ApEinfo_fwdcolor="#75c6a9"
     rep_origin      complement(300..845)
                     /label="p15A ori"
                     /ApEinfo_revcolor="#c6c9d1"
                     /ApEinfo_fwdcolor="#c6c9d1"
     terminator      complement(959..1053)
                     /label="lambda t0 terminator"
                     /ApEinfo_revcolor="#c7b0e3"
                     /ApEinfo_fwdcolor="#c7b0e3"
     CDS             complement(1074..1733)
                     /label="cat"
                     /ApEinfo_revcolor="#c7b0e3"
                     /ApEinfo_fwdcolor="#c7b0e3"
                     /translation="MEKKITGYTTVDISQWHRKEHFEAFQSVAQCTYNQTVQLDITAFLKTVKKNKHKFYPAFIHILARLMNAHPEFRMAMKDGELVIWDSVHPCYTVFHEQTETFSSLWSEYHDDFRQFLHIYSQDVACYGENLAYFPKGFIENMFFVSANPWVSFTSFDLNVANMDNFFAPVFTMGKYYTQGDKVLMPLAIQVHHAVCDGFHVGRMLNELQQYCDEWQGGA*"
     CDS             complement(1074..1733)
                     /label="cat translation"
                     /ApEinfo_revcolor="#84b0dc"
                     /ApEinfo_fwdcolor="#84b0dc"
                     /translation="MEKKITGYTTVDISQWHRKEHFEAFQSVAQCTYNQTVQLDITAFLKTVKKNKHKFYPAFIHILARLMNAHPEFRMAMKDGELVIWDSVHPCYTVFHEQTETFSSLWSEYHDDFRQFLHIYSQDVACYGENLAYFPKGFIENMFFVSANPWVSFTSFDLNVANMDNFFAPVFTMGKYYTQGDKVLMPLAIQVHHAVCDGFHVGRMLNELQQYCDEWQGGA*"
     promoter        complement(1734..1836)
                     /label="cat promoter"
                     /ApEinfo_revcolor="#c7b0e3"
                     /ApEinfo_fwdcolor="#c7b0e3"
     CDS             complement(1866..2489)
                     /label="tetR translation"
                     /ApEinfo_revcolor="#84b0dc"
                     /ApEinfo_fwdcolor="#84b0dc"
                     /translation="MSRLDKSKVINSALELLNEVGIEGLTTRKLAQKLGVEQPTLYWHVKNKRALLDALAIEMLDRHHTHFCPLEGESWQDFLRNNAKSFRCALLSHRDGAKVHLGTRPTEKQYETLENQLAFLCQQGFSLENALYALSAVGHFTLGCVLEDQEHQVAKEERETPTTDSMPPLLRQAIELFDHQGAEPAFLFGLELIICGLEKQLKCESGS*"
     CDS             complement(1866..2489)
                     /label="tetR"
                     /ApEinfo_revcolor="#85dae9"
                     /ApEinfo_fwdcolor="#85dae9"
                     /translation="MSRLDKSKVINSALELLNEVGIEGLTTRKLAQKLGVEQPTLYWHVKNKRALLDALAIEMLDRHHTHFCPLEGESWQDFLRNNAKSFRCALLSHRDGAKVHLGTRPTEKQYETLENQLAFLCQQGFSLENALYALSAVGHFTLGCVLEDQEHQVAKEERETPTTDSMPPLLRQAIELFDHQGAEPAFLFGLELIICGLEKQLKCESGS*"
     promoter        2508..2563
                     /label="tetR/tetA promoters"
                     /ApEinfo_revcolor="#b7e6d7"
                     /ApEinfo_fwdcolor="#b7e6d7"
     misc_feature    2536..2566
                     /label="tet response element"
                     /ApEinfo_revcolor="#75c6a9"
                     /ApEinfo_fwdcolor="#75c6a9"
     RBS             2581..2592
                     /label="strong bacterial ribosome binding site (Elowitz and Leibler, 2000)"
                     /ApEinfo_revcolor="#75c6a9"
                     /ApEinfo_fwdcolor="#75c6a9"
     CDS             2599..4368
                     /label="phaC translation"
                     /ApEinfo_revcolor="#84b0dc"
                     /ApEinfo_fwdcolor="#84b0dc"
                     /translation="MATGKGAAASTQEGKSQPFKVTPGPFDPATWLEWSRQWQGTEGNGHAAASGIPGLDALAGVKIAPAQLGDIQQRYMKDFSALWQAMAEGKAEATGPLHDRRFAGDAWRTNLPYRFAAAFYLLNARALTELADAVEADAKTRQRIRFAISQWVDAMSPANFLATNPEAQRLLIESGGESLRAGVRNMMEDLTRGKISQTDESAFEVGRNVAVTEGAVVFENEYFQLLQYKPLTDKVHARPLLMVPPCINKYYILDLQPESSLVRHVVEQGHTVFLVSWRNPDASMAGSTWDDYIEHAAIRAIEVARDISGQDKINVLGFCVGGTIVSTALAVLAARGEHPAASVTLLTTLLDFADTGILDVFVDEGHVQLREATLGGGAGAPCALLRGLELANTFSFLRPNDLVWNYVVDNYLKGNTPVPFDLLFWNGDATNLPGPWYCWYLRHTYLQNELKVPGKLTVCGVPVDLASIDVPTYIYGSREDHIVPWTAAYASTALLANKLRFVLGASGHIAGVINPPAKNKRSHWTNDALPESPQQWLAGAIEHHGSWWPDWTAWLAGQAGAKRAAPANYGNARYRAIEPAPGRYVKAKA*"
     CDS             2599..4368
                     /label="phaC"
                     /ApEinfo_revcolor="#75c6a9"
                     /ApEinfo_fwdcolor="#75c6a9"
                     /translation="MATGKGAAASTQEGKSQPFKVTPGPFDPATWLEWSRQWQGTEGNGHAAASGIPGLDALAGVKIAPAQLGDIQQRYMKDFSALWQAMAEGKAEATGPLHDRRFAGDAWRTNLPYRFAAAFYLLNARALTELADAVEADAKTRQRIRFAISQWVDAMSPANFLATNPEAQRLLIESGGESLRAGVRNMMEDLTRGKISQTDESAFEVGRNVAVTEGAVVFENEYFQLLQYKPLTDKVHARPLLMVPPCINKYYILDLQPESSLVRHVVEQGHTVFLVSWRNPDASMAGSTWDDYIEHAAIRAIEVARDISGQDKINVLGFCVGGTIVSTALAVLAARGEHPAASVTLLTTLLDFADTGILDVFVDEGHVQLREATLGGGAGAPCALLRGLELANTFSFLRPNDLVWNYVVDNYLKGNTPVPFDLLFWNGDATNLPGPWYCWYLRHTYLQNELKVPGKLTVCGVPVDLASIDVPTYIYGSREDHIVPWTAAYASTALLANKLRFVLGASGHIAGVINPPAKNKRSHWTNDALPESPQQWLAGAIEHHGSWWPDWTAWLAGQAGAKRAAPANYGNARYRAIEPAPGRYVKAKA*"
     RBS             4383..4394
                     /label="strong bacterial ribosome binding site (Elowitz and Leibler, 2000)"
                     /ApEinfo_revcolor="#75c6a9"
                     /ApEinfo_fwdcolor="#75c6a9"
     CDS             4401..5582
                     /label="phaA translation"
                     /ApEinfo_revcolor="#84b0dc"
                     /ApEinfo_fwdcolor="#84b0dc"
                     /translation="MTDVVIVSAARTAVGKFGGSLAKIPAPELGAVVIKAALERAGVKPEQVSEVIMGQVLTAGSGQNPARQAAIKAGLPAMVPAMTINKVCGSGLKAVMLAANAIMAGDAEIVVAGGQENMSAAPHVLPGSRDGFRMGDAKLVDTMIVDGLWDVYNQYHMGITAENVAKEYGITREAQDEFAVGSQNKAEAAQKAGKFDEEIVPVLIPQRKGDPVAFKTDEFVRQGATLDSMSGLKPAFDKAGTVTAANASGLNDGAAAVVVMSAAKAKELGLTPLATIKSYANAGVDPKVMGMGPVPASKRALSRAEWTPQDLDLMEINEAFAAQALAVHQQMGWDTSKVNVNGGAIAIGHPIGASGCRILVTLLHEMKRRDAKKGLASLCIGGGMGVALAVERK*"
     CDS             4401..5582
                     /label="phaA"
                     /ApEinfo_revcolor="#75c6a9"
                     /ApEinfo_fwdcolor="#75c6a9"
                     /translation="MTDVVIVSAARTAVGKFGGSLAKIPAPELGAVVIKAALERAGVKPEQVSEVIMGQVLTAGSGQNPARQAAIKAGLPAMVPAMTINKVCGSGLKAVMLAANAIMAGDAEIVVAGGQENMSAAPHVLPGSRDGFRMGDAKLVDTMIVDGLWDVYNQYHMGITAENVAKEYGITREAQDEFAVGSQNKAEAAQKAGKFDEEIVPVLIPQRKGDPVAFKTDEFVRQGATLDSMSGLKPAFDKAGTVTAANASGLNDGAAAVVVMSAAKAKELGLTPLATIKSYANAGVDPKVMGMGPVPASKRALSRAEWTPQDLDLMEINEAFAAQALAVHQQMGWDTSKVNVNGGAIAIGHPIGASGCRILVTLLHEMKRRDAKKGLASLCIGGGMGVALAVERK*"
     RBS             5597..5608
                     /label="strong bacterial ribosome binding site (Elowitz and Leibler, 2000)"
                     /ApEinfo_revcolor="#75c6a9"
                     /ApEinfo_fwdcolor="#75c6a9"
     CDS             5615..6355
                     /label="phaB translation"
                     /ApEinfo_revcolor="#84b0dc"
                     /ApEinfo_fwdcolor="#84b0dc"
                     /translation="MTQRIAYVTGGMGGIGTAICQRLAKDGFRVVAGCGPNSPRREKWLEQQKALGFDFIASEGNVADWDSTKTAFDKVKSEVGEVDVLINNAGITRDVVFRKMTRADWDAVIDTNLTSLFNVTKQVIDGMADRGWGRIVNISSVNGQKGQFGQTNYSTAKAGLHGFTMALAQEVATKGVTVNTVSPGYIATDMVKAIRQDVLDKIVATIPVKRLGLPEEIASICAWLSSEESGFSTGADFSLNGGLHMG*"
     CDS             5615..6355
                     /label="phaB"
                     /ApEinfo_revcolor="#75c6a9"
                     /ApEinfo_fwdcolor="#75c6a9"
                     /translation="MTQRIAYVTGGMGGIGTAICQRLAKDGFRVVAGCGPNSPRREKWLEQQKALGFDFIASEGNVADWDSTKTAFDKVKSEVGEVDVLINNAGITRDVVFRKMTRADWDAVIDTNLTSLFNVTKQVIDGMADRGWGRIVNISSVNGQKGQFGQTNYSTAKAGLHGFTMALAQEVATKGVTVNTVSPGYIATDMVKAIRQDVLDKIVATIPVKRLGLPEEIASICAWLSSEESGFSTGADFSLNGGLHMG*"
ORIGIN
        1 CTCGAGTAAG GATCTCCAGG CATCAAATAA AACGAAAGGC TCAGTCGAAA GACTGGGCCT
       61 TTCGTTTTAT CTGTTGTTTG TCGGTGAACG CTCTCTACTA GAGTCACACT GGCTCACCTT
      121 CGGGTGGGCC TTTCTGCGTT TATACCTAGG GATATATTCC GCTTCCTCGC TCACTGACTC
      181 GCTACGCTCG GTCGTTCGAC TGCGGCGAGC GGAAATGGCT TACGAACGGG GCGGAGATTT
      241 CCTGGAAGAT GCCAGGAAGA TACTTAACAG GGAAGTGAGA GGGCCGCGGC AAAGCCGTTT
      301 TTCCATAGGC TCCGCCCCCC TGACAAGCAT CACGAAATCT GACGCTCAAA TCAGTGGTGG
      361 CGAAACCCGA CAGGACTATA AAGATACCAG GCGTTTCCCC CTGGCGGCTC CCTCGTGCGC
      421 TCTCCTGTTC CTGCCTTTCG GTTTACCGGT GTCATTCCGC TGTTATGGCC GCGTTTGTCT
      481 CATTCCACGC CTGACACTCA GTTCCGGGTA GGCAGTTCGC TCCAAGCTGG ACTGTATGCA
      541 CGAACCCCCC GTTCAGTCCG ACCGCTGCGC CTTATCCGGT AACTATCGTC TTGAGTCCAA
      601 CCCGGAAAGA CATGCAAAAG CACCACTGGC AGCAGCCACT GGTAATTGAT TTAGAGGAGT
      661 TAGTCTTGAA GTCATGCGCC GGTTAAGGCT AAACTGAAAG GACAAGTTTT GGTGACTGCG
      721 CTCCTCCAAG CCAGTTACCT CGGTTCAAAG AGTTGGTAGC TCAGAGAACC TTCGAAAAAC
      781 CGCCCTGCAA GGCGGTTTTT TCGTTTTCAG AGCAAGAGAT TACGCGCAGA CCAAAACGAT
      841 CTCAAGAAGA TCATCTTATT AATCAGATAA AATATTTCTA GATTTCAGTG CAATTTATCT
      901 CTTCAAATGT AGCACCTGAA GTCAGCCCCA TACGATATAA GTTGTTACTA GTGCTTGGAT
      961 TCTCACCAAT AAAAAACGCC CGGCGGCAAC CGAGCGTTCT GAACAAATCC AGATGGAGTT
     1021 CTGAGGTCAT TACTGGATCT ATCAACAGGA GTCCAAGCGA GCTCGATATC AAATTACGCC
     1081 CCGCCCTGCC ACTCATCGCA GTACTGTTGT AATTCATTAA GCATTCTGCC GACATGGAAG
     1141 CCATCACAAA CGGCATGATG AACCTGAATC GCCAGCGGCA TCAGCACCTT GTCGCCTTGC
     1201 GTATAATATT TGCCCATGGT GAAAACGGGG GCGAAGAAGT TGTCCATATT GGCCACGTTT
     1261 AAATCAAAAC TGGTGAAACT CACCCAGGGA TTGGCTGAGA CGAAAAACAT ATTCTCAATA
     1321 AACCCTTTAG GGAAATAGGC CAGGTTTTCA CCGTAACACG CCACATCTTG CGAATATATG
     1381 TGTAGAAACT GCCGGAAATC GTCGTGGTAT TCACTCCAGA GCGATGAAAA CGTTTCAGTT
     1441 TGCTCATGGA AAACGGTGTA ACAAGGGTGA ACACTATCCC ATATCACCAG CTCACCGTCT
     1501 TTCATTGCCA TACGAAATTC CGGATGAGCA TTCATCAGGC GGGCAAGAAT GTGAATAAAG
     1561 GCCGGATAAA ACTTGTGCTT ATTTTTCTTT ACGGTCTTTA AAAAGGCCGT AATATCCAGC
     1621 TGAACGGTCT GGTTATAGGT ACATTGAGCA ACTGACTGAA ATGCCTCAAA ATGTTCTTTA
     1681 CGATGCCATT GGGATATATC AACGGTGGTA TATCCAGTGA TTTTTTTCTC CATTTTAGCT
     1741 TCCTTAGCTC CTGAAAATCT CGATAACTCA AAAAATACGC CCGGTAGTGA TCTTATTTCA
     1801 TTATGGTGAA AGTTGGAACC TCTTACGTGC CGATCAACGT CTCATTTTCG CCAGATATCG
     1861 ACGTCTTAAG ACCCACTTTC ACATTTAAGT TGTTTTTCTA ATCCGCATAT GATCAATTCA
     1921 AGGCCGAATA AGAAGGCTGG CTCTGCACCT TGGTGATCAA ATAATTCGAT AGCTTGTCGT
     1981 AATAATGGCG GCATACTATC AGTAGTAGGT GTTTCCCTTT CTTCTTTAGC GACTTGATGC
     2041 TCTTGATCTT CCAATACGCA ACCTAAAGTA AAATGCCCCA CAGCGCTGAG TGCATATAAT
     2101 GCATTCTCTA GTGAAAAACC TTGTTGGCAT AAAAAGGCTA ATTGATTTTC GAGAGTTTCA
     2161 TACTGTTTTT CTGTAGGCCG TGTACCTAAA TGTACTTTTG CTCCATCGCG ATGACTTAGT
     2221 AAAGCACATC TAAAACTTTT AGCGTTATTA CGTAAAAAAT CTTGCCAGCT TTCCCCTTCT
     2281 AAAGGGCAAA AGTGAGTATG GTGCCTATCT AACATCTCAA TGGCTAAGGC GTCGAGCAAA
     2341 GCCCGCTTAT TTTTTACATG CCAATACAAT GTAGGCTGCT CTACACCTAG CTTCTGGGCG
     2401 AGTTTACGGG TTGTTAAACC TTCGATTCCG ACCTCATTAA GCAGCTCTAA TGCGCTGTTA
     2461 ATCACTTTAC TTTTATCTAA TCTAGACATC ATTAATTCCT AATTTTTGTT GACACTCTAT
     2521 CGTTGATAGA GTTATTTTAC CACTCCCTAT CAGTGATAGA GAAAAGAATT CAAAAGATCT
     2581 AAAGAGGAGA AAGGATCTat Ggcgaccggc aaaggcgcgg cagcttccac gcaggaaggc
     2641 aagtcccaac cattcaaggt cacgccgggg ccattcgatc cagccacatg gctggaatgg
     2701 tcccgccagt ggcagggcac tgaaggcaac ggccacgcgg ccgcgtccgg cattccgggc
     2761 ctggatgcgc tggcaggcgt caagatcgcg ccggcgcagc tgggtgatat ccagcagcgc
     2821 tacatgaagg acttctcagc gctgtggcag gccatggccg agggcaaggc cgaggccacc
     2881 ggtccgctgc acgaccggcg cttcgccggc gacgcatggc gcaccaacct cccatatcgc
     2941 ttcgctgccg cgttctacct gctcaatgcg cgcgccttga ccgagctggc cgatgccgtc
     3001 gaggccgatg ccaagacccg ccagcgcatc cgcttcgcga tctcgcaatg ggtcgatgcg
     3061 atgtcgcccg ccaacttcct tgccaccaat cccgaggcgc agcgcctgct gatcgagtcg
     3121 ggcggcgaat cgctgcgtgc cggcgtgcgc aacatgatgg aagacctgac acgcggcaag
     3181 atctcgcaga ccgacgagag cgcgtttgag gtcggccgca atgtcgcggt gaccgaaggc
     3241 gccgtggtct tcgagaacga gtacttccag ctgttgcagt acaagccgct gaccgacaag
     3301 gtgcacgcgc gcccgctgct gatggtgccg ccgtgcatca acaagtacta catcctggac
     3361 ctgcagccgg agagctcgct ggtgcgccat gtggtggagc agggacatac ggtgtttctg
     3421 gtgtcgtggc gcaatccgga cgccagcatg gccggcagca cctgggacga ctacatcgag
     3481 cacgcggcca tccgcgccat cgaagtcgcg cgcgacatca gcggccagga caagatcaac
     3541 gtgctcggct tctgcgtggg cggcaccatt gtctcgaccg cgctggcggt gctggccgcg
     3601 cgcggcgagc acccggccgc cagcgtcacg ctgctgacca cgctgctgga ctttgccgac
     3661 acgggcatcc tcgacgtctt tgtcgacgag ggccatgtgc agttgcgcga ggccacgctg
     3721 ggcggcggcg ccggcgcgcc gtgcgcgctg ctgcgcggcc ttgagctggc caataccttc
     3781 tcgttcttgc gcccgaacga cctggtgtgg aactacgtgg tcgacaacta cctgaagggc
     3841 aacacgccgg tgccgttcga cctgctgttc tggaacggcg acgccaccaa cctgccgggg
     3901 ccgtggtact gctggtacct gcgccacacc tacctgcaga acgagctcaa ggtaccgggc
     3961 aagctgaccg tgtgcggcgt gccggtggac ctggccagca tcgacgtgcc gacctatatc
     4021 tacggctcgc gcgaagacca tatcgtgccg tggaccgcgg cctatgcctc gaccgcgctg
     4081 ctggcgaaca agctgcgctt cgtgctgggt gcgtcgggcc atatcgccgg tgtgatcaac
     4141 ccgccggcca agaacaagcg cagccactgg actaacgatg cgctgccgga gtcgccgcag
     4201 caatggctgg ccggcgccat cgagcatcac ggcagctggt ggccggactg gaccgcatgg
     4261 ctggccgggc aggccggcgc gaaacgcgcc gcgcccgcca actatggcaa tgcgcgctat
     4321 cgcgcaatcg aacccgcgcc tgggcgatac gtcaaagcca aggcatgaAA TTCAAAAGAT
     4381 CTAAAGAGGA GAAAGGATCT atgactgacg ttgtcatcgt atccgccgcc cgcaccgcgg
     4441 tcggcaagtt tggcggctcg ctggccaaga tcccggcacc ggaactgggt gccgtggtca
     4501 tcaaggccgc gctggagcgc gccggcgtca agccggagca ggtgagcgaa gtcatcatgg
     4561 gccaggtgct gaccgccggt tcgggccaga accccgcacg ccaggccgcg atcaaggccg
     4621 gcctgccggc gatggtgccg gccatgacca tcaacaaggt gtgcggctcg ggcctgaagg
     4681 ccgtgatgct ggccgccaac gcgatcatgg cgggcgacgc cgagatcgtg gtggccggcg
     4741 gccaggaaaa catgagcgcc gccccgcacg tgctgccggg ctcgcgcgat ggtttccgca
     4801 tgggcgatgc caagctggtc gacaccatga tcgtcgacgg cctgtgggac gtgtacaacc
     4861 agtaccacat gggcatcacc gccgagaacg tggccaagga atacggcatc acacgcgagg
     4921 cgcaggatga gttcgccgtc ggctcgcaga acaaggccga agccgcgcag aaggccggca
     4981 agtttgacga agagatcgtc ccggtgctga tcccgcagcg caagggcgac ccggtggcct
     5041 tcaagaccga cgagttcgtg cgccagggcg ccacgctgga cagcatgtcc ggcctcaagc
     5101 ccgccttcga caaggccggc acggtgaccg cggccaacgc ctcgggcctg aacgacggcg
     5161 ccgccgcggt ggtggtgatg tcggcggcca aggccaagga actgggcctg accccgctgg
     5221 ccacgatcaa gagctatgcc aacgccggtg tcgatcccaa ggtgatgggc atgggcccgg
     5281 tgccggcctc caagcgcgcc ctgtcgcgcg ccgagtggac cccgcaagac ctggacctga
     5341 tggagatcaa cgaggccttt gccgcgcagg cgctggcggt gcaccagcag atgggctggg
     5401 acacctccaa ggtcaatgtg aacggcggcg ccatcgccat cggccacccg atcggcgcgt
     5461 cgggctgccg tatcctggtg acgctgctgc acgagatgaa gcgccgtgac gcgaagaagg
     5521 gcctggcctc gctgtgcatc ggcggcggca tgggcgtggc gctggcagtc gagcgcaaat
     5581 aaAATTCAAA AGATCTAAAG AGGAGAAAGG ATCTatgact cagcgcattg cgtatgtgac
     5641 cggcggcatg ggtggtatcg gaaccgccat ttgccagcgg ctggccaagg atggctttcg
     5701 tgtggtggcc ggttgcggcc ccaactcgcc gcgccgcgaa aagtggctgg agcagcagaa
     5761 ggccctgggc ttcgatttca ttgcctcgga aggcaatgtg gctgactggg actcgaccaa
     5821 gaccgcattc gacaaggtca agtccgaggt cggcgaggtt gatgtgctga tcaacaacgc
     5881 cggtatcacc cgcgacgtgg tgttccgcaa gatgacccgc gccgactggg atgcggtgat
     5941 cgacaccaac ctgacctcgc tgttcaacgt caccaagcag gtgatcgacg gcatggccga
     6001 ccgtggctgg ggccgcatcg tcaacatctc gtcggtgaac gggcagaagg gccagttcgg
     6061 ccagaccaac tactccaccg ccaaggccgg cctgcatggc ttcaccatgg cactggcgca
     6121 ggaagtggcg accaagggcg tgaccgtcaa cacggtctct ccgggctata tcgccaccga
     6181 catggtcaag gcgatccgcc aggacgtgct cgacaagatc gtcgcgacga tcccggtcaa
     6241 gcgcctgggc ctgccggaag agatcgcctc gatctgcgcc tggttgtcgt cggaggagtc
     6301 cggtttctcg accggcgccg acttctcgct caacggcggc ctgcatatgg gcTga
//
