# Supplementary material for: A synthetic methylotrophic Escherichia coli as a chassis for bioproduction from methanol
Source: Nat Catal. 2024 Apr 23;7(5):560–73. doi: 10.1038/s41929-024-01137-0 (PMC11136667; doi:10.1038/s41929-024-01137-0)
Supplement: Supplementary file 6 — Plasmid map of pl_ita. [file 41929_2024_1137_MOESM6_ESM.gb]

LOCUS       pl_ita 4071 bp ds-DNA     circular     12-MAR-2023
DEFINITION  .
COMMENT     Imported using the Genbank importer. File name:
            ptet_strongrbs_gfp.gb
FEATURES             Location/Qualifiers
     promoter        complement(449..551)
                     /label="cat promoter"
                     /ApEinfo_revcolor="#c7b0e3"
                     /ApEinfo_fwdcolor="#c7b0e3"
     CDS             complement(581..1204)
                     /label="tetR"
                     /ApEinfo_revcolor="#85dae9"
                     /ApEinfo_fwdcolor="#85dae9"
     CDS             complement(581..1204)
                     /label="tetR translation"
                     /ApEinfo_revcolor="#84b0dc"
                     /ApEinfo_fwdcolor="#84b0dc"
                     /translation="MSRLDKSKVINSALELLNEVGIEGLTTRKLAQKLGVEQPTLYWHVKNKRALLDALAIEMLDRHHTHFCPLEGESWQDFLRNNAKSFRCALLSHRDGAKVHLGTRPTEKQYETLENQLAFLCQQGFSLENALYALSAVGHFTLGCVLEDQEHQVAKEERETPTTDSMPPLLRQAIELFDHQGAEPAFLFGLELIICGLEKQLKCESGS*"
     promoter        1223..1278
                     /label="tetR/tetA promoters"
                     /ApEinfo_revcolor="#b7e6d7"
                     /ApEinfo_fwdcolor="#b7e6d7"
     protein_bind    1251..1281
                     /label="tet response element"
                     /ApEinfo_revcolor="#75c6a9"
                     /ApEinfo_fwdcolor="#75c6a9"
     RBS             1296..1307
                     /label="strong bacterial ribosome binding site (Elowitz and Leibler, 2000)"
                     /ApEinfo_revcolor="#75c6a9"
                     /ApEinfo_fwdcolor="#75c6a9"
     CDS             1314..2786
                     /label="CAD_ASPTN"
                     /ApEinfo_revcolor="#75c6a9"
                     /ApEinfo_fwdcolor="#75c6a9"
     CDS             1314..2786
                     /label="CAD_ASPTN translation"
                     /ApEinfo_revcolor="#84b0dc"
                     /ApEinfo_fwdcolor="#84b0dc"
                     /translation="MTKQSADSNAKSGVTAEICHWASNLATDDIPSDVLERAKYLILDGIACAWVGARVPWSEKYVQATMSFEPPGACRVIGYGQKLGPVAAAMTNSAFIQATELDDYHSEAPLHSASIVLPAVFAASEVLAEQGKTISGIDVILAAIVGFESGPRIGKAIYGSDLLNNGWHCGAVYGAPAGALATGKLLGLTPDSMEDALGIACTQACGLMSAQYGGMVKRVQHGFAARNGLLGGLLAYGGYEAMKGVLERSYGGFLKMFTKGNGREPPYKEEEVVAGLGSFWHTFTIRIKLYACCGLVHGPVEAIEKLQRRYPELLNRANLSNIRHVYVQLSTASNSHCGWIPEERPISSIAGQMSVAYILAVQLVDQQCLLAQFSEFDDNLERPEVWDLARKVTPSHSEEFDQDGNCLSAGRVRIEFNDGSSVTETVEKPLGVKEPMPNERILHKYRTLAGSVTDESRVKEIEDLVLSLDRLTDITPLLELLNCPVKSPLV*"
     terminator      2810..2881
                     /label="rrnB T1 terminator"
                     /ApEinfo_revcolor="#75c6a9"
                     /ApEinfo_fwdcolor="#75c6a9"
     terminator      2897..2924
                     /label="T7Te terminator"
                     /ApEinfo_revcolor="#75c6a9"
                     /ApEinfo_fwdcolor="#75c6a9"
     rep_origin      complement(3086..3631)
                     /label="p15A ori"
                     /ApEinfo_revcolor="#c6c9d1"
                     /ApEinfo_fwdcolor="#c6c9d1"
     terminator      complement(3745..3839)
                     /label="lambda t0 terminator"
                     /ApEinfo_revcolor="#c7b0e3"
                     /ApEinfo_fwdcolor="#c7b0e3"
     CDS             complement(3860..448)
                     /label="cat"
                     /ApEinfo_revcolor="#c7b0e3"
                     /ApEinfo_fwdcolor="#c7b0e3"
     CDS             complement(3860..448)
                     /label="cat translation"
                     /ApEinfo_revcolor="#84b0dc"
                     /ApEinfo_fwdcolor="#84b0dc"
                     /translation="MEKKITGYTTVDISQWHRKEHFEAFQSVAQCTYNQTVQLDITAFLKTVKKNKHKFYPAFIHILARLMNAHPEFRMAMKDGELVIWDSVHPCYTVFHEQTETFSSLWSEYHDDFRQFLHIYSQDVACYGENLAYFPKGFIENMFFVSANPWVSFTSFDLNVANMDNFFAPVFTMGKYYTQGDKVLMPLAIQVHHAVCDGFHVGRMLNELQQYCDEWQGGA*"
ORIGIN
        1 AGGGATTGGC TGAGACGAAA AACATATTCT CAATAAACCC TTTAGGGAAA TAGGCCAGGT
       61 TTTCACCGTA ACACGCCACA TCTTGCGAAT ATATGTGTAG AAACTGCCGG AAATCGTCGT
      121 GGTATTCACT CCAGAGCGAT GAAAACGTTT CAGTTTGCTC ATGGAAAACG GTGTAACAAG
      181 GGTGAACACT ATCCCATATC ACCAGCTCAC CGTCTTTCAT TGCCATACGA AATTCCGGAT
      241 GAGCATTCAT CAGGCGGGCA AGAATGTGAA TAAAGGCCGG ATAAAACTTG TGCTTATTTT
      301 TCTTTACGGT CTTTAAAAAG GCCGTAATAT CCAGCTGAAC GGTCTGGTTA TAGGTACATT
      361 GAGCAACTGA CTGAAATGCC TCAAAATGTT CTTTACGATG CCATTGGGAT ATATCAACGG
      421 TGGTATATCC AGTGATTTTT TTCTCCATTT TAGCTTCCTT AGCTCCTGAA AATCTCGATA
      481 ACTCAAAAAA TACGCCCGGT AGTGATCTTA TTTCATTATG GTGAAAGTTG GAACCTCTTA
      541 CGTGCCGATC AACGTCTCAT TTTCGCCAGA TATCGACGTC TTAAGACCCA CTTTCACATT
      601 TAAGTTGTTT TTCTAATCCG CATATGATCA ATTCAAGGCC GAATAAGAAG GCTGGCTCTG
      661 CACCTTGGTG ATCAAATAAT TCGATAGCTT GTCGTAATAA TGGCGGCATA CTATCAGTAG
      721 TAGGTGTTTC CCTTTCTTCT TTAGCGACTT GATGCTCTTG ATCTTCCAAT ACGCAACCTA
      781 AAGTAAAATG CCCCACAGCG CTGAGTGCAT ATAATGCATT CTCTAGTGAA AAACCTTGTT
      841 GGCATAAAAA GGCTAATTGA TTTTCGAGAG TTTCATACTG TTTTTCTGTA GGCCGTGTAC
      901 CTAAATGTAC TTTTGCTCCA TCGCGATGAC TTAGTAAAGC ACATCTAAAA CTTTTAGCGT
      961 TATTACGTAA AAAATCTTGC CAGCTTTCCC CTTCTAAAGG GCAAAAGTGA GTATGGTGCC
     1021 TATCTAACAT CTCAATGGCT AAGGCGTCGA GCAAAGCCCG CTTATTTTTT ACATGCCAAT
     1081 ACAATGTAGG CTGCTCTACA CCTAGCTTCT GGGCGAGTTT ACGGGTTGTT AAACCTTCGA
     1141 TTCCGACCTC ATTAAGCAGC TCTAATGCGC TGTTAATCAC TTTACTTTTA TCTAATCTAG
     1201 ACATCATTAA TTCCTAATTT TTGTTGACAC TCTATCGTTG ATAGAGTTAT TTTACCACTC
     1261 CCTATCAGTG ATAGAGAAAA GAATTCAAAA GATCTAAAGA GGAGAAAGGA TCTATGACTA
     1321 AACAATCAGC GGACTCTAAC GCAAAGAGTG GAGTTACGGC AGAGATTTGC CATTGGGCAA
     1381 GTAACCTGGC AACAGATGAC ATTCCATCTG ATGTGCTTGA GCGGGCCAAG TATTTAATCT
     1441 TAGACGGGAT AGCATGCGCC TGGGTTGGCG CTAGAGTCCC ATGGTCTGAG AAATATGTTC
     1501 AAGCGACTAT GTCGTTCGAG CCCCCCGGTG CTTGTCGGGT GATTGGTTAC GGCCAGAAGT
     1561 TAGGCCCGGT AGCCGCTGCA ATGACCAACT CCGCCTTCAT TCAAGCCACT GAACTGGATG
     1621 ATTACCACAG CGAAGCTCCC CTTCACAGCG CCAGCATTGT TCTTCCGGCC GTTTTCGCAG
     1681 CTAGCGAAGT GTTGGCTGAA CAGGGTAAGA CGATTTCGGG AATTGATGTG ATCCTCGCGG
     1741 CCATAGTAGG GTTTGAATCG GGCCCTCGTA TTGGTAAAGC TATTTATGGT TCAGATCTTT
     1801 TGAACAACGG ATGGCACTGC GGAGCCGTCT ATGGAGCCCC TGCAGGCGCC TTAGCGACCG
     1861 GTAAGCTGCT CGGGCTGACT CCTGATTCTA TGGAAGATGC TTTAGGGATA GCGTGCACCC
     1921 AAGCTTGCGG CTTAATGAGC GCCCAGTACG GGGGGATGGT AAAACGCGTC CAGCATGGAT
     1981 TCGCTGCTCG GAATGGTCTG TTAGGTGGTC TTCTTGCCTA TGGGGGCTAC GAGGCGATGA
     2041 AAGGGGTTTT GGAACGAAGT TATGGTGGCT TCCTGAAAAT GTTCACAAAG GGCAACGGGC
     2101 GAGAACCACC TTATAAAGAA GAAGAAGTAG TGGCGGGCTT GGGTAGCTTC TGGCACACTT
     2161 TTACAATACG GATTAAACTT TATGCGTGTT GTGGCTTGGT GCATGGGCCT GTTGAAGCCA
     2221 TCGAAAAATT GCAGCGACGT TATCCGGAAC TGTTAAACCG AGCGAATTTG TCCAACATTC
     2281 GCCACGTGTA TGTACAGCTC AGCACAGCGT CCAATTCCCA CTGCGGATGG ATACCCGAAG
     2341 AGCGTCCTAT AAGTTCTATT GCTGGTCAGA TGTCGGTAGC TTATATTCTG GCGGTTCAGC
     2401 TGGTCGACCA GCAATGTCTG CTGGCCCAAT TCTCCGAATT CGATGACAAC TTGGAGCGTC
     2461 CGGAAGTGTG GGATTTAGCT CGTAAGGTTA CCCCAAGTCA TTCAGAGGAG TTTGATCAAG
     2521 ATGGCAATTG TCTTTCGGCT GGCCGGGTGC GAATCGAATT TAATGATGGC TCATCAGTCA
     2581 CAGAGACGGT CGAAAAACCA TTAGGCGTTA AAGAACCAAT GCCGAACGAA AGAATTCTGC
     2641 ACAAGTACAG AACCTTGGCC GGTAGTGTGA CCGATGAGTC AAGAGTGAAG GAAATTGAAG
     2701 ATTTGGTGCT GAGCCTGGAC CGTCTCACGG ATATTACGCC GTTGTTGGAA CTCTTGAACT
     2761 GTCCGGTTAA ATCCCCTTTA GTTTAACTCG AGTAAGGATC TCCAGGCATC AAATAAAACG
     2821 AAAGGCTCAG TCGAAAGACT GGGCCTTTCG TTTTATCTGT TGTTTGTCGG TGAACGCTCT
     2881 CTACTAGAGT CACACTGGCT CACCTTCGGG TGGGCCTTTC TGCGTTTATA CCTAGGGATA
     2941 TATTCCGCTT CCTCGCTCAC TGACTCGCTA CGCTCGGTCG TTCGACTGCG GCGAGCGGAA
     3001 ATGGCTTACG AACGGGGCGG AGATTTCCTG GAAGATGCCA GGAAGATACT TAACAGGGAA
     3061 GTGAGAGGGC CGCGGCAAAG CCGTTTTTCC ATAGGCTCCG CCCCCCTGAC AAGCATCACG
     3121 AAATCTGACG CTCAAATCAG TGGTGGCGAA ACCCGACAGG ACTATAAAGA TACCAGGCGT
     3181 TTCCCCCTGG CGGCTCCCTC GTGCGCTCTC CTGTTCCTGC CTTTCGGTTT ACCGGTGTCA
     3241 TTCCGCTGTT ATGGCCGCGT TTGTCTCATT CCACGCCTGA CACTCAGTTC CGGGTAGGCA
     3301 GTTCGCTCCA AGCTGGACTG TATGCACGAA CCCCCCGTTC AGTCCGACCG CTGCGCCTTA
     3361 TCCGGTAACT ATCGTCTTGA GTCCAACCCG GAAAGACATG CAAAAGCACC ACTGGCAGCA
     3421 GCCACTGGTA ATTGATTTAG AGGAGTTAGT CTTGAAGTCA TGCGCCGGTT AAGGCTAAAC
     3481 TGAAAGGACA AGTTTTGGTG ACTGCGCTCC TCCAAGCCAG TTACCTCGGT TCAAAGAGTT
     3541 GGTAGCTCAG AGAACCTTCG AAAAACCGCC CTGCAAGGCG GTTTTTTCGT TTTCAGAGCA
     3601 AGAGATTACG CGCAGACCAA AACGATCTCA AGAAGATCAT CTTATTAATC AGATAAAATA
     3661 TTTCTAGATT TCAGTGCAAT TTATCTCTTC AAATGTAGCA CCTGAAGTCA GCCCCATACG
     3721 ATATAAGTTG TTACTAGTGC TTGGATTCTC ACCAATAAAA AACGCCCGGC GGCAACCGAG
     3781 CGTTCTGAAC AAATCCAGAT GGAGTTCTGA GGTCATTACT GGATCTATCA ACAGGAGTCC
     3841 AAGCGAGCTC GATATCAAAT TACGCCCCGC CCTGCCACTC ATCGCAGTAC TGTTGTAATT
     3901 CATTAAGCAT TCTGCCGACA TGGAAGCCAT CACAAACGGC ATGATGAACC TGAATCGCCA
     3961 GCGGCATCAG CACCTTGTCG CCTTGCGTAT AATATTTGCC CATGGTGAAA ACGGGGGCGA
     4021 AGAAGTTGTC CATATTGGCC ACGTTTAAAT CAAAACTGGT GAAACTCACC C
//
