# Supplementary material for: A synthetic methylotrophic Escherichia coli as a chassis for bioproduction from methanol
Source: Nat Catal. 2024 Apr 23;7(5):560–73. doi: 10.1038/s41929-024-01137-0 (PMC11136667; doi:10.1038/s41929-024-01137-0)
Supplement: Supplementary file 10 — Plasmid map of pET16_10His_Gnd. [file 41929_2024_1137_MOESM10_ESM.gb]

LOCUS       pET16_10His_gnd         7107 bp ds-DNA     circular     03-OCT-2023
DEFINITION  .
COMMENT     Ligation of inverted insert cut into vec cut Vector molecule:  vec
            cut    Fragment ends: NdeI and BamHI    Fragment size: 5699 Insert
            molecule:  insert cut    Fragment ends: NdeI and BamHI    Fragment
            size: 464 Propeptide, PepSY amd peptidase M4 type strain of
            Methylobacillus flagellatus
FEATURES             Location/Qualifiers
     misc_feature    complement(230..1309)
                     /label="lacI"
                     /ApEinfo_revcolor="#f58a5e"
                     /ApEinfo_fwdcolor="#f58a5e"
     misc_feature    1544..1564
                     /label="pET_f_s1"
                     /ApEinfo_revcolor="#ff9ccd"
                     /ApEinfo_fwdcolor="#ff9ccd"
     promoter        1696..1712
                     /label="T7 promoter"
                     /ApEinfo_revcolor="#f58a5e"
                     /ApEinfo_fwdcolor="#f58a5e"
     misc_feature    1714..1741
                     /label="lacO"
                     /ApEinfo_revcolor="#c6c9d1"
                     /ApEinfo_fwdcolor="#c6c9d1"
     CDS             1783..1788
                     /label="Translation 1783-1788"
                     /translation="MG"
     misc_feature    1789..1818
                     /label="His-tag"
                     /ApEinfo_revcolor="#c6c9d1"
                     /ApEinfo_fwdcolor="#c6c9d1"
     CDS             1789..1818
                     /label="Translation 1789-1818"
                     /translation="HHHHHHHHHH"
     CDS             1819..1845
                     /label="Translation 1819-1845"
                     /translation="SSGHIEGRH"
     misc_feature    complement(1826..1845)
                     /label="pET16_r"
                     /ApEinfo_revcolor="#ff9ccd"
                     /ApEinfo_fwdcolor="#ff9ccd"
     misc_feature    1826..1863
                     /label="his_gnd_f"
                     /ApEinfo_revcolor="#ff9ccd"
                     /ApEinfo_fwdcolor="#ff9ccd"
     CDS             1846..3246
                     /ApEinfo_revcolor="#84b0dc"
                     /ApEinfo_fwdcolor="#84b0dc"
                     /translation="SKQQIGVVGMAVMGRNLALNIESRGYTVSIFNRSREKTEEVIAENPGKKLVPYYTVKEFVESLETPRRILLMVKAGAGTDAAIDSLKPYLDKGDIIIDGGNTFFQDTIRRNRELSAEGFNFIGTGVSGGEEGALKGPSIMPGGQKEAYELVAPILTKIAAVAEDGEPCVTYIGADGAGHYVKMVHNGIEYGDMQLIAEAYSLLKGGLNLTNEELAQTFTEWNNGELSSYLIDITKDIFTKKDEDGNYLVDVILDEAANKGTGKWTSQSALDLGEPLSLITESVFARYISSLKDQRVAASKVLSGPQAQPAGDKAEFIEKVRRALYLGKIVSYAQGFSQLRAASEEYNWDLNYGEIAKIFRAGCIIRAQFLQKITDAYAENPQIANLLLAPYFKQIADDYQQALRDVVAYAVQNGIPVPTFSAAVAYYDSYRAAVLPANLIQAQRDYFGAHTYKRIDKEGVFHTEWLD"
     misc_feature    1846..3249
                     /label="gnd"
                     /ApEinfo_revcolor="#85dae9"
                     /ApEinfo_fwdcolor="#85dae9"
     misc_feature    complement(3229..3269)
                     /label="his_gnd_r"
                     /ApEinfo_revcolor="#ff9ccd"
                     /ApEinfo_fwdcolor="#ff9ccd"
     CDS             3247..3249
                     /label="Translation 3247-3249"
                     /translation="*"
     misc_feature    3250..3269
                     /label="pET16_f"
                     /ApEinfo_revcolor="#ff9ccd"
                     /ApEinfo_fwdcolor="#ff9ccd"
     misc_feature    3315..3361
                     /label="T7 terminator"
                     /ApEinfo_revcolor="#ffef86"
                     /ApEinfo_fwdcolor="#ffef86"
     misc_feature    complement(3490..3509)
                     /label="pET_r_s2"
                     /ApEinfo_revcolor="#ff9ccd"
                     /ApEinfo_fwdcolor="#ff9ccd"
     misc_feature    3782..4639
                     /label="bla"
                     /ApEinfo_revcolor="#ff9ccd"
                     /ApEinfo_fwdcolor="#ff9ccd"
ORIGIN
        1 GATCATCGTC GCGCTCCAGC GAAAGCGGTC CTCGCCGAAA ATGACCCAGA GCGCTGCCGG
       61 CACCTGTCCT ACGAGTTGCA TGATAAAGAA GACAGTCATA AGTGCGGCGA CGATAGTCAT
      121 GCCCCGCGCC CACCGGAAGG AGCTGACTGG GTTGAAGGCT CTCAAGGGCA TCGGTCGAGA
      181 TCCCGGTGCC TAATGAGTGA GCTAACTTAC ATTAATTGCG TTGCGCTCAC TGCCCGCTTT
      241 CCAGTCGGGA AACCTGTCGT GCCAGCTGCA TTAATGAATC GGCCAACGCG CGGGGAGAGG
      301 CGGTTTGCGT ATTGGGCGCC AGGGTGGTTT TTCTTTTCAC CAGTGAGACG GGCAACAGCT
      361 GATTGCCCTT CACCGCCTGG CCCTGAGAGA GTTGCAGCAA GCGGTCCACG CTGGTTTGCC
      421 CCAGCAGGCG AAAATCCTGT TTGATGGTGG TTAACGGCGG GATATAACAT GAGCTGTCTT
      481 CGGTATCGTC GTATCCCACT ACCGAGATAT CCGCACCAAC GCGCAGCCCG GACTCGGTAA
      541 TGGCGCGCAT TGCGCCCAGC GCCATCTGAT CGTTGGCAAC CAGCATCGCA GTGGGAACGA
      601 TGCCCTCATT CAGCATTTGC ATGGTTTGTT GAAAACCGGA CATGGCACTC CAGTCGCCTT
      661 CCCGTTCCGC TATCGGCTGA ATTTGATTGC GAGTGAGATA TTTATGCCAG CCAGCCAGAC
      721 GCAGACGCGC CGAGACAGAA CTTAATGGGC CCGCTAACAG CGCGATTTGC TGGTGACCCA
      781 ATGCGACCAG ATGCTCCACG CCCAGTCGCG TACCGTCTTC ATGGGAGAAA ATAATACTGT
      841 TGATGGGTGT CTGGTCAGAG ACATCAAGAA ATAACGCCGG AACATTAGTG CAGGCAGCTT
      901 CCACAGCAAT GGCATCCTGG TCATCCAGCG GATAGTTAAT GATCAGCCCA CTGACGCGTT
      961 GCGCGAGAAG ATTGTGCACC GCCGCTTTAC AGGCTTCGAC GCCGCTTCGT TCTACCATCG
     1021 ACACCACCAC GCTGGCACCC AGTTGATCGG CGCGAGATTT AATCGCCGCG ACAATTTGCG
     1081 ACGGCGCGTG CAGGGCCAGA CTGGAGGTGG CAACGCCAAT CAGCAACGAC TGTTTGCCCG
     1141 CCAGTTGTTG TGCCACGCGG TTGGGAATGT AATTCAGCTC CGCCATCGCC GCTTCCACTT
     1201 TTTCCCGCGT TTTCGCAGAA ACGTGGCTGG CCTGGTTCAC CACGCGGGAA ACGGTCTGAT
     1261 AAGAGACACC GGCATACTCT GCGACATCGT ATAACGTTAC TGGTTTCACA TTCACCACCC
     1321 TGAATTGACT CTCTTCCGGG CGCTATCATG CCATACCGCG AAAGGTTTTG CGCCATTCGA
     1381 TGGTGTCCGG GATCTCGACG CTCTCCCTTA TGCGACTCCT GCATTAGGAA GCAGCCCAGT
     1441 AGTAGGTTGA GGCCGTTGAG CACCGCCGCC GCAAGGAATG GTGCATGCAA GGAGATGGCG
     1501 CCCAACAGTC CCCCGGCCAC GGGGCCTGCC ACCATACCCA CGCCGAAACA AGCGCTCATG
     1561 AGCCCGAAGT GGCGAGCCCG ATCTTCCCCA TCGGTGATGT CGGCGATATA GGCGCCAGCA
     1621 ACCGCACCTG TGGCGCCGGT GATGCCGGCC ACGATGCGTC CGGCGTAGAG GATCGAGATC
     1681 TCGATCCCGC GAAATTAATA CGACTCACTA TAGGGGAATT GTGAGCGGAT AACAATTCCC
     1741 CTCTAGAAAT AATTTTGTTT AACTTTAAGA AGGAGATATA CCATGGGCCA TCATCATCAT
     1801 CATCATCATC ATCATCACAG CAGCGGCCAT ATCGAAGGTC GTCATTCCAA GCAACAGATC
     1861 GGCGTAGTCG GTATGGCAGT GATGGGACGC AACCTTGCGC TCAACATCGA AAGCCGTGGT
     1921 TATACCGTCT CTATTTTCAA CCGTTCCCGT GAGAAGACGG AAGAAGTGAT TGCCGAAAAT
     1981 CCAGGCAAGA AACTGGTTCC TTACTATACG GTGAAAGAGT TTGTCGAATC TCTGGAAACG
     2041 CCTCGTCGCA TCCTGTTAAT GGTGAAAGCA GGTGCAGGCA CGGATGCTGC TATTGATTCC
     2101 CTCAAACCAT ATCTCGATAA AGGAGACATC ATCATTGATG GTGGTAACAC CTTCTTCCAG
     2161 GACACTATTC GTCGTAATCG TGAGCTTTCA GCAGAGGGCT TTAACTTCAT CGGTACCGGT
     2221 GTTTCTGGCG GTGAAGAGGG GGCGCTGAAA GGTCCTTCTA TTATGCCTGG TGGCCAGAAA
     2281 GAAGCCTATG AATTGGTAGC ACCGATCCTG ACCAAAATCG CCGCCGTAGC TGAAGACGGT
     2341 GAACCATGCG TTACCTATAT TGGTGCCGAT GGCGCAGGTC ACTATGTGAA GATGGTTCAC
     2401 AACGGTATTG AATACGGCGA TATGCAGCTG ATTGCTGAAG CCTATTCTCT GCTTAAAGGT
     2461 GGCCTGAACC TCACCAACGA AGAACTGGCG CAGACCTTTA CCGAGTGGAA TAACGGTGAA
     2521 CTGAGCAGTT ACCTGATCGA CATCACCAAA GATATCTTCA CCAAAAAAGA TGAAGACGGT
     2581 AACTACCTGG TTGATGTGAT CCTGGATGAA GCGGCTAACA AAGGTACCGG TAAATGGACC
     2641 AGCCAGAGCG CGCTGGATCT CGGCGAACCG CTGTCGCTGA TTACCGAGTC TGTGTTTGCA
     2701 CGTTATATCT CTTCTCTGAA AGATCAGCGT GTTGCCGCAT CTAAAGTTCT CTCTGGTCCG
     2761 CAAGCACAGC CAGCAGGCGA CAAGGCTGAG TTCATCGAAA AAGTTCGTCG TGCGCTGTAT
     2821 CTGGGCAAAA TCGTTTCTTA CGCCCAGGGC TTCTCTCAGC TGCGTGCTGC GTCTGAAGAG
     2881 TACAACTGGG ATCTGAACTA CGGCGAAATC GCGAAGATTT TCCGTGCTGG CTGCATCATC
     2941 CGTGCGCAGT TCCTGCAGAA AATCACCGAT GCTTATGCCG AAAATCCACA GATCGCTAAC
     3001 CTGTTGCTGG CTCCGTACTT CAAGCAAATT GCCGATGACT ACCAGCAGGC GCTGCGTGAT
     3061 GTCGTTGCTT ATGCAGTACA GAACGGTATT CCGGTTCCGA CCTTCTCCGC AGCGGTTGCC
     3121 TATTACGACA GCTACCGTGC TGCTGTTCTG CCTGCGAACC TGATCCAGGC ACAGCGTGAC
     3181 TATTTTGGTG CGCATACTTA TAAGCGTATT GATAAAGAAG GTGTGTTCCA TACCGAATGG
     3241 CTGGATTGAG GATCCGGCTG CTAACAAAGC CCGAAAGGAA GCTGAGTTGG CTGCTGCCAC
     3301 CGCTGAGCAA TAACTAGCAT AACCCCTTGG GGCCTCTAAA CGGGTCTTGA GGGGTTTTTT
     3361 GCTGAAAGGA GGAACTATAT CCGGATATCC CGCAAGAGGC CCGGCAGTAC CGGCATAACC
     3421 AAGCCTATGC CTACAGCATC CAGGGTGACG GTGCCGAGGA TGACGATGAG CGCATTGTTA
     3481 GATTTCATAC ACGGTGCCTG ACTGCGTTAG CAATTTAACT GTGATAAACT ACCGCATTAA
     3541 AGCTTATCGA TGATAAGCTG TCAAACATGA GAATTCTTGA AGACGAAAGG GCCTCGTGAT
     3601 ACGCCTATTT TTATAGGTTA ATGTCATGAT AATAATGGTT TCTTAGACGT CAGGTGGCAC
     3661 TTTTCGGGGA AATGTGCGCG GAACCCCTAT TTGTTTATTT TTCTAAATAC ATTCAAATAT
     3721 GTATCCGCTC ATGAGACAAT AACCCTGATA AATGCTTCAA TAATATTGAA AAAGGAAGAG
     3781 TATGAGTATT CAACATTTCC GTGTCGCCCT TATTCCCTTT TTTGCGGCAT TTTGCCTTCC
     3841 TGTTTTTGCT CACCCAGAAA CGCTGGTGAA AGTAAAAGAT GCTGAAGATC AGTTGGGTGC
     3901 ACGAGTGGGT TACATCGAAC TGGATCTCAA CAGCGGTAAG ATCCTTGAGA GTTTTCGCCC
     3961 CGAAGAACGT TTTCCAATGA TGAGCACTTT TAAAGTTCTG CTATGTGGCG CGGTATTATC
     4021 CCGTGTTGAC GCCGGGCAAG AGCAACTCGG TCGCCGCATA CACTATTCTC AGAATGACTT
     4081 GGTTGAGTAC TCACCAGTCA CAGAAAAGCA TCTTACGGAT GGCATGACAG TAAGAGAATT
     4141 ATGCAGTGCT GCCATAACCA TGAGTGATAA CACTGCGGCC AACTTACTTC TGACAACGAT
     4201 CGGAGGACCG AAGGAGCTAA CCGCTTTTTT GCACAACATG GGGGATCATG TAACTCGCCT
     4261 TGATCGTTGG GAACCGGAGC TGAATGAAGC CATACCAAAC GACGAGCGTG ACACCACGAT
     4321 GCCTGCAGCA ATGGCAACAA CGTTGCGCAA ACTATTAACT GGCGAACTAC TTACTCTAGC
     4381 TTCCCGGCAA CAATTAATAG ACTGGATGGA GGCGGATAAA GTTGCAGGAC CACTTCTGCG
     4441 CTCGGCCCTT CCGGCTGGCT GGTTTATTGC TGATAAATCT GGAGCCGGTG AGCGTGGGTC
     4501 TCGCGGTATC ATTGCAGCAC TGGGGCCAGA TGGTAAGCCC TCCCGTATCG TAGTTATCTA
     4561 CACGACGGGG AGTCAGGCAA CTATGGATGA ACGAAATAGA CAGATCGCTG AGATAGGTGC
     4621 CTCACTGATT AAGCATTGGT AACTGTCAGA CCAAGTTTAC TCATATATAC TTTAGATTGA
     4681 TTTAAAACTT CATTTTTAAT TTAAAAGGAT CTAGGTGAAG ATCCTTTTTG ATAATCTCAT
     4741 GACCAAAATC CCTTAACGTG AGTTTTCGTT CCACTGAGCG TCAGACCCCG TAGAAAAGAT
     4801 CAAAGGATCT TCTTGAGATC CTTTTTTTCT GCGCGTAATC TGCTGCTTGC AAACAAAAAA
     4861 ACCACCGCTA CCAGCGGTGG TTTGTTTGCC GGATCAAGAG CTACCAACTC TTTTTCCGAA
     4921 GGTAACTGGC TTCAGCAGAG CGCAGATACC AAATACTGTC CTTCTAGTGT AGCCGTAGTT
     4981 AGGCCACCAC TTCAAGAACT CTGTAGCACC GCCTACATAC CTCGCTCTGC TAATCCTGTT
     5041 ACCAGTGGCT GCTGCCAGTG GCGATAAGTC GTGTCTTACC GGGTTGGACT CAAGACGATA
     5101 GTTACCGGAT AAGGCGCAGC GGTCGGGCTG AACGGGGGGT TCGTGCACAC AGCCCAGCTT
     5161 GGAGCGAACG ACCTACACCG AACTGAGATA CCTACAGCGT GAGCTATGAG AAAGCGCCAC
     5221 GCTTCCCGAA GGGAGAAAGG CGGACAGGTA TCCGGTAAGC GGCAGGGTCG GAACAGGAGA
     5281 GCGCACGAGG GAGCTTCCAG GGGGAAACGC CTGGTATCTT TATAGTCCTG TCGGGTTTCG
     5341 CCACCTCTGA CTTGAGCGTC GATTTTTGTG ATGCTCGTCA GGGGGGCGGA GCCTATGGAA
     5401 AAACGCCAGC AACGCGGCCT TTTTACGGTT CCTGGCCTTT TGCTGGCCTT TTGCTCACAT
     5461 GTTCTTTCCT GCGTTATCCC CTGATTCTGT GGATAACCGT ATTACCGCCT TTGAGTGAGC
     5521 TGATACCGCT CGCCGCAGCC GAACGACCGA GCGCAGCGAG TCAGTGAGCG AGGAAGCGGA
     5581 AGAGCGCCTG ATGCGGTATT TTCTCCTTAC GCATCTGTGC GGTATTTCAC ACCGCATATA
     5641 TGGTGCACTC TCAGTACAAT CTGCTCTGAT GCCGCATAGT TAAGCCAGTA TACACTCCGC
     5701 TATCGCTACG TGACTGGGTC ATGGCTGCGC CCCGACACCC GCCAACACCC GCTGACGCGC
     5761 CCTGACGGGC TTGTCTGCTC CCGGCATCCG CTTACAGACA AGCTGTGACC GTCTCCGGGA
     5821 GCTGCATGTG TCAGAGGTTT TCACCGTCAT CACCGAAACG CGCGAGGCAG CTGCGGTAAA
     5881 GCTCATCAGC GTGGTCGTGA AGCGATTCAC AGATGTCTGC CTGTTCATCC GCGTCCAGCT
     5941 CGTTGAGTTT CTCCAGAAGC GTTAATGTCT GGCTTCTGAT AAAGCGGGCC ATGTTAAGGG
     6001 CGGTTTTTTC CTGTTTGGTC ACTGATGCCT CCGTGTAAGG GGGATTTCTG TTCATGGGGG
     6061 TAATGATACC GATGAAACGA GAGAGGATGC TCACGATACG GGTTACTGAT GATGAACATG
     6121 CCCGGTTACT GGAACGTTGT GAGGGTAAAC AACTGGCGGT ATGGATGCGG CGGGACCAGA
     6181 GAAAAATCAC TCAGGGTCAA TGCCAGCGCT TCGTTAATAC AGATGTAGGT GTTCCACAGG
     6241 GTAGCCAGCA GCATCCTGCG ATGCAGATCC GGAACATAAT GGTGCAGGGC GCTGACTTCC
     6301 GCGTTTCCAG ACTTTACGAA ACACGGAAAC CGAAGACCAT TCATGTTGTT GCTCAGGTCG
     6361 CAGACGTTTT GCAGCAGCAG TCGCTTCACG TTCGCTCGCG TATCGGTGAT TCATTCTGCT
     6421 AACCAGTAAG GCAACCCCGC CAGCCTAGCC GGGTCCTCAA CGACAGGAGC ACGATCATGC
     6481 GCACCCGTGG CCAGGACCCA ACGCTGCCCG AGATGCGCCG CGTGCGGCTG CTGGAGATGG
     6541 CGGACGCGAT GGATATGTTC TGCCAAGGGT TGGTTTGCGC ATTCACAGTT CTCCGCAAGA
     6601 ATTGATTGGC TCCAATTCTT GGAGTGGTGA ATCCGTTAGC GAGGTGCCGC CGGCTTCCAT
     6661 TCAGGTCGAG GTGGCCCGGC TCCATGCACC GCGACGCAAC GCGGGGAGGC AGACAAGGTA
     6721 TAGGGCGGCG CCTACAATCC ATGCCAACCC GTTCCATGTG CTCGCCGAGG CGGCATAAAT
     6781 CGCCGTGACG ATCAGCGGTC CAGTGATCGA AGTTAGGCTG GTAAGAGCCG CGAGCGATCC
     6841 TTGAAGCTGT CCCTGATGGT CGTCATCTAC CTGCCTGGAC AGCATGGCCT GCAACGCGGG
     6901 CATCCCGATG CCGCCGGAAG CGAGAAGAAT CATAATGGGG AAGGCCATCC AGCCTCGCGT
     6961 CGCGAACGCC AGCAAGACGT AGCCCAGCGC GTCGGCCGCC ATGCCGGCGA TAATGGCCTG
     7021 CTTCTCGCCG AAACGTTTGG TGGCGGGACC AGTGACGAAG GCTTGAGCGA GGGCGTGCAA
     7081 GATTCCGAAT ACCGCAAGCG ACAGGCC
//
