# Supplementary material for: A synthetic methylotrophic Escherichia coli as a chassis for bioproduction from methanol
Source: Nat Catal. 2024 Apr 23;7(5):560–73. doi: 10.1038/s41929-024-01137-0 (PMC11136667; doi:10.1038/s41929-024-01137-0)
Supplement: Supplementary file 12 — Plasmid map of pET16_10His_PykA. [file 41929_2024_1137_MOESM12_ESM.gb]

LOCUS       pET16_10His_pykA        7143 bp ds-DNA     circular     13-OCT-2023
DEFINITION  .
COMMENT     Ligation of inverted insert cut into vec cut Vector molecule:  vec
            cut    Fragment ends: NdeI and BamHI    Fragment size: 5699 Insert
            molecule:  insert cut    Fragment ends: NdeI and BamHI    Fragment
            size: 464 Propeptide, PepSY amd peptidase M4 type strain of
            Methylobacillus flagellatus
FEATURES             Location/Qualifiers
     misc_feature    209..1066
                     /label="bla"
                     /ApEinfo_revcolor="#ff9ccd"
                     /ApEinfo_fwdcolor="#ff9ccd"
     misc_feature    complement(3764..4843)
                     /label="lacI"
                     /ApEinfo_revcolor="#f58a5e"
                     /ApEinfo_fwdcolor="#f58a5e"
     misc_feature    5078..5098
                     /label="pET_f_s1"
                     /ApEinfo_revcolor="#ff9ccd"
                     /ApEinfo_fwdcolor="#ff9ccd"
     promoter        5230..5246
                     /label="T7 promoter"
                     /ApEinfo_revcolor="#f58a5e"
                     /ApEinfo_fwdcolor="#f58a5e"
     misc_feature    5248..5275
                     /label="lacO"
                     /ApEinfo_revcolor="#c6c9d1"
                     /ApEinfo_fwdcolor="#c6c9d1"
     CDS             5317..5322
                     /label="Translation 5317-5322"
                     /translation="MG"
     misc_feature    5323..5352
                     /label="His-tag"
                     /ApEinfo_revcolor="#c6c9d1"
                     /ApEinfo_fwdcolor="#c6c9d1"
     CDS             5323..5352
                     /label="Translation 5323-5352"
                     /translation="HHHHHHHHHH"
     CDS             5353..5379
                     /label="Translation 5353-5379"
                     /translation="SSGHIEGRH"
     misc_feature    complement(5360..5379)
                     /label="pET16_r"
                     /ApEinfo_revcolor="#ff9ccd"
                     /ApEinfo_fwdcolor="#ff9ccd"
     misc_feature    5360..5399
                     /label="his_pykA_f"
                     /ApEinfo_revcolor="#ff9ccd"
                     /ApEinfo_fwdcolor="#ff9ccd"
     CDS             5380..6819
                     /label="pykA"
                     /ApEinfo_revcolor="#85dae9"
                     /ApEinfo_fwdcolor="#85dae9"
     CDS             5380..6819
                     /ApEinfo_revcolor="#84b0dc"
                     /ApEinfo_fwdcolor="#84b0dc"
                     /translation="SRRLRRTKIVTTLGPATDRDNNLEKVIAAGANVVRMNFSHGSPEDHKMRADKVREIAAKLGRHVAILGDLQGPKIRVSTFKEGKVFLNIGDKFLLDANLGKGEGDKEKVGIDYKGLPADVVPGDILLLDDGRVQLKVLEVQGMKVFTEVTVGGPLSNNKGINKLGGGLSAEALTEKDKADIKTAALIGVDYLAVSFPRCGEDLNYARRLARDAGCDAKIVAKVERAEAVCSQDAMDDIILASDVVMVARGDLGVEIGDPELVGIQKALIRRARQLNRAVITATQMMESMITNPMPTRAEVMDVANAVLDGTDAVMLSAETAAGQYPSETVAAMARVCLGAEKIPSINVSKHRLDVQFDNVEEAIAMSAMYAANHLKGVTAIITMTESGRTALMTSRISSGLPIFAMSRHERTLNLTALYRGVTPVHFDSANDGVAAASEAVNLLRDKGYLMSGDLVIVTQGDVMSTVGSTNTTRILTVE*"
     misc_feature    complement(6795..6839)
                     /label="his_pykA_r"
                     /ApEinfo_revcolor="#ff9ccd"
                     /ApEinfo_fwdcolor="#ff9ccd"
     misc_feature    6820..6839
                     /label="pET16_f"
                     /ApEinfo_revcolor="#ff9ccd"
                     /ApEinfo_fwdcolor="#ff9ccd"
     misc_feature    6885..6931
                     /label="T7 terminator"
                     /ApEinfo_revcolor="#ffef86"
                     /ApEinfo_fwdcolor="#ffef86"
     misc_feature    complement(7060..7079)
                     /label="pET_r_s2"
                     /ApEinfo_revcolor="#ff9ccd"
                     /ApEinfo_fwdcolor="#ff9ccd"
ORIGIN
        1 TTCTTGAAGA CGAAAGGGCC TCGTGATACG CCTATTTTTA TAGGTTAATG TCATGATAAT
       61 AATGGTTTCT TAGACGTCAG GTGGCACTTT TCGGGGAAAT GTGCGCGGAA CCCCTATTTG
      121 TTTATTTTTC TAAATACATT CAAATATGTA TCCGCTCATG AGACAATAAC CCTGATAAAT
      181 GCTTCAATAA TATTGAAAAA GGAAGAGTAT GAGTATTCAA CATTTCCGTG TCGCCCTTAT
      241 TCCCTTTTTT GCGGCATTTT GCCTTCCTGT TTTTGCTCAC CCAGAAACGC TGGTGAAAGT
      301 AAAAGATGCT GAAGATCAGT TGGGTGCACG AGTGGGTTAC ATCGAACTGG ATCTCAACAG
      361 CGGTAAGATC CTTGAGAGTT TTCGCCCCGA AGAACGTTTT CCAATGATGA GCACTTTTAA
      421 AGTTCTGCTA TGTGGCGCGG TATTATCCCG TGTTGACGCC GGGCAAGAGC AACTCGGTCG
      481 CCGCATACAC TATTCTCAGA ATGACTTGGT TGAGTACTCA CCAGTCACAG AAAAGCATCT
      541 TACGGATGGC ATGACAGTAA GAGAATTATG CAGTGCTGCC ATAACCATGA GTGATAACAC
      601 TGCGGCCAAC TTACTTCTGA CAACGATCGG AGGACCGAAG GAGCTAACCG CTTTTTTGCA
      661 CAACATGGGG GATCATGTAA CTCGCCTTGA TCGTTGGGAA CCGGAGCTGA ATGAAGCCAT
      721 ACCAAACGAC GAGCGTGACA CCACGATGCC TGCAGCAATG GCAACAACGT TGCGCAAACT
      781 ATTAACTGGC GAACTACTTA CTCTAGCTTC CCGGCAACAA TTAATAGACT GGATGGAGGC
      841 GGATAAAGTT GCAGGACCAC TTCTGCGCTC GGCCCTTCCG GCTGGCTGGT TTATTGCTGA
      901 TAAATCTGGA GCCGGTGAGC GTGGGTCTCG CGGTATCATT GCAGCACTGG GGCCAGATGG
      961 TAAGCCCTCC CGTATCGTAG TTATCTACAC GACGGGGAGT CAGGCAACTA TGGATGAACG
     1021 AAATAGACAG ATCGCTGAGA TAGGTGCCTC ACTGATTAAG CATTGGTAAC TGTCAGACCA
     1081 AGTTTACTCA TATATACTTT AGATTGATTT AAAACTTCAT TTTTAATTTA AAAGGATCTA
     1141 GGTGAAGATC CTTTTTGATA ATCTCATGAC CAAAATCCCT TAACGTGAGT TTTCGTTCCA
     1201 CTGAGCGTCA GACCCCGTAG AAAAGATCAA AGGATCTTCT TGAGATCCTT TTTTTCTGCG
     1261 CGTAATCTGC TGCTTGCAAA CAAAAAAACC ACCGCTACCA GCGGTGGTTT GTTTGCCGGA
     1321 TCAAGAGCTA CCAACTCTTT TTCCGAAGGT AACTGGCTTC AGCAGAGCGC AGATACCAAA
     1381 TACTGTCCTT CTAGTGTAGC CGTAGTTAGG CCACCACTTC AAGAACTCTG TAGCACCGCC
     1441 TACATACCTC GCTCTGCTAA TCCTGTTACC AGTGGCTGCT GCCAGTGGCG ATAAGTCGTG
     1501 TCTTACCGGG TTGGACTCAA GACGATAGTT ACCGGATAAG GCGCAGCGGT CGGGCTGAAC
     1561 GGGGGGTTCG TGCACACAGC CCAGCTTGGA GCGAACGACC TACACCGAAC TGAGATACCT
     1621 ACAGCGTGAG CTATGAGAAA GCGCCACGCT TCCCGAAGGG AGAAAGGCGG ACAGGTATCC
     1681 GGTAAGCGGC AGGGTCGGAA CAGGAGAGCG CACGAGGGAG CTTCCAGGGG GAAACGCCTG
     1741 GTATCTTTAT AGTCCTGTCG GGTTTCGCCA CCTCTGACTT GAGCGTCGAT TTTTGTGATG
     1801 CTCGTCAGGG GGGCGGAGCC TATGGAAAAA CGCCAGCAAC GCGGCCTTTT TACGGTTCCT
     1861 GGCCTTTTGC TGGCCTTTTG CTCACATGTT CTTTCCTGCG TTATCCCCTG ATTCTGTGGA
     1921 TAACCGTATT ACCGCCTTTG AGTGAGCTGA TACCGCTCGC CGCAGCCGAA CGACCGAGCG
     1981 CAGCGAGTCA GTGAGCGAGG AAGCGGAAGA GCGCCTGATG CGGTATTTTC TCCTTACGCA
     2041 TCTGTGCGGT ATTTCACACC GCATATATGG TGCACTCTCA GTACAATCTG CTCTGATGCC
     2101 GCATAGTTAA GCCAGTATAC ACTCCGCTAT CGCTACGTGA CTGGGTCATG GCTGCGCCCC
     2161 GACACCCGCC AACACCCGCT GACGCGCCCT GACGGGCTTG TCTGCTCCCG GCATCCGCTT
     2221 ACAGACAAGC TGTGACCGTC TCCGGGAGCT GCATGTGTCA GAGGTTTTCA CCGTCATCAC
     2281 CGAAACGCGC GAGGCAGCTG CGGTAAAGCT CATCAGCGTG GTCGTGAAGC GATTCACAGA
     2341 TGTCTGCCTG TTCATCCGCG TCCAGCTCGT TGAGTTTCTC CAGAAGCGTT AATGTCTGGC
     2401 TTCTGATAAA GCGGGCCATG TTAAGGGCGG TTTTTTCCTG TTTGGTCACT GATGCCTCCG
     2461 TGTAAGGGGG ATTTCTGTTC ATGGGGGTAA TGATACCGAT GAAACGAGAG AGGATGCTCA
     2521 CGATACGGGT TACTGATGAT GAACATGCCC GGTTACTGGA ACGTTGTGAG GGTAAACAAC
     2581 TGGCGGTATG GATGCGGCGG GACCAGAGAA AAATCACTCA GGGTCAATGC CAGCGCTTCG
     2641 TTAATACAGA TGTAGGTGTT CCACAGGGTA GCCAGCAGCA TCCTGCGATG CAGATCCGGA
     2701 ACATAATGGT GCAGGGCGCT GACTTCCGCG TTTCCAGACT TTACGAAACA CGGAAACCGA
     2761 AGACCATTCA TGTTGTTGCT CAGGTCGCAG ACGTTTTGCA GCAGCAGTCG CTTCACGTTC
     2821 GCTCGCGTAT CGGTGATTCA TTCTGCTAAC CAGTAAGGCA ACCCCGCCAG CCTAGCCGGG
     2881 TCCTCAACGA CAGGAGCACG ATCATGCGCA CCCGTGGCCA GGACCCAACG CTGCCCGAGA
     2941 TGCGCCGCGT GCGGCTGCTG GAGATGGCGG ACGCGATGGA TATGTTCTGC CAAGGGTTGG
     3001 TTTGCGCATT CACAGTTCTC CGCAAGAATT GATTGGCTCC AATTCTTGGA GTGGTGAATC
     3061 CGTTAGCGAG GTGCCGCCGG CTTCCATTCA GGTCGAGGTG GCCCGGCTCC ATGCACCGCG
     3121 ACGCAACGCG GGGAGGCAGA CAAGGTATAG GGCGGCGCCT ACAATCCATG CCAACCCGTT
     3181 CCATGTGCTC GCCGAGGCGG CATAAATCGC CGTGACGATC AGCGGTCCAG TGATCGAAGT
     3241 TAGGCTGGTA AGAGCCGCGA GCGATCCTTG AAGCTGTCCC TGATGGTCGT CATCTACCTG
     3301 CCTGGACAGC ATGGCCTGCA ACGCGGGCAT CCCGATGCCG CCGGAAGCGA GAAGAATCAT
     3361 AATGGGGAAG GCCATCCAGC CTCGCGTCGC GAACGCCAGC AAGACGTAGC CCAGCGCGTC
     3421 GGCCGCCATG CCGGCGATAA TGGCCTGCTT CTCGCCGAAA CGTTTGGTGG CGGGACCAGT
     3481 GACGAAGGCT TGAGCGAGGG CGTGCAAGAT TCCGAATACC GCAAGCGACA GGCCGATCAT
     3541 CGTCGCGCTC CAGCGAAAGC GGTCCTCGCC GAAAATGACC CAGAGCGCTG CCGGCACCTG
     3601 TCCTACGAGT TGCATGATAA AGAAGACAGT CATAAGTGCG GCGACGATAG TCATGCCCCG
     3661 CGCCCACCGG AAGGAGCTGA CTGGGTTGAA GGCTCTCAAG GGCATCGGTC GAGATCCCGG
     3721 TGCCTAATGA GTGAGCTAAC TTACATTAAT TGCGTTGCGC TCACTGCCCG CTTTCCAGTC
     3781 GGGAAACCTG TCGTGCCAGC TGCATTAATG AATCGGCCAA CGCGCGGGGA GAGGCGGTTT
     3841 GCGTATTGGG CGCCAGGGTG GTTTTTCTTT TCACCAGTGA GACGGGCAAC AGCTGATTGC
     3901 CCTTCACCGC CTGGCCCTGA GAGAGTTGCA GCAAGCGGTC CACGCTGGTT TGCCCCAGCA
     3961 GGCGAAAATC CTGTTTGATG GTGGTTAACG GCGGGATATA ACATGAGCTG TCTTCGGTAT
     4021 CGTCGTATCC CACTACCGAG ATATCCGCAC CAACGCGCAG CCCGGACTCG GTAATGGCGC
     4081 GCATTGCGCC CAGCGCCATC TGATCGTTGG CAACCAGCAT CGCAGTGGGA ACGATGCCCT
     4141 CATTCAGCAT TTGCATGGTT TGTTGAAAAC CGGACATGGC ACTCCAGTCG CCTTCCCGTT
     4201 CCGCTATCGG CTGAATTTGA TTGCGAGTGA GATATTTATG CCAGCCAGCC AGACGCAGAC
     4261 GCGCCGAGAC AGAACTTAAT GGGCCCGCTA ACAGCGCGAT TTGCTGGTGA CCCAATGCGA
     4321 CCAGATGCTC CACGCCCAGT CGCGTACCGT CTTCATGGGA GAAAATAATA CTGTTGATGG
     4381 GTGTCTGGTC AGAGACATCA AGAAATAACG CCGGAACATT AGTGCAGGCA GCTTCCACAG
     4441 CAATGGCATC CTGGTCATCC AGCGGATAGT TAATGATCAG CCCACTGACG CGTTGCGCGA
     4501 GAAGATTGTG CACCGCCGCT TTACAGGCTT CGACGCCGCT TCGTTCTACC ATCGACACCA
     4561 CCACGCTGGC ACCCAGTTGA TCGGCGCGAG ATTTAATCGC CGCGACAATT TGCGACGGCG
     4621 CGTGCAGGGC CAGACTGGAG GTGGCAACGC CAATCAGCAA CGACTGTTTG CCCGCCAGTT
     4681 GTTGTGCCAC GCGGTTGGGA ATGTAATTCA GCTCCGCCAT CGCCGCTTCC ACTTTTTCCC
     4741 GCGTTTTCGC AGAAACGTGG CTGGCCTGGT TCACCACGCG GGAAACGGTC TGATAAGAGA
     4801 CACCGGCATA CTCTGCGACA TCGTATAACG TTACTGGTTT CACATTCACC ACCCTGAATT
     4861 GACTCTCTTC CGGGCGCTAT CATGCCATAC CGCGAAAGGT TTTGCGCCAT TCGATGGTGT
     4921 CCGGGATCTC GACGCTCTCC CTTATGCGAC TCCTGCATTA GGAAGCAGCC CAGTAGTAGG
     4981 TTGAGGCCGT TGAGCACCGC CGCCGCAAGG AATGGTGCAT GCAAGGAGAT GGCGCCCAAC
     5041 AGTCCCCCGG CCACGGGGCC TGCCACCATA CCCACGCCGA AACAAGCGCT CATGAGCCCG
     5101 AAGTGGCGAG CCCGATCTTC CCCATCGGTG ATGTCGGCGA TATAGGCGCC AGCAACCGCA
     5161 CCTGTGGCGC CGGTGATGCC GGCCACGATG CGTCCGGCGT AGAGGATCGA GATCTCGATC
     5221 CCGCGAAATT AATACGACTC ACTATAGGGG AATTGTGAGC GGATAACAAT TCCCCTCTAG
     5281 AAATAATTTT GTTTAACTTT AAGAAGGAGA TATACCATGG GCCATCATCA TCATCATCAT
     5341 CATCATCATC ACAGCAGCGG CCATATCGAA GGTCGTCATt ccagaaggct tcgcagaaca
     5401 aaaatcgtta ccacgttagg cccagcaaca gatcgcgata ataatcttga aaaagttatc
     5461 gcggcgggtg ccaacgttgt acgtatgaac ttttctcacg gctcgcctga agatcacaaa
     5521 atgcgcgcgg ataaagttcg tgagattgcc gcaaaactgg ggcgtcatgt ggctattctg
     5581 ggtgacctcc aggggcccaa aatccgtgta tccaccttta aagaaggcaa agttttcctc
     5641 aatattgggg ataaattcct gctcgacgcc aacctgggta aaggtgaagg cgacaaagaa
     5701 aaagtcggta tcgactacaa aggcctgcct gctgacgtcg tgcctggtga catcctgctg
     5761 ctggacgatg gtcgcgtcca gttaaaagta ctggaagttc agggcatgaa agtgttcacc
     5821 gaagtcaccg tcggtggtcc cctctccaac aataaaggta tcaacaaact tggcggcggt
     5881 ttgtcggctg aagcgctgac cgaaaaagac aaagcagaca ttaagactgc ggcgttgatt
     5941 ggcgtagatt acctggctgt ctccttccca cgctgtggcg aagatctgaa ctatgcccgt
     6001 cgcctggcac gcgatgcagg atgtgatgcg aaaattgttg ccaaggttga acgtgcggaa
     6061 gccgtttgca gccaggatgc aatggatgac atcatcctcg cctctgacgt ggtaatggtt
     6121 gcacgtggcg acctcggtgt ggaaattggc gacccggaac tggtcggcat tcagaaagcg
     6181 ttgatccgtc gtgcgcgtca gctaaaccga gcggtaatca cggcgaccca gatgatggag
     6241 tcaatgatta ctaacccgat gccgacgcgt gcagaagtca tggacgtagc aaacgccgtt
     6301 ctggatggta ctgacgctgt gatgctgtct gcagaaactg ccgctgggca gtatccgtca
     6361 gaaaccgttg cagccatggc gcgcgtttgc ctgggtgcgg aaaaaatccc gagcatcaac
     6421 gtttctaaac accgtctgga cgttcagttc gacaatgtgg aagaagctat tgccatgtca
     6481 gcaatgtacg cagctaacca cctgaaaggc gttacggcga tcatcaccat gaccgaatcg
     6541 ggtcgtaccg cgctgatgac ctcccgtatc agctctggtc tgccaatttt cgccatgtcg
     6601 cgccatgaac gtacgctgaa cctgactgct ctctatcgtg gcgttacgcc ggtgcacttt
     6661 gatagcgcta atgacggcgt agcagctgcc agcgaagcgg ttaatctgct gcgcgataaa
     6721 ggttacttga tgtctggtga cctggtgatt gtcacccagg gcgacgtgat gagtaccgtg
     6781 ggttctacta ataccacgcg tattttaacg gtagagtaaG GATCCGGCTG CTAACAAAGC
     6841 CCGAAAGGAA GCTGAGTTGG CTGCTGCCAC CGCTGAGCAA TAACTAGCAT AACCCCTTGG
     6901 GGCCTCTAAA CGGGTCTTGA GGGGTTTTTT GCTGAAAGGA GGAACTATAT CCGGATATCC
     6961 CGCAAGAGGC CCGGCAGTAC CGGCATAACC AAGCCTATGC CTACAGCATC CAGGGTGACG
     7021 GTGCCGAGGA TGACGATGAG CGCATTGTTA GATTTCATAC ACGGTGCCTG ACTGCGTTAG
     7081 CAATTTAACT GTGATAAACT ACCGCATTAA AGCTTATCGA TGATAAGCTG TCAAACATGA
     7141 GAA
//
