# Supplementary material for: A synthetic methylotrophic Escherichia coli as a chassis for bioproduction from methanol
Source: Nat Catal. 2024 Apr 23;7(5):560–73. doi: 10.1038/s41929-024-01137-0 (PMC11136667; doi:10.1038/s41929-024-01137-0)
Supplement: Supplementary file 13 — Plasmid map of pET16_10His_PykA_Q266K. [file 41929_2024_1137_MOESM13_ESM.gb]

LOCUS       pET16_10His_pykA(Q266K) 7143 bp ds-DNA     circular     03-OCT-2023
DEFINITION  .
COMMENT     Ligation of inverted insert cut into vec cut Vector molecule:  vec
            cut    Fragment ends: NdeI and BamHI    Fragment size: 5699 Insert
            molecule:  insert cut    Fragment ends: NdeI and BamHI    Fragment
            size: 464 Propeptide, PepSY amd peptidase M4 type strain of
            Methylobacillus flagellatus
FEATURES             Location/Qualifiers
     misc_feature    complement(1205..2284)
                     /label="lacI"
                     /ApEinfo_revcolor="#f58a5e"
                     /ApEinfo_fwdcolor="#f58a5e"
     misc_feature    2519..2539
                     /label="pET_f_s1"
                     /ApEinfo_revcolor="#ff9ccd"
                     /ApEinfo_fwdcolor="#ff9ccd"
     promoter        2671..2687
                     /label="T7 promoter"
                     /ApEinfo_revcolor="#f58a5e"
                     /ApEinfo_fwdcolor="#f58a5e"
     misc_feature    2689..2716
                     /label="lacO"
                     /ApEinfo_revcolor="#c6c9d1"
                     /ApEinfo_fwdcolor="#c6c9d1"
     CDS             2758..2763
                     /label="Translation 2758-2763"
                     /translation="MG"
     misc_feature    2764..2793
                     /label="His-tag"
                     /ApEinfo_revcolor="#c6c9d1"
                     /ApEinfo_fwdcolor="#c6c9d1"
     CDS             2764..2793
                     /label="Translation 2764-2793"
                     /translation="HHHHHHHHHH"
     CDS             2794..2820
                     /label="Translation 2794-2820"
                     /translation="SSGHIEGRH"
     misc_feature    complement(2801..2820)
                     /label="pET16_r"
                     /ApEinfo_revcolor="#ff9ccd"
                     /ApEinfo_fwdcolor="#ff9ccd"
     misc_feature    2801..2840
                     /label="his_pykA_f"
                     /ApEinfo_revcolor="#ff9ccd"
                     /ApEinfo_fwdcolor="#ff9ccd"
     CDS             2821..4260
                     /label="pykA"
                     /ApEinfo_revcolor="#85dae9"
                     /ApEinfo_fwdcolor="#85dae9"
     CDS             2821..4260
                     /ApEinfo_revcolor="#84b0dc"
                     /ApEinfo_fwdcolor="#84b0dc"
                     /translation="SRRLRRTKIVTTLGPATDRDNNLEKVIAAGANVVRMNFSHGSPEDHKMRADKVREIAAKLGRHVAILGDLQGPKIRVSTFKEGKVFLNIGDKFLLDANLGKGEGDKEKVGIDYKGLPADVVPGDILLLDDGRVQLKVLEVQGMKVFTEVTVGGPLSNNKGINKLGGGLSAEALTEKDKADIKTAALIGVDYLAVSFPRCGEDLNYARRLARDAGCDAKIVAKVERAEAVCSQDAMDDIILASDVVMVARGDLGVEIGDPELVGIKKALIRRARQLNRAVITATQMMESMITNPMPTRAEVMDVANAVLDGTDAVMLSAETAAGQYPSETVAAMARVCLGAEKIPSINVSKHRLDVQFDNVEEAIAMSAMYAANHLKGVTAIITMTESGRTALMTSRISSGLPIFAMSRHERTLNLTALYRGVTPVHFDSANDGVAAASEAVNLLRDKGYLMSGDLVIVTQGDVMSTVGSTNTTRILTVE*"
     misc_feature    complement(4236..4280)
                     /label="his_pykA_r"
                     /ApEinfo_revcolor="#ff9ccd"
                     /ApEinfo_fwdcolor="#ff9ccd"
     misc_feature    4261..4280
                     /label="pET16_f"
                     /ApEinfo_revcolor="#ff9ccd"
                     /ApEinfo_fwdcolor="#ff9ccd"
     misc_feature    4326..4372
                     /label="T7 terminator"
                     /ApEinfo_revcolor="#ffef86"
                     /ApEinfo_fwdcolor="#ffef86"
     misc_feature    complement(4501..4520)
                     /label="pET_r_s2"
                     /ApEinfo_revcolor="#ff9ccd"
                     /ApEinfo_fwdcolor="#ff9ccd"
     misc_feature    4793..5650
                     /label="bla"
                     /ApEinfo_revcolor="#ff9ccd"
                     /ApEinfo_fwdcolor="#ff9ccd"
ORIGIN
        1 AACGTTGTGA GGGTAAACAA CTGGCGGTAT GGATGCGGCG GGACCAGAGA AAAATCACTC
       61 AGGGTCAATG CCAGCGCTTC GTTAATACAG ATGTAGGTGT TCCACAGGGT AGCCAGCAGC
      121 ATCCTGCGAT GCAGATCCGG AACATAATGG TGCAGGGCGC TGACTTCCGC GTTTCCAGAC
      181 TTTACGAAAC ACGGAAACCG AAGACCATTC ATGTTGTTGC TCAGGTCGCA GACGTTTTGC
      241 AGCAGCAGTC GCTTCACGTT CGCTCGCGTA TCGGTGATTC ATTCTGCTAA CCAGTAAGGC
      301 AACCCCGCCA GCCTAGCCGG GTCCTCAACG ACAGGAGCAC GATCATGCGC ACCCGTGGCC
      361 AGGACCCAAC GCTGCCCGAG ATGCGCCGCG TGCGGCTGCT GGAGATGGCG GACGCGATGG
      421 ATATGTTCTG CCAAGGGTTG GTTTGCGCAT TCACAGTTCT CCGCAAGAAT TGATTGGCTC
      481 CAATTCTTGG AGTGGTGAAT CCGTTAGCGA GGTGCCGCCG GCTTCCATTC AGGTCGAGGT
      541 GGCCCGGCTC CATGCACCGC GACGCAACGC GGGGAGGCAG ACAAGGTATA GGGCGGCGCC
      601 TACAATCCAT GCCAACCCGT TCCATGTGCT CGCCGAGGCG GCATAAATCG CCGTGACGAT
      661 CAGCGGTCCA GTGATCGAAG TTAGGCTGGT AAGAGCCGCG AGCGATCCTT GAAGCTGTCC
      721 CTGATGGTCG TCATCTACCT GCCTGGACAG CATGGCCTGC AACGCGGGCA TCCCGATGCC
      781 GCCGGAAGCG AGAAGAATCA TAATGGGGAA GGCCATCCAG CCTCGCGTCG CGAACGCCAG
      841 CAAGACGTAG CCCAGCGCGT CGGCCGCCAT GCCGGCGATA ATGGCCTGCT TCTCGCCGAA
      901 ACGTTTGGTG GCGGGACCAG TGACGAAGGC TTGAGCGAGG GCGTGCAAGA TTCCGAATAC
      961 CGCAAGCGAC AGGCCGATCA TCGTCGCGCT CCAGCGAAAG CGGTCCTCGC CGAAAATGAC
     1021 CCAGAGCGCT GCCGGCACCT GTCCTACGAG TTGCATGATA AAGAAGACAG TCATAAGTGC
     1081 GGCGACGATA GTCATGCCCC GCGCCCACCG GAAGGAGCTG ACTGGGTTGA AGGCTCTCAA
     1141 GGGCATCGGT CGAGATCCCG GTGCCTAATG AGTGAGCTAA CTTACATTAA TTGCGTTGCG
     1201 CTCACTGCCC GCTTTCCAGT CGGGAAACCT GTCGTGCCAG CTGCATTAAT GAATCGGCCA
     1261 ACGCGCGGGG AGAGGCGGTT TGCGTATTGG GCGCCAGGGT GGTTTTTCTT TTCACCAGTG
     1321 AGACGGGCAA CAGCTGATTG CCCTTCACCG CCTGGCCCTG AGAGAGTTGC AGCAAGCGGT
     1381 CCACGCTGGT TTGCCCCAGC AGGCGAAAAT CCTGTTTGAT GGTGGTTAAC GGCGGGATAT
     1441 AACATGAGCT GTCTTCGGTA TCGTCGTATC CCACTACCGA GATATCCGCA CCAACGCGCA
     1501 GCCCGGACTC GGTAATGGCG CGCATTGCGC CCAGCGCCAT CTGATCGTTG GCAACCAGCA
     1561 TCGCAGTGGG AACGATGCCC TCATTCAGCA TTTGCATGGT TTGTTGAAAA CCGGACATGG
     1621 CACTCCAGTC GCCTTCCCGT TCCGCTATCG GCTGAATTTG ATTGCGAGTG AGATATTTAT
     1681 GCCAGCCAGC CAGACGCAGA CGCGCCGAGA CAGAACTTAA TGGGCCCGCT AACAGCGCGA
     1741 TTTGCTGGTG ACCCAATGCG ACCAGATGCT CCACGCCCAG TCGCGTACCG TCTTCATGGG
     1801 AGAAAATAAT ACTGTTGATG GGTGTCTGGT CAGAGACATC AAGAAATAAC GCCGGAACAT
     1861 TAGTGCAGGC AGCTTCCACA GCAATGGCAT CCTGGTCATC CAGCGGATAG TTAATGATCA
     1921 GCCCACTGAC GCGTTGCGCG AGAAGATTGT GCACCGCCGC TTTACAGGCT TCGACGCCGC
     1981 TTCGTTCTAC CATCGACACC ACCACGCTGG CACCCAGTTG ATCGGCGCGA GATTTAATCG
     2041 CCGCGACAAT TTGCGACGGC GCGTGCAGGG CCAGACTGGA GGTGGCAACG CCAATCAGCA
     2101 ACGACTGTTT GCCCGCCAGT TGTTGTGCCA CGCGGTTGGG AATGTAATTC AGCTCCGCCA
     2161 TCGCCGCTTC CACTTTTTCC CGCGTTTTCG CAGAAACGTG GCTGGCCTGG TTCACCACGC
     2221 GGGAAACGGT CTGATAAGAG ACACCGGCAT ACTCTGCGAC ATCGTATAAC GTTACTGGTT
     2281 TCACATTCAC CACCCTGAAT TGACTCTCTT CCGGGCGCTA TCATGCCATA CCGCGAAAGG
     2341 TTTTGCGCCA TTCGATGGTG TCCGGGATCT CGACGCTCTC CCTTATGCGA CTCCTGCATT
     2401 AGGAAGCAGC CCAGTAGTAG GTTGAGGCCG TTGAGCACCG CCGCCGCAAG GAATGGTGCA
     2461 TGCAAGGAGA TGGCGCCCAA CAGTCCCCCG GCCACGGGGC CTGCCACCAT ACCCACGCCG
     2521 AAACAAGCGC TCATGAGCCC GAAGTGGCGA GCCCGATCTT CCCCATCGGT GATGTCGGCG
     2581 ATATAGGCGC CAGCAACCGC ACCTGTGGCG CCGGTGATGC CGGCCACGAT GCGTCCGGCG
     2641 TAGAGGATCG AGATCTCGAT CCCGCGAAAT TAATACGACT CACTATAGGG GAATTGTGAG
     2701 CGGATAACAA TTCCCCTCTA GAAATAATTT TGTTTAACTT TAAGAAGGAG ATATACCATG
     2761 GGCCATCATC ATCATCATCA TCATCATCAT CACAGCAGCG GCCATATCGA AGGTCGTCAT
     2821 tccagaaggc ttcgcagaac aaaaatcgtt accacgttag gcccagcaac agatcgcgat
     2881 aataatcttg aaaaagttat cgcggcgggt gccaacgttg tacgtatgaa cttttctcac
     2941 ggctcgcctg aagatcacaa aatgcgcgcg gataaagttc gtgagattgc cgcaaaactg
     3001 gggcgtcatg tggctattct gggtgacctc caggggccca aaatccgtgt atccaccttt
     3061 aaagaaggca aagttttcct caatattggg gataaattcc tgctcgacgc caacctgggt
     3121 aaaggtgaag gcgacaaaga aaaagtcggt atcgactaca aaggcctgcc tgctgacgtc
     3181 gtgcctggtg acatcctgct gctggacgat ggtcgcgtcc agttaaaagt actggaagtt
     3241 cagggcatga aagtgttcac cgaagtcacc gtcggtggtc ccctctccaa caataaaggt
     3301 atcaacaaac ttggcggcgg tttgtcggct gaagcgctga ccgaaaaaga caaagcagac
     3361 attaagactg cggcgttgat tggcgtagat tacctggctg tctccttccc acgctgtggc
     3421 gaagatctga actatgcccg tcgcctggca cgcgatgcag gatgtgatgc gaaaattgtt
     3481 gccaaggttg aacgtgcgga agccgtttgc agccaggatg caatggatga catcatcctc
     3541 gcctctgacg tggtaatggt tgcacgtggc gacctcggtg tggaaattgg cgacccggaa
     3601 ctggtcggca ttAagaaagc gttgatccgt cgtgcgcgtc agctaaaccg agcggtaatc
     3661 acggcgaccc agatgatgga gtcaatgatt actaacccga tgccgacgcg tgcagaagtc
     3721 atggacgtag caaacgccgt tctggatggt actgacgctg tgatgctgtc tgcagaaact
     3781 gccgctgggc agtatccgtc agaaaccgtt gcagccatgg cgcgcgtttg cctgggtgcg
     3841 gaaaaaatcc cgagcatcaa cgtttctaaa caccgtctgg acgttcagtt cgacaatgtg
     3901 gaagaagcta ttgccatgtc agcaatgtac gcagctaacc acctgaaagg cgttacggcg
     3961 atcatcacca tgaccgaatc gggtcgtacc gcgctgatga cctcccgtat cagctctggt
     4021 ctgccaattt tcgccatgtc gcgccatgaa cgtacgctga acctgactgc tctctatcgt
     4081 ggcgttacgc cggtgcactt tgatagcgct aatgacggcg tagcagctgc cagcgaagcg
     4141 gttaatctgc tgcgcgataa aggttacttg atgtctggtg acctggtgat tgtcacccag
     4201 ggcgacgtga tgagtaccgt gggttctact aataccacgc gtattttaac ggtagagtaa
     4261 GGATCCGGCT GCTAACAAAG CCCGAAAGGA AGCTGAGTTG GCTGCTGCCA CCGCTGAGCA
     4321 ATAACTAGCA TAACCCCTTG GGGCCTCTAA ACGGGTCTTG AGGGGTTTTT TGCTGAAAGG
     4381 AGGAACTATA TCCGGATATC CCGCAAGAGG CCCGGCAGTA CCGGCATAAC CAAGCCTATG
     4441 CCTACAGCAT CCAGGGTGAC GGTGCCGAGG ATGACGATGA GCGCATTGTT AGATTTCATA
     4501 CACGGTGCCT GACTGCGTTA GCAATTTAAC TGTGATAAAC TACCGCATTA AAGCTTATCG
     4561 ATGATAAGCT GTCAAACATG AGAATTCTTG AAGACGAAAG GGCCTCGTGA TACGCCTATT
     4621 TTTATAGGTT AATGTCATGA TAATAATGGT TTCTTAGACG TCAGGTGGCA CTTTTCGGGG
     4681 AAATGTGCGC GGAACCCCTA TTTGTTTATT TTTCTAAATA CATTCAAATA TGTATCCGCT
     4741 CATGAGACAA TAACCCTGAT AAATGCTTCA ATAATATTGA AAAAGGAAGA GTATGAGTAT
     4801 TCAACATTTC CGTGTCGCCC TTATTCCCTT TTTTGCGGCA TTTTGCCTTC CTGTTTTTGC
     4861 TCACCCAGAA ACGCTGGTGA AAGTAAAAGA TGCTGAAGAT CAGTTGGGTG CACGAGTGGG
     4921 TTACATCGAA CTGGATCTCA ACAGCGGTAA GATCCTTGAG AGTTTTCGCC CCGAAGAACG
     4981 TTTTCCAATG ATGAGCACTT TTAAAGTTCT GCTATGTGGC GCGGTATTAT CCCGTGTTGA
     5041 CGCCGGGCAA GAGCAACTCG GTCGCCGCAT ACACTATTCT CAGAATGACT TGGTTGAGTA
     5101 CTCACCAGTC ACAGAAAAGC ATCTTACGGA TGGCATGACA GTAAGAGAAT TATGCAGTGC
     5161 TGCCATAACC ATGAGTGATA ACACTGCGGC CAACTTACTT CTGACAACGA TCGGAGGACC
     5221 GAAGGAGCTA ACCGCTTTTT TGCACAACAT GGGGGATCAT GTAACTCGCC TTGATCGTTG
     5281 GGAACCGGAG CTGAATGAAG CCATACCAAA CGACGAGCGT GACACCACGA TGCCTGCAGC
     5341 AATGGCAACA ACGTTGCGCA AACTATTAAC TGGCGAACTA CTTACTCTAG CTTCCCGGCA
     5401 ACAATTAATA GACTGGATGG AGGCGGATAA AGTTGCAGGA CCACTTCTGC GCTCGGCCCT
     5461 TCCGGCTGGC TGGTTTATTG CTGATAAATC TGGAGCCGGT GAGCGTGGGT CTCGCGGTAT
     5521 CATTGCAGCA CTGGGGCCAG ATGGTAAGCC CTCCCGTATC GTAGTTATCT ACACGACGGG
     5581 GAGTCAGGCA ACTATGGATG AACGAAATAG ACAGATCGCT GAGATAGGTG CCTCACTGAT
     5641 TAAGCATTGG TAACTGTCAG ACCAAGTTTA CTCATATATA CTTTAGATTG ATTTAAAACT
     5701 TCATTTTTAA TTTAAAAGGA TCTAGGTGAA GATCCTTTTT GATAATCTCA TGACCAAAAT
     5761 CCCTTAACGT GAGTTTTCGT TCCACTGAGC GTCAGACCCC GTAGAAAAGA TCAAAGGATC
     5821 TTCTTGAGAT CCTTTTTTTC TGCGCGTAAT CTGCTGCTTG CAAACAAAAA AACCACCGCT
     5881 ACCAGCGGTG GTTTGTTTGC CGGATCAAGA GCTACCAACT CTTTTTCCGA AGGTAACTGG
     5941 CTTCAGCAGA GCGCAGATAC CAAATACTGT CCTTCTAGTG TAGCCGTAGT TAGGCCACCA
     6001 CTTCAAGAAC TCTGTAGCAC CGCCTACATA CCTCGCTCTG CTAATCCTGT TACCAGTGGC
     6061 TGCTGCCAGT GGCGATAAGT CGTGTCTTAC CGGGTTGGAC TCAAGACGAT AGTTACCGGA
     6121 TAAGGCGCAG CGGTCGGGCT GAACGGGGGG TTCGTGCACA CAGCCCAGCT TGGAGCGAAC
     6181 GACCTACACC GAACTGAGAT ACCTACAGCG TGAGCTATGA GAAAGCGCCA CGCTTCCCGA
     6241 AGGGAGAAAG GCGGACAGGT ATCCGGTAAG CGGCAGGGTC GGAACAGGAG AGCGCACGAG
     6301 GGAGCTTCCA GGGGGAAACG CCTGGTATCT TTATAGTCCT GTCGGGTTTC GCCACCTCTG
     6361 ACTTGAGCGT CGATTTTTGT GATGCTCGTC AGGGGGGCGG AGCCTATGGA AAAACGCCAG
     6421 CAACGCGGCC TTTTTACGGT TCCTGGCCTT TTGCTGGCCT TTTGCTCACA TGTTCTTTCC
     6481 TGCGTTATCC CCTGATTCTG TGGATAACCG TATTACCGCC TTTGAGTGAG CTGATACCGC
     6541 TCGCCGCAGC CGAACGACCG AGCGCAGCGA GTCAGTGAGC GAGGAAGCGG AAGAGCGCCT
     6601 GATGCGGTAT TTTCTCCTTA CGCATCTGTG CGGTATTTCA CACCGCATAT ATGGTGCACT
     6661 CTCAGTACAA TCTGCTCTGA TGCCGCATAG TTAAGCCAGT ATACACTCCG CTATCGCTAC
     6721 GTGACTGGGT CATGGCTGCG CCCCGACACC CGCCAACACC CGCTGACGCG CCCTGACGGG
     6781 CTTGTCTGCT CCCGGCATCC GCTTACAGAC AAGCTGTGAC CGTCTCCGGG AGCTGCATGT
     6841 GTCAGAGGTT TTCACCGTCA TCACCGAAAC GCGCGAGGCA GCTGCGGTAA AGCTCATCAG
     6901 CGTGGTCGTG AAGCGATTCA CAGATGTCTG CCTGTTCATC CGCGTCCAGC TCGTTGAGTT
     6961 TCTCCAGAAG CGTTAATGTC TGGCTTCTGA TAAAGCGGGC CATGTTAAGG GCGGTTTTTT
     7021 CCTGTTTGGT CACTGATGCC TCCGTGTAAG GGGGATTTCT GTTCATGGGG GTAATGATAC
     7081 CGATGAAACG AGAGAGGATG CTCACGATAC GGGTTACTGA TGATGAACAT GCCCGGTTAC
     7141 TGG
//
