# Supplementary material for: A synthetic methylotrophic Escherichia coli as a chassis for bioproduction from methanol
Source: Nat Catal. 2024 Apr 23;7(5):560–73. doi: 10.1038/s41929-024-01137-0 (PMC11136667; doi:10.1038/s41929-024-01137-0)
Supplement: Supplementary file 14 — Plasmid map of pET16_10His_PykF. [file 41929_2024_1137_MOESM14_ESM.gb]

LOCUS       pET16_10His_pykF        7113 bp ds-DNA     circular     03-OCT-2023
DEFINITION  .
COMMENT     Ligation of inverted insert cut into vec cut Vector molecule:  vec
            cut    Fragment ends: NdeI and BamHI    Fragment size: 5699 Insert
            molecule:  insert cut    Fragment ends: NdeI and BamHI    Fragment
            size: 464 Propeptide, PepSY amd peptidase M4 type strain of
            Methylobacillus flagellatus
FEATURES             Location/Qualifiers
     misc_feature    complement(205..1284)
                     /label="lacI"
                     /ApEinfo_revcolor="#f58a5e"
                     /ApEinfo_fwdcolor="#f58a5e"
     misc_feature    1519..1539
                     /label="pET_f_s1"
                     /ApEinfo_revcolor="#ff9ccd"
                     /ApEinfo_fwdcolor="#ff9ccd"
     promoter        1671..1687
                     /label="T7 promoter"
                     /ApEinfo_revcolor="#f58a5e"
                     /ApEinfo_fwdcolor="#f58a5e"
     misc_feature    1689..1716
                     /label="lacO"
                     /ApEinfo_revcolor="#c6c9d1"
                     /ApEinfo_fwdcolor="#c6c9d1"
     CDS             1758..1763
                     /label="Translation 1758-1763"
                     /translation="MG"
     misc_feature    1764..1793
                     /label="His-tag"
                     /ApEinfo_revcolor="#c6c9d1"
                     /ApEinfo_fwdcolor="#c6c9d1"
     CDS             1764..1793
                     /label="Translation 1764-1793"
                     /translation="HHHHHHHHHH"
     CDS             1794..1820
                     /label="Translation 1794-1820"
                     /translation="SSGHIEGRH"
     misc_feature    complement(1801..1820)
                     /label="pET16_r"
                     /ApEinfo_revcolor="#ff9ccd"
                     /ApEinfo_fwdcolor="#ff9ccd"
     misc_feature    1801..1845
                     /label="his_pykF_f"
                     /ApEinfo_revcolor="#ff9ccd"
                     /ApEinfo_fwdcolor="#ff9ccd"
     CDS             1821..3230
                     /label="pykF"
                     /ApEinfo_revcolor="#85dae9"
                     /ApEinfo_fwdcolor="#85dae9"
     CDS             1821..3230
                     /ApEinfo_revcolor="#84b0dc"
                     /ApEinfo_fwdcolor="#84b0dc"
                     /translation="KKTKIVCTIGPKTESEEMLAKMLDAGMNVMRLNFSHGDYAEHGQRIQNLRNVMSKTGKTAAILLDTKGPEIRTMKLEGGNDVSLKAGQTFTFTTDKSVIGNSEMVAVTYEGFTTDLSVGNTVLVDDGLIGMEVTAIEGNKVICKVLNNGDLGENKGVNLPGVSIALPALAEKDKQDLIFGCEQGVDFVAASFIRKRSDVIEIREHLKAHGGENIHIISKIENQEGLNNFDEILEASDGIMVARGDLGVEIPVEEVIFAQKMMIEKCIRARKVVITATQMLDSMIKNPRPTRAEAGDVANAILDGTDAVMLSGESAKGKYPLEAVSIMATICERTDRVMNSRLEFNNDNRKLRITEAVCRGAVETAEKLDAPLIVVATQGGKSARAVRKYFPDATILALTTNEKTAHQLVLSKGVVPQLVKEITSTDDFYRLGKELALQSGLAHKGDVVVMVSGALVPSGTTNTASVHVL*"
     misc_feature    complement(3211..3250)
                     /label="his_pykF_r"
                     /ApEinfo_revcolor="#ff9ccd"
                     /ApEinfo_fwdcolor="#ff9ccd"
     misc_feature    3231..3250
                     /label="pET16_f"
                     /ApEinfo_revcolor="#ff9ccd"
                     /ApEinfo_fwdcolor="#ff9ccd"
     misc_feature    3296..3342
                     /label="T7 terminator"
                     /ApEinfo_revcolor="#ffef86"
                     /ApEinfo_fwdcolor="#ffef86"
     misc_feature    complement(3471..3490)
                     /label="pET_r_s2"
                     /ApEinfo_revcolor="#ff9ccd"
                     /ApEinfo_fwdcolor="#ff9ccd"
     misc_feature    3763..4620
                     /label="bla"
                     /ApEinfo_revcolor="#ff9ccd"
                     /ApEinfo_fwdcolor="#ff9ccd"
ORIGIN
        1 CGGTCCTCGC CGAAAATGAC CCAGAGCGCT GCCGGCACCT GTCCTACGAG TTGCATGATA
       61 AAGAAGACAG TCATAAGTGC GGCGACGATA GTCATGCCCC GCGCCCACCG GAAGGAGCTG
      121 ACTGGGTTGA AGGCTCTCAA GGGCATCGGT CGAGATCCCG GTGCCTAATG AGTGAGCTAA
      181 CTTACATTAA TTGCGTTGCG CTCACTGCCC GCTTTCCAGT CGGGAAACCT GTCGTGCCAG
      241 CTGCATTAAT GAATCGGCCA ACGCGCGGGG AGAGGCGGTT TGCGTATTGG GCGCCAGGGT
      301 GGTTTTTCTT TTCACCAGTG AGACGGGCAA CAGCTGATTG CCCTTCACCG CCTGGCCCTG
      361 AGAGAGTTGC AGCAAGCGGT CCACGCTGGT TTGCCCCAGC AGGCGAAAAT CCTGTTTGAT
      421 GGTGGTTAAC GGCGGGATAT AACATGAGCT GTCTTCGGTA TCGTCGTATC CCACTACCGA
      481 GATATCCGCA CCAACGCGCA GCCCGGACTC GGTAATGGCG CGCATTGCGC CCAGCGCCAT
      541 CTGATCGTTG GCAACCAGCA TCGCAGTGGG AACGATGCCC TCATTCAGCA TTTGCATGGT
      601 TTGTTGAAAA CCGGACATGG CACTCCAGTC GCCTTCCCGT TCCGCTATCG GCTGAATTTG
      661 ATTGCGAGTG AGATATTTAT GCCAGCCAGC CAGACGCAGA CGCGCCGAGA CAGAACTTAA
      721 TGGGCCCGCT AACAGCGCGA TTTGCTGGTG ACCCAATGCG ACCAGATGCT CCACGCCCAG
      781 TCGCGTACCG TCTTCATGGG AGAAAATAAT ACTGTTGATG GGTGTCTGGT CAGAGACATC
      841 AAGAAATAAC GCCGGAACAT TAGTGCAGGC AGCTTCCACA GCAATGGCAT CCTGGTCATC
      901 CAGCGGATAG TTAATGATCA GCCCACTGAC GCGTTGCGCG AGAAGATTGT GCACCGCCGC
      961 TTTACAGGCT TCGACGCCGC TTCGTTCTAC CATCGACACC ACCACGCTGG CACCCAGTTG
     1021 ATCGGCGCGA GATTTAATCG CCGCGACAAT TTGCGACGGC GCGTGCAGGG CCAGACTGGA
     1081 GGTGGCAACG CCAATCAGCA ACGACTGTTT GCCCGCCAGT TGTTGTGCCA CGCGGTTGGG
     1141 AATGTAATTC AGCTCCGCCA TCGCCGCTTC CACTTTTTCC CGCGTTTTCG CAGAAACGTG
     1201 GCTGGCCTGG TTCACCACGC GGGAAACGGT CTGATAAGAG ACACCGGCAT ACTCTGCGAC
     1261 ATCGTATAAC GTTACTGGTT TCACATTCAC CACCCTGAAT TGACTCTCTT CCGGGCGCTA
     1321 TCATGCCATA CCGCGAAAGG TTTTGCGCCA TTCGATGGTG TCCGGGATCT CGACGCTCTC
     1381 CCTTATGCGA CTCCTGCATT AGGAAGCAGC CCAGTAGTAG GTTGAGGCCG TTGAGCACCG
     1441 CCGCCGCAAG GAATGGTGCA TGCAAGGAGA TGGCGCCCAA CAGTCCCCCG GCCACGGGGC
     1501 CTGCCACCAT ACCCACGCCG AAACAAGCGC TCATGAGCCC GAAGTGGCGA GCCCGATCTT
     1561 CCCCATCGGT GATGTCGGCG ATATAGGCGC CAGCAACCGC ACCTGTGGCG CCGGTGATGC
     1621 CGGCCACGAT GCGTCCGGCG TAGAGGATCG AGATCTCGAT CCCGCGAAAT TAATACGACT
     1681 CACTATAGGG GAATTGTGAG CGGATAACAA TTCCCCTCTA GAAATAATTT TGTTTAACTT
     1741 TAAGAAGGAG ATATACCATG GGCCATCATC ATCATCATCA TCATCATCAT CACAGCAGCG
     1801 GCCATATCGA AGGTCGTCAT aaaaagacca aaattgtttg caccatcgga ccgaaaaccg
     1861 aatctgaaga gatgttagct aaaatgctgg acgctggcat gaacgttatg cgtctgaact
     1921 tctctcatgg tgactatgca gaacacggtc agcgcattca gaatctgcgc aacgtgatga
     1981 gcaaaactgg taaaaccgcc gctatcctgc ttgataccaa aggtccggaa atccgcacca
     2041 tgaaactgga aggcggtaac gacgtttctc tgaaagctgg tcagaccttt actttcacca
     2101 ctgataaatc tgttatcggc aacagcgaaa tggttgcggt aacgtatgaa ggtttcacta
     2161 ctgacctgtc tgttggcaac accgtactgg ttgacgatgg tctgatcggt atggaagtta
     2221 ccgccattga aggtaacaaa gttatctgta aagtgctgaa caacggtgac ctgggcgaaa
     2281 acaaaggtgt gaacctgcct ggcgtttcca ttgctctgcc agcactggct gaaaaagaca
     2341 aacaggacct gatctttggt tgcgaacaag gcgtagactt tgttgctgct tcctttattc
     2401 gtaagcgttc tgacgttatc gaaatccgtg agcacctgaa agcgcacggc ggcgaaaaca
     2461 tccacatcat ctccaaaatc gaaaaccagg aaggcctcaa caacttcgac gaaatcctcg
     2521 aagcctctga cggcatcatg gttgcgcgtg gcgacctggg tgtagaaatc ccggtagaag
     2581 aagttatctt cgcccagaag atgatgatcg aaaaatgtat ccgtgcacgt aaagtcgtta
     2641 tcactgcgac ccagatgctg gattccatga tcaaaaaccc acgcccgact cgcgcagaag
     2701 ccggtgacgt tgcaaacgcc atcctcgacg gtactgacgc agtgatgctg tctggtgaat
     2761 ccgcaaaagg taaatacccg ctggaagcgg tttctatcat ggcgaccatc tgcgaacgta
     2821 ccgaccgcgt gatgaacagc cgtctcgagt tcaacaatga caaccgtaaa ctgcgcatta
     2881 ccgaagcggt atgccgtggt gccgttgaaa ctgctgaaaa actggatgct ccgctgatcg
     2941 tggttgctac tcagggcggt aaatctgctc gcgcagtacg taaatacttc ccggatgcca
     3001 ccatcctggc actgaccacc aacgaaaaaa cggctcatca gttggtactg agcaaaggcg
     3061 ttgtgccgca gcttgttaaa gagatcactt ctactgatga tttctaccgt ctgggtaaag
     3121 aactggctct gcagagcggt ctggcacaca aaggtgacgt tgtagttatg gtttctggtg
     3181 cactggtacc gagcggcact actaacaccg catctgttca cgtcctgtaa GGATCCGGCT
     3241 GCTAACAAAG CCCGAAAGGA AGCTGAGTTG GCTGCTGCCA CCGCTGAGCA ATAACTAGCA
     3301 TAACCCCTTG GGGCCTCTAA ACGGGTCTTG AGGGGTTTTT TGCTGAAAGG AGGAACTATA
     3361 TCCGGATATC CCGCAAGAGG CCCGGCAGTA CCGGCATAAC CAAGCCTATG CCTACAGCAT
     3421 CCAGGGTGAC GGTGCCGAGG ATGACGATGA GCGCATTGTT AGATTTCATA CACGGTGCCT
     3481 GACTGCGTTA GCAATTTAAC TGTGATAAAC TACCGCATTA AAGCTTATCG ATGATAAGCT
     3541 GTCAAACATG AGAATTCTTG AAGACGAAAG GGCCTCGTGA TACGCCTATT TTTATAGGTT
     3601 AATGTCATGA TAATAATGGT TTCTTAGACG TCAGGTGGCA CTTTTCGGGG AAATGTGCGC
     3661 GGAACCCCTA TTTGTTTATT TTTCTAAATA CATTCAAATA TGTATCCGCT CATGAGACAA
     3721 TAACCCTGAT AAATGCTTCA ATAATATTGA AAAAGGAAGA GTATGAGTAT TCAACATTTC
     3781 CGTGTCGCCC TTATTCCCTT TTTTGCGGCA TTTTGCCTTC CTGTTTTTGC TCACCCAGAA
     3841 ACGCTGGTGA AAGTAAAAGA TGCTGAAGAT CAGTTGGGTG CACGAGTGGG TTACATCGAA
     3901 CTGGATCTCA ACAGCGGTAA GATCCTTGAG AGTTTTCGCC CCGAAGAACG TTTTCCAATG
     3961 ATGAGCACTT TTAAAGTTCT GCTATGTGGC GCGGTATTAT CCCGTGTTGA CGCCGGGCAA
     4021 GAGCAACTCG GTCGCCGCAT ACACTATTCT CAGAATGACT TGGTTGAGTA CTCACCAGTC
     4081 ACAGAAAAGC ATCTTACGGA TGGCATGACA GTAAGAGAAT TATGCAGTGC TGCCATAACC
     4141 ATGAGTGATA ACACTGCGGC CAACTTACTT CTGACAACGA TCGGAGGACC GAAGGAGCTA
     4201 ACCGCTTTTT TGCACAACAT GGGGGATCAT GTAACTCGCC TTGATCGTTG GGAACCGGAG
     4261 CTGAATGAAG CCATACCAAA CGACGAGCGT GACACCACGA TGCCTGCAGC AATGGCAACA
     4321 ACGTTGCGCA AACTATTAAC TGGCGAACTA CTTACTCTAG CTTCCCGGCA ACAATTAATA
     4381 GACTGGATGG AGGCGGATAA AGTTGCAGGA CCACTTCTGC GCTCGGCCCT TCCGGCTGGC
     4441 TGGTTTATTG CTGATAAATC TGGAGCCGGT GAGCGTGGGT CTCGCGGTAT CATTGCAGCA
     4501 CTGGGGCCAG ATGGTAAGCC CTCCCGTATC GTAGTTATCT ACACGACGGG GAGTCAGGCA
     4561 ACTATGGATG AACGAAATAG ACAGATCGCT GAGATAGGTG CCTCACTGAT TAAGCATTGG
     4621 TAACTGTCAG ACCAAGTTTA CTCATATATA CTTTAGATTG ATTTAAAACT TCATTTTTAA
     4681 TTTAAAAGGA TCTAGGTGAA GATCCTTTTT GATAATCTCA TGACCAAAAT CCCTTAACGT
     4741 GAGTTTTCGT TCCACTGAGC GTCAGACCCC GTAGAAAAGA TCAAAGGATC TTCTTGAGAT
     4801 CCTTTTTTTC TGCGCGTAAT CTGCTGCTTG CAAACAAAAA AACCACCGCT ACCAGCGGTG
     4861 GTTTGTTTGC CGGATCAAGA GCTACCAACT CTTTTTCCGA AGGTAACTGG CTTCAGCAGA
     4921 GCGCAGATAC CAAATACTGT CCTTCTAGTG TAGCCGTAGT TAGGCCACCA CTTCAAGAAC
     4981 TCTGTAGCAC CGCCTACATA CCTCGCTCTG CTAATCCTGT TACCAGTGGC TGCTGCCAGT
     5041 GGCGATAAGT CGTGTCTTAC CGGGTTGGAC TCAAGACGAT AGTTACCGGA TAAGGCGCAG
     5101 CGGTCGGGCT GAACGGGGGG TTCGTGCACA CAGCCCAGCT TGGAGCGAAC GACCTACACC
     5161 GAACTGAGAT ACCTACAGCG TGAGCTATGA GAAAGCGCCA CGCTTCCCGA AGGGAGAAAG
     5221 GCGGACAGGT ATCCGGTAAG CGGCAGGGTC GGAACAGGAG AGCGCACGAG GGAGCTTCCA
     5281 GGGGGAAACG CCTGGTATCT TTATAGTCCT GTCGGGTTTC GCCACCTCTG ACTTGAGCGT
     5341 CGATTTTTGT GATGCTCGTC AGGGGGGCGG AGCCTATGGA AAAACGCCAG CAACGCGGCC
     5401 TTTTTACGGT TCCTGGCCTT TTGCTGGCCT TTTGCTCACA TGTTCTTTCC TGCGTTATCC
     5461 CCTGATTCTG TGGATAACCG TATTACCGCC TTTGAGTGAG CTGATACCGC TCGCCGCAGC
     5521 CGAACGACCG AGCGCAGCGA GTCAGTGAGC GAGGAAGCGG AAGAGCGCCT GATGCGGTAT
     5581 TTTCTCCTTA CGCATCTGTG CGGTATTTCA CACCGCATAT ATGGTGCACT CTCAGTACAA
     5641 TCTGCTCTGA TGCCGCATAG TTAAGCCAGT ATACACTCCG CTATCGCTAC GTGACTGGGT
     5701 CATGGCTGCG CCCCGACACC CGCCAACACC CGCTGACGCG CCCTGACGGG CTTGTCTGCT
     5761 CCCGGCATCC GCTTACAGAC AAGCTGTGAC CGTCTCCGGG AGCTGCATGT GTCAGAGGTT
     5821 TTCACCGTCA TCACCGAAAC GCGCGAGGCA GCTGCGGTAA AGCTCATCAG CGTGGTCGTG
     5881 AAGCGATTCA CAGATGTCTG CCTGTTCATC CGCGTCCAGC TCGTTGAGTT TCTCCAGAAG
     5941 CGTTAATGTC TGGCTTCTGA TAAAGCGGGC CATGTTAAGG GCGGTTTTTT CCTGTTTGGT
     6001 CACTGATGCC TCCGTGTAAG GGGGATTTCT GTTCATGGGG GTAATGATAC CGATGAAACG
     6061 AGAGAGGATG CTCACGATAC GGGTTACTGA TGATGAACAT GCCCGGTTAC TGGAACGTTG
     6121 TGAGGGTAAA CAACTGGCGG TATGGATGCG GCGGGACCAG AGAAAAATCA CTCAGGGTCA
     6181 ATGCCAGCGC TTCGTTAATA CAGATGTAGG TGTTCCACAG GGTAGCCAGC AGCATCCTGC
     6241 GATGCAGATC CGGAACATAA TGGTGCAGGG CGCTGACTTC CGCGTTTCCA GACTTTACGA
     6301 AACACGGAAA CCGAAGACCA TTCATGTTGT TGCTCAGGTC GCAGACGTTT TGCAGCAGCA
     6361 GTCGCTTCAC GTTCGCTCGC GTATCGGTGA TTCATTCTGC TAACCAGTAA GGCAACCCCG
     6421 CCAGCCTAGC CGGGTCCTCA ACGACAGGAG CACGATCATG CGCACCCGTG GCCAGGACCC
     6481 AACGCTGCCC GAGATGCGCC GCGTGCGGCT GCTGGAGATG GCGGACGCGA TGGATATGTT
     6541 CTGCCAAGGG TTGGTTTGCG CATTCACAGT TCTCCGCAAG AATTGATTGG CTCCAATTCT
     6601 TGGAGTGGTG AATCCGTTAG CGAGGTGCCG CCGGCTTCCA TTCAGGTCGA GGTGGCCCGG
     6661 CTCCATGCAC CGCGACGCAA CGCGGGGAGG CAGACAAGGT ATAGGGCGGC GCCTACAATC
     6721 CATGCCAACC CGTTCCATGT GCTCGCCGAG GCGGCATAAA TCGCCGTGAC GATCAGCGGT
     6781 CCAGTGATCG AAGTTAGGCT GGTAAGAGCC GCGAGCGATC CTTGAAGCTG TCCCTGATGG
     6841 TCGTCATCTA CCTGCCTGGA CAGCATGGCC TGCAACGCGG GCATCCCGAT GCCGCCGGAA
     6901 GCGAGAAGAA TCATAATGGG GAAGGCCATC CAGCCTCGCG TCGCGAACGC CAGCAAGACG
     6961 TAGCCCAGCG CGTCGGCCGC CATGCCGGCG ATAATGGCCT GCTTCTCGCC GAAACGTTTG
     7021 GTGGCGGGAC CAGTGACGAA GGCTTGAGCG AGGGCGTGCA AGATTCCGAA TACCGCAAGC
     7081 GACAGGCCGA TCATCGTCGC GCTCCAGCGA AAG
//
