# Supplementary material for: A synthetic methylotrophic Escherichia coli as a chassis for bioproduction from methanol
Source: Nat Catal. 2024 Apr 23;7(5):560–73. doi: 10.1038/s41929-024-01137-0 (PMC11136667; doi:10.1038/s41929-024-01137-0)
Supplement: Supplementary file 16 — List of R and Python versions as well as all packages used. [file 41929_2024_1137_MOESM16_ESM.txt]

R 4.3.2

R packages:
clusterProfiler 4.1.0
Breseq 0.36.0

Python 3.12.0

Python packages:
annotated-types=0.6.0
anyio=4.0.0
appdirs=1.4.4
argon2-cffi=23.1.0
argon2-cffi-bindings=21.2.0
arrow=1.3.0
asttokens=2.4.1
async-lru=2.0.4
attrs=23.1.0
babel=2.13.1
backports=1.0
backports.functools_lru_cache=1.6.5
beautifulsoup4=4.12.2
biopython=1.81
biothings_client=0.2.6
bleach=6.1.0
brotli=1.1.0
brotli-bin=1.1.0
brotli-python=1.1.0
bzip2=1.0.8
ca-certificates=2023.11.17
cached-property=1.5.2
cached_property=1.5.2
certifi=2023.11.17
cffi=1.16.0
charset-normalizer=3.3.2
cobra=0.29.0
colorama=0.4.6
comm=0.1.4
contourpy=1.2.0
cycler=0.12.1
debugpy=1.8.0
decorator=5.1.1
defusedxml=0.7.1
depinfo=2.2.0
diskcache=5.6.3
entrypoints=0.4
et_xmlfile=1.1.0
exceptiongroup=1.1.3
executing=2.0.1
fonttools=4.44.3
fqdn=1.5.1
freetype=2.12.1
future=0.18.3
gettext=0.21.1
glib=2.78.1
glib-tools=2.78.1
glpk=5.0
gst-plugins-base=1.22.7
gstreamer=1.22.7
h11=0.14.0
h2=4.1.0
hpack=4.0.0
httpcore=1.0.2
httpx=0.25.1
hyperframe=6.0.1
icu=73.2
idna=3.4
importlib-metadata=6.8.0
importlib_metadata=6.8.0
importlib_resources=6.1.1
intel-openmp=2023.2.0
ipykernel=6.26.0
ipython=8.17.2
ipywidgets=8.1.1
isoduration=20.11.0
jedi=0.19.1
jinja2=3.1.2
joblib=1.2.0
json5=0.9.14
jsonpointer=2.4
jsonschema=4.19.2
jsonschema-specifications=2023.7.1
jsonschema-with-format-nongpl=4.19.2
jupyter-lsp=2.2.0
jupyter_client=8.6.0
jupyter_core=5.5.0
jupyter_events=0.9.0
jupyter_server=2.10.0
jupyter_server_terminals=0.4.4
jupyterlab=4.0.8
jupyterlab_pygments=0.2.2
jupyterlab_server=2.25.0
jupyterlab_widgets=3.0.9
kaleido-core=0.2.1
kiwisolver=1.4.5
krb5=1.21.2
lcms2=2.15
lerc=4.0.0
libblas=3.9.0
libbrotlicommon=1.1.0
libbrotlidec=1.1.0
libbrotlienc=1.1.0
libcblas=3.9.0
libclang=15.0.7
libclang13=15.0.7
libdeflate=1.19
libexpat=2.5.0
libffi=3.4.2
libflint=2.9.0
libglib=2.78.1
libhwloc=2.9.3
libiconv=1.17
libjpeg-turbo=3.0.0
liblapack=3.9.0
libogg=1.3.4
libpng=1.6.39
libsodium=1.0.18
libsqlite=3.44.0
libtiff=4.6.0
libvorbis=1.3.7
libwebp-base=1.3.2
libxcb=1.15
libxml2=2.11.5
libzlib=1.2.13
m2w64-gcc-libgfortran=5.3.0
m2w64-gcc-libs=5.3.0
m2w64-gcc-libs-core=5.3.0
m2w64-gmp=6.1.0
m2w64-libwinpthread-git=5.0.0.4634.697f757
markdown-it-py=3.0.0
markupsafe=2.1.3
mathjax=2.7.7
matplotlib=3.8.1
matplotlib-base=3.8.1
matplotlib-inline=0.1.6
mdurl=0.1.0
mistune=3.0.2
mkl=2023.2.0
mpc=1.3.1
mpfr=4.2.1
mpir=3.0.0
mpmath=1.3.0
msys2-conda-epoch=20160418
munkres=1.1.4
mygene=3.2.2
natsort=7.1.1
nbclient=0.8.0
nbconvert-core=7.11.0
nbformat=5.9.2
nest-asyncio=1.5.8
nglview=3.0.8
notebook-shim=0.2.3
numpy=1.26.0
openjpeg=2.5.0
openpyxl=3.1.2
openssl=3.2.0
optlang=1.8.1
overrides=7.4.0
packaging=23.2
pandas=2.1.2
pandocfilters=1.5.0
parso=0.8.3
pcre2=10.42
pickleshare=0.7.5
pillow=10.1.0
pip=23.3.1
pkgutil-resolve-name=1.3.10
platformdirs=3.11.0
plotly=5.18.0
ply=3.11
prometheus_client=0.18.0
prompt-toolkit=3.0.39
prompt_toolkit=3.0.39
psutil=5.9.5
pthread-stubs=0.4
pthreads-win32=2.9.1
pure_eval=0.2.2
pycparser=2.21
pydantic=2.5.1
pydantic-core=2.14.3
pygments=2.16.1
pyparsing=3.1.1
pyqt=5.15.9
pyqt5-sip=12.12.2
pysocks=1.7.1
python=3.12.0
python-dateutil=2.8.2
python-fastjsonschema=2.18.1
python-json-logger=2.0.7
python-kaleido=0.2.1
python-libsbml=5.20.2
python-tzdata=2023.3
python_abi=3.12
pytz=2023.3.post1
pywin32=306
pywinpty=2.0.12
pyyaml=6.0.1
pyzmq=25.1.1
qt-main=5.15.8
referencing=0.30.2
requests=2.31.0
rfc3339-validator=0.1.4
rfc3986-validator=0.1.1
rich=13.7.0
rpds-py=0.12.0
ruamel.yaml=0.18.5
ruamel.yaml.clib=0.2.7
scikit-learn=1.3.0
scipy=1.11.3
send2trash=1.8.2
setuptools=68.2.2
sip=6.7.12
six=1.16.0
sniffio=1.3.0
soupsieve=2.5
stack_data=0.6.2
swiglpk=5.0.10
symengine=0.11.1
sympy=1.12
tbb=2021.10.0
tenacity=8.2.3
terminado=0.17.0
threadpoolctl=2.2.0
tinycss2=1.2.1
tk=8.6.13
toml=0.10.2
tomli=2.0.1
tornado=6.3.3
traitlets=5.13.0
types-python-dateutil=2.8.19.14
typing-extensions=4.8.0
typing_extensions=4.8.0
typing_utils=0.1.0
tzdata=2023c
ucrt=10.0.22621.0
uncertainties=3.1.7
uri-template=1.3.0
urllib3=2.0.7
vc=14.3
vc14_runtime=14.36.32532
venn=0.1.3
vs2015_runtime=14.36.32532
wcwidth=0.2.9
webcolors=1.13
webencodings=0.5.1
websocket-client=1.6.4
wheel=0.41.3
widgetsnbextension=4.0.9
win_inet_pton=1.1.0
winpty=0.4.3
xorg-libxau=1.0.11
xorg-libxdmcp=1.1.3
xz=5.2.6
yaml=0.2.5
zeromq=4.3.5
zipp=3.17.0
zstd=1.5.5
