# Supplementary material for: A synthetic methylotrophic Escherichia coli as a chassis for bioproduction from methanol
Source: Nat Catal. 2024 Apr 23;7(5):560–73. doi: 10.1038/s41929-024-01137-0 (PMC11136667; doi:10.1038/s41929-024-01137-0)
Supplement: Supplementary file 17 — Statistical source data. [file 41929_2024_1137_MOESM17_ESM.xlsx]

## Sheet: b1
t [h]	0	0.166667	0.333333	0.5	0.666667	0.833333	1	1.16667	1.33333	1.5	1.66667	1.83333	2	2.16667	2.33333	2.5	2.66667	2.83361	3.00028	3.16694	3.33361	3.50028	3.66694	3.83361	4.00028	4.16694	4.33361	4.50028	4.66694	4.83361	5.00028	5.16694	5.33361	5.50028	5.66694	5.83361	6.00028	6.16694	6.33361	6.50028	6.66694	6.83361	7.00028	7.16694	7.33361	7.50028	7.66694	7.83361	8.00028
blank 1	0.126	0.123	0.122	0.122	0.122	0.121	0.121	0.121	0.121	0.121	0.121	0.121	0.121	0.121	0.121	0.12	0.12	0.12	0.12	0.12	0.12	0.12	0.12	0.12	0.12	0.12	0.12	0.12	0.12	0.12	0.12	0.12	0.12	0.12	0.12	0.12	0.12	0.12	0.12	0.12	0.12	0.12	0.12	0.12	0.12	0.12	0.12	0.12	0.119
blank 2	0.128	0.128	0.127	0.127	0.127	0.126	0.126	0.126	0.126	0.125	0.125	0.125	0.125	0.125	0.125	0.125	0.125	0.125	0.125	0.125	0.124	0.124	0.124	0.124	0.124	0.124	0.124	0.124	0.124	0.124	0.124	0.124	0.124	0.124	0.124	0.124	0.124	0.124	0.123	0.123	0.123	0.123	0.123	0.123	0.123	0.123	0.123	0.123	0.123
blank 3	0.123	0.123	0.122	0.121	0.121	0.121	0.121	0.121	0.121	0.121	0.121	0.121	0.121	0.121	0.121	0.12	0.121	0.121	0.121	0.12	0.121	0.12	0.12	0.12	0.121	0.121	0.12	0.12	0.12	0.12	0.12	0.12	0.12	0.12	0.12	0.12	0.12	0.12	0.12	0.12	0.12	0.121	0.12	0.12	0.12	0.12	0.12	0.12	0.12
blank 4	0.123	0.122	0.122	0.122	0.122	0.122	0.122	0.122	0.122	0.122	0.122	0.122	0.122	0.122	0.122	0.122	0.122	0.121	0.121	0.122	0.121	0.121	0.121	0.121	0.121	0.121	0.121	0.121	0.121	0.12	0.121	0.121	0.121	0.121	0.12	0.12	0.12	0.12	0.121	0.12	0.12	0.12	0.12	0.12	0.12	0.12	0.12	0.12	0.12
blank 5	0.123	0.125	0.123	0.123	0.124	0.124	0.124	0.124	0.124	0.124	0.124	0.124	0.124	0.124	0.124	0.124	0.124	0.124	0.124	0.124	0.124	0.124	0.124	0.124	0.124	0.124	0.124	0.124	0.124	0.124	0.124	0.124	0.123	0.124	0.124	0.124	0.124	0.124	0.123	0.123	0.123	0.124	0.123	0.123	0.123	0.123	0.123	0.123	0.123
blank 6	0.129	0.127	0.126	0.126	0.126	0.126	0.126	0.126	0.126	0.126	0.126	0.126	0.126	0.126	0.126	0.126	0.126	0.126	0.126	0.126	0.126	0.126	0.126	0.125	0.125	0.125	0.125	0.125	0.125	0.125	0.125	0.125	0.125	0.125	0.125	0.125	0.125	0.125	0.125	0.125	0.125	0.125	0.125	0.124	0.124	0.124	0.124	0.124	0.124
blank 7	0.124	0.123	0.121	0.121	0.122	0.122	0.122	0.122	0.122	0.122	0.122	0.122	0.122	0.122	0.122	0.122	0.122	0.122	0.122	0.122	0.122	0.121	0.122	0.122	0.121	0.121	0.121	0.121	0.121	0.121	0.121	0.121	0.121	0.121	0.121	0.121	0.121	0.121	0.121	0.121	0.121	0.121	0.121	0.121	0.121	0.121	0.121	0.121	0.121
blank 8	0.126	0.126	0.127	0.127	0.128	0.128	0.128	0.128	0.127	0.127	0.127	0.126	0.126	0.126	0.126	0.126	0.126	0.126	0.125	0.126	0.125	0.125	0.125	0.125	0.125	0.125	0.125	0.125	0.125	0.125	0.125	0.125	0.125	0.125	0.125	0.125	0.125	0.125	0.125	0.125	0.125	0.124	0.125	0.124	0.124	0.124	0.124	0.124	0.124
blank 9	0.119	0.118	0.118	0.118	0.118	0.118	0.118	0.118	0.117	0.117	0.117	0.117	0.117	0.117	0.117	0.117	0.117	0.117	0.117	0.117	0.117	0.117	0.117	0.117	0.117	0.117	0.117	0.117	0.116	0.116	0.116	0.116	0.116	0.116	0.116	0.116	0.116	0.116	0.116	0.116	0.116	0.116	0.116	0.116	0.116	0.116	0.116	0.116	0.116
blank 10	0.123	0.126	0.127	0.127	0.128	0.128	0.128	0.128	0.128	0.128	0.128	0.128	0.128	0.128	0.128	0.128	0.128	0.128	0.128	0.127	0.128	0.127	0.128	0.128	0.127	0.127	0.127	0.128	0.128	0.128	0.127	0.127	0.127	0.127	0.128	0.128	0.127	0.127	0.127	0.127	0.127	0.127	0.127	0.127	0.127	0.127	0.127	0.127	0.127
blank 11	0.123	0.125	0.126	0.125	0.126	0.126	0.127	0.127	0.126	0.126	0.126	0.126	0.126	0.126	0.126	0.126	0.126	0.126	0.126	0.126	0.126	0.126	0.126	0.126	0.125	0.126	0.125	0.126	0.126	0.126	0.125	0.125	0.125	0.125	0.125	0.125	0.125	0.125	0.125	0.125	0.125	0.125	0.125	0.125	0.125	0.125	0.125	0.125	0.125
blank 12	0.122	0.122	0.123	0.123	0.123	0.123	0.123	0.123	0.123	0.123	0.123	0.123	0.123	0.123	0.123	0.123	0.123	0.122	0.122	0.122	0.122	0.122	0.122	0.122	0.122	0.122	0.122	0.122	0.122	0.122	0.122	0.122	0.122	0.122	0.122	0.122	0.122	0.122	0.122	0.122	0.122	0.122	0.122	0.122	0.122	0.122	0.122	0.122	0.122
r4.1sc1 1	0.134	0.134	0.138	0.136	0.135	0.135	0.135	0.135	0.134	0.134	0.134	0.134	0.134	0.134	0.134	0.133	0.133	0.133	0.134	0.134	0.134	0.133	0.133	0.134	0.133	0.133	0.133	0.133	0.133	0.133	0.133	0.133	0.133	0.134	0.134	0.135	0.134	0.135	0.134	0.135	0.135	0.135	0.135	0.135	0.135	0.135	0.136	0.136	0.136
r4.1sc1 2	0.13	0.134	0.135	0.133	0.131	0.13	0.13	0.13	0.129	0.129	0.129	0.129	0.129	0.129	0.129	0.129	0.129	0.129	0.129	0.129	0.129	0.129	0.129	0.129	0.129	0.129	0.129	0.129	0.129	0.129	0.129	0.129	0.129	0.129	0.129	0.129	0.13	0.13	0.13	0.13	0.13	0.13	0.13	0.13	0.13	0.13	0.13	0.13	0.131
r4.1sc1 3	0.127	0.128	0.132	0.13	0.128	0.128	0.128	0.128	0.128	0.128	0.127	0.127	0.126	0.127	0.126	0.126	0.126	0.126	0.126	0.126	0.126	0.126	0.126	0.126	0.126	0.126	0.126	0.126	0.126	0.126	0.127	0.127	0.127	0.127	0.127	0.127	0.127	0.127	0.127	0.127	0.128	0.128	0.128	0.128	0.128	0.128	0.129	0.129	0.129
r4.1sc2 1	0.124	0.123	0.123	0.122	0.122	0.121	0.121	0.121	0.121	0.121	0.121	0.121	0.121	0.121	0.121	0.121	0.121	0.121	0.121	0.121	0.121	0.121	0.121	0.121	0.12	0.12	0.12	0.121	0.121	0.121	0.121	0.121	0.12	0.121	0.121	0.121	0.121	0.121	0.121	0.121	0.121	0.121	0.121	0.121	0.121	0.121	0.121	0.121	0.121
r4.1sc2 2	0.126	0.126	0.124	0.124	0.124	0.124	0.124	0.124	0.124	0.124	0.124	0.124	0.124	0.124	0.124	0.124	0.124	0.124	0.124	0.124	0.124	0.124	0.124	0.124	0.124	0.124	0.124	0.124	0.124	0.124	0.124	0.124	0.124	0.124	0.124	0.124	0.124	0.124	0.124	0.124	0.124	0.124	0.124	0.124	0.124	0.124	0.124	0.124	0.125
r4.1sc2 3	0.12	0.124	0.124	0.123	0.123	0.123	0.123	0.123	0.123	0.123	0.123	0.122	0.122	0.122	0.122	0.122	0.122	0.122	0.122	0.122	0.122	0.122	0.122	0.122	0.122	0.122	0.122	0.122	0.123	0.123	0.123	0.123	0.123	0.123	0.123	0.123	0.123	0.123	0.123	0.123	0.123	0.123	0.123	0.123	0.123	0.123	0.123	0.123	0.124
r4.1sc3 1	0.128	0.127	0.126	0.126	0.125	0.124	0.124	0.124	0.124	0.124	0.123	0.123	0.123	0.123	0.123	0.123	0.124	0.123	0.124	0.124	0.124	0.124	0.124	0.124	0.124	0.124	0.124	0.124	0.124	0.124	0.124	0.124	0.124	0.125	0.125	0.125	0.125	0.125	0.125	0.126	0.126	0.126	0.126	0.126	0.126	0.127	0.127	0.127	0.127
r4.1sc3 2	0.128	0.13	0.129	0.129	0.127	0.127	0.127	0.127	0.127	0.127	0.127	0.127	0.127	0.126	0.126	0.126	0.127	0.126	0.126	0.126	0.127	0.127	0.127	0.127	0.127	0.127	0.127	0.127	0.127	0.127	0.127	0.127	0.127	0.127	0.128	0.128	0.128	0.128	0.128	0.128	0.128	0.129	0.129	0.129	0.129	0.129	0.129	0.13	0.13
r4.1sc3 3	0.126	0.128	0.126	0.126	0.126	0.126	0.126	0.126	0.126	0.126	0.126	0.126	0.126	0.126	0.126	0.126	0.126	0.126	0.126	0.126	0.126	0.126	0.126	0.126	0.126	0.126	0.126	0.126	0.126	0.126	0.126	0.126	0.126	0.126	0.126	0.126	0.126	0.126	0.126	0.126	0.126	0.127	0.127	0.127	0.127	0.127	0.127	0.127	0.127
r4.1sc4 1	0.124	0.123	0.122	0.122	0.123	0.122	0.123	0.123	0.123	0.122	0.122	0.122	0.122	0.122	0.122	0.122	0.122	0.122	0.122	0.122	0.122	0.122	0.122	0.122	0.122	0.122	0.122	0.122	0.122	0.122	0.122	0.122	0.122	0.122	0.122	0.122	0.122	0.122	0.122	0.122	0.122	0.122	0.122	0.122	0.123	0.123	0.122	0.123	0.123
r4.1sc4 2	0.124	0.125	0.124	0.124	0.124	0.124	0.124	0.124	0.124	0.124	0.123	0.123	0.123	0.123	0.123	0.123	0.123	0.123	0.123	0.123	0.123	0.123	0.123	0.123	0.123	0.123	0.123	0.123	0.123	0.123	0.123	0.123	0.124	0.123	0.124	0.124	0.124	0.124	0.124	0.124	0.124	0.124	0.124	0.124	0.124	0.124	0.124	0.124	0.125
r4.1sc4 3	0.122	0.123	0.122	0.122	0.123	0.123	0.123	0.123	0.122	0.122	0.122	0.123	0.123	0.123	0.122	0.123	0.123	0.123	0.123	0.123	0.123	0.123	0.123	0.123	0.123	0.123	0.123	0.124	0.124	0.124	0.124	0.124	0.124	0.124	0.124	0.125	0.124	0.125	0.125	0.125	0.125	0.126	0.125	0.126	0.126	0.126	0.126	0.127	0.126
r4.1sc5 1	0.132	0.132	0.132	0.131	0.132	0.132	0.132	0.132	0.132	0.131	0.131	0.131	0.131	0.131	0.131	0.131	0.131	0.131	0.131	0.131	0.131	0.131	0.131	0.131	0.131	0.131	0.131	0.131	0.131	0.131	0.131	0.131	0.131	0.131	0.131	0.131	0.131	0.131	0.131	0.131	0.131	0.131	0.131	0.131	0.132	0.132	0.132	0.132	0.132
r4.1sc5 2	0.136	0.135	0.136	0.134	0.133	0.133	0.133	0.133	0.133	0.133	0.133	0.133	0.133	0.133	0.133	0.132	0.132	0.132	0.132	0.132	0.132	0.132	0.131	0.132	0.132	0.132	0.131	0.132	0.132	0.132	0.132	0.132	0.132	0.132	0.132	0.132	0.132	0.132	0.132	0.132	0.132	0.132	0.132	0.132	0.133	0.133	0.133	0.133	0.133
r4.1sc5 3	0.128	0.13	0.131	0.129	0.129	0.129	0.128	0.128	0.128	0.128	0.128	0.128	0.129	0.129	0.129	0.128	0.128	0.128	0.128	0.128	0.128	0.128	0.128	0.128	0.128	0.128	0.128	0.128	0.129	0.129	0.129	0.129	0.129	0.129	0.129	0.129	0.129	0.129	0.129	0.129	0.13	0.13	0.13	0.13	0.13	0.13	0.13	0.131	0.131
r4.1sc6 1	0.122	0.125	0.125	0.124	0.125	0.125	0.125	0.125	0.125	0.125	0.125	0.125	0.125	0.125	0.125	0.124	0.124	0.125	0.125	0.124	0.124	0.124	0.124	0.125	0.125	0.124	0.125	0.125	0.125	0.125	0.125	0.125	0.125	0.125	0.125	0.125	0.125	0.125	0.125	0.125	0.126	0.126	0.126	0.126	0.126	0.126	0.126	0.126	0.126
r4.1sc6 2	0.136	0.135	0.135	0.135	0.133	0.133	0.133	0.133	0.133	0.133	0.133	0.133	0.133	0.133	0.133	0.132	0.132	0.132	0.132	0.132	0.131	0.131	0.131	0.131	0.131	0.131	0.131	0.131	0.131	0.131	0.131	0.131	0.131	0.131	0.131	0.131	0.131	0.131	0.131	0.132	0.131	0.132	0.132	0.132	0.132	0.132	0.132	0.132	0.132
r4.1sc6 3	0.13	0.131	0.13	0.128	0.129	0.129	0.129	0.129	0.128	0.128	0.128	0.128	0.128	0.128	0.128	0.127	0.127	0.128	0.127	0.127	0.127	0.127	0.127	0.127	0.127	0.127	0.127	0.127	0.127	0.127	0.127	0.127	0.128	0.128	0.128	0.128	0.128	0.128	0.128	0.128	0.128	0.128	0.128	0.128	0.128	0.128	0.128	0.128	0.128
r4.2sc1 1	0.125	0.125	0.124	0.123	0.124	0.124	0.124	0.124	0.124	0.123	0.124	0.123	0.124	0.124	0.124	0.123	0.123	0.124	0.123	0.123	0.124	0.124	0.123	0.124	0.124	0.124	0.124	0.124	0.124	0.124	0.124	0.124	0.124	0.124	0.124	0.124	0.124	0.124	0.124	0.124	0.124	0.124	0.125	0.125	0.125	0.125	0.125	0.125	0.125
r4.2sc1 2	0.127	0.131	0.129	0.129	0.128	0.127	0.127	0.127	0.127	0.126	0.126	0.126	0.126	0.126	0.126	0.126	0.126	0.126	0.126	0.126	0.126	0.126	0.126	0.126	0.126	0.126	0.126	0.126	0.126	0.126	0.126	0.126	0.126	0.127	0.127	0.127	0.127	0.127	0.127	0.127	0.127	0.127	0.127	0.127	0.127	0.127	0.127	0.127	0.127
r4.2sc1 3	0.125	0.126	0.125	0.125	0.124	0.124	0.124	0.124	0.124	0.124	0.124	0.124	0.124	0.124	0.124	0.124	0.124	0.124	0.124	0.124	0.124	0.124	0.124	0.124	0.124	0.124	0.124	0.124	0.125	0.125	0.125	0.125	0.125	0.125	0.125	0.125	0.125	0.125	0.125	0.125	0.126	0.126	0.126	0.126	0.126	0.126	0.126	0.126	0.126
r4.2sc2 1	0.122	0.121	0.12	0.121	0.121	0.121	0.121	0.121	0.122	0.122	0.122	0.122	0.122	0.122	0.122	0.122	0.122	0.122	0.122	0.122	0.122	0.122	0.122	0.122	0.122	0.122	0.122	0.122	0.123	0.123	0.123	0.123	0.123	0.123	0.123	0.123	0.123	0.123	0.123	0.123	0.124	0.124	0.124	0.124	0.124	0.124	0.124	0.124	0.124
r4.2sc2 2	0.129	0.128	0.127	0.126	0.125	0.125	0.125	0.125	0.125	0.125	0.125	0.125	0.124	0.124	0.124	0.124	0.124	0.124	0.124	0.124	0.124	0.125	0.125	0.125	0.125	0.125	0.125	0.125	0.125	0.125	0.125	0.125	0.125	0.125	0.125	0.125	0.126	0.126	0.126	0.126	0.126	0.126	0.126	0.126	0.126	0.126	0.126	0.126	0.126
r4.2sc2 3	0.124	0.126	0.125	0.125	0.125	0.124	0.124	0.124	0.124	0.124	0.124	0.124	0.124	0.124	0.124	0.124	0.124	0.124	0.124	0.124	0.124	0.124	0.124	0.124	0.124	0.124	0.124	0.124	0.124	0.124	0.124	0.124	0.124	0.124	0.124	0.124	0.124	0.124	0.125	0.125	0.125	0.125	0.125	0.125	0.125	0.125	0.125	0.125	0.125
r4.2sc3 1	0.126	0.127	0.128	0.126	0.126	0.126	0.126	0.126	0.126	0.126	0.126	0.126	0.126	0.126	0.126	0.126	0.126	0.125	0.125	0.126	0.125	0.126	0.125	0.125	0.125	0.125	0.126	0.125	0.125	0.125	0.126	0.126	0.126	0.125	0.126	0.126	0.126	0.126	0.126	0.126	0.126	0.126	0.126	0.126	0.126	0.126	0.126	0.126	0.126
r4.2sc3 2	0.14	0.138	0.138	0.136	0.137	0.136	0.136	0.136	0.136	0.135	0.135	0.135	0.135	0.135	0.135	0.135	0.135	0.134	0.134	0.134	0.134	0.134	0.134	0.134	0.134	0.134	0.134	0.134	0.134	0.134	0.134	0.134	0.134	0.133	0.133	0.134	0.133	0.133	0.133	0.133	0.133	0.133	0.133	0.133	0.133	0.133	0.133	0.133	0.133
r4.2sc3 3	0.128	0.127	0.126	0.126	0.126	0.126	0.126	0.126	0.126	0.126	0.126	0.126	0.126	0.126	0.125	0.125	0.125	0.125	0.125	0.125	0.125	0.125	0.125	0.125	0.125	0.125	0.125	0.126	0.126	0.126	0.125	0.125	0.125	0.125	0.125	0.125	0.125	0.125	0.125	0.125	0.125	0.125	0.125	0.125	0.126	0.125	0.126	0.126	0.126
r4.2sc4 1	0.124	0.125	0.126	0.125	0.125	0.125	0.125	0.125	0.125	0.125	0.124	0.125	0.125	0.125	0.125	0.125	0.125	0.125	0.125	0.125	0.125	0.125	0.125	0.125	0.125	0.125	0.125	0.125	0.125	0.125	0.125	0.125	0.125	0.126	0.126	0.126	0.126	0.126	0.126	0.126	0.126	0.126	0.126	0.126	0.126	0.126	0.126	0.126	0.127
r4.2sc4 2	0.124	0.124	0.123	0.122	0.122	0.122	0.123	0.123	0.122	0.122	0.122	0.122	0.122	0.122	0.122	0.122	0.122	0.122	0.122	0.122	0.122	0.122	0.122	0.122	0.122	0.123	0.123	0.123	0.123	0.123	0.123	0.123	0.123	0.123	0.123	0.123	0.123	0.123	0.123	0.123	0.123	0.123	0.123	0.124	0.124	0.124	0.124	0.124	0.124
r4.2sc4 3	0.129	0.131	0.13	0.13	0.129	0.129	0.128	0.128	0.128	0.128	0.128	0.128	0.127	0.127	0.127	0.127	0.127	0.127	0.127	0.127	0.127	0.127	0.127	0.127	0.127	0.127	0.127	0.127	0.127	0.127	0.127	0.127	0.127	0.127	0.127	0.127	0.127	0.127	0.127	0.127	0.127	0.127	0.127	0.128	0.128	0.128	0.128	0.128	0.128
r4.2sc5 1	0.121	0.122	0.122	0.121	0.121	0.122	0.122	0.122	0.122	0.122	0.122	0.122	0.121	0.121	0.121	0.121	0.122	0.121	0.121	0.122	0.122	0.122	0.122	0.122	0.122	0.122	0.122	0.122	0.122	0.122	0.122	0.122	0.122	0.122	0.122	0.122	0.122	0.122	0.122	0.122	0.122	0.123	0.123	0.123	0.123	0.123	0.123	0.123	0.123
r4.2sc5 2	0.122	0.123	0.122	0.122	0.122	0.122	0.122	0.122	0.122	0.122	0.122	0.122	0.122	0.122	0.122	0.122	0.122	0.122	0.122	0.122	0.122	0.123	0.123	0.123	0.123	0.123	0.123	0.123	0.123	0.123	0.123	0.123	0.123	0.123	0.124	0.124	0.124	0.124	0.124	0.124	0.124	0.125	0.125	0.125	0.125	0.125	0.125	0.125	0.126
r4.2sc5 3	0.126	0.127	0.127	0.126	0.127	0.127	0.127	0.127	0.127	0.127	0.127	0.127	0.127	0.127	0.127	0.127	0.127	0.127	0.127	0.127	0.127	0.127	0.127	0.127	0.127	0.127	0.127	0.127	0.127	0.127	0.127	0.127	0.127	0.127	0.127	0.128	0.128	0.128	0.128	0.128	0.128	0.128	0.128	0.128	0.128	0.128	0.128	0.128	0.129
r4.2sc6 1	0.123	0.123	0.123	0.122	0.122	0.122	0.122	0.122	0.122	0.122	0.122	0.122	0.122	0.122	0.122	0.122	0.122	0.122	0.122	0.122	0.122	0.122	0.122	0.122	0.122	0.122	0.122	0.122	0.123	0.123	0.123	0.123	0.123	0.123	0.123	0.123	0.123	0.123	0.123	0.124	0.124	0.124	0.124	0.124	0.124	0.124	0.124	0.124	0.124
r4.2sc6 2	0.13	0.128	0.128	0.127	0.128	0.128	0.127	0.127	0.127	0.127	0.127	0.127	0.127	0.127	0.126	0.126	0.126	0.127	0.126	0.126	0.126	0.126	0.126	0.127	0.126	0.126	0.126	0.127	0.127	0.127	0.127	0.127	0.127	0.127	0.127	0.127	0.127	0.127	0.127	0.127	0.127	0.128	0.128	0.128	0.128	0.128	0.128	0.128	0.128
r4.2sc6 3	0.12	0.12	0.12	0.121	0.122	0.122	0.121	0.121	0.121	0.121	0.121	0.122	0.122	0.122	0.121	0.122	0.121	0.122	0.122	0.122	0.122	0.122	0.122	0.122	0.122	0.122	0.122	0.122	0.122	0.122	0.122	0.122	0.122	0.123	0.123	0.123	0.123	0.123	0.123	0.123	0.123	0.123	0.123	0.123	0.123	0.124	0.124	0.124	0.124
r4.3sc1 1	0.131	0.134	0.133	0.132	0.131	0.131	0.131	0.131	0.131	0.13	0.13	0.13	0.13	0.13	0.13	0.13	0.129	0.129	0.129	0.129	0.129	0.129	0.129	0.129	0.129	0.129	0.129	0.129	0.129	0.129	0.129	0.129	0.129	0.129	0.129	0.129	0.129	0.129	0.129	0.129	0.129	0.129	0.129	0.129	0.13	0.129	0.13	0.13	0.13
r4.3sc1 2	0.128	0.129	0.129	0.129	0.128	0.127	0.127	0.127	0.126	0.126	0.126	0.126	0.126	0.126	0.126	0.126	0.126	0.126	0.126	0.126	0.126	0.126	0.126	0.126	0.126	0.126	0.126	0.126	0.126	0.126	0.126	0.126	0.126	0.126	0.126	0.126	0.126	0.126	0.126	0.126	0.126	0.126	0.126	0.126	0.126	0.126	0.126	0.126	0.126
r4.3sc1 3	0.131	0.131	0.131	0.13	0.131	0.131	0.131	0.13	0.13	0.13	0.13	0.13	0.13	0.13	0.13	0.13	0.13	0.13	0.13	0.13	0.13	0.13	0.13	0.13	0.13	0.13	0.13	0.13	0.13	0.13	0.13	0.13	0.13	0.13	0.13	0.13	0.13	0.13	0.13	0.13	0.13	0.13	0.13	0.13	0.13	0.131	0.131	0.131	0.131
r4.3sc2 1	0.123	0.125	0.123	0.123	0.123	0.123	0.122	0.122	0.122	0.122	0.122	0.122	0.122	0.122	0.122	0.122	0.122	0.122	0.122	0.122	0.122	0.122	0.122	0.122	0.122	0.122	0.122	0.122	0.122	0.122	0.122	0.122	0.122	0.122	0.122	0.122	0.122	0.122	0.122	0.122	0.122	0.122	0.122	0.122	0.122	0.122	0.122	0.122	0.122
r4.3sc2 2	0.132	0.133	0.132	0.131	0.131	0.131	0.13	0.13	0.13	0.13	0.13	0.129	0.129	0.129	0.129	0.129	0.129	0.129	0.129	0.129	0.129	0.129	0.128	0.129	0.128	0.128	0.128	0.128	0.128	0.128	0.128	0.128	0.128	0.128	0.128	0.128	0.128	0.128	0.128	0.128	0.128	0.128	0.128	0.128	0.128	0.128	0.128	0.129	0.128
r4.3sc2 3	0.13	0.132	0.131	0.13	0.13	0.13	0.13	0.13	0.13	0.13	0.129	0.129	0.129	0.129	0.129	0.129	0.129	0.129	0.129	0.129	0.129	0.129	0.129	0.129	0.129	0.129	0.129	0.129	0.129	0.129	0.129	0.129	0.129	0.129	0.129	0.129	0.129	0.129	0.129	0.129	0.129	0.129	0.129	0.129	0.129	0.129	0.129	0.129	0.129
r4.3sc3 1	0.123	0.124	0.124	0.124	0.122	0.122	0.122	0.122	0.122	0.122	0.122	0.122	0.122	0.121	0.121	0.121	0.121	0.121	0.121	0.121	0.121	0.121	0.121	0.121	0.121	0.121	0.121	0.121	0.121	0.121	0.121	0.121	0.121	0.121	0.121	0.121	0.121	0.121	0.121	0.121	0.121	0.122	0.122	0.122	0.122	0.122	0.122	0.122	0.122
r4.3sc3 2	0.122	0.124	0.123	0.123	0.122	0.122	0.122	0.122	0.122	0.122	0.122	0.122	0.122	0.122	0.122	0.122	0.122	0.123	0.122	0.122	0.122	0.122	0.122	0.122	0.122	0.122	0.122	0.122	0.122	0.122	0.122	0.122	0.122	0.122	0.122	0.122	0.122	0.122	0.122	0.122	0.122	0.122	0.122	0.122	0.122	0.122	0.122	0.123	0.122
r4.3sc3 3	0.123	0.124	0.124	0.124	0.124	0.124	0.123	0.123	0.123	0.123	0.123	0.123	0.123	0.123	0.123	0.123	0.123	0.123	0.123	0.122	0.123	0.122	0.123	0.123	0.122	0.123	0.123	0.123	0.123	0.123	0.123	0.123	0.123	0.123	0.123	0.123	0.123	0.123	0.123	0.123	0.123	0.123	0.123	0.123	0.123	0.123	0.123	0.123	0.123
r4.3sc4 1	0.127	0.127	0.126	0.125	0.124	0.124	0.124	0.124	0.124	0.124	0.124	0.124	0.124	0.124	0.124	0.123	0.123	0.124	0.124	0.123	0.124	0.123	0.123	0.123	0.124	0.124	0.124	0.124	0.124	0.124	0.124	0.124	0.124	0.124	0.124	0.124	0.124	0.124	0.124	0.124	0.124	0.124	0.124	0.124	0.124	0.124	0.124	0.124	0.124
r4.3sc4 2	0.123	0.123	0.123	0.123	0.123	0.122	0.122	0.122	0.122	0.122	0.122	0.122	0.122	0.122	0.122	0.122	0.122	0.122	0.122	0.122	0.122	0.121	0.122	0.122	0.121	0.122	0.122	0.122	0.122	0.122	0.121	0.121	0.121	0.122	0.122	0.122	0.121	0.122	0.122	0.122	0.122	0.122	0.122	0.122	0.122	0.122	0.122	0.122	0.122
r4.3sc4 3	0.123	0.126	0.125	0.124	0.124	0.124	0.124	0.124	0.124	0.124	0.124	0.124	0.124	0.124	0.124	0.124	0.124	0.124	0.124	0.124	0.124	0.124	0.124	0.124	0.124	0.124	0.124	0.124	0.124	0.124	0.124	0.124	0.124	0.124	0.124	0.124	0.125	0.125	0.124	0.125	0.125	0.125	0.125	0.125	0.125	0.125	0.125	0.125	0.125
r4.3sc5 1	0.128	0.128	0.128	0.127	0.127	0.126	0.126	0.126	0.126	0.126	0.126	0.126	0.126	0.126	0.125	0.125	0.125	0.125	0.125	0.125	0.125	0.125	0.125	0.125	0.125	0.125	0.125	0.125	0.125	0.125	0.125	0.125	0.125	0.125	0.125	0.125	0.125	0.125	0.125	0.125	0.125	0.125	0.125	0.125	0.125	0.125	0.125	0.125	0.125
r4.3sc5 2	0.128	0.126	0.126	0.124	0.124	0.123	0.123	0.123	0.123	0.123	0.123	0.123	0.123	0.123	0.123	0.123	0.123	0.123	0.123	0.123	0.123	0.123	0.123	0.123	0.123	0.123	0.123	0.123	0.123	0.123	0.123	0.123	0.123	0.123	0.123	0.123	0.123	0.123	0.123	0.123	0.123	0.123	0.123	0.123	0.123	0.123	0.123	0.123	0.123
r4.3sc5 3	0.133	0.131	0.13	0.129	0.129	0.129	0.129	0.129	0.129	0.129	0.129	0.128	0.128	0.128	0.128	0.128	0.128	0.128	0.128	0.128	0.128	0.128	0.128	0.128	0.129	0.128	0.129	0.128	0.129	0.129	0.129	0.129	0.129	0.129	0.129	0.129	0.129	0.129	0.129	0.129	0.129	0.129	0.129	0.129	0.129	0.129	0.129	0.129	0.129
Mecoli_ref_1 1	0.129	0.127	0.128	0.127	0.126	0.126	0.126	0.126	0.126	0.126	0.126	0.126	0.126	0.126	0.126	0.125	0.126	0.126	0.126	0.126	0.125	0.125	0.125	0.125	0.125	0.125	0.125	0.125	0.125	0.125	0.125	0.125	0.125	0.125	0.125	0.125	0.125	0.125	0.125	0.125	0.125	0.126	0.125	0.126	0.125	0.126	0.126	0.126	0.126
Mecoli_ref_1 2	0.128	0.129	0.128	0.127	0.127	0.127	0.127	0.127	0.127	0.127	0.127	0.127	0.127	0.127	0.127	0.127	0.127	0.127	0.127	0.127	0.127	0.127	0.127	0.127	0.127	0.127	0.127	0.127	0.127	0.127	0.127	0.127	0.127	0.127	0.127	0.127	0.127	0.127	0.127	0.127	0.128	0.128	0.128	0.128	0.128	0.128	0.128	0.128	0.128
Mecoli_ref_1 3	0.131	0.131	0.131	0.131	0.131	0.131	0.131	0.131	0.131	0.131	0.131	0.131	0.131	0.131	0.131	0.131	0.131	0.131	0.131	0.131	0.131	0.131	0.131	0.131	0.131	0.131	0.131	0.131	0.131	0.131	0.131	0.131	0.131	0.131	0.131	0.131	0.131	0.131	0.131	0.131	0.131	0.131	0.131	0.131	0.131	0.131	0.131	0.131	0.131
r4.4sc1 1	0.125	0.127	0.125	0.125	0.126	0.126	0.126	0.126	0.126	0.126	0.126	0.126	0.126	0.126	0.126	0.126	0.126	0.126	0.126	0.126	0.126	0.126	0.126	0.125	0.125	0.125	0.125	0.125	0.125	0.126	0.125	0.126	0.126	0.126	0.126	0.126	0.126	0.126	0.126	0.126	0.126	0.126	0.125	0.125	0.125	0.125	0.125	0.125	0.126
r4.4sc1 2	0.117	0.116	0.116	0.116	0.116	0.116	0.116	0.116	0.116	0.116	0.116	0.116	0.116	0.116	0.116	0.116	0.116	0.116	0.116	0.116	0.116	0.116	0.116	0.116	0.116	0.116	0.116	0.117	0.117	0.117	0.116	0.117	0.117	0.117	0.117	0.117	0.117	0.117	0.117	0.117	0.117	0.117	0.117	0.117	0.117	0.117	0.117	0.117	0.117
r4.4sc1 3	0.125	0.124	0.123	0.123	0.123	0.123	0.123	0.123	0.123	0.123	0.123	0.123	0.123	0.123	0.123	0.123	0.123	0.124	0.123	0.123	0.123	0.123	0.123	0.124	0.124	0.124	0.124	0.124	0.124	0.124	0.124	0.124	0.124	0.124	0.124	0.124	0.124	0.124	0.124	0.125	0.125	0.125	0.125	0.125	0.125	0.125	0.125	0.126	0.126
r4.4sc2 1	0.124	0.125	0.125	0.125	0.124	0.124	0.124	0.124	0.124	0.124	0.124	0.124	0.124	0.124	0.124	0.124	0.124	0.124	0.124	0.124	0.124	0.124	0.124	0.124	0.124	0.124	0.124	0.124	0.124	0.124	0.124	0.124	0.124	0.124	0.124	0.124	0.124	0.124	0.124	0.124	0.124	0.124	0.124	0.124	0.124	0.124	0.124	0.124	0.124
r4.4sc2 2	0.125	0.126	0.127	0.126	0.126	0.126	0.126	0.126	0.126	0.126	0.126	0.126	0.126	0.126	0.126	0.126	0.126	0.126	0.126	0.126	0.126	0.126	0.126	0.126	0.126	0.126	0.126	0.126	0.126	0.126	0.126	0.126	0.126	0.126	0.126	0.126	0.126	0.126	0.126	0.126	0.127	0.127	0.126	0.126	0.126	0.127	0.127	0.127	0.127
r4.4sc2 3	0.12	0.119	0.119	0.118	0.118	0.118	0.118	0.118	0.118	0.118	0.118	0.118	0.118	0.118	0.118	0.118	0.118	0.118	0.118	0.118	0.118	0.118	0.118	0.118	0.118	0.118	0.118	0.118	0.118	0.118	0.118	0.118	0.118	0.119	0.119	0.119	0.119	0.119	0.119	0.119	0.119	0.119	0.119	0.119	0.119	0.119	0.119	0.119	0.12
r4.4sc3 1	0.131	0.13	0.13	0.129	0.13	0.13	0.129	0.129	0.129	0.129	0.129	0.129	0.129	0.129	0.129	0.129	0.129	0.13	0.129	0.129	0.129	0.129	0.129	0.129	0.129	0.129	0.13	0.13	0.13	0.13	0.13	0.13	0.13	0.13	0.13	0.13	0.13	0.13	0.13	0.13	0.13	0.13	0.13	0.13	0.13	0.13	0.13	0.13	0.13
r4.4sc3 2	0.128	0.13	0.133	0.131	0.13	0.13	0.13	0.13	0.13	0.13	0.13	0.13	0.13	0.13	0.13	0.13	0.13	0.13	0.13	0.13	0.13	0.13	0.13	0.13	0.13	0.13	0.13	0.13	0.13	0.13	0.13	0.13	0.13	0.13	0.13	0.13	0.13	0.13	0.13	0.131	0.131	0.131	0.131	0.131	0.131	0.131	0.131	0.131	0.131
r4.4sc3 3	0.132	0.133	0.133	0.132	0.133	0.133	0.133	0.133	0.133	0.133	0.133	0.133	0.133	0.133	0.133	0.132	0.133	0.133	0.133	0.132	0.133	0.132	0.132	0.133	0.132	0.132	0.132	0.132	0.132	0.132	0.132	0.132	0.132	0.133	0.133	0.133	0.132	0.133	0.132	0.132	0.133	0.133	0.133	0.133	0.133	0.133	0.133	0.133	0.133
r4.4sc4 1	0.131	0.13	0.128	0.127	0.127	0.127	0.127	0.127	0.127	0.127	0.127	0.127	0.127	0.127	0.127	0.126	0.126	0.127	0.126	0.126	0.126	0.126	0.126	0.126	0.126	0.126	0.126	0.126	0.126	0.126	0.126	0.126	0.126	0.127	0.127	0.127	0.126	0.127	0.127	0.127	0.127	0.127	0.127	0.127	0.127	0.127	0.127	0.127	0.127
r4.4sc4 2	0.132	0.133	0.132	0.132	0.131	0.131	0.131	0.131	0.131	0.131	0.131	0.131	0.131	0.131	0.131	0.131	0.131	0.131	0.131	0.131	0.131	0.131	0.131	0.131	0.131	0.131	0.131	0.131	0.131	0.131	0.131	0.131	0.131	0.131	0.131	0.132	0.132	0.132	0.131	0.132	0.132	0.132	0.132	0.132	0.132	0.132	0.132	0.132	0.132
r4.4sc4 3	0.134	0.135	0.133	0.132	0.133	0.132	0.132	0.132	0.132	0.131	0.131	0.131	0.131	0.131	0.131	0.131	0.131	0.131	0.131	0.131	0.131	0.131	0.131	0.131	0.13	0.13	0.13	0.13	0.13	0.13	0.13	0.13	0.13	0.13	0.13	0.13	0.13	0.13	0.13	0.13	0.131	0.131	0.131	0.131	0.131	0.131	0.131	0.131	0.131
r4.4sc5 1	0.126	0.127	0.128	0.127	0.127	0.127	0.127	0.127	0.127	0.127	0.127	0.127	0.127	0.127	0.127	0.127	0.127	0.127	0.127	0.127	0.127	0.127	0.127	0.127	0.127	0.127	0.127	0.127	0.127	0.127	0.127	0.127	0.127	0.127	0.127	0.127	0.127	0.127	0.127	0.127	0.127	0.127	0.127	0.127	0.127	0.127	0.127	0.127	0.127
r4.4sc5 2	0.119	0.119	0.119	0.119	0.119	0.119	0.119	0.119	0.119	0.119	0.119	0.119	0.119	0.119	0.119	0.119	0.119	0.119	0.119	0.119	0.119	0.119	0.119	0.119	0.119	0.119	0.119	0.119	0.119	0.119	0.119	0.119	0.119	0.119	0.119	0.119	0.119	0.119	0.119	0.119	0.119	0.119	0.12	0.119	0.12	0.12	0.119	0.12	0.12
r4.4sc5 3	0.126	0.126	0.125	0.125	0.125	0.125	0.125	0.125	0.125	0.125	0.125	0.125	0.125	0.125	0.125	0.125	0.125	0.125	0.125	0.125	0.125	0.125	0.125	0.125	0.125	0.125	0.125	0.125	0.125	0.125	0.125	0.125	0.125	0.126	0.126	0.126	0.126	0.126	0.126	0.126	0.126	0.126	0.126	0.126	0.126	0.126	0.126	0.126	0.126
r4.4sc6 1	0.125	0.124	0.123	0.123	0.123	0.123	0.123	0.123	0.123	0.123	0.123	0.123	0.123	0.123	0.123	0.123	0.123	0.123	0.123	0.123	0.123	0.123	0.123	0.123	0.123	0.123	0.123	0.123	0.123	0.123	0.123	0.123	0.123	0.123	0.123	0.123	0.123	0.123	0.123	0.123	0.123	0.123	0.123	0.123	0.124	0.124	0.124	0.124	0.124
r4.4sc6 2	0.123	0.125	0.124	0.124	0.123	0.123	0.123	0.123	0.123	0.123	0.123	0.123	0.123	0.123	0.123	0.123	0.123	0.123	0.123	0.123	0.123	0.123	0.123	0.123	0.123	0.123	0.123	0.123	0.123	0.123	0.123	0.123	0.123	0.123	0.123	0.123	0.123	0.123	0.123	0.124	0.124	0.124	0.124	0.124	0.124	0.124	0.124	0.124	0.124
r4.4sc6 3	0.125	0.127	0.126	0.126	0.125	0.125	0.125	0.125	0.125	0.125	0.125	0.125	0.124	0.124	0.124	0.124	0.124	0.124	0.124	0.124	0.124	0.124	0.124	0.124	0.124	0.124	0.125	0.124	0.125	0.125	0.125	0.125	0.124	0.125	0.125	0.125	0.125	0.125	0.124	0.125	0.125	0.125	0.125	0.125	0.125	0.125	0.125	0.125	0.125
H1	0.12	0.122	0.122	0.122	0.122	0.122	0.122	0.122	0.122	0.122	0.122	0.122	0.122	0.122	0.122	0.122	0.122	0.122	0.122	0.122	0.122	0.122	0.122	0.122	0.122	0.122	0.122	0.122	0.122	0.122	0.122	0.122	0.122	0.122	0.122	0.122	0.122	0.122	0.121	0.121	0.121	0.121	0.121	0.121	0.121	0.121	0.121	0.121	0.121
H2	0.123	0.122	0.121	0.121	0.121	0.122	0.122	0.122	0.122	0.122	0.122	0.122	0.122	0.122	0.122	0.122	0.122	0.122	0.122	0.121	0.121	0.121	0.121	0.121	0.121	0.121	0.121	0.121	0.121	0.121	0.121	0.121	0.121	0.121	0.121	0.121	0.121	0.121	0.121	0.121	0.121	0.121	0.121	0.121	0.121	0.121	0.121	0.121	0.121
H3	0.125	0.124	0.123	0.123	0.123	0.123	0.124	0.123	0.123	0.124	0.123	0.124	0.124	0.124	0.124	0.124	0.124	0.124	0.124	0.123	0.123	0.123	0.123	0.123	0.123	0.122	0.122	0.122	0.122	0.122	0.122	0.122	0.122	0.122	0.122	0.122	0.122	0.122	0.122	0.122	0.122	0.122	0.122	0.122	0.122	0.122	0.122	0.122	0.122
H4	0.12	0.119	0.119	0.119	0.119	0.119	0.119	0.119	0.119	0.119	0.119	0.119	0.119	0.119	0.119	0.119	0.119	0.119	0.119	0.119	0.119	0.119	0.119	0.119	0.119	0.119	0.119	0.119	0.119	0.119	0.119	0.119	0.119	0.119	0.119	0.119	0.119	0.119	0.118	0.118	0.119	0.119	0.119	0.118	0.118	0.118	0.118	0.118	0.118
H5	0.121	0.122	0.123	0.122	0.122	0.122	0.122	0.122	0.121	0.121	0.121	0.121	0.121	0.121	0.121	0.121	0.121	0.121	0.121	0.121	0.121	0.121	0.121	0.121	0.121	0.121	0.121	0.121	0.121	0.121	0.121	0.121	0.121	0.121	0.121	0.12	0.12	0.12	0.12	0.12	0.12	0.12	0.12	0.12	0.12	0.12	0.12	0.12	0.12
H6	0.124	0.124	0.124	0.124	0.123	0.122	0.122	0.122	0.122	0.122	0.122	0.122	0.122	0.122	0.122	0.122	0.122	0.122	0.122	0.122	0.122	0.122	0.122	0.121	0.121	0.121	0.121	0.121	0.121	0.121	0.121	0.121	0.121	0.121	0.121	0.121	0.121	0.121	0.121	0.121	0.121	0.121	0.121	0.121	0.121	0.121	0.121	0.121	0.121
H7	0.115	0.116	0.116	0.116	0.116	0.116	0.116	0.116	0.116	0.116	0.116	0.116	0.116	0.116	0.116	0.116	0.116	0.116	0.116	0.116	0.116	0.116	0.116	0.116	0.115	0.116	0.116	0.116	0.116	0.116	0.115	0.115	0.115	0.115	0.115	0.116	0.115	0.115	0.115	0.115	0.115	0.115	0.115	0.115	0.115	0.115	0.115	0.115	0.115
H8	0.111	0.111	0.112	0.112	0.112	0.112	0.112	0.112	0.112	0.112	0.112	0.112	0.112	0.112	0.112	0.112	0.112	0.112	0.112	0.112	0.112	0.112	0.112	0.112	0.112	0.112	0.112	0.112	0.112	0.112	0.112	0.112	0.112	0.112	0.112	0.112	0.112	0.112	0.112	0.112	0.112	0.112	0.112	0.112	0.112	0.112	0.112	0.112	0.112
H9	0.117	0.117	0.117	0.117	0.117	0.117	0.117	0.117	0.117	0.117	0.117	0.117	0.117	0.117	0.117	0.117	0.117	0.117	0.117	0.117	0.117	0.117	0.117	0.117	0.117	0.117	0.117	0.117	0.117	0.117	0.117	0.117	0.117	0.117	0.117	0.117	0.117	0.117	0.117	0.117	0.117	0.117	0.117	0.117	0.117	0.117	0.117	0.117	0.117
H10	0.116	0.116	0.116	0.116	0.116	0.116	0.116	0.116	0.116	0.116	0.116	0.116	0.116	0.116	0.116	0.116	0.116	0.116	0.116	0.116	0.116	0.116	0.116	0.116	0.116	0.115	0.115	0.115	0.115	0.115	0.115	0.115	0.115	0.115	0.115	0.115	0.115	0.115	0.115	0.115	0.115	0.115	0.115	0.115	0.115	0.115	0.115	0.115	0.115
H11	0.113	0.113	0.113	0.113	0.113	0.113	0.113	0.113	0.113	0.113	0.113	0.113	0.113	0.113	0.113	0.113	0.113	0.113	0.113	0.113	0.113	0.113	0.113	0.113	0.113	0.113	0.113	0.113	0.113	0.113	0.113	0.113	0.113	0.113	0.113	0.113	0.113	0.113	0.113	0.113	0.113	0.113	0.113	0.112	0.112	0.112	0.112	0.113	0.112
H12	0.117	0.116	0.116	0.116	0.115	0.115	0.115	0.115	0.115	0.115	0.115	0.115	0.115	0.115	0.115	0.115	0.115	0.115	0.115	0.115	0.115	0.115	0.115	0.115	0.115	0.115	0.115	0.115	0.115	0.115	0.115	0.115	0.115	0.115	0.115	0.115	0.115	0.115	0.115	0.115	0.115	0.115	0.115	0.115	0.115	0.115	0.115	0.115	0.115
[truncated: 468 more columns]

## Sheet: b2
t [h]	blank 1	blank 2	blank 3	blank 4	blank 5	blank 6	blank 7	blank 8	blank 9	blank 10	blank 11	blank 12	r4.1sc1 1	r4.1sc1 2	r4.1sc1 3	r4.1sc2 1	r4.1sc2 2	r4.1sc2 3	r4.1sc3 1	r4.1sc3 2	r4.1sc3 3	r4.1sc4 1	r4.1sc4 2	r4.1sc4 3	r4.1sc5 1	r4.1sc5 2	r4.1sc5 3	r4.1sc6 1	r4.1sc6 2	r4.1sc6 3	r4.2sc1 1	r4.2sc1 2	r4.2sc1 3	r4.2sc2 1	r4.2sc2 2	r4.2sc2 3	r4.2sc3 1	r4.2sc3 2	r4.2sc3 3	r4.2sc4 1	r4.2sc4 2	r4.2sc4 3	r4.2sc5 1	r4.2sc5 2	r4.2sc5 3	r4.2sc6 1	r4.2sc6 2	r4.2sc6 3	r4.3sc1 1
0	0.126	0.128	0.123	0.123	0.123	0.129	0.124	0.126	0.119	0.123	0.123	0.122	0.134	0.13	0.127	0.124	0.126	0.12	0.128	0.128	0.126	0.124	0.124	0.122	0.132	0.136	0.128	0.122	0.136	0.13	0.125	0.127	0.125	0.122	0.129	0.124	0.126	0.14	0.128	0.124	0.124	0.129	0.121	0.122	0.126	0.123	0.13	0.12	0.131
0.166667	0.123	0.128	0.123	0.122	0.125	0.127	0.123	0.126	0.118	0.126	0.125	0.122	0.134	0.134	0.128	0.123	0.126	0.124	0.127	0.13	0.128	0.123	0.125	0.123	0.132	0.135	0.13	0.125	0.135	0.131	0.125	0.131	0.126	0.121	0.128	0.126	0.127	0.138	0.127	0.125	0.124	0.131	0.122	0.123	0.127	0.123	0.128	0.12	0.134
0.333333	0.122	0.127	0.122	0.122	0.123	0.126	0.121	0.127	0.118	0.127	0.126	0.123	0.138	0.135	0.132	0.123	0.124	0.124	0.126	0.129	0.126	0.122	0.124	0.122	0.132	0.136	0.131	0.125	0.135	0.13	0.124	0.129	0.125	0.12	0.127	0.125	0.128	0.138	0.126	0.126	0.123	0.13	0.122	0.122	0.127	0.123	0.128	0.12	0.133
0.5	0.122	0.127	0.121	0.122	0.123	0.126	0.121	0.127	0.118	0.127	0.125	0.123	0.136	0.133	0.13	0.122	0.124	0.123	0.126	0.129	0.126	0.122	0.124	0.122	0.131	0.134	0.129	0.124	0.135	0.128	0.123	0.129	0.125	0.121	0.126	0.125	0.126	0.136	0.126	0.125	0.122	0.13	0.121	0.122	0.126	0.122	0.127	0.121	0.132
0.666667	0.122	0.127	0.121	0.122	0.124	0.126	0.122	0.128	0.118	0.128	0.126	0.123	0.135	0.131	0.128	0.122	0.124	0.123	0.125	0.127	0.126	0.123	0.124	0.123	0.132	0.133	0.129	0.125	0.133	0.129	0.124	0.128	0.124	0.121	0.125	0.125	0.126	0.137	0.126	0.125	0.122	0.129	0.121	0.122	0.127	0.122	0.128	0.122	0.131
0.833333	0.121	0.126	0.121	0.122	0.124	0.126	0.122	0.128	0.118	0.128	0.126	0.123	0.135	0.13	0.128	0.121	0.124	0.123	0.124	0.127	0.126	0.122	0.124	0.123	0.132	0.133	0.129	0.125	0.133	0.129	0.124	0.127	0.124	0.121	0.125	0.124	0.126	0.136	0.126	0.125	0.122	0.129	0.122	0.122	0.127	0.122	0.128	0.122	0.131
1	0.121	0.126	0.121	0.122	0.124	0.126	0.122	0.128	0.118	0.128	0.127	0.123	0.135	0.13	0.128	0.121	0.124	0.123	0.124	0.127	0.126	0.123	0.124	0.123	0.132	0.133	0.128	0.125	0.133	0.129	0.124	0.127	0.124	0.121	0.125	0.124	0.126	0.136	0.126	0.125	0.123	0.128	0.122	0.122	0.127	0.122	0.127	0.121	0.131
1.16667	0.121	0.126	0.121	0.122	0.124	0.126	0.122	0.128	0.118	0.128	0.127	0.123	0.135	0.13	0.128	0.121	0.124	0.123	0.124	0.127	0.126	0.123	0.124	0.123	0.132	0.133	0.128	0.125	0.133	0.129	0.124	0.127	0.124	0.121	0.125	0.124	0.126	0.136	0.126	0.125	0.123	0.128	0.122	0.122	0.127	0.122	0.127	0.121	0.131
1.33333	0.121	0.126	0.121	0.122	0.124	0.126	0.122	0.127	0.117	0.128	0.126	0.123	0.134	0.129	0.128	0.121	0.124	0.123	0.124	0.127	0.126	0.123	0.124	0.122	0.132	0.133	0.128	0.125	0.133	0.128	0.124	0.127	0.124	0.122	0.125	0.124	0.126	0.136	0.126	0.125	0.122	0.128	0.122	0.122	0.127	0.122	0.127	0.121	0.131
1.5	0.121	0.125	0.121	0.122	0.124	0.126	0.122	0.127	0.117	0.128	0.126	0.123	0.134	0.129	0.128	0.121	0.124	0.123	0.124	0.127	0.126	0.122	0.124	0.122	0.131	0.133	0.128	0.125	0.133	0.128	0.123	0.126	0.124	0.122	0.125	0.124	0.126	0.135	0.126	0.125	0.122	0.128	0.122	0.122	0.127	0.122	0.127	0.121	0.13
1.66667	0.121	0.125	0.121	0.122	0.124	0.126	0.122	0.127	0.117	0.128	0.126	0.123	0.134	0.129	0.127	0.121	0.124	0.123	0.123	0.127	0.126	0.122	0.123	0.122	0.131	0.133	0.128	0.125	0.133	0.128	0.124	0.126	0.124	0.122	0.125	0.124	0.126	0.135	0.126	0.124	0.122	0.128	0.122	0.122	0.127	0.122	0.127	0.121	0.13
1.83333	0.121	0.125	0.121	0.122	0.124	0.126	0.122	0.126	0.117	0.128	0.126	0.123	0.134	0.129	0.127	0.121	0.124	0.122	0.123	0.127	0.126	0.122	0.123	0.123	0.131	0.133	0.128	0.125	0.133	0.128	0.123	0.126	0.124	0.122	0.125	0.124	0.126	0.135	0.126	0.125	0.122	0.128	0.122	0.122	0.127	0.122	0.127	0.122	0.13
2	0.121	0.125	0.121	0.122	0.124	0.126	0.122	0.126	0.117	0.128	0.126	0.123	0.134	0.129	0.126	0.121	0.124	0.122	0.123	0.127	0.126	0.122	0.123	0.123	0.131	0.133	0.129	0.125	0.133	0.128	0.124	0.126	0.124	0.122	0.124	0.124	0.126	0.135	0.126	0.125	0.122	0.127	0.121	0.122	0.127	0.122	0.127	0.122	0.13
2.16667	0.121	0.125	0.121	0.122	0.124	0.126	0.122	0.126	0.117	0.128	0.126	0.123	0.134	0.129	0.127	0.121	0.124	0.122	0.123	0.126	0.126	0.122	0.123	0.123	0.131	0.133	0.129	0.125	0.133	0.128	0.124	0.126	0.124	0.122	0.124	0.124	0.126	0.135	0.126	0.125	0.122	0.127	0.121	0.122	0.127	0.122	0.127	0.122	0.13
2.33333	0.121	0.125	0.121	0.122	0.124	0.126	0.122	0.126	0.117	0.128	0.126	0.123	0.134	0.129	0.126	0.121	0.124	0.122	0.123	0.126	0.126	0.122	0.123	0.122	0.131	0.133	0.129	0.125	0.133	0.128	0.124	0.126	0.124	0.122	0.124	0.124	0.126	0.135	0.125	0.125	0.122	0.127	0.121	0.122	0.127	0.122	0.126	0.121	0.13
2.5	0.12	0.125	0.12	0.122	0.124	0.126	0.122	0.126	0.117	0.128	0.126	0.123	0.133	0.129	0.126	0.121	0.124	0.122	0.123	0.126	0.126	0.122	0.123	0.123	0.131	0.132	0.128	0.124	0.132	0.127	0.123	0.126	0.124	0.122	0.124	0.124	0.126	0.135	0.125	0.125	0.122	0.127	0.121	0.122	0.127	0.122	0.126	0.122	0.13
2.66667	0.12	0.125	0.121	0.122	0.124	0.126	0.122	0.126	0.117	0.128	0.126	0.123	0.133	0.129	0.126	0.121	0.124	0.122	0.124	0.127	0.126	0.122	0.123	0.123	0.131	0.132	0.128	0.124	0.132	0.127	0.123	0.126	0.124	0.122	0.124	0.124	0.126	0.135	0.125	0.125	0.122	0.127	0.122	0.122	0.127	0.122	0.126	0.121	0.129
2.83361	0.12	0.125	0.121	0.121	0.124	0.126	0.122	0.126	0.117	0.128	0.126	0.122	0.133	0.129	0.126	0.121	0.124	0.122	0.123	0.126	0.126	0.122	0.123	0.123	0.131	0.132	0.128	0.125	0.132	0.128	0.124	0.126	0.124	0.122	0.124	0.124	0.125	0.134	0.125	0.125	0.122	0.127	0.121	0.122	0.127	0.122	0.127	0.122	0.129
3.00028	0.12	0.125	0.121	0.121	0.124	0.126	0.122	0.125	0.117	0.128	0.126	0.122	0.134	0.129	0.126	0.121	0.124	0.122	0.124	0.126	0.126	0.122	0.123	0.123	0.131	0.132	0.128	0.125	0.132	0.127	0.123	0.126	0.124	0.122	0.124	0.124	0.125	0.134	0.125	0.125	0.122	0.127	0.121	0.122	0.127	0.122	0.126	0.122	0.129
3.16694	0.12	0.125	0.12	0.122	0.124	0.126	0.122	0.126	0.117	0.127	0.126	0.122	0.134	0.129	0.126	0.121	0.124	0.122	0.124	0.126	0.126	0.122	0.123	0.123	0.131	0.132	0.128	0.124	0.132	0.127	0.123	0.126	0.124	0.122	0.124	0.124	0.126	0.134	0.125	0.125	0.122	0.127	0.122	0.122	0.127	0.122	0.126	0.122	0.129
3.33361	0.12	0.124	0.121	0.121	0.124	0.126	0.122	0.125	0.117	0.128	0.126	0.122	0.134	0.129	0.126	0.121	0.124	0.122	0.124	0.127	0.126	0.122	0.123	0.123	0.131	0.132	0.128	0.124	0.131	0.127	0.124	0.126	0.124	0.122	0.124	0.124	0.125	0.134	0.125	0.125	0.122	0.127	0.122	0.122	0.127	0.122	0.126	0.122	0.129
3.50028	0.12	0.124	0.12	0.121	0.124	0.126	0.121	0.125	0.117	0.127	0.126	0.122	0.133	0.129	0.126	0.121	0.124	0.122	0.124	0.127	0.126	0.122	0.123	0.123	0.131	0.132	0.128	0.124	0.131	0.127	0.124	0.126	0.124	0.122	0.125	0.124	0.126	0.134	0.125	0.125	0.122	0.127	0.122	0.123	0.127	0.122	0.126	0.122	0.129
3.66694	0.12	0.124	0.12	0.121	0.124	0.126	0.122	0.125	0.117	0.128	0.126	0.122	0.133	0.129	0.126	0.121	0.124	0.122	0.124	0.127	0.126	0.122	0.123	0.123	0.131	0.131	0.128	0.124	0.131	0.127	0.123	0.126	0.124	0.122	0.125	0.124	0.125	0.134	0.125	0.125	0.122	0.127	0.122	0.123	0.127	0.122	0.126	0.122	0.129
3.83361	0.12	0.124	0.12	0.121	0.124	0.125	0.122	0.125	0.117	0.128	0.126	0.122	0.134	0.129	0.126	0.121	0.124	0.122	0.124	0.127	0.126	0.122	0.123	0.123	0.131	0.132	0.128	0.125	0.131	0.127	0.124	0.126	0.124	0.122	0.125	0.124	0.125	0.134	0.125	0.125	0.122	0.127	0.122	0.123	0.127	0.122	0.127	0.122	0.129
4.00028	0.12	0.124	0.121	0.121	0.124	0.125	0.121	0.125	0.117	0.127	0.125	0.122	0.133	0.129	0.126	0.12	0.124	0.122	0.124	0.127	0.126	0.122	0.123	0.123	0.131	0.132	0.128	0.125	0.131	0.127	0.124	0.126	0.124	0.122	0.125	0.124	0.125	0.134	0.125	0.125	0.122	0.127	0.122	0.123	0.127	0.122	0.126	0.122	0.129
4.16694	0.12	0.124	0.121	0.121	0.124	0.125	0.121	0.125	0.117	0.127	0.126	0.122	0.133	0.129	0.126	0.12	0.124	0.122	0.124	0.127	0.126	0.122	0.123	0.123	0.131	0.132	0.128	0.124	0.131	0.127	0.124	0.126	0.124	0.122	0.125	0.124	0.125	0.134	0.125	0.125	0.123	0.127	0.122	0.123	0.127	0.122	0.126	0.122	0.129
4.33361	0.12	0.124	0.12	0.121	0.124	0.125	0.121	0.125	0.117	0.127	0.125	0.122	0.133	0.129	0.126	0.12	0.124	0.122	0.124	0.127	0.126	0.122	0.123	0.123	0.131	0.131	0.128	0.125	0.131	0.127	0.124	0.126	0.124	0.122	0.125	0.124	0.126	0.134	0.125	0.125	0.123	0.127	0.122	0.123	0.127	0.122	0.126	0.122	0.129
4.50028	0.12	0.124	0.12	0.121	0.124	0.125	0.121	0.125	0.117	0.128	0.126	0.122	0.133	0.129	0.126	0.121	0.124	0.122	0.124	0.127	0.126	0.122	0.123	0.124	0.131	0.132	0.128	0.125	0.131	0.127	0.124	0.126	0.124	0.122	0.125	0.124	0.125	0.134	0.126	0.125	0.123	0.127	0.122	0.123	0.127	0.122	0.127	0.122	0.129
4.66694	0.12	0.124	0.12	0.121	0.124	0.125	0.121	0.125	0.116	0.128	0.126	0.122	0.133	0.129	0.126	0.121	0.124	0.123	0.124	0.127	0.126	0.122	0.123	0.124	0.131	0.132	0.129	0.125	0.131	0.127	0.124	0.126	0.125	0.123	0.125	0.124	0.125	0.134	0.126	0.125	0.123	0.127	0.122	0.123	0.127	0.123	0.127	0.122	0.129
4.83361	0.12	0.124	0.12	0.12	0.124	0.125	0.121	0.125	0.116	0.128	0.126	0.122	0.133	0.129	0.126	0.121	0.124	0.123	0.124	0.127	0.126	0.122	0.123	0.124	0.131	0.132	0.129	0.125	0.131	0.127	0.124	0.126	0.125	0.123	0.125	0.124	0.125	0.134	0.126	0.125	0.123	0.127	0.122	0.123	0.127	0.123	0.127	0.122	0.129
5.00028	0.12	0.124	0.12	0.121	0.124	0.125	0.121	0.125	0.116	0.127	0.125	0.122	0.133	0.129	0.127	0.121	0.124	0.123	0.124	0.127	0.126	0.122	0.123	0.124	0.131	0.132	0.129	0.125	0.131	0.127	0.124	0.126	0.125	0.123	0.125	0.124	0.126	0.134	0.125	0.125	0.123	0.127	0.122	0.123	0.127	0.123	0.127	0.122	0.129
5.16694	0.12	0.124	0.12	0.121	0.124	0.125	0.121	0.125	0.116	0.127	0.125	0.122	0.133	0.129	0.127	0.121	0.124	0.123	0.124	0.127	0.126	0.122	0.123	0.124	0.131	0.132	0.129	0.125	0.131	0.127	0.124	0.126	0.125	0.123	0.125	0.124	0.126	0.134	0.125	0.125	0.123	0.127	0.122	0.123	0.127	0.123	0.127	0.122	0.129
5.33361	0.12	0.124	0.12	0.121	0.123	0.125	0.121	0.125	0.116	0.127	0.125	0.122	0.133	0.129	0.127	0.12	0.124	0.123	0.124	0.127	0.126	0.122	0.124	0.124	0.131	0.132	0.129	0.125	0.131	0.128	0.124	0.126	0.125	0.123	0.125	0.124	0.126	0.134	0.125	0.125	0.123	0.127	0.122	0.123	0.127	0.123	0.127	0.122	0.129
5.50028	0.12	0.124	0.12	0.121	0.124	0.125	0.121	0.125	0.116	0.127	0.125	0.122	0.134	0.129	0.127	0.121	0.124	0.123	0.125	0.127	0.126	0.122	0.123	0.124	0.131	0.132	0.129	0.125	0.131	0.128	0.124	0.127	0.125	0.123	0.125	0.124	0.125	0.133	0.125	0.126	0.123	0.127	0.122	0.123	0.127	0.123	0.127	0.123	0.129
5.66694	0.12	0.124	0.12	0.12	0.124	0.125	0.121	0.125	0.116	0.128	0.125	0.122	0.134	0.129	0.127	0.121	0.124	0.123	0.125	0.128	0.126	0.122	0.124	0.124	0.131	0.132	0.129	0.125	0.131	0.128	0.124	0.127	0.125	0.123	0.125	0.124	0.126	0.133	0.125	0.126	0.123	0.127	0.122	0.124	0.127	0.123	0.127	0.123	0.129
5.83361	0.12	0.124	0.12	0.12	0.124	0.125	0.121	0.125	0.116	0.128	0.125	0.122	0.135	0.129	0.127	0.121	0.124	0.123	0.125	0.128	0.126	0.122	0.124	0.125	0.131	0.132	0.129	0.125	0.131	0.128	0.124	0.127	0.125	0.123	0.125	0.124	0.126	0.134	0.125	0.126	0.123	0.127	0.122	0.124	0.128	0.123	0.127	0.123	0.129
6.00028	0.12	0.124	0.12	0.12	0.124	0.125	0.121	0.125	0.116	0.127	0.125	0.122	0.134	0.13	0.127	0.121	0.124	0.123	0.125	0.128	0.126	0.122	0.124	0.124	0.131	0.132	0.129	0.125	0.131	0.128	0.124	0.127	0.125	0.123	0.126	0.124	0.126	0.133	0.125	0.126	0.123	0.127	0.122	0.124	0.128	0.123	0.127	0.123	0.129
6.16694	0.12	0.124	0.12	0.12	0.124	0.125	0.121	0.125	0.116	0.127	0.125	0.122	0.135	0.13	0.127	0.121	0.124	0.123	0.125	0.128	0.126	0.122	0.124	0.125	0.131	0.132	0.129	0.125	0.131	0.128	0.124	0.127	0.125	0.123	0.126	0.124	0.126	0.133	0.125	0.126	0.123	0.127	0.122	0.124	0.128	0.123	0.127	0.123	0.129
6.33361	0.12	0.123	0.12	0.121	0.123	0.125	0.121	0.125	0.116	0.127	0.125	0.122	0.134	0.13	0.127	0.121	0.124	0.123	0.125	0.128	0.126	0.122	0.124	0.125	0.131	0.132	0.129	0.125	0.131	0.128	0.124	0.127	0.125	0.123	0.126	0.125	0.126	0.133	0.125	0.126	0.123	0.127	0.122	0.124	0.128	0.123	0.127	0.123	0.129
6.50028	0.12	0.123	0.12	0.12	0.123	0.125	0.121	0.125	0.116	0.127	0.125	0.122	0.135	0.13	0.127	0.121	0.124	0.123	0.126	0.128	0.126	0.122	0.124	0.125	0.131	0.132	0.129	0.125	0.132	0.128	0.124	0.127	0.125	0.123	0.126	0.125	0.126	0.133	0.125	0.126	0.123	0.127	0.122	0.124	0.128	0.124	0.127	0.123	0.129
6.66694	0.12	0.123	0.12	0.12	0.123	0.125	0.121	0.125	0.116	0.127	0.125	0.122	0.135	0.13	0.128	0.121	0.124	0.123	0.126	0.128	0.126	0.122	0.124	0.125	0.131	0.132	0.13	0.126	0.131	0.128	0.124	0.127	0.126	0.124	0.126	0.125	0.126	0.133	0.125	0.126	0.123	0.127	0.122	0.124	0.128	0.124	0.127	0.123	0.129
6.83361	0.12	0.123	0.121	0.12	0.124	0.125	0.121	0.124	0.116	0.127	0.125	0.122	0.135	0.13	0.128	0.121	0.124	0.123	0.126	0.129	0.127	0.122	0.124	0.126	0.131	0.132	0.13	0.126	0.132	0.128	0.124	0.127	0.126	0.124	0.126	0.125	0.126	0.133	0.125	0.126	0.123	0.127	0.123	0.125	0.128	0.124	0.128	0.123	0.129
7.00028	0.12	0.123	0.12	0.12	0.123	0.125	0.121	0.125	0.116	0.127	0.125	0.122	0.135	0.13	0.128	0.121	0.124	0.123	0.126	0.129	0.127	0.122	0.124	0.125	0.131	0.132	0.13	0.126	0.132	0.128	0.125	0.127	0.126	0.124	0.126	0.125	0.126	0.133	0.125	0.126	0.123	0.127	0.123	0.125	0.128	0.124	0.128	0.123	0.129
7.16694	0.12	0.123	0.12	0.12	0.123	0.124	0.121	0.124	0.116	0.127	0.125	0.122	0.135	0.13	0.128	0.121	0.124	0.123	0.126	0.129	0.127	0.122	0.124	0.126	0.131	0.132	0.13	0.126	0.132	0.128	0.125	0.127	0.126	0.124	0.126	0.125	0.126	0.133	0.125	0.126	0.124	0.128	0.123	0.125	0.128	0.124	0.128	0.123	0.129
7.33361	0.12	0.123	0.12	0.12	0.123	0.124	0.121	0.124	0.116	0.127	0.125	0.122	0.135	0.13	0.128	0.121	0.124	0.123	0.126	0.129	0.127	0.123	0.124	0.126	0.132	0.133	0.13	0.126	0.132	0.128	0.125	0.127	0.126	0.124	0.126	0.125	0.126	0.133	0.126	0.126	0.124	0.128	0.123	0.125	0.128	0.124	0.128	0.123	0.13
7.50028	0.12	0.123	0.12	0.12	0.123	0.124	0.121	0.124	0.116	0.127	0.125	0.122	0.135	0.13	0.128	0.121	0.124	0.123	0.127	0.129	0.127	0.123	0.124	0.126	0.132	0.133	0.13	0.126	0.132	0.128	0.125	0.127	0.126	0.124	0.126	0.125	0.126	0.133	0.125	0.126	0.124	0.128	0.123	0.125	0.128	0.124	0.128	0.124	0.129
7.66694	0.12	0.123	0.12	0.12	0.123	0.124	0.121	0.124	0.116	0.127	0.125	0.122	0.136	0.13	0.129	0.121	0.124	0.123	0.127	0.129	0.127	0.122	0.124	0.126	0.132	0.133	0.13	0.126	0.132	0.128	0.125	0.127	0.126	0.124	0.126	0.125	0.126	0.133	0.126	0.126	0.124	0.128	0.123	0.125	0.128	0.124	0.128	0.124	0.13
7.83361	0.12	0.123	0.12	0.12	0.123	0.124	0.121	0.124	0.116	0.127	0.125	0.122	0.136	0.13	0.129	0.121	0.124	0.123	0.127	0.13	0.127	0.123	0.124	0.127	0.132	0.133	0.131	0.126	0.132	0.128	0.125	0.127	0.126	0.124	0.126	0.125	0.126	0.133	0.126	0.126	0.124	0.128	0.123	0.125	0.128	0.124	0.128	0.124	0.13
8.00028	0.119	0.123	0.12	0.12	0.123	0.124	0.121	0.124	0.116	0.127	0.125	0.122	0.136	0.131	0.129	0.121	0.125	0.124	0.127	0.13	0.127	0.123	0.125	0.126	0.132	0.133	0.131	0.126	0.132	0.128	0.125	0.127	0.126	0.124	0.126	0.125	0.126	0.133	0.126	0.127	0.124	0.128	0.123	0.126	0.129	0.124	0.128	0.124	0.13
8.16694	0.119	0.123	0.12	0.12	0.123	0.124	0.121	0.124	0.116	0.127	0.125	0.122	0.136	0.131	0.129	0.121	0.125	0.124	0.127	0.13	0.127	0.123	0.124	0.127	0.132	0.133	0.131	0.126	0.132	0.129	0.125	0.127	0.126	0.124	0.126	0.126	0.126	0.133	0.126	0.127	0.124	0.128	0.123	0.126	0.129	0.125	0.128	0.124	0.13
8.33361	0.119	0.123	0.12	0.12	0.123	0.124	0.121	0.124	0.116	0.127	0.125	0.122	0.136	0.131	0.129	0.121	0.125	0.124	0.127	0.13	0.128	0.123	0.125	0.127	0.132	0.133	0.131	0.127	0.132	0.129	0.125	0.127	0.126	0.124	0.126	0.126	0.127	0.133	0.126	0.127	0.124	0.128	0.123	0.126	0.129	0.125	0.128	0.124	0.13
8.50028	0.119	0.123	0.119	0.12	0.123	0.124	0.121	0.124	0.116	0.127	0.125	0.122	0.136	0.131	0.129	0.121	0.125	0.124	0.128	0.13	0.127	0.123	0.125	0.127	0.132	0.134	0.131	0.127	0.132	0.129	0.125	0.127	0.126	0.124	0.127	0.126	0.127	0.133	0.126	0.127	0.124	0.128	0.123	0.126	0.129	0.125	0.128	0.124	0.13
8.66694	0.119	0.123	0.12	0.12	0.123	0.124	0.121	0.124	0.116	0.127	0.125	0.122	0.137	0.131	0.129	0.121	0.125	0.124	0.128	0.131	0.128	0.123	0.125	0.127	0.132	0.134	0.132	0.127	0.133	0.129	0.125	0.127	0.127	0.125	0.127	0.126	0.127	0.133	0.126	0.127	0.124	0.128	0.124	0.126	0.129	0.125	0.129	0.124	0.13
8.83361	0.119	0.123	0.12	0.12	0.123	0.124	0.121	0.124	0.116	0.127	0.125	0.122	0.137	0.131	0.13	0.121	0.125	0.124	0.128	0.131	0.128	0.123	0.125	0.128	0.133	0.134	0.132	0.127	0.133	0.129	0.125	0.128	0.127	0.125	0.127	0.126	0.127	0.133	0.126	0.127	0.124	0.129	0.123	0.126	0.129	0.125	0.129	0.124	0.13
9.00028	0.119	0.123	0.12	0.12	0.123	0.124	0.121	0.124	0.116	0.127	0.125	0.122	0.138	0.132	0.13	0.121	0.125	0.124	0.128	0.131	0.128	0.123	0.125	0.128	0.133	0.134	0.132	0.127	0.133	0.129	0.125	0.128	0.127	0.125	0.127	0.126	0.127	0.133	0.126	0.127	0.124	0.128	0.124	0.127	0.129	0.126	0.129	0.125	0.13
9.16694	0.12	0.123	0.12	0.12	0.123	0.124	0.121	0.124	0.116	0.127	0.125	0.122	0.138	0.132	0.13	0.121	0.125	0.124	0.129	0.131	0.128	0.123	0.125	0.128	0.133	0.135	0.132	0.128	0.133	0.129	0.126	0.128	0.127	0.125	0.127	0.126	0.127	0.133	0.126	0.127	0.125	0.129	0.124	0.127	0.129	0.126	0.129	0.125	0.13
9.33361	0.119	0.123	0.119	0.12	0.123	0.124	0.121	0.124	0.116	0.127	0.125	0.122	0.138	0.132	0.13	0.121	0.125	0.124	0.129	0.132	0.128	0.123	0.125	0.128	0.133	0.135	0.132	0.128	0.133	0.129	0.126	0.128	0.127	0.125	0.127	0.126	0.127	0.133	0.126	0.128	0.125	0.129	0.124	0.127	0.129	0.126	0.129	0.125	0.13
9.50028	0.119	0.123	0.119	0.12	0.123	0.124	0.121	0.124	0.116	0.127	0.124	0.122	0.138	0.132	0.13	0.121	0.125	0.124	0.129	0.132	0.128	0.123	0.125	0.128	0.133	0.135	0.132	0.128	0.133	0.129	0.126	0.128	0.127	0.125	0.127	0.127	0.127	0.133	0.126	0.127	0.125	0.129	0.124	0.127	0.129	0.126	0.129	0.125	0.13
9.66694	0.119	0.123	0.119	0.12	0.123	0.124	0.121	0.124	0.116	0.127	0.124	0.122	0.138	0.132	0.131	0.121	0.126	0.124	0.129	0.132	0.129	0.123	0.126	0.129	0.133	0.135	0.133	0.128	0.134	0.129	0.126	0.128	0.128	0.126	0.127	0.127	0.127	0.133	0.126	0.128	0.125	0.129	0.124	0.127	0.13	0.126	0.129	0.125	0.13
9.83361	0.119	0.123	0.119	0.12	0.123	0.124	0.121	0.124	0.116	0.127	0.124	0.122	0.138	0.133	0.131	0.121	0.126	0.124	0.13	0.132	0.129	0.123	0.126	0.129	0.133	0.135	0.133	0.128	0.134	0.13	0.126	0.128	0.128	0.126	0.128	0.127	0.127	0.133	0.126	0.128	0.125	0.129	0.124	0.128	0.13	0.126	0.129	0.125	0.13
10.0003	0.119	0.123	0.119	0.12	0.123	0.124	0.121	0.124	0.116	0.127	0.124	0.122	0.139	0.133	0.131	0.122	0.126	0.125	0.13	0.133	0.129	0.123	0.126	0.129	0.134	0.135	0.133	0.128	0.134	0.13	0.126	0.128	0.128	0.126	0.128	0.127	0.127	0.133	0.127	0.128	0.125	0.129	0.124	0.128	0.13	0.127	0.13	0.125	0.13
10.1669	0.119	0.123	0.12	0.12	0.123	0.124	0.121	0.124	0.116	0.127	0.124	0.122	0.139	0.133	0.131	0.122	0.126	0.125	0.13	0.133	0.129	0.123	0.126	0.13	0.134	0.136	0.134	0.129	0.134	0.13	0.126	0.129	0.128	0.126	0.128	0.127	0.127	0.133	0.127	0.128	0.125	0.129	0.124	0.128	0.13	0.127	0.13	0.126	0.131
10.3336	0.119	0.123	0.12	0.12	0.123	0.124	0.121	0.124	0.116	0.127	0.124	0.121	0.139	0.133	0.132	0.122	0.126	0.125	0.131	0.133	0.129	0.123	0.126	0.13	0.134	0.136	0.134	0.129	0.135	0.13	0.126	0.129	0.128	0.127	0.128	0.127	0.127	0.133	0.127	0.128	0.125	0.129	0.124	0.128	0.13	0.127	0.13	0.126	0.131
10.5003	0.119	0.123	0.119	0.119	0.123	0.124	0.121	0.124	0.116	0.127	0.124	0.121	0.14	0.133	0.132	0.122	0.126	0.125	0.131	0.133	0.129	0.123	0.126	0.13	0.134	0.137	0.134	0.129	0.135	0.13	0.127	0.129	0.128	0.127	0.128	0.128	0.127	0.133	0.127	0.128	0.126	0.13	0.125	0.128	0.13	0.127	0.13	0.126	0.131
10.6669	0.119	0.122	0.12	0.12	0.123	0.124	0.121	0.124	0.116	0.127	0.124	0.121	0.14	0.134	0.132	0.122	0.126	0.125	0.131	0.134	0.129	0.123	0.126	0.131	0.134	0.137	0.134	0.129	0.135	0.131	0.127	0.129	0.128	0.126	0.128	0.128	0.128	0.133	0.127	0.128	0.126	0.13	0.125	0.129	0.131	0.127	0.13	0.126	0.131
10.8336	0.119	0.122	0.12	0.12	0.123	0.124	0.121	0.124	0.116	0.127	0.124	0.122	0.14	0.134	0.132	0.122	0.126	0.125	0.131	0.134	0.13	0.123	0.127	0.131	0.134	0.137	0.134	0.129	0.135	0.131	0.127	0.129	0.128	0.126	0.128	0.128	0.128	0.133	0.127	0.129	0.126	0.13	0.125	0.129	0.131	0.128	0.13	0.126	0.131
11.0006	0.119	0.122	0.119	0.12	0.123	0.124	0.121	0.124	0.116	0.127	0.124	0.122	0.14	0.134	0.133	0.122	0.127	0.125	0.131	0.134	0.13	0.123	0.127	0.131	0.135	0.137	0.135	0.129	0.135	0.131	0.127	0.129	0.128	0.127	0.128	0.128	0.128	0.133	0.127	0.129	0.126	0.13	0.125	0.129	0.131	0.128	0.13	0.126	0.131
11.1672	0.119	0.122	0.119	0.119	0.123	0.124	0.12	0.124	0.116	0.127	0.124	0.122	0.14	0.134	0.133	0.122	0.126	0.125	0.132	0.134	0.13	0.123	0.127	0.131	0.135	0.137	0.135	0.129	0.135	0.131	0.127	0.129	0.129	0.127	0.129	0.128	0.128	0.133	0.127	0.129	0.126	0.13	0.125	0.129	0.131	0.128	0.131	0.127	0.131
11.3339	0.119	0.122	0.12	0.119	0.123	0.124	0.12	0.124	0.116	0.127	0.124	0.122	0.141	0.134	0.133	0.122	0.127	0.125	0.132	0.135	0.13	0.123	0.127	0.132	0.135	0.138	0.135	0.13	0.136	0.131	0.127	0.129	0.129	0.127	0.129	0.128	0.128	0.133	0.127	0.129	0.126	0.13	0.125	0.13	0.131	0.128	0.131	0.127	0.131
11.5006	0.119	0.122	0.119	0.12	0.123	0.124	0.12	0.124	0.116	0.127	0.124	0.121	0.141	0.135	0.134	0.122	0.127	0.126	0.133	0.135	0.13	0.124	0.127	0.132	0.135	0.138	0.136	0.13	0.136	0.131	0.127	0.129	0.129	0.127	0.129	0.129	0.128	0.133	0.128	0.129	0.126	0.13	0.126	0.13	0.131	0.128	0.131	0.127	0.132
11.6672	0.119	0.122	0.12	0.119	0.123	0.124	0.121	0.124	0.116	0.127	0.124	0.121	0.141	0.136	0.134	0.122	0.127	0.126	0.133	0.136	0.131	0.124	0.128	0.133	0.136	0.138	0.136	0.13	0.136	0.132	0.127	0.13	0.129	0.127	0.129	0.129	0.128	0.133	0.128	0.129	0.126	0.131	0.126	0.13	0.131	0.129	0.131	0.127	0.132
11.8339	0.119	0.122	0.119	0.119	0.123	0.124	0.121	0.124	0.116	0.127	0.124	0.121	0.142	0.136	0.134	0.122	0.127	0.126	0.133	0.136	0.131	0.124	0.128	0.133	0.136	0.139	0.136	0.13	0.136	0.132	0.127	0.13	0.13	0.128	0.129	0.129	0.128	0.134	0.128	0.13	0.126	0.131	0.126	0.13	0.131	0.129	0.131	0.127	0.131
12.0006	0.119	0.122	0.119	0.12	0.123	0.124	0.12	0.124	0.116	0.127	0.124	0.121	0.142	0.136	0.134	0.122	0.127	0.126	0.134	0.136	0.131	0.124	0.128	0.133	0.136	0.139	0.136	0.131	0.137	0.132	0.128	0.13	0.129	0.128	0.13	0.129	0.128	0.134	0.128	0.13	0.127	0.131	0.126	0.13	0.132	0.129	0.131	0.128	0.132
12.1672	0.119	0.122	0.119	0.119	0.123	0.124	0.12	0.124	0.116	0.127	0.124	0.122	0.142	0.136	0.134	0.122	0.127	0.126	0.134	0.137	0.131	0.124	0.128	0.133	0.136	0.139	0.137	0.131	0.137	0.132	0.128	0.13	0.13	0.128	0.13	0.129	0.129	0.134	0.128	0.13	0.127	0.131	0.126	0.131	0.132	0.13	0.132	0.128	0.132
12.3339	0.119	0.122	0.119	0.12	0.123	0.124	0.12	0.124	0.116	0.127	0.124	0.121	0.143	0.136	0.135	0.123	0.128	0.126	0.135	0.137	0.131	0.124	0.128	0.134	0.136	0.139	0.137	0.131	0.138	0.132	0.128	0.13	0.13	0.128	0.13	0.13	0.129	0.134	0.128	0.13	0.127	0.131	0.126	0.131	0.132	0.13	0.132	0.128	0.132
12.5006	0.119	0.122	0.119	0.119	0.123	0.124	0.12	0.124	0.116	0.127	0.124	0.121	0.144	0.136	0.135	0.122	0.128	0.127	0.135	0.137	0.132	0.124	0.129	0.134	0.137	0.14	0.137	0.131	0.138	0.133	0.128	0.13	0.13	0.128	0.13	0.13	0.129	0.134	0.128	0.13	0.127	0.131	0.127	0.132	0.132	0.13	0.132	0.128	0.132
12.6672	0.119	0.122	0.119	0.119	0.123	0.124	0.12	0.124	0.116	0.127	0.124	0.121	0.143	0.137	0.136	0.123	0.128	0.127	0.135	0.138	0.132	0.124	0.129	0.135	0.137	0.14	0.138	0.132	0.138	0.133	0.128	0.131	0.13	0.129	0.131	0.13	0.129	0.134	0.129	0.13	0.127	0.132	0.126	0.132	0.132	0.131	0.132	0.129	0.132
12.8339	0.119	0.122	0.119	0.119	0.123	0.124	0.12	0.124	0.116	0.127	0.124	0.121	0.144	0.137	0.136	0.123	0.128	0.127	0.136	0.138	0.132	0.124	0.129	0.135	0.137	0.141	0.138	0.132	0.139	0.133	0.128	0.131	0.131	0.129	0.131	0.13	0.129	0.134	0.129	0.131	0.128	0.132	0.127	0.132	0.133	0.131	0.133	0.129	0.133
13.0006	0.119	0.122	0.119	0.119	0.123	0.124	0.12	0.124	0.116	0.127	0.124	0.122	0.144	0.138	0.137	0.123	0.129	0.127	0.136	0.138	0.132	0.124	0.129	0.136	0.137	0.141	0.138	0.132	0.139	0.133	0.129	0.131	0.131	0.129	0.131	0.13	0.129	0.134	0.129	0.131	0.128	0.132	0.127	0.133	0.133	0.131	0.133	0.129	0.132
13.1672	0.119	0.122	0.119	0.119	0.123	0.124	0.12	0.124	0.116	0.127	0.124	0.121	0.144	0.138	0.137	0.123	0.129	0.127	0.137	0.139	0.133	0.124	0.13	0.136	0.138	0.141	0.139	0.132	0.139	0.134	0.129	0.131	0.131	0.129	0.131	0.131	0.129	0.134	0.129	0.131	0.128	0.132	0.127	0.133	0.133	0.131	0.133	0.129	0.133
13.3339	0.119	0.122	0.119	0.119	0.123	0.124	0.12	0.124	0.116	0.127	0.124	0.122	0.144	0.138	0.137	0.123	0.129	0.127	0.137	0.139	0.133	0.125	0.13	0.137	0.138	0.142	0.139	0.133	0.139	0.134	0.129	0.131	0.131	0.129	0.131	0.131	0.13	0.134	0.129	0.131	0.128	0.133	0.127	0.133	0.133	0.132	0.133	0.129	0.133
13.5006	0.119	0.122	0.119	0.119	0.122	0.124	0.12	0.124	0.116	0.127	0.123	0.122	0.145	0.138	0.138	0.123	0.129	0.128	0.138	0.14	0.133	0.125	0.13	0.137	0.138	0.142	0.14	0.133	0.14	0.134	0.129	0.131	0.131	0.13	0.132	0.131	0.13	0.134	0.129	0.131	0.128	0.133	0.128	0.133	0.134	0.132	0.133	0.13	0.133
13.6672	0.119	0.122	0.119	0.119	0.123	0.124	0.12	0.124	0.116	0.127	0.123	0.121	0.146	0.139	0.138	0.123	0.13	0.128	0.138	0.14	0.134	0.125	0.13	0.138	0.138	0.143	0.14	0.133	0.14	0.135	0.129	0.132	0.132	0.13	0.132	0.132	0.13	0.135	0.13	0.132	0.129	0.133	0.128	0.134	0.134	0.132	0.134	0.13	0.133
13.8339	0.119	0.122	0.119	0.119	0.123	0.124	0.12	0.124	0.116	0.127	0.124	0.121	0.146	0.139	0.138	0.123	0.13	0.128	0.139	0.141	0.134	0.125	0.131	0.138	0.139	0.143	0.14	0.134	0.14	0.135	0.129	0.132	0.132	0.131	0.132	0.132	0.13	0.135	0.13	0.132	0.129	0.133	0.128	0.134	0.134	0.133	0.134	0.13	0.133
14.0006	0.119	0.122	0.119	0.119	0.123	0.124	0.12	0.124	0.116	0.126	0.123	0.121	0.147	0.14	0.138	0.124	0.13	0.128	0.139	0.141	0.134	0.125	0.131	0.139	0.139	0.143	0.141	0.134	0.141	0.135	0.129	0.132	0.132	0.131	0.132	0.132	0.13	0.135	0.13	0.132	0.129	0.134	0.128	0.134	0.134	0.133	0.134	0.131	0.133
14.1672	0.119	0.122	0.119	0.119	0.123	0.124	0.12	0.124	0.116	0.126	0.123	0.122	0.147	0.14	0.139	0.124	0.13	0.129	0.139	0.142	0.135	0.125	0.131	0.139	0.139	0.143	0.141	0.134	0.141	0.136	0.13	0.132	0.132	0.131	0.133	0.132	0.13	0.135	0.13	0.132	0.129	0.134	0.128	0.135	0.135	0.133	0.134	0.13	0.134
14.3339	0.119	0.122	0.119	0.119	0.123	0.124	0.12	0.124	0.116	0.127	0.123	0.121	0.147	0.14	0.139	0.124	0.131	0.129	0.14	0.142	0.135	0.125	0.132	0.14	0.14	0.145	0.142	0.135	0.142	0.136	0.13	0.132	0.133	0.131	0.133	0.133	0.13	0.135	0.13	0.132	0.129	0.134	0.128	0.135	0.135	0.134	0.135	0.131	0.134
14.5006	0.119	0.122	0.119	0.119	0.123	0.124	0.12	0.124	0.116	0.127	0.123	0.121	0.148	0.141	0.14	0.124	0.131	0.129	0.141	0.143	0.135	0.126	0.132	0.14	0.14	0.145	0.143	0.135	0.142	0.136	0.13	0.133	0.133	0.132	0.133	0.133	0.131	0.135	0.131	0.133	0.13	0.134	0.129	0.136	0.135	0.134	0.135	0.131	0.134
14.6672	0.119	0.122	0.119	0.119	0.123	0.124	0.12	0.124	0.116	0.127	0.123	0.121	0.148	0.141	0.14	0.124	0.131	0.129	0.141	0.143	0.136	0.126	0.132	0.141	0.141	0.146	0.143	0.136	0.142	0.136	0.13	0.133	0.133	0.132	0.134	0.133	0.131	0.135	0.131	0.133	0.13	0.135	0.129	0.136	0.135	0.135	0.135	0.132	0.134
14.8339	0.119	0.122	0.119	0.119	0.123	0.123	0.12	0.124	0.116	0.126	0.123	0.121	0.149	0.142	0.141	0.124	0.132	0.129	0.142	0.144	0.136	0.126	0.133	0.141	0.141	0.146	0.143	0.136	0.143	0.137	0.13	0.133	0.134	0.132	0.134	0.133	0.131	0.135	0.131	0.133	0.13	0.135	0.13	0.137	0.136	0.135	0.136	0.132	0.134
15.0006	0.119	0.122	0.119	0.119	0.123	0.123	0.12	0.124	0.116	0.126	0.123	0.121	0.149	0.142	0.141	0.124	0.132	0.13	0.142	0.145	0.137	0.126	0.133	0.142	0.141	0.146	0.144	0.136	0.143	0.137	0.131	0.133	0.134	0.132	0.134	0.134	0.131	0.135	0.131	0.133	0.13	0.135	0.13	0.137	0.136	0.136	0.136	0.132	0.134
15.1672	0.119	0.122	0.119	0.119	0.123	0.123	0.12	0.124	0.116	0.127	0.123	0.121	0.149	0.142	0.141	0.124	0.132	0.13	0.143	0.145	0.137	0.126	0.133	0.142	0.141	0.147	0.145	0.137	0.144	0.137	0.131	0.133	0.134	0.133	0.135	0.134	0.132	0.136	0.132	0.134	0.131	0.136	0.13	0.138	0.136	0.136	0.136	0.133	0.135
15.3339	0.119	0.122	0.119	0.119	0.123	0.123	0.12	0.124	0.116	0.127	0.123	0.121	0.15	0.143	0.142	0.125	0.132	0.13	0.144	0.145	0.137	0.126	0.134	0.143	0.142	0.148	0.145	0.137	0.144	0.138	0.131	0.134	0.134	0.133	0.135	0.134	0.132	0.136	0.132	0.134	0.131	0.136	0.13	0.138	0.136	0.136	0.136	0.133	0.135
15.5006	0.119	0.122	0.119	0.119	0.123	0.123	0.12	0.124	0.116	0.126	0.123	0.121	0.151	0.144	0.142	0.125	0.133	0.13	0.145	0.146	0.138	0.126	0.134	0.143	0.142	0.148	0.146	0.137	0.144	0.138	0.131	0.134	0.135	0.133	0.135	0.135	0.132	0.136	0.132	0.134	0.131	0.136	0.13	0.138	0.137	0.137	0.137	0.133	0.135
15.6672	0.119	0.122	0.119	0.119	0.123	0.123	0.12	0.124	0.116	0.126	0.123	0.121	0.151	0.144	0.143	0.125	0.133	0.131	0.145	0.147	0.138	0.126	0.135	0.144	0.143	0.149	0.146	0.138	0.145	0.139	0.132	0.134	0.135	0.134	0.136	0.135	0.132	0.136	0.132	0.135	0.132	0.137	0.131	0.139	0.137	0.137	0.137	0.134	0.135
15.8339	0.119	0.122	0.119	0.119	0.122	0.123	0.12	0.124	0.116	0.126	0.123	0.121	0.151	0.144	0.143	0.125	0.133	0.131	0.146	0.148	0.138	0.126	0.135	0.145	0.143	0.15	0.147	0.138	0.145	0.139	0.132	0.134	0.135	0.134	0.136	0.135	0.133	0.136	0.133	0.135	0.132	0.137	0.131	0.139	0.137	0.138	0.137	0.134	0.135
16.0006	0.119	0.122	0.119	0.119	0.122	0.123	0.12	0.124	0.116	0.126	0.123	0.121	0.152	0.145	0.144	0.125	0.134	0.131	0.146	0.148	0.139	0.127	0.135	0.146	0.143	0.15	0.148	0.139	0.146	0.14	0.132	0.135	0.136	0.134	0.136	0.136	0.133	0.136	0.133	0.135	0.132	0.137	0.131	0.14	0.138	0.138	0.138	0.134	0.136
16.1672	0.119	0.122	0.119	0.119	0.123	0.123	0.12	0.124	0.116	0.126	0.123	0.121	0.153	0.146	0.144	0.126	0.134	0.132	0.147	0.149	0.14	0.127	0.136	0.146	0.144	0.151	0.148	0.14	0.146	0.14	0.132	0.135	0.136	0.135	0.137	0.136	0.133	0.137	0.133	0.136	0.132	0.138	0.131	0.141	0.138	0.139	0.138	0.135	0.136
16.3339	0.119	0.122	0.119	0.119	0.123	0.123	0.119	0.124	0.116	0.126	0.123	0.121	0.153	0.146	0.145	0.126	0.135	0.132	0.148	0.15	0.14	0.127	0.136	0.147	0.144	0.152	0.149	0.14	0.147	0.141	0.133	0.135	0.136	0.135	0.137	0.136	0.133	0.137	0.133	0.136	0.133	0.138	0.132	0.141	0.138	0.139	0.138	0.135	0.137
16.5006	0.119	0.122	0.119	0.119	0.123	0.123	0.12	0.123	0.116	0.126	0.123	0.121	0.153	0.146	0.145	0.126	0.135	0.132	0.148	0.15	0.14	0.127	0.137	0.147	0.145	0.153	0.15	0.14	0.148	0.141	0.133	0.135	0.137	0.136	0.138	0.137	0.133	0.137	0.134	0.136	0.133	0.138	0.132	0.141	0.139	0.14	0.139	0.135	0.136
16.6672	0.119	0.122	0.119	0.119	0.122	0.123	0.12	0.124	0.116	0.126	0.123	0.121	0.154	0.147	0.145	0.126	0.135	0.133	0.149	0.151	0.141	0.127	0.137	0.149	0.145	0.153	0.151	0.141	0.148	0.141	0.133	0.136	0.137	0.136	0.138	0.137	0.134	0.137	0.134	0.136	0.133	0.139	0.133	0.142	0.139	0.14	0.139	0.136	0.137
16.8339	0.119	0.122	0.118	0.119	0.122	0.123	0.119	0.123	0.116	0.126	0.123	0.121	0.155	0.148	0.146	0.126	0.135	0.133	0.15	0.152	0.142	0.127	0.138	0.149	0.146	0.154	0.151	0.141	0.149	0.142	0.134	0.136	0.138	0.137	0.139	0.138	0.134	0.137	0.134	0.137	0.134	0.139	0.133	0.143	0.14	0.141	0.14	0.136	0.137
17.0006	0.119	0.122	0.118	0.119	0.122	0.123	0.119	0.123	0.116	0.126	0.123	0.121	0.156	0.148	0.147	0.126	0.136	0.133	0.151	0.153	0.142	0.128	0.138	0.15	0.146	0.155	0.152	0.142	0.15	0.142	0.134	0.136	0.138	0.137	0.139	0.138	0.134	0.138	0.135	0.137	0.134	0.139	0.133	0.143	0.14	0.141	0.14	0.137	0.137
17.1672	0.119	0.122	0.119	0.119	0.123	0.123	0.12	0.123	0.116	0.126	0.123	0.121	0.157	0.149	0.148	0.127	0.136	0.134	0.152	0.154	0.142	0.128	0.139	0.151	0.147	0.156	0.153	0.142	0.15	0.143	0.134	0.137	0.138	0.138	0.139	0.139	0.134	0.138	0.135	0.138	0.134	0.14	0.133	0.144	0.14	0.142	0.14	0.137	0.138
17.3339	0.119	0.122	0.118	0.119	0.122	0.123	0.119	0.123	0.116	0.126	0.123	0.121	0.157	0.15	0.148	0.127	0.136	0.134	0.153	0.154	0.143	0.128	0.139	0.152	0.147	0.157	0.153	0.143	0.15	0.143	0.134	0.137	0.139	0.138	0.14	0.139	0.135	0.138	0.135	0.138	0.135	0.14	0.134	0.144	0.141	0.143	0.141	0.138	0.138
17.5006	0.118	0.122	0.118	0.119	0.122	0.123	0.119	0.123	0.116	0.126	0.123	0.121	0.157	0.15	0.148	0.127	0.137	0.134	0.153	0.155	0.144	0.128	0.14	0.153	0.148	0.157	0.154	0.144	0.151	0.144	0.135	0.137	0.139	0.138	0.14	0.139	0.135	0.138	0.136	0.139	0.135	0.141	0.134	0.145	0.141	0.143	0.141	0.138	0.138
17.6672	0.118	0.121	0.118	0.119	0.122	0.123	0.119	0.123	0.116	0.126	0.123	0.121	0.158	0.151	0.149	0.127	0.138	0.135	0.154	0.156	0.144	0.128	0.14	0.153	0.148	0.158	0.155	0.144	0.152	0.144	0.135	0.137	0.139	0.139	0.141	0.14	0.135	0.138	0.136	0.139	0.135	0.141	0.135	0.146	0.141	0.144	0.142	0.138	0.138
17.8339	0.118	0.121	0.118	0.119	0.122	0.123	0.119	0.123	0.116	0.126	0.123	0.121	0.159	0.152	0.15	0.127	0.138	0.135	0.156	0.157	0.145	0.129	0.141	0.155	0.149	0.159	0.156	0.145	0.153	0.145	0.135	0.138	0.14	0.139	0.141	0.14	0.135	0.139	0.136	0.139	0.136	0.142	0.135	0.146	0.142	0.144	0.142	0.139	0.139
18.0006	0.118	0.121	0.119	0.119	0.122	0.123	0.119	0.123	0.116	0.126	0.123	0.121	0.16	0.153	0.151	0.128	0.138	0.136	0.157	0.158	0.145	0.129	0.141	0.155	0.15	0.161	0.157	0.146	0.154	0.146	0.136	0.138	0.141	0.14	0.142	0.141	0.136	0.139	0.137	0.14	0.136	0.142	0.135	0.147	0.142	0.145	0.143	0.14	0.139
18.1672	0.119	0.122	0.119	0.119	0.123	0.123	0.119	0.123	0.116	0.126	0.123	0.121	0.162	0.153	0.151	0.128	0.139	0.136	0.157	0.159	0.146	0.129	0.142	0.157	0.151	0.161	0.158	0.146	0.155	0.146	0.136	0.139	0.141	0.14	0.142	0.141	0.136	0.139	0.137	0.14	0.136	0.142	0.135	0.148	0.143	0.146	0.143	0.14	0.14
18.3339	0.118	0.121	0.119	0.119	0.123	0.123	0.119	0.123	0.116	0.126	0.122	0.121	0.161	0.154	0.152	0.128	0.139	0.136	0.158	0.16	0.147	0.129	0.142	0.157	0.151	0.162	0.159	0.147	0.155	0.147	0.137	0.139	0.141	0.141	0.143	0.142	0.137	0.14	0.137	0.141	0.137	0.143	0.136	0.148	0.143	0.146	0.144	0.141	0.14
18.5006	0.118	0.121	0.118	0.119	0.122	0.123	0.119	0.123	0.116	0.126	0.122	0.121	0.161	0.156	0.152	0.128	0.14	0.137	0.159	0.161	0.148	0.129	0.143	0.159	0.151	0.163	0.16	0.148	0.156	0.147	0.137	0.139	0.142	0.141	0.143	0.143	0.137	0.14	0.138	0.141	0.138	0.144	0.136	0.149	0.144	0.147	0.144	0.141	0.14
18.6672	0.118	0.121	0.118	0.119	0.122	0.123	0.119	0.123	0.116	0.126	0.122	0.121	0.162	0.155	0.153	0.129	0.14	0.137	0.161	0.162	0.148	0.13	0.144	0.16	0.152	0.164	0.161	0.148	0.157	0.148	0.137	0.14	0.142	0.142	0.144	0.143	0.137	0.14	0.138	0.141	0.138	0.144	0.137	0.15	0.144	0.148	0.145	0.142	0.141
18.8339	0.119	0.121	0.118	0.119	0.122	0.123	0.119	0.123	0.116	0.126	0.122	0.121	0.163	0.156	0.154	0.129	0.141	0.138	0.161	0.163	0.149	0.13	0.144	0.161	0.153	0.165	0.162	0.149	0.158	0.149	0.138	0.141	0.143	0.143	0.144	0.144	0.137	0.141	0.139	0.142	0.138	0.145	0.137	0.15	0.145	0.149	0.145	0.143	0.141
19.0006	0.118	0.121	0.118	0.119	0.123	0.123	0.119	0.123	0.116	0.126	0.122	0.121	0.164	0.157	0.155	0.129	0.142	0.138	0.162	0.164	0.15	0.13	0.145	0.162	0.154	0.167	0.163	0.15	0.159	0.149	0.138	0.141	0.143	0.143	0.145	0.144	0.138	0.141	0.139	0.143	0.139	0.145	0.138	0.151	0.145	0.149	0.146	0.143	0.141
19.1675	0.118	0.121	0.118	0.119	0.122	0.123	0.119	0.123	0.116	0.126	0.122	0.121	0.165	0.158	0.156	0.129	0.142	0.139	0.163	0.165	0.15	0.131	0.145	0.163	0.155	0.168	0.164	0.151	0.16	0.15	0.139	0.141	0.144	0.143	0.146	0.145	0.138	0.141	0.139	0.143	0.139	0.146	0.138	0.153	0.146	0.15	0.146	0.144	0.141
19.3342	0.118	0.121	0.118	0.119	0.122	0.123	0.119	0.123	0.116	0.126	0.122	0.121	0.165	0.159	0.155	0.13	0.143	0.139	0.165	0.166	0.151	0.131	0.146	0.164	0.155	0.169	0.165	0.151	0.16	0.151	0.139	0.141	0.144	0.144	0.146	0.145	0.139	0.141	0.14	0.144	0.14	0.146	0.139	0.153	0.146	0.151	0.147	0.144	0.142
19.5008	0.118	0.121	0.118	0.119	0.122	0.123	0.119	0.123	0.116	0.126	0.122	0.121	0.166	0.16	0.157	0.13	0.143	0.14	0.166	0.168	0.152	0.131	0.147	0.166	0.156	0.17	0.166	0.152	0.162	0.151	0.139	0.142	0.145	0.145	0.147	0.146	0.139	0.141	0.14	0.144	0.14	0.147	0.139	0.154	0.147	0.151	0.148	0.145	0.142
19.6675	0.118	0.121	0.118	0.119	0.122	0.123	0.119	0.123	0.116	0.126	0.122	0.121	0.167	0.161	0.158	0.13	0.144	0.14	0.167	0.169	0.153	0.131	0.148	0.167	0.157	0.171	0.167	0.153	0.163	0.152	0.14	0.142	0.146	0.145	0.148	0.147	0.139	0.142	0.141	0.145	0.141	0.148	0.14	0.155	0.147	0.153	0.148	0.146	0.142
19.8342	0.118	0.121	0.119	0.119	0.122	0.123	0.119	0.123	0.116	0.126	0.122	0.121	0.167	0.163	0.159	0.131	0.144	0.141	0.169	0.17	0.154	0.132	0.148	0.168	0.158	0.172	0.169	0.154	0.164	0.153	0.14	0.143	0.146	0.146	0.148	0.147	0.14	0.142	0.141	0.145	0.141	0.148	0.14	0.156	0.148	0.154	0.149	0.146	0.143
20.0008	0.118	0.121	0.118	0.119	0.122	0.123	0.119	0.123	0.116	0.126	0.122	0.121	0.169	0.163	0.16	0.131	0.145	0.141	0.17	0.171	0.154	0.132	0.149	0.169	0.158	0.174	0.17	0.155	0.165	0.153	0.141	0.143	0.147	0.147	0.149	0.148	0.14	0.142	0.142	0.146	0.142	0.149	0.14	0.157	0.149	0.154	0.15	0.147	0.143
20.1675	0.118	0.121	0.118	0.119	0.122	0.123	0.119	0.123	0.116	0.126	0.122	0.121	0.17	0.163	0.16	0.131	0.146	0.142	0.171	0.173	0.155	0.132	0.15	0.17	0.159	0.175	0.171	0.156	0.166	0.155	0.141	0.144	0.147	0.147	0.15	0.148	0.141	0.143	0.142	0.146	0.142	0.15	0.141	0.158	0.149	0.155	0.15	0.148	0.144
20.3342	0.118	0.121	0.118	0.119	0.122	0.123	0.119	0.123	0.116	0.126	0.122	0.121	0.175	0.166	0.161	0.131	0.146	0.142	0.173	0.174	0.156	0.133	0.15	0.172	0.16	0.176	0.172	0.157	0.167	0.155	0.142	0.144	0.148	0.148	0.15	0.149	0.141	0.143	0.143	0.147	0.143	0.15	0.141	0.159	0.15	0.156	0.151	0.148	0.144
20.5008	0.117	0.121	0.118	0.119	0.121	0.122	0.119	0.123	0.115	0.125	0.121	0.12	0.169	0.166	0.163	0.132	0.147	0.143	0.174	0.176	0.157	0.132	0.151	0.172	0.162	0.177	0.174	0.157	0.168	0.156	0.142	0.145	0.148	0.149	0.151	0.15	0.142	0.143	0.143	0.147	0.144	0.151	0.142	0.16	0.15	0.157	0.151	0.149	0.145
20.6675	0.118	0.121	0.118	0.118	0.122	0.123	0.119	0.123	0.116	0.126	0.122	0.121	0.171	0.168	0.163	0.132	0.148	0.144	0.176	0.177	0.159	0.133	0.152	0.175	0.162	0.179	0.175	0.159	0.169	0.157	0.143	0.145	0.15	0.15	0.152	0.151	0.142	0.144	0.144	0.148	0.144	0.152	0.143	0.161	0.151	0.158	0.152	0.15	0.145
20.8342	0.118	0.121	0.118	0.118	0.122	0.123	0.119	0.123	0.116	0.126	0.122	0.12	0.171	0.169	0.164	0.133	0.149	0.144	0.177	0.178	0.159	0.134	0.153	0.176	0.163	0.181	0.176	0.16	0.17	0.158	0.143	0.146	0.15	0.151	0.153	0.152	0.142	0.144	0.145	0.149	0.145	0.152	0.143	0.162	0.152	0.159	0.153	0.151	0.146
21.0008	0.118	0.121	0.118	0.119	0.122	0.123	0.119	0.123	0.116	0.125	0.122	0.12	0.172	0.172	0.165	0.133	0.15	0.145	0.179	0.18	0.16	0.134	0.154	0.178	0.164	0.182	0.178	0.161	0.172	0.159	0.144	0.146	0.151	0.151	0.153	0.152	0.143	0.145	0.145	0.15	0.145	0.153	0.144	0.163	0.152	0.16	0.154	0.152	0.146
21.1675	0.118	0.121	0.118	0.119	0.122	0.123	0.119	0.123	0.116	0.125	0.122	0.121	0.173	0.18	0.165	0.133	0.15	0.145	0.179	0.181	0.161	0.134	0.155	0.179	0.165	0.183	0.179	0.162	0.173	0.16	0.144	0.147	0.151	0.152	0.154	0.153	0.144	0.145	0.146	0.15	0.146	0.154	0.144	0.164	0.153	0.161	0.154	0.152	0.147
21.3342	0.118	0.121	0.118	0.119	0.122	0.123	0.119	0.123	0.116	0.125	0.122	0.12	0.175	0.187	0.168	0.133	0.151	0.146	0.182	0.183	0.162	0.135	0.156	0.181	0.166	0.185	0.181	0.163	0.174	0.161	0.145	0.147	0.152	0.153	0.155	0.154	0.144	0.145	0.146	0.151	0.147	0.155	0.145	0.165	0.154	0.162	0.155	0.153	0.148
21.5008	0.118	0.121	0.118	0.119	0.122	0.123	0.119	0.123	0.116	0.126	0.122	0.12	0.176	0.185	0.168	0.134	0.152	0.147	0.183	0.185	0.164	0.135	0.157	0.183	0.167	0.187	0.182	0.165	0.176	0.162	0.145	0.149	0.153	0.154	0.156	0.155	0.144	0.146	0.147	0.152	0.147	0.156	0.146	0.166	0.155	0.163	0.156	0.154	0.148
21.6675	0.118	0.121	0.118	0.118	0.122	0.123	0.119	0.123	0.116	0.126	0.122	0.12	0.176	0.181	0.169	0.135	0.153	0.148	0.185	0.186	0.165	0.136	0.158	0.184	0.169	0.188	0.184	0.166	0.177	0.163	0.146	0.149	0.154	0.155	0.157	0.156	0.145	0.146	0.148	0.153	0.148	0.156	0.146	0.167	0.155	0.164	0.157	0.155	0.148
21.8342	0.118	0.121	0.119	0.118	0.122	0.123	0.119	0.123	0.115	0.125	0.122	0.12	0.179	0.183	0.172	0.135	0.154	0.148	0.186	0.188	0.166	0.136	0.159	0.186	0.17	0.19	0.185	0.167	0.178	0.164	0.147	0.149	0.154	0.155	0.158	0.156	0.146	0.147	0.148	0.153	0.149	0.158	0.147	0.169	0.156	0.165	0.158	0.156	0.149
22.0008	0.118	0.121	0.118	0.118	0.122	0.123	0.119	0.123	0.115	0.125	0.122	0.12	0.18	0.184	0.171	0.135	0.154	0.149	0.188	0.189	0.167	0.136	0.16	0.188	0.17	0.191	0.187	0.168	0.18	0.165	0.147	0.15	0.156	0.156	0.159	0.157	0.146	0.147	0.149	0.154	0.15	0.158	0.148	0.17	0.157	0.166	0.159	0.157	0.149
22.1675	0.118	0.121	0.119	0.119	0.122	0.123	0.119	0.123	0.115	0.125	0.122	0.12	0.181	0.19	0.174	0.136	0.155	0.15	0.19	0.191	0.168	0.136	0.162	0.189	0.172	0.193	0.188	0.169	0.181	0.166	0.148	0.151	0.157	0.157	0.16	0.158	0.147	0.148	0.15	0.155	0.15	0.159	0.148	0.171	0.158	0.167	0.159	0.158	0.15
22.3342	0.118	0.121	0.119	0.118	0.122	0.123	0.119	0.123	0.115	0.125	0.122	0.12	0.182	0.192	0.174	0.136	0.156	0.151	0.191	0.192	0.17	0.137	0.163	0.191	0.173	0.195	0.19	0.171	0.183	0.167	0.148	0.152	0.157	0.159	0.161	0.159	0.147	0.148	0.151	0.156	0.151	0.16	0.149	0.172	0.159	0.168	0.16	0.159	0.151
22.5008	0.118	0.121	0.119	0.118	0.122	0.123	0.119	0.123	0.115	0.125	0.122	0.12	0.183	0.184	0.177	0.137	0.157	0.151	0.193	0.194	0.171	0.138	0.163	0.192	0.174	0.197	0.192	0.172	0.184	0.168	0.149	0.152	0.158	0.159	0.162	0.16	0.148	0.149	0.151	0.157	0.152	0.161	0.15	0.174	0.159	0.17	0.161	0.16	0.151
22.6675	0.118	0.12	0.118	0.119	0.122	0.123	0.119	0.123	0.115	0.125	0.122	0.12	0.186	0.188	0.177	0.137	0.158	0.152	0.195	0.196	0.172	0.138	0.165	0.194	0.176	0.198	0.194	0.173	0.186	0.17	0.15	0.153	0.159	0.16	0.163	0.161	0.149	0.149	0.152	0.158	0.153	0.162	0.151	0.175	0.16	0.171	0.162	0.161	0.152
22.8342	0.118	0.12	0.118	0.119	0.122	0.123	0.119	0.123	0.115	0.125	0.122	0.12	0.188	0.185	0.178	0.138	0.159	0.153	0.196	0.198	0.174	0.139	0.166	0.195	0.177	0.2	0.195	0.175	0.187	0.171	0.15	0.154	0.16	0.161	0.164	0.162	0.149	0.15	0.152	0.158	0.154	0.163	0.151	0.176	0.161	0.172	0.163	0.162	0.153
22.9175	0.118	0.121	0.118	0.119	0.123	0.123	0.119	0.123	0.116	0.125	0.122	0.12	0.193	0.193	0.182	0.139	0.161	0.155	0.202	0.201	0.176	0.14	0.169	0.2	0.181	0.205	0.2	0.178	0.192	0.174	0.152	0.155	0.162	0.163	0.166	0.163	0.15	0.151	0.155	0.16	0.155	0.165	0.152	0.179	0.163	0.174	0.165	0.164	0.155
23.0842	0.118	0.121	0.118	0.118	0.123	0.123	0.119	0.123	0.116	0.125	0.122	0.12	0.193	0.188	0.182	0.138	0.162	0.156	0.201	0.202	0.177	0.14	0.169	0.201	0.181	0.204	0.199	0.178	0.192	0.174	0.152	0.156	0.162	0.164	0.167	0.165	0.15	0.151	0.155	0.16	0.155	0.166	0.153	0.18	0.163	0.175	0.166	0.164	0.155
23.2508	0.118	0.121	0.118	0.118	0.123	0.123	0.119	0.123	0.116	0.125	0.122	0.12	0.193	0.19	0.182	0.139	0.163	0.157	0.203	0.204	0.178	0.141	0.171	0.202	0.182	0.205	0.201	0.18	0.193	0.176	0.153	0.157	0.163	0.165	0.168	0.166	0.151	0.151	0.155	0.161	0.156	0.167	0.153	0.181	0.164	0.176	0.167	0.165	0.156
23.4175	0.118	0.121	0.118	0.118	0.123	0.123	0.119	0.123	0.116	0.125	0.122	0.119	0.198	0.19	0.185	0.14	0.165	0.157	0.205	0.206	0.18	0.142	0.172	0.204	0.183	0.207	0.203	0.182	0.195	0.177	0.153	0.158	0.164	0.166	0.169	0.167	0.151	0.152	0.157	0.162	0.157	0.168	0.155	0.182	0.166	0.178	0.168	0.167	0.156
23.5842	0.118	0.121	0.118	0.119	0.123	0.123	0.119	0.123	0.115	0.125	0.122	0.119	0.204	0.191	0.186	0.14	0.166	0.158	0.207	0.208	0.181	0.142	0.173	0.206	0.185	0.209	0.204	0.183	0.196	0.179	0.154	0.159	0.165	0.167	0.17	0.168	0.152	0.152	0.157	0.164	0.158	0.169	0.155	0.184	0.166	0.179	0.169	0.168	0.157
23.7508	0.118	0.12	0.118	0.118	0.123	0.123	0.119	0.123	0.115	0.125	0.122	0.119	0.209	0.191	0.188	0.141	0.166	0.159	0.208	0.209	0.183	0.142	0.174	0.208	0.186	0.21	0.206	0.184	0.198	0.18	0.155	0.159	0.167	0.168	0.171	0.169	0.153	0.153	0.158	0.164	0.159	0.17	0.157	0.185	0.168	0.181	0.17	0.169	0.158
23.9175	0.118	0.12	0.118	0.118	0.123	0.123	0.119	0.123	0.115	0.125	0.122	0.119	0.211	0.193	0.19	0.141	0.167	0.161	0.211	0.211	0.184	0.143	0.176	0.21	0.188	0.213	0.208	0.186	0.2	0.181	0.156	0.16	0.168	0.17	0.172	0.17	0.154	0.154	0.159	0.165	0.16	0.171	0.157	0.187	0.168	0.182	0.171	0.171	0.159
24.0842	0.118	0.121	0.118	0.118	0.123	0.123	0.119	0.123	0.116	0.125	0.121	0.119	0.208	0.195	0.192	0.142	0.169	0.162	0.212	0.213	0.186	0.144	0.178	0.212	0.19	0.215	0.21	0.188	0.202	0.183	0.157	0.161	0.169	0.171	0.174	0.172	0.154	0.154	0.161	0.166	0.162	0.173	0.158	0.188	0.169	0.184	0.173	0.172	0.159
24.2508	0.118	0.12	0.118	0.118	0.123	0.123	0.119	0.123	0.115	0.125	0.121	0.119	0.206	0.195	0.193	0.142	0.17	0.163	0.215	0.216	0.188	0.144	0.179	0.214	0.192	0.217	0.212	0.189	0.204	0.184	0.157	0.162	0.17	0.172	0.175	0.173	0.155	0.155	0.161	0.168	0.162	0.174	0.159	0.19	0.17	0.185	0.174	0.173	0.16
24.4175	0.118	0.12	0.118	0.118	0.123	0.123	0.119	0.123	0.115	0.125	0.121	0.119	0.207	0.196	0.196	0.143	0.172	0.164	0.217	0.218	0.19	0.145	0.181	0.216	0.193	0.219	0.214	0.191	0.205	0.186	0.158	0.163	0.171	0.174	0.177	0.174	0.156	0.155	0.162	0.169	0.163	0.175	0.16	0.191	0.171	0.187	0.175	0.174	0.161
24.5842	0.118	0.12	0.118	0.118	0.123	0.123	0.119	0.123	0.115	0.125	0.122	0.119	0.208	0.198	0.199	0.144	0.173	0.165	0.218	0.22	0.192	0.146	0.182	0.218	0.195	0.221	0.216	0.193	0.207	0.187	0.159	0.164	0.172	0.175	0.177	0.175	0.157	0.156	0.163	0.17	0.164	0.177	0.161	0.193	0.173	0.188	0.177	0.176	0.162
24.7508	0.118	0.12	0.118	0.118	0.123	0.123	0.119	0.123	0.115	0.125	0.121	0.119	0.22	0.2	0.203	0.144	0.174	0.167	0.221	0.222	0.193	0.146	0.184	0.22	0.196	0.223	0.218	0.194	0.209	0.189	0.161	0.165	0.173	0.176	0.179	0.176	0.158	0.157	0.164	0.171	0.166	0.178	0.163	0.194	0.174	0.19	0.178	0.178	0.163
24.9175	0.118	0.12	0.118	0.118	0.123	0.123	0.119	0.123	0.115	0.125	0.121	0.119	0.212	0.202	0.21	0.145	0.176	0.168	0.223	0.224	0.195	0.147	0.186	0.222	0.198	0.225	0.22	0.196	0.211	0.191	0.161	0.166	0.175	0.178	0.181	0.178	0.159	0.158	0.165	0.173	0.167	0.179	0.164	0.196	0.175	0.191	0.179	0.179	0.164
25.0842	0.118	0.12	0.118	0.118	0.123	0.123	0.119	0.123	0.116	0.125	0.121	0.119	0.222	0.205	0.208	0.146	0.177	0.169	0.225	0.226	0.197	0.148	0.187	0.224	0.199	0.227	0.222	0.198	0.213	0.192	0.162	0.167	0.176	0.179	0.182	0.179	0.159	0.158	0.166	0.173	0.168	0.181	0.165	0.197	0.176	0.193	0.18	0.18	0.164
25.2508	0.118	0.12	0.118	0.118	0.123	0.123	0.119	0.123	0.115	0.125	0.121	0.119	0.215	0.205	0.205	0.147	0.178	0.171	0.227	0.228	0.198	0.148	0.189	0.227	0.201	0.229	0.224	0.2	0.215	0.194	0.163	0.168	0.178	0.181	0.184	0.18	0.161	0.159	0.168	0.175	0.169	0.182	0.166	0.199	0.178	0.195	0.182	0.182	0.166
25.4175	0.118	0.12	0.118	0.118	0.123	0.123	0.119	0.123	0.115	0.125	0.121	0.119	0.215	0.207	0.205	0.147	0.18	0.172	0.229	0.231	0.2	0.149	0.19	0.228	0.202	0.232	0.227	0.201	0.217	0.196	0.164	0.169	0.179	0.182	0.185	0.182	0.161	0.16	0.169	0.176	0.17	0.184	0.167	0.2	0.179	0.196	0.184	0.183	0.167
25.5842	0.118	0.12	0.118	0.118	0.123	0.123	0.119	0.123	0.115	0.125	0.121	0.119	0.217	0.208	0.207	0.148	0.182	0.173	0.231	0.233	0.202	0.15	0.192	0.231	0.205	0.234	0.228	0.203	0.219	0.198	0.165	0.17	0.18	0.183	0.186	0.183	0.162	0.161	0.17	0.178	0.171	0.185	0.168	0.202	0.18	0.198	0.185	0.184	0.167
25.7508	0.118	0.12	0.118	0.118	0.123	0.123	0.119	0.123	0.115	0.125	0.121	0.119	0.218	0.209	0.21	0.149	0.183	0.175	0.234	0.234	0.203	0.151	0.194	0.233	0.206	0.236	0.23	0.205	0.221	0.199	0.166	0.171	0.182	0.185	0.188	0.184	0.163	0.162	0.171	0.179	0.173	0.186	0.169	0.204	0.182	0.2	0.186	0.186	0.169
25.9175	0.118	0.12	0.118	0.118	0.123	0.123	0.119	0.122	0.115	0.125	0.121	0.119	0.221	0.213	0.211	0.149	0.184	0.176	0.236	0.237	0.205	0.151	0.196	0.235	0.208	0.238	0.232	0.207	0.223	0.201	0.167	0.172	0.183	0.187	0.19	0.186	0.164	0.162	0.172	0.181	0.174	0.188	0.17	0.206	0.183	0.202	0.188	0.188	0.17
26.0842	0.118	0.12	0.118	0.118	0.123	0.123	0.119	0.123	0.116	0.125	0.121	0.119	0.223	0.215	0.212	0.15	0.186	0.178	0.238	0.24	0.207	0.152	0.198	0.237	0.21	0.241	0.234	0.209	0.225	0.203	0.169	0.174	0.185	0.189	0.192	0.188	0.165	0.164	0.174	0.182	0.176	0.19	0.172	0.208	0.185	0.203	0.19	0.189	0.171
26.2508	0.118	0.12	0.118	0.118	0.123	0.123	0.119	0.122	0.115	0.125	0.121	0.119	0.225	0.216	0.215	0.151	0.188	0.179	0.24	0.242	0.209	0.153	0.2	0.239	0.212	0.242	0.237	0.211	0.228	0.204	0.169	0.175	0.186	0.19	0.193	0.189	0.166	0.164	0.175	0.183	0.177	0.191	0.173	0.209	0.186	0.205	0.191	0.191	0.172
26.4175	0.118	0.12	0.118	0.118	0.123	0.123	0.119	0.122	0.115	0.125	0.121	0.119	0.226	0.217	0.215	0.152	0.19	0.18	0.243	0.244	0.211	0.154	0.201	0.241	0.213	0.245	0.238	0.212	0.229	0.206	0.171	0.176	0.187	0.192	0.194	0.19	0.167	0.165	0.176	0.185	0.178	0.193	0.174	0.211	0.187	0.206	0.192	0.192	0.173
26.5842	0.118	0.12	0.118	0.118	0.123	0.123	0.119	0.122	0.115	0.124	0.121	0.119	0.228	0.22	0.219	0.153	0.191	0.182	0.245	0.246	0.214	0.155	0.203	0.243	0.216	0.247	0.241	0.215	0.231	0.208	0.172	0.177	0.189	0.193	0.196	0.192	0.169	0.166	0.177	0.186	0.18	0.194	0.176	0.213	0.189	0.209	0.194	0.193	0.174
26.7508	0.118	0.12	0.118	0.118	0.123	0.123	0.119	0.122	0.115	0.124	0.121	0.119	0.229	0.221	0.22	0.154	0.193	0.184	0.248	0.248	0.215	0.156	0.205	0.246	0.217	0.249	0.242	0.216	0.234	0.21	0.173	0.179	0.19	0.194	0.198	0.193	0.17	0.167	0.179	0.188	0.181	0.195	0.177	0.215	0.19	0.21	0.195	0.195	0.175
26.9175	0.118	0.12	0.118	0.118	0.123	0.123	0.119	0.122	0.115	0.124	0.121	0.119	0.233	0.223	0.223	0.155	0.195	0.185	0.25	0.251	0.217	0.157	0.207	0.249	0.219	0.252	0.246	0.219	0.236	0.212	0.175	0.18	0.192	0.196	0.2	0.195	0.171	0.168	0.181	0.189	0.183	0.197	0.178	0.217	0.192	0.212	0.197	0.197	0.176
27.0842	0.118	0.12	0.117	0.118	0.123	0.123	0.118	0.122	0.115	0.124	0.121	0.119	0.235	0.225	0.225	0.156	0.197	0.187	0.252	0.253	0.22	0.158	0.208	0.251	0.222	0.254	0.248	0.221	0.238	0.214	0.176	0.182	0.194	0.198	0.202	0.196	0.172	0.169	0.182	0.191	0.184	0.199	0.18	0.218	0.194	0.214	0.199	0.198	0.177
27.2508	0.118	0.12	0.118	0.118	0.123	0.122	0.119	0.122	0.115	0.124	0.121	0.119	0.236	0.227	0.227	0.157	0.199	0.189	0.255	0.256	0.222	0.159	0.21	0.252	0.223	0.256	0.25	0.223	0.24	0.216	0.177	0.183	0.195	0.2	0.203	0.198	0.173	0.17	0.184	0.193	0.185	0.201	0.181	0.22	0.195	0.216	0.2	0.2	0.178
27.4175	0.118	0.12	0.118	0.118	0.123	0.122	0.119	0.122	0.115	0.125	0.121	0.119	0.238	0.229	0.229	0.158	0.2	0.191	0.257	0.258	0.224	0.16	0.213	0.255	0.225	0.258	0.252	0.225	0.242	0.218	0.179	0.184	0.197	0.202	0.204	0.199	0.174	0.171	0.185	0.194	0.187	0.202	0.182	0.222	0.196	0.218	0.201	0.202	0.179
27.5842	0.118	0.12	0.118	0.118	0.123	0.122	0.119	0.122	0.115	0.124	0.121	0.119	0.239	0.231	0.231	0.16	0.202	0.192	0.26	0.26	0.226	0.161	0.215	0.257	0.227	0.261	0.255	0.227	0.245	0.22	0.18	0.185	0.198	0.203	0.206	0.201	0.176	0.172	0.186	0.196	0.189	0.204	0.184	0.224	0.198	0.22	0.203	0.203	0.18
27.7508	0.118	0.12	0.117	0.118	0.123	0.122	0.119	0.122	0.115	0.124	0.121	0.119	0.241	0.232	0.232	0.16	0.204	0.194	0.261	0.263	0.228	0.162	0.217	0.26	0.229	0.263	0.257	0.229	0.247	0.222	0.181	0.187	0.2	0.205	0.208	0.202	0.177	0.173	0.188	0.197	0.19	0.205	0.186	0.226	0.2	0.222	0.205	0.205	0.182
27.9175	0.118	0.12	0.118	0.118	0.123	0.122	0.119	0.122	0.115	0.124	0.121	0.119	0.244	0.235	0.236	0.162	0.206	0.195	0.265	0.265	0.23	0.163	0.219	0.262	0.231	0.266	0.259	0.232	0.25	0.224	0.183	0.189	0.202	0.207	0.21	0.204	0.179	0.174	0.189	0.199	0.192	0.207	0.187	0.228	0.201	0.224	0.207	0.207	0.183
28.0842	0.118	0.12	0.118	0.118	0.123	0.122	0.119	0.122	0.115	0.124	0.121	0.119	0.246	0.238	0.237	0.163	0.208	0.198	0.268	0.268	0.233	0.165	0.221	0.265	0.234	0.268	0.262	0.234	0.252	0.227	0.184	0.191	0.203	0.209	0.212	0.206	0.18	0.176	0.191	0.201	0.194	0.209	0.189	0.23	0.203	0.226	0.209	0.209	0.184
28.2508	0.118	0.12	0.118	0.118	0.123	0.122	0.119	0.122	0.115	0.125	0.121	0.119	0.249	0.24	0.239	0.164	0.21	0.2	0.27	0.271	0.235	0.166	0.223	0.267	0.235	0.271	0.264	0.235	0.254	0.229	0.185	0.192	0.205	0.21	0.213	0.207	0.181	0.177	0.193	0.202	0.195	0.211	0.19	0.232	0.205	0.228	0.21	0.211	0.186
28.4175	0.118	0.12	0.118	0.118	0.123	0.122	0.119	0.122	0.115	0.125	0.121	0.119	0.251	0.241	0.241	0.166	0.213	0.201	0.271	0.273	0.237	0.167	0.225	0.269	0.237	0.273	0.266	0.238	0.256	0.23	0.186	0.193	0.207	0.212	0.215	0.209	0.183	0.178	0.194	0.204	0.196	0.213	0.192	0.234	0.206	0.23	0.212	0.213	0.186
28.5842	0.118	0.12	0.118	0.118	0.123	0.122	0.119	0.122	0.115	0.124	0.121	0.119	0.253	0.244	0.243	0.166	0.214	0.203	0.275	0.276	0.239	0.168	0.227	0.272	0.24	0.275	0.268	0.24	0.259	0.232	0.188	0.195	0.208	0.214	0.217	0.21	0.184	0.179	0.195	0.205	0.198	0.215	0.193	0.236	0.208	0.232	0.214	0.214	0.188
28.7508	0.118	0.12	0.118	0.118	0.123	0.122	0.119	0.122	0.115	0.124	0.121	0.119	0.253	0.245	0.245	0.168	0.216	0.205	0.276	0.278	0.242	0.17	0.229	0.274	0.241	0.277	0.271	0.241	0.261	0.234	0.189	0.196	0.21	0.216	0.219	0.212	0.185	0.181	0.197	0.207	0.2	0.216	0.194	0.237	0.21	0.234	0.216	0.216	0.19
28.9175	0.118	0.12	0.117	0.118	0.123	0.122	0.118	0.122	0.115	0.124	0.121	0.119	0.257	0.249	0.248	0.169	0.218	0.207	0.28	0.281	0.244	0.171	0.232	0.276	0.244	0.28	0.273	0.244	0.264	0.237	0.191	0.198	0.212	0.218	0.221	0.214	0.187	0.182	0.199	0.209	0.201	0.218	0.196	0.24	0.211	0.237	0.217	0.218	0.191
29.0844	0.118	0.12	0.118	0.118	0.123	0.122	0.119	0.122	0.115	0.125	0.121	0.119	0.259	0.25	0.25	0.171	0.221	0.209	0.282	0.283	0.246	0.172	0.234	0.279	0.246	0.282	0.275	0.246	0.266	0.239	0.193	0.199	0.214	0.22	0.222	0.216	0.188	0.183	0.2	0.211	0.203	0.22	0.198	0.242	0.213	0.238	0.219	0.22	0.192
29.2511	0.118	0.12	0.118	0.118	0.123	0.122	0.119	0.122	0.115	0.124	0.121	0.119	0.26	0.251	0.252	0.172	0.223	0.211	0.284	0.286	0.249	0.173	0.236	0.281	0.248	0.284	0.279	0.249	0.268	0.241	0.194	0.201	0.215	0.222	0.225	0.217	0.19	0.185	0.202	0.213	0.204	0.223	0.199	0.244	0.214	0.24	0.221	0.222	0.194
29.4178	0.118	0.12	0.118	0.118	0.123	0.122	0.119	0.122	0.115	0.124	0.121	0.119	0.263	0.253	0.254	0.173	0.226	0.213	0.286	0.288	0.251	0.175	0.238	0.283	0.25	0.287	0.28	0.251	0.271	0.243	0.196	0.203	0.217	0.224	0.226	0.219	0.191	0.186	0.203	0.214	0.206	0.225	0.201	0.246	0.216	0.242	0.223	0.224	0.195
29.5844	0.118	0.12	0.118	0.118	0.123	0.122	0.118	0.122	0.115	0.124	0.121	0.119	0.266	0.257	0.257	0.175	0.228	0.215	0.29	0.291	0.253	0.176	0.24	0.286	0.253	0.29	0.283	0.253	0.274	0.245	0.197	0.204	0.219	0.226	0.228	0.221	0.193	0.187	0.206	0.216	0.208	0.226	0.203	0.248	0.218	0.245	0.225	0.226	0.196
29.7511	0.118	0.12	0.118	0.118	0.123	0.122	0.119	0.122	0.115	0.124	0.121	0.119	0.266	0.258	0.259	0.176	0.23	0.216	0.292	0.294	0.256	0.178	0.242	0.289	0.254	0.291	0.285	0.255	0.276	0.247	0.199	0.206	0.221	0.228	0.231	0.223	0.194	0.189	0.207	0.218	0.21	0.228	0.204	0.251	0.22	0.247	0.227	0.228	0.197
29.9178	0.118	0.12	0.118	0.118	0.123	0.122	0.118	0.122	0.115	0.124	0.121	0.119	0.271	0.261	0.262	0.178	0.233	0.218	0.296	0.296	0.259	0.179	0.245	0.291	0.256	0.295	0.288	0.257	0.279	0.25	0.201	0.207	0.223	0.23	0.233	0.225	0.196	0.191	0.208	0.22	0.212	0.23	0.206	0.253	0.222	0.249	0.229	0.23	0.199
30.0844	0.118	0.12	0.117	0.118	0.123	0.122	0.119	0.122	0.115	0.125	0.121	0.119	0.273	0.263	0.264	0.179	0.238	0.221	0.297	0.299	0.261	0.181	0.247	0.294	0.259	0.297	0.29	0.26	0.281	0.253	0.202	0.209	0.226	0.233	0.235	0.227	0.198	0.192	0.211	0.223	0.214	0.232	0.207	0.255	0.224	0.252	0.232	0.232	0.201
30.2511	0.118	0.12	0.118	0.118	0.123	0.122	0.119	0.122	0.115	0.124	0.121	0.119	0.274	0.265	0.266	0.181	0.241	0.224	0.3	0.302	0.263	0.182	0.249	0.296	0.262	0.3	0.293	0.261	0.283	0.254	0.204	0.211	0.227	0.234	0.237	0.229	0.199	0.194	0.212	0.224	0.215	0.234	0.209	0.257	0.226	0.254	0.233	0.234	0.202
30.4178	0.118	0.12	0.117	0.118	0.123	0.122	0.119	0.122	0.115	0.124	0.121	0.119	0.277	0.266	0.268	0.182	0.265	0.226	0.302	0.305	0.266	0.184	0.251	0.298	0.264	0.302	0.295	0.265	0.286	0.257	0.205	0.213	0.229	0.236	0.239	0.23	0.201	0.195	0.215	0.226	0.217	0.237	0.211	0.259	0.228	0.256	0.235	0.236	0.204
30.5844	0.118	0.12	0.117	0.118	0.123	0.122	0.118	0.122	0.115	0.124	0.121	0.119	0.28	0.27	0.272	0.184	0.277	0.227	0.305	0.307	0.268	0.185	0.254	0.301	0.266	0.305	0.297	0.267	0.288	0.259	0.207	0.214	0.231	0.239	0.241	0.232	0.202	0.196	0.216	0.228	0.219	0.238	0.213	0.262	0.23	0.259	0.237	0.239	0.205
30.7511	0.118	0.12	0.117	0.118	0.123	0.122	0.118	0.122	0.115	0.124	0.121	0.119	0.281	0.272	0.272	0.186	0.277	0.23	0.308	0.31	0.271	0.187	0.256	0.303	0.268	0.307	0.3	0.269	0.291	0.261	0.208	0.217	0.233	0.241	0.243	0.234	0.204	0.198	0.218	0.23	0.221	0.24	0.214	0.264	0.232	0.261	0.239	0.241	0.207
30.9178	0.118	0.12	0.118	0.118	0.123	0.122	0.118	0.122	0.115	0.124	0.121	0.119	0.285	0.275	0.276	0.188	0.281	0.232	0.312	0.313	0.274	0.189	0.259	0.306	0.27	0.31	0.302	0.273	0.294	0.264	0.21	0.218	0.234	0.243	0.246	0.236	0.206	0.199	0.22	0.233	0.223	0.243	0.216	0.266	0.233	0.263	0.242	0.243	0.208
31.0844	0.118	0.12	0.117	0.118	0.123	0.122	0.119	0.122	0.115	0.124	0.121	0.119	0.286	0.276	0.277	0.189	0.278	0.234	0.313	0.315	0.276	0.19	0.261	0.309	0.273	0.313	0.305	0.274	0.296	0.266	0.212	0.221	0.237	0.245	0.248	0.238	0.207	0.201	0.222	0.234	0.225	0.244	0.218	0.268	0.236	0.265	0.243	0.245	0.21
31.2511	0.118	0.12	0.118	0.118	0.123	0.122	0.119	0.122	0.115	0.124	0.121	0.119	0.288	0.278	0.28	0.191	0.28	0.236	0.316	0.317	0.279	0.193	0.264	0.311	0.275	0.315	0.307	0.276	0.299	0.268	0.214	0.222	0.239	0.247	0.25	0.24	0.209	0.203	0.224	0.236	0.227	0.246	0.22	0.271	0.237	0.268	0.246	0.247	0.212
31.4178	0.118	0.12	0.118	0.118	0.123	0.122	0.119	0.122	0.115	0.124	0.121	0.119	0.29	0.28	0.281	0.193	0.279	0.239	0.318	0.32	0.281	0.193	0.265	0.313	0.277	0.318	0.31	0.279	0.301	0.27	0.216	0.224	0.241	0.249	0.252	0.242	0.211	0.204	0.225	0.239	0.229	0.249	0.222	0.272	0.24	0.27	0.247	0.249	0.214
31.5844	0.118	0.12	0.117	0.118	0.123	0.122	0.119	0.122	0.115	0.124	0.121	0.119	0.293	0.282	0.284	0.194	0.279	0.241	0.321	0.322	0.284	0.195	0.268	0.316	0.28	0.32	0.313	0.281	0.304	0.273	0.217	0.226	0.243	0.252	0.254	0.243	0.213	0.206	0.227	0.24	0.231	0.251	0.224	0.275	0.241	0.272	0.249	0.251	0.215
31.7511	0.118	0.12	0.118	0.118	0.122	0.122	0.118	0.122	0.115	0.124	0.121	0.119	0.294	0.285	0.287	0.196	0.276	0.243	0.324	0.325	0.286	0.197	0.271	0.319	0.281	0.322	0.315	0.283	0.307	0.276	0.219	0.228	0.245	0.254	0.257	0.245	0.214	0.207	0.229	0.243	0.233	0.253	0.226	0.278	0.243	0.275	0.252	0.253	0.217
31.9178	0.118	0.12	0.117	0.118	0.122	0.122	0.118	0.122	0.115	0.124	0.121	0.119	0.298	0.288	0.29	0.199	0.282	0.245	0.328	0.328	0.289	0.199	0.273	0.321	0.284	0.325	0.317	0.286	0.31	0.277	0.221	0.23	0.247	0.256	0.259	0.247	0.216	0.209	0.232	0.245	0.235	0.256	0.228	0.28	0.245	0.278	0.254	0.255	0.219
32.0844	0.118	0.12	0.117	0.118	0.123	0.122	0.119	0.122	0.115	0.124	0.121	0.119	0.3	0.29	0.292	0.2	0.29	0.248	0.33	0.33	0.291	0.201	0.275	0.324	0.286	0.328	0.32	0.288	0.312	0.28	0.223	0.232	0.25	0.259	0.261	0.25	0.218	0.21	0.234	0.247	0.237	0.258	0.23	0.282	0.248	0.28	0.256	0.258	0.22
32.2511	0.118	0.12	0.118	0.118	0.123	0.122	0.118	0.122	0.115	0.124	0.121	0.119	0.302	0.292	0.293	0.202	0.294	0.25	0.332	0.333	0.295	0.203	0.278	0.326	0.288	0.33	0.322	0.29	0.315	0.282	0.225	0.233	0.252	0.261	0.264	0.252	0.22	0.212	0.235	0.249	0.239	0.26	0.232	0.284	0.25	0.282	0.258	0.26	0.222
32.4178	0.118	0.12	0.118	0.118	0.123	0.122	0.119	0.122	0.115	0.124	0.12	0.118	0.305	0.294	0.296	0.204	0.301	0.252	0.336	0.335	0.297	0.204	0.279	0.328	0.291	0.333	0.325	0.293	0.317	0.285	0.227	0.236	0.254	0.263	0.266	0.253	0.221	0.214	0.237	0.252	0.241	0.262	0.234	0.286	0.252	0.285	0.26	0.263	0.223
32.5844	0.118	0.12	0.117	0.118	0.122	0.122	0.118	0.122	0.115	0.124	0.121	0.118	0.308	0.297	0.299	0.206	0.305	0.254	0.339	0.339	0.299	0.206	0.282	0.33	0.293	0.335	0.327	0.295	0.32	0.287	0.228	0.238	0.256	0.266	0.268	0.255	0.224	0.216	0.24	0.254	0.243	0.265	0.235	0.289	0.254	0.287	0.263	0.265	0.225
32.7511	0.117	0.12	0.117	0.118	0.122	0.122	0.118	0.122	0.115	0.124	0.12	0.118	0.309	0.299	0.301	0.208	0.305	0.256	0.341	0.341	0.302	0.208	0.285	0.333	0.295	0.337	0.33	0.297	0.323	0.289	0.23	0.239	0.258	0.268	0.27	0.258	0.225	0.218	0.241	0.256	0.245	0.267	0.237	0.291	0.256	0.289	0.265	0.267	0.227
32.9178	0.118	0.12	0.118	0.118	0.122	0.122	0.118	0.122	0.115	0.124	0.12	0.119	0.312	0.302	0.304	0.21	0.306	0.259	0.345	0.344	0.305	0.21	0.287	0.336	0.298	0.34	0.333	0.301	0.327	0.292	0.232	0.242	0.26	0.27	0.273	0.26	0.228	0.22	0.244	0.259	0.248	0.269	0.24	0.294	0.258	0.292	0.268	0.27	0.229
33.0844	0.117	0.12	0.117	0.118	0.123	0.122	0.118	0.122	0.115	0.124	0.12	0.119	0.315	0.304	0.306	0.212	0.29	0.262	0.347	0.347	0.308	0.212	0.29	0.339	0.3	0.343	0.335	0.304	0.328	0.295	0.235	0.244	0.263	0.273	0.275	0.262	0.229	0.222	0.246	0.261	0.25	0.272	0.242	0.296	0.261	0.295	0.27	0.272	0.23
33.2511	0.117	0.12	0.118	0.118	0.122	0.122	0.118	0.122	0.115	0.124	0.12	0.119	0.317	0.306	0.308	0.214	0.284	0.265	0.349	0.35	0.311	0.214	0.292	0.341	0.303	0.346	0.338	0.306	0.331	0.297	0.236	0.246	0.265	0.276	0.278	0.264	0.231	0.223	0.248	0.263	0.253	0.274	0.244	0.299	0.263	0.297	0.272	0.274	0.233
33.4178	0.117	0.12	0.117	0.118	0.123	0.122	0.118	0.122	0.115	0.124	0.12	0.119	0.319	0.308	0.31	0.217	0.292	0.267	0.352	0.353	0.313	0.216	0.295	0.344	0.305	0.348	0.34	0.308	0.333	0.299	0.238	0.248	0.268	0.278	0.28	0.265	0.233	0.225	0.25	0.265	0.254	0.276	0.246	0.3	0.265	0.299	0.274	0.276	0.234
33.5844	0.117	0.12	0.118	0.118	0.122	0.122	0.118	0.122	0.115	0.124	0.12	0.118	0.323	0.312	0.314	0.219	0.3	0.269	0.356	0.355	0.316	0.218	0.297	0.346	0.308	0.35	0.342	0.311	0.337	0.301	0.24	0.25	0.27	0.28	0.282	0.267	0.236	0.227	0.253	0.268	0.257	0.279	0.248	0.303	0.267	0.302	0.277	0.279	0.236
33.7511	0.117	0.12	0.117	0.118	0.122	0.122	0.118	0.122	0.115	0.124	0.12	0.118	0.323	0.313	0.316	0.22	0.295	0.271	0.358	0.357	0.318	0.22	0.299	0.348	0.309	0.352	0.345	0.312	0.339	0.304	0.242	0.252	0.272	0.283	0.285	0.269	0.237	0.229	0.254	0.27	0.259	0.281	0.251	0.305	0.269	0.304	0.279	0.281	0.238
33.9178	0.117	0.12	0.118	0.118	0.122	0.122	0.118	0.122	0.115	0.124	0.12	0.118	0.328	0.317	0.32	0.223	0.29	0.274	0.362	0.361	0.322	0.222	0.303	0.351	0.312	0.356	0.347	0.316	0.342	0.306	0.244	0.255	0.274	0.285	0.287	0.272	0.239	0.231	0.257	0.273	0.261	0.283	0.253	0.307	0.272	0.307	0.281	0.284	0.24
34.0844	0.117	0.12	0.117	0.118	0.122	0.122	0.118	0.122	0.115	0.124	0.12	0.118	0.33	0.319	0.321	0.225	0.293	0.277	0.364	0.363	0.324	0.224	0.305	0.354	0.314	0.358	0.35	0.319	0.345	0.309	0.246	0.257	0.276	0.287	0.29	0.273	0.241	0.233	0.259	0.275	0.263	0.286	0.254	0.309	0.274	0.309	0.284	0.286	0.241
34.2511	0.117	0.12	0.117	0.118	0.122	0.122	0.118	0.122	0.115	0.124	0.12	0.118	0.332	0.321	0.323	0.227	0.296	0.279	0.366	0.364	0.326	0.226	0.307	0.356	0.317	0.361	0.352	0.321	0.347	0.312	0.248	0.259	0.279	0.29	0.292	0.276	0.244	0.234	0.262	0.277	0.266	0.288	0.256	0.312	0.276	0.311	0.286	0.288	0.243
34.4178	0.117	0.12	0.117	0.118	0.122	0.122	0.118	0.122	0.115	0.124	0.12	0.118	0.334	0.323	0.325	0.229	0.298	0.281	0.369	0.368	0.329	0.228	0.308	0.357	0.319	0.363	0.355	0.323	0.349	0.314	0.25	0.261	0.281	0.292	0.294	0.277	0.245	0.236	0.263	0.279	0.268	0.29	0.259	0.314	0.279	0.313	0.288	0.29	0.245
34.5844	0.117	0.12	0.117	0.118	0.122	0.122	0.118	0.122	0.115	0.124	0.12	0.118	0.337	0.326	0.329	0.232	0.301	0.284	0.373	0.371	0.332	0.23	0.312	0.36	0.322	0.366	0.358	0.326	0.354	0.317	0.253	0.263	0.284	0.296	0.297	0.28	0.248	0.239	0.266	0.282	0.271	0.293	0.261	0.317	0.281	0.316	0.291	0.292	0.247
34.7511	0.117	0.12	0.117	0.118	0.122	0.122	0.118	0.122	0.115	0.124	0.12	0.118	0.337	0.328	0.331	0.234	0.301	0.285	0.374	0.372	0.334	0.232	0.314	0.363	0.323	0.367	0.359	0.328	0.356	0.318	0.254	0.265	0.285	0.297	0.299	0.282	0.25	0.24	0.268	0.284	0.273	0.294	0.263	0.319	0.282	0.319	0.293	0.295	0.249
34.9178	0.117	0.12	0.117	0.118	0.122	0.122	0.118	0.122	0.115	0.124	0.12	0.118	0.342	0.331	0.334	0.237	0.305	0.289	0.379	0.376	0.337	0.234	0.318	0.365	0.326	0.371	0.362	0.332	0.359	0.322	0.257	0.268	0.288	0.3	0.301	0.284	0.252	0.243	0.271	0.287	0.276	0.298	0.265	0.321	0.285	0.321	0.295	0.298	0.251
35.0844	0.117	0.12	0.117	0.118	0.122	0.122	0.118	0.122	0.115	0.124	0.12	0.118	0.345	0.333	0.336	0.239	0.308	0.292	0.381	0.379	0.34	0.236	0.319	0.368	0.328	0.373	0.364	0.334	0.362	0.325	0.259	0.27	0.291	0.302	0.304	0.286	0.254	0.245	0.273	0.289	0.277	0.3	0.268	0.323	0.288	0.324	0.298	0.3	0.253
35.2511	0.117	0.12	0.117	0.118	0.122	0.122	0.118	0.122	0.115	0.124	0.12	0.118	0.346	0.335	0.338	0.241	0.31	0.294	0.383	0.38	0.343	0.237	0.322	0.371	0.331	0.375	0.366	0.336	0.364	0.326	0.26	0.272	0.293	0.305	0.307	0.287	0.256	0.246	0.275	0.291	0.28	0.302	0.269	0.325	0.29	0.326	0.3	0.302	0.255
35.4178	0.117	0.12	0.117	0.118	0.122	0.122	0.118	0.122	0.115	0.124	0.12	0.118	0.348	0.337	0.339	0.243	0.311	0.297	0.386	0.383	0.345	0.24	0.324	0.373	0.333	0.378	0.369	0.339	0.366	0.329	0.262	0.274	0.295	0.307	0.31	0.29	0.258	0.249	0.277	0.294	0.281	0.304	0.272	0.327	0.292	0.328	0.303	0.304	0.257
35.5844	0.117	0.12	0.117	0.118	0.122	0.122	0.118	0.122	0.115	0.124	0.12	0.118	0.352	0.34	0.343	0.246	0.316	0.299	0.388	0.386	0.348	0.242	0.327	0.375	0.336	0.38	0.371	0.342	0.37	0.331	0.265	0.277	0.297	0.31	0.312	0.292	0.261	0.251	0.279	0.296	0.284	0.307	0.274	0.33	0.294	0.331	0.305	0.307	0.258
35.7514	0.117	0.12	0.117	0.118	0.122	0.122	0.118	0.122	0.115	0.124	0.12	0.118	0.353	0.342	0.345	0.248	0.316	0.302	0.392	0.389	0.35	0.244	0.33	0.377	0.338	0.382	0.374	0.344	0.371	0.334	0.267	0.279	0.3	0.313	0.314	0.294	0.263	0.252	0.282	0.298	0.286	0.309	0.277	0.332	0.297	0.333	0.307	0.31	0.26
35.9181	0.117	0.12	0.117	0.118	0.122	0.122	0.118	0.122	0.115	0.124	0.12	0.118	0.357	0.346	0.348	0.251	0.32	0.304	0.395	0.392	0.353	0.246	0.332	0.381	0.34	0.385	0.376	0.347	0.375	0.337	0.269	0.282	0.302	0.315	0.316	0.296	0.265	0.255	0.284	0.301	0.289	0.312	0.279	0.334	0.299	0.336	0.309	0.312	0.262
36.0847	0.117	0.12	0.117	0.118	0.122	0.122	0.118	0.122	0.115	0.124	0.12	0.118	0.359	0.348	0.351	0.254	0.324	0.307	0.397	0.393	0.356	0.249	0.336	0.383	0.343	0.388	0.379	0.35	0.378	0.34	0.271	0.284	0.305	0.318	0.32	0.298	0.268	0.257	0.286	0.304	0.291	0.315	0.281	0.337	0.302	0.338	0.313	0.314	0.264
36.2514	0.117	0.12	0.117	0.118	0.122	0.122	0.118	0.122	0.115	0.124	0.12	0.118	0.362	0.351	0.353	0.257	0.326	0.309	0.399	0.397	0.359	0.251	0.337	0.385	0.345	0.389	0.381	0.352	0.381	0.342	0.274	0.286	0.307	0.32	0.322	0.3	0.27	0.26	0.289	0.306	0.293	0.317	0.283	0.339	0.304	0.34	0.315	0.317	0.266
36.4181	0.117	0.12	0.117	0.118	0.122	0.122	0.118	0.122	0.115	0.124	0.12	0.118	0.363	0.351	0.355	0.259	0.327	0.312	0.402	0.399	0.361	0.253	0.339	0.388	0.347	0.391	0.384	0.354	0.383	0.345	0.276	0.288	0.309	0.323	0.324	0.302	0.271	0.261	0.29	0.308	0.296	0.319	0.286	0.341	0.306	0.343	0.316	0.319	0.268
36.5847	0.117	0.12	0.118	0.118	0.122	0.122	0.118	0.122	0.115	0.124	0.12	0.118	0.366	0.355	0.357	0.262	0.33	0.314	0.405	0.401	0.363	0.255	0.343	0.389	0.35	0.395	0.386	0.357	0.386	0.347	0.278	0.29	0.312	0.325	0.326	0.304	0.274	0.264	0.294	0.311	0.298	0.322	0.287	0.343	0.308	0.344	0.319	0.321	0.27
36.7514	0.117	0.12	0.117	0.118	0.122	0.122	0.118	0.122	0.115	0.124	0.12	0.118	0.367	0.357	0.36	0.264	0.332	0.316	0.406	0.403	0.366	0.258	0.344	0.392	0.351	0.396	0.388	0.359	0.388	0.349	0.28	0.293	0.314	0.327	0.329	0.306	0.276	0.266	0.296	0.313	0.3	0.323	0.291	0.345	0.311	0.347	0.321	0.324	0.272
36.9181	0.117	0.12	0.117	0.118	0.122	0.122	0.118	0.122	0.115	0.124	0.12	0.118	0.372	0.36	0.363	0.266	0.335	0.319	0.41	0.407	0.368	0.259	0.348	0.394	0.354	0.399	0.39	0.362	0.391	0.352	0.282	0.296	0.317	0.331	0.331	0.308	0.279	0.268	0.299	0.316	0.303	0.326	0.292	0.347	0.313	0.35	0.324	0.327	0.273
37.0847	0.117	0.12	0.117	0.118	0.122	0.122	0.118	0.122	0.115	0.124	0.12	0.118	0.374	0.362	0.365	0.271	0.338	0.323	0.412	0.408	0.372	0.262	0.35	0.396	0.356	0.401	0.392	0.365	0.394	0.355	0.284	0.297	0.319	0.333	0.334	0.309	0.282	0.27	0.3	0.319	0.305	0.329	0.295	0.349	0.316	0.353	0.326	0.329	0.276
37.2514	0.117	0.12	0.117	0.118	0.122	0.122	0.118	0.122	0.115	0.124	0.12	0.118	0.376	0.364	0.367	0.273	0.34	0.325	0.415	0.411	0.374	0.264	0.352	0.399	0.358	0.404	0.395	0.367	0.396	0.357	0.286	0.3	0.321	0.335	0.336	0.311	0.283	0.272	0.303	0.321	0.307	0.33	0.296	0.351	0.318	0.354	0.328	0.331	0.277
37.4181	0.117	0.12	0.117	0.118	0.122	0.122	0.118	0.122	0.115	0.124	0.12	0.118	0.378	0.365	0.369	0.275	0.341	0.327	0.417	0.413	0.376	0.265	0.354	0.401	0.361	0.405	0.397	0.37	0.399	0.359	0.288	0.302	0.323	0.337	0.338	0.313	0.285	0.274	0.305	0.323	0.309	0.333	0.298	0.353	0.32	0.356	0.33	0.333	0.279
37.5847	0.117	0.12	0.117	0.118	0.122	0.122	0.118	0.122	0.115	0.124	0.12	0.118	0.381	0.369	0.372	0.279	0.346	0.331	0.42	0.416	0.379	0.268	0.357	0.403	0.363	0.407	0.399	0.372	0.402	0.363	0.291	0.305	0.326	0.341	0.34	0.316	0.288	0.277	0.308	0.325	0.312	0.335	0.301	0.356	0.322	0.359	0.332	0.336	0.281
37.7514	0.117	0.12	0.117	0.117	0.122	0.122	0.118	0.122	0.115	0.124	0.12	0.118	0.382	0.37	0.374	0.28	0.347	0.332	0.422	0.417	0.381	0.271	0.359	0.406	0.365	0.41	0.401	0.374	0.404	0.364	0.293	0.307	0.329	0.342	0.343	0.318	0.29	0.279	0.31	0.327	0.314	0.337	0.303	0.358	0.324	0.361	0.335	0.338	0.283
37.9181	0.117	0.119	0.117	0.118	0.122	0.122	0.118	0.122	0.115	0.124	0.12	0.118	0.386	0.375	0.377	0.285	0.352	0.336	0.426	0.421	0.384	0.273	0.363	0.408	0.368	0.413	0.404	0.379	0.407	0.367	0.295	0.309	0.331	0.345	0.346	0.32	0.293	0.281	0.312	0.331	0.317	0.34	0.306	0.36	0.327	0.364	0.338	0.341	0.285
38.0847	0.117	0.12	0.117	0.117	0.122	0.122	0.118	0.122	0.115	0.124	0.12	0.118	0.387	0.376	0.379	0.286	0.353	0.338	0.428	0.423	0.387	0.275	0.364	0.411	0.37	0.415	0.406	0.38	0.409	0.37	0.297	0.312	0.333	0.348	0.348	0.322	0.294	0.284	0.314	0.332	0.319	0.343	0.308	0.362	0.33	0.366	0.341	0.343	0.287
38.2514	0.117	0.12	0.117	0.117	0.122	0.122	0.118	0.122	0.115	0.124	0.12	0.118	0.389	0.379	0.381	0.288	0.354	0.341	0.429	0.425	0.389	0.278	0.366	0.413	0.371	0.416	0.408	0.382	0.412	0.373	0.299	0.314	0.335	0.35	0.35	0.323	0.297	0.285	0.317	0.335	0.321	0.344	0.31	0.364	0.331	0.368	0.342	0.345	0.288
38.4181	0.117	0.12	0.117	0.117	0.122	0.122	0.118	0.122	0.115	0.124	0.12	0.118	0.393	0.381	0.383	0.29	0.357	0.343	0.431	0.427	0.391	0.28	0.369	0.415	0.373	0.418	0.411	0.384	0.414	0.375	0.301	0.316	0.338	0.352	0.353	0.325	0.299	0.288	0.319	0.337	0.324	0.346	0.311	0.365	0.333	0.37	0.344	0.347	0.291
38.5847	0.117	0.119	0.117	0.117	0.122	0.122	0.118	0.121	0.115	0.123	0.12	0.118	0.394	0.383	0.386	0.293	0.36	0.346	0.435	0.43	0.394	0.282	0.371	0.417	0.375	0.421	0.411	0.387	0.417	0.377	0.303	0.319	0.34	0.354	0.355	0.327	0.301	0.29	0.321	0.339	0.326	0.348	0.314	0.367	0.335	0.373	0.347	0.349	0.292
38.7514	0.117	0.119	0.117	0.118	0.122	0.122	0.118	0.122	0.115	0.124	0.12	0.118	0.396	0.384	0.388	0.294	0.362	0.348	0.438	0.431	0.396	0.284	0.373	0.419	0.378	0.423	0.414	0.39	0.42	0.38	0.306	0.321	0.343	0.357	0.357	0.329	0.304	0.292	0.323	0.342	0.327	0.351	0.316	0.369	0.338	0.375	0.348	0.352	0.294
38.9181	0.117	0.119	0.117	0.117	0.122	0.122	0.118	0.122	0.115	0.124	0.12	0.118	0.4	0.388	0.391	0.298	0.367	0.352	0.439	0.434	0.399	0.286	0.376	0.421	0.38	0.425	0.417	0.392	0.423	0.383	0.308	0.323	0.345	0.36	0.359	0.331	0.306	0.295	0.326	0.344	0.331	0.354	0.318	0.372	0.34	0.377	0.351	0.354	0.296
39.0847	0.117	0.119	0.117	0.117	0.122	0.121	0.118	0.122	0.115	0.123	0.12	0.118	0.4	0.39	0.392	0.3	0.368	0.354	0.441	0.436	0.401	0.288	0.379	0.424	0.381	0.427	0.417	0.395	0.424	0.385	0.31	0.325	0.347	0.362	0.361	0.332	0.308	0.297	0.328	0.346	0.333	0.355	0.32	0.373	0.343	0.379	0.354	0.357	0.297
39.2514	0.117	0.119	0.117	0.117	0.122	0.121	0.118	0.122	0.115	0.123	0.12	0.118	0.403	0.391	0.394	0.303	0.371	0.357	0.443	0.438	0.404	0.291	0.381	0.425	0.385	0.429	0.42	0.396	0.427	0.387	0.312	0.328	0.349	0.364	0.364	0.334	0.311	0.299	0.33	0.349	0.335	0.357	0.322	0.375	0.344	0.381	0.356	0.359	0.299
39.4181	0.117	0.119	0.117	0.117	0.122	0.121	0.118	0.122	0.115	0.123	0.12	0.118	0.404	0.393	0.397	0.305	0.373	0.359	0.446	0.441	0.406	0.293	0.383	0.428	0.386	0.431	0.423	0.399	0.43	0.389	0.314	0.33	0.352	0.367	0.366	0.336	0.313	0.301	0.332	0.351	0.337	0.36	0.324	0.377	0.346	0.383	0.358	0.361	0.301
39.5847	0.117	0.119	0.117	0.117	0.122	0.121	0.118	0.121	0.115	0.123	0.12	0.118	0.407	0.397	0.399	0.307	0.375	0.363	0.448	0.443	0.408	0.296	0.386	0.429	0.388	0.433	0.425	0.402	0.432	0.393	0.316	0.333	0.354	0.369	0.369	0.338	0.316	0.304	0.335	0.353	0.34	0.362	0.327	0.379	0.349	0.386	0.36	0.363	0.304
39.7514	0.117	0.119	0.117	0.117	0.122	0.121	0.118	0.121	0.115	0.123	0.12	0.118	0.409	0.397	0.402	0.308	0.378	0.363	0.451	0.445	0.411	0.298	0.388	0.432	0.39	0.435	0.426	0.404	0.434	0.395	0.318	0.335	0.356	0.372	0.371	0.34	0.318	0.306	0.337	0.355	0.341	0.364	0.329	0.382	0.351	0.387	0.363	0.365	0.305
39.9181	0.117	0.119	0.117	0.117	0.122	0.121	0.118	0.121	0.115	0.123	0.12	0.118	0.414	0.402	0.405	0.313	0.382	0.368	0.454	0.448	0.414	0.3	0.391	0.434	0.393	0.438	0.429	0.407	0.438	0.398	0.321	0.337	0.358	0.374	0.374	0.342	0.321	0.308	0.339	0.358	0.344	0.366	0.331	0.383	0.353	0.39	0.364	0.368	0.307
40.0847	0.117	0.119	0.117	0.117	0.122	0.121	0.118	0.122	0.115	0.123	0.12	0.118	0.415	0.402	0.406	0.314	0.384	0.37	0.455	0.449	0.416	0.303	0.393	0.436	0.395	0.439	0.431	0.409	0.44	0.399	0.323	0.339	0.36	0.376	0.376	0.344	0.322	0.311	0.341	0.36	0.346	0.368	0.334	0.385	0.355	0.392	0.367	0.37	0.309
40.2514	0.117	0.119	0.117	0.117	0.122	0.121	0.118	0.121	0.115	0.123	0.12	0.118	0.417	0.406	0.408	0.317	0.386	0.373	0.458	0.452	0.417	0.305	0.395	0.439	0.397	0.441	0.433	0.411	0.443	0.402	0.325	0.342	0.363	0.379	0.378	0.345	0.325	0.313	0.344	0.362	0.348	0.37	0.335	0.388	0.358	0.394	0.369	0.372	0.311
40.4181	0.117	0.119	0.117	0.117	0.122	0.121	0.118	0.121	0.115	0.123	0.12	0.118	0.419	0.406	0.41	0.319	0.388	0.376	0.46	0.453	0.42	0.306	0.397	0.44	0.399	0.442	0.435	0.414	0.445	0.405	0.327	0.344	0.365	0.381	0.38	0.347	0.327	0.315	0.346	0.364	0.351	0.372	0.338	0.39	0.36	0.396	0.371	0.374	0.312
40.5847	0.117	0.119	0.117	0.117	0.122	0.121	0.118	0.121	0.115	0.123	0.12	0.118	0.422	0.41	0.413	0.321	0.391	0.378	0.463	0.456	0.423	0.309	0.399	0.442	0.4	0.444	0.438	0.417	0.448	0.406	0.329	0.346	0.367	0.383	0.382	0.349	0.329	0.318	0.348	0.366	0.352	0.374	0.34	0.392	0.362	0.399	0.373	0.376	0.314
40.7514	0.117	0.119	0.116	0.117	0.122	0.121	0.118	0.121	0.115	0.123	0.12	0.118	0.424	0.412	0.415	0.324	0.393	0.38	0.465	0.458	0.426	0.312	0.402	0.445	0.403	0.447	0.439	0.418	0.45	0.409	0.331	0.348	0.369	0.386	0.385	0.351	0.332	0.32	0.35	0.369	0.355	0.377	0.342	0.394	0.365	0.401	0.375	0.379	0.316
40.9181	0.117	0.119	0.117	0.117	0.122	0.121	0.118	0.121	0.115	0.123	0.12	0.118	0.426	0.414	0.418	0.328	0.397	0.382	0.468	0.46	0.428	0.314	0.404	0.448	0.405	0.449	0.441	0.421	0.453	0.412	0.333	0.351	0.372	0.388	0.387	0.352	0.334	0.323	0.352	0.371	0.356	0.379	0.343	0.395	0.366	0.403	0.379	0.381	0.317
41.0847	0.117	0.119	0.117	0.117	0.122	0.121	0.118	0.121	0.115	0.123	0.12	0.118	0.428	0.415	0.419	0.33	0.399	0.386	0.469	0.462	0.43	0.317	0.406	0.447	0.407	0.451	0.443	0.423	0.455	0.414	0.335	0.353	0.373	0.39	0.389	0.354	0.336	0.324	0.353	0.373	0.359	0.381	0.346	0.397	0.369	0.405	0.38	0.383	0.32
41.2514	0.117	0.119	0.117	0.117	0.122	0.121	0.118	0.121	0.115	0.123	0.12	0.118	0.429	0.417	0.42	0.332	0.401	0.388	0.47	0.464	0.432	0.319	0.408	0.451	0.409	0.451	0.444	0.426	0.456	0.415	0.337	0.355	0.375	0.392	0.391	0.355	0.338	0.326	0.356	0.374	0.361	0.382	0.347	0.399	0.371	0.406	0.381	0.385	0.321
41.4181	0.117	0.119	0.117	0.117	0.122	0.121	0.118	0.121	0.115	0.123	0.12	0.118	0.431	0.417	0.423	0.334	0.402	0.39	0.472	0.465	0.433	0.321	0.411	0.452	0.41	0.453	0.446	0.427	0.459	0.418	0.339	0.357	0.378	0.394	0.393	0.357	0.34	0.329	0.358	0.377	0.363	0.384	0.35	0.4	0.373	0.408	0.383	0.387	0.323
41.5847	0.117	0.119	0.117	0.117	0.122	0.121	0.118	0.121	0.115	0.123	0.12	0.118	0.433	0.422	0.425	0.337	0.406	0.393	0.475	0.468	0.435	0.323	0.413	0.455	0.413	0.454	0.448	0.429	0.461	0.421	0.341	0.36	0.38	0.396	0.395	0.358	0.342	0.331	0.36	0.379	0.365	0.386	0.352	0.403	0.374	0.41	0.385	0.389	0.324
41.7514	0.117	0.119	0.117	0.117	0.122	0.121	0.118	0.121	0.115	0.123	0.12	0.118	0.435	0.424	0.427	0.339	0.408	0.395	0.478	0.47	0.439	0.325	0.415	0.457	0.414	0.458	0.45	0.433	0.465	0.423	0.343	0.361	0.382	0.399	0.398	0.36	0.345	0.333	0.362	0.381	0.367	0.388	0.354	0.405	0.376	0.412	0.389	0.391	0.326
41.9181	0.117	0.119	0.117	0.117	0.122	0.121	0.118	0.121	0.115	0.123	0.12	0.118	0.438	0.426	0.429	0.342	0.411	0.398	0.48	0.472	0.44	0.328	0.418	0.459	0.416	0.46	0.452	0.435	0.467	0.427	0.345	0.363	0.385	0.401	0.4	0.362	0.347	0.336	0.365	0.383	0.369	0.39	0.356	0.406	0.379	0.414	0.39	0.394	0.328
42.0847	0.117	0.119	0.117	0.117	0.122	0.121	0.118	0.121	0.115	0.123	0.12	0.118	0.44	0.427	0.432	0.345	0.414	0.401	0.482	0.473	0.443	0.33	0.42	0.461	0.418	0.462	0.454	0.437	0.469	0.428	0.347	0.365	0.386	0.404	0.402	0.363	0.349	0.338	0.366	0.386	0.371	0.392	0.358	0.407	0.381	0.416	0.392	0.396	0.33
42.2514	0.117	0.119	0.117	0.117	0.122	0.121	0.118	0.121	0.115	0.123	0.12	0.118	0.441	0.429	0.433	0.346	0.416	0.402	0.483	0.475	0.444	0.332	0.422	0.463	0.419	0.463	0.455	0.439	0.471	0.43	0.349	0.368	0.388	0.405	0.404	0.364	0.351	0.34	0.368	0.387	0.373	0.394	0.36	0.409	0.383	0.418	0.394	0.397	0.331
42.4181	0.117	0.119	0.117	0.117	0.122	0.121	0.118	0.121	0.115	0.123	0.119	0.118	0.443	0.431	0.434	0.349	0.417	0.405	0.484	0.477	0.446	0.334	0.423	0.465	0.422	0.464	0.457	0.441	0.473	0.432	0.351	0.37	0.391	0.407	0.405	0.366	0.353	0.342	0.37	0.389	0.374	0.396	0.361	0.411	0.384	0.42	0.396	0.4	0.332
42.5847	0.117	0.119	0.117	0.117	0.122	0.121	0.118	0.121	0.115	0.123	0.12	0.118	0.445	0.433	0.437	0.352	0.42	0.407	0.487	0.479	0.449	0.337	0.426	0.467	0.424	0.466	0.459	0.443	0.475	0.435	0.353	0.372	0.393	0.41	0.408	0.368	0.356	0.345	0.372	0.391	0.377	0.398	0.363	0.413	0.387	0.422	0.398	0.402	0.335
42.7514	0.117	0.119	0.117	0.117	0.122	0.121	0.117	0.121	0.115	0.123	0.12	0.118	0.447	0.434	0.439	0.354	0.422	0.41	0.491	0.481	0.452	0.339	0.428	0.469	0.426	0.468	0.46	0.446	0.478	0.437	0.355	0.374	0.395	0.412	0.41	0.37	0.358	0.347	0.374	0.393	0.379	0.4	0.365	0.415	0.389	0.425	0.4	0.403	0.335
42.9183	0.117	0.119	0.116	0.117	0.122	0.121	0.117	0.121	0.115	0.123	0.12	0.118	0.45	0.438	0.441	0.359	0.425	0.413	0.493	0.484	0.454	0.341	0.431	0.47	0.428	0.471	0.463	0.448	0.48	0.44	0.357	0.377	0.397	0.414	0.413	0.371	0.36	0.349	0.377	0.395	0.381	0.402	0.368	0.417	0.391	0.427	0.402	0.406	0.338
43.085	0.117	0.119	0.116	0.117	0.122	0.121	0.118	0.121	0.115	0.123	0.119	0.118	0.451	0.439	0.443	0.359	0.427	0.415	0.493	0.485	0.456	0.344	0.432	0.472	0.429	0.471	0.465	0.45	0.482	0.442	0.359	0.379	0.399	0.417	0.414	0.373	0.362	0.351	0.379	0.397	0.383	0.404	0.37	0.419	0.393	0.428	0.404	0.408	0.339
43.2517	0.117	0.119	0.116	0.117	0.122	0.121	0.118	0.121	0.115	0.123	0.12	0.118	0.452	0.441	0.445	0.362	0.429	0.417	0.496	0.487	0.458	0.346	0.434	0.474	0.431	0.473	0.466	0.452	0.483	0.443	0.361	0.381	0.401	0.418	0.416	0.374	0.364	0.354	0.38	0.399	0.385	0.406	0.371	0.42	0.395	0.43	0.406	0.409	0.341
43.4183	0.117	0.119	0.117	0.117	0.122	0.121	0.118	0.121	0.115	0.123	0.12	0.118	0.453	0.442	0.447	0.363	0.431	0.419	0.497	0.488	0.459	0.348	0.436	0.476	0.432	0.474	0.467	0.454	0.486	0.446	0.363	0.382	0.403	0.42	0.417	0.376	0.366	0.355	0.382	0.401	0.386	0.407	0.373	0.422	0.396	0.431	0.407	0.412	0.342
43.585	0.117	0.119	0.116	0.117	0.122	0.121	0.117	0.121	0.115	0.123	0.12	0.118	0.456	0.444	0.448	0.366	0.434	0.422	0.498	0.489	0.461	0.35	0.438	0.478	0.434	0.477	0.47	0.456	0.488	0.447	0.364	0.385	0.405	0.422	0.419	0.378	0.368	0.357	0.384	0.403	0.388	0.409	0.375	0.423	0.398	0.433	0.409	0.413	0.343
43.7517	0.117	0.119	0.116	0.117	0.122	0.121	0.117	0.121	0.115	0.123	0.12	0.118	0.457	0.446	0.451	0.369	0.436	0.424	0.502	0.492	0.463	0.353	0.44	0.48	0.436	0.477	0.47	0.457	0.491	0.45	0.366	0.387	0.407	0.424	0.422	0.379	0.37	0.36	0.386	0.404	0.39	0.411	0.377	0.425	0.4	0.435	0.412	0.416	0.345
43.9183	0.117	0.119	0.116	0.117	0.121	0.121	0.117	0.121	0.115	0.123	0.12	0.118	0.46	0.448	0.452	0.372	0.439	0.426	0.504	0.495	0.466	0.355	0.442	0.482	0.438	0.481	0.473	0.46	0.494	0.453	0.369	0.389	0.409	0.426	0.424	0.38	0.373	0.363	0.388	0.407	0.392	0.413	0.379	0.426	0.402	0.437	0.413	0.417	0.347
44.085	0.117	0.119	0.117	0.117	0.121	0.121	0.117	0.121	0.115	0.123	0.12	0.118	0.462	0.451	0.454	0.374	0.442	0.429	0.506	0.497	0.468	0.357	0.444	0.484	0.441	0.482	0.475	0.463	0.496	0.455	0.371	0.392	0.411	0.428	0.426	0.382	0.374	0.364	0.39	0.409	0.395	0.414	0.381	0.428	0.405	0.439	0.415	0.42	0.348
44.2517	0.117	0.119	0.116	0.117	0.122	0.121	0.117	0.121	0.115	0.123	0.119	0.118	0.464	0.451	0.455	0.378	0.444	0.431	0.507	0.497	0.469	0.359	0.446	0.484	0.442	0.483	0.476	0.465	0.496	0.455	0.372	0.393	0.413	0.43	0.427	0.383	0.377	0.366	0.391	0.41	0.396	0.416	0.382	0.43	0.406	0.44	0.417	0.421	0.35
44.4183	0.117	0.119	0.117	0.117	0.122	0.121	0.118	0.121	0.115	0.123	0.119	0.118	0.465	0.453	0.457	0.379	0.445	0.433	0.509	0.498	0.471	0.362	0.448	0.486	0.443	0.484	0.477	0.467	0.498	0.458	0.374	0.394	0.414	0.431	0.429	0.385	0.378	0.368	0.394	0.412	0.397	0.418	0.383	0.431	0.408	0.442	0.419	0.422	0.351
44.585	0.117	0.119	0.117	0.117	0.122	0.121	0.117	0.121	0.115	0.123	0.119	0.118	0.467	0.455	0.459	0.381	0.448	0.434	0.51	0.5	0.473	0.363	0.45	0.488	0.444	0.485	0.478	0.469	0.501	0.46	0.376	0.396	0.416	0.434	0.431	0.386	0.38	0.37	0.395	0.414	0.4	0.419	0.385	0.433	0.409	0.444	0.422	0.425	0.352
44.7517	0.117	0.119	0.116	0.117	0.122	0.121	0.117	0.121	0.115	0.123	0.119	0.118	0.467	0.456	0.459	0.384	0.449	0.437	0.512	0.502	0.474	0.366	0.452	0.489	0.446	0.486	0.48	0.47	0.503	0.462	0.377	0.399	0.418	0.436	0.433	0.387	0.382	0.372	0.397	0.415	0.401	0.421	0.388	0.434	0.412	0.446	0.423	0.427	0.354
44.9183	0.117	0.119	0.116	0.117	0.121	0.121	0.117	0.121	0.115	0.123	0.119	0.117	0.472	0.458	0.463	0.387	0.452	0.44	0.514	0.504	0.478	0.368	0.454	0.491	0.448	0.489	0.482	0.472	0.505	0.464	0.379	0.401	0.42	0.438	0.435	0.389	0.384	0.374	0.398	0.418	0.403	0.423	0.389	0.436	0.413	0.448	0.425	0.428	0.355
45.085	0.117	0.119	0.116	0.117	0.121	0.121	0.117	0.121	0.115	0.123	0.119	0.118	0.472	0.46	0.464	0.389	0.455	0.443	0.516	0.506	0.48	0.37	0.455	0.493	0.45	0.49	0.484	0.474	0.508	0.466	0.381	0.403	0.423	0.44	0.437	0.39	0.386	0.376	0.401	0.42	0.405	0.425	0.392	0.437	0.415	0.449	0.426	0.431	0.357
45.2517	0.117	0.119	0.116	0.117	0.122	0.121	0.117	0.121	0.115	0.123	0.119	0.117	0.475	0.462	0.464	0.392	0.456	0.444	0.517	0.507	0.48	0.372	0.458	0.495	0.451	0.493	0.485	0.477	0.509	0.468	0.383	0.405	0.424	0.442	0.439	0.391	0.388	0.378	0.402	0.421	0.407	0.426	0.393	0.439	0.417	0.45	0.428	0.432	0.358
45.4183	0.117	0.119	0.117	0.117	0.122	0.121	0.117	0.121	0.115	0.123	0.119	0.117	0.475	0.462	0.466	0.394	0.458	0.447	0.519	0.509	0.483	0.375	0.458	0.496	0.453	0.494	0.486	0.478	0.51	0.47	0.384	0.406	0.426	0.444	0.44	0.393	0.389	0.38	0.404	0.423	0.409	0.428	0.395	0.441	0.419	0.452	0.43	0.434	0.36
45.585	0.117	0.119	0.117	0.117	0.122	0.121	0.118	0.121	0.115	0.123	0.119	0.118	0.476	0.463	0.467	0.396	0.46	0.449	0.522	0.51	0.483	0.377	0.462	0.498	0.454	0.494	0.487	0.48	0.512	0.472	0.386	0.408	0.427	0.445	0.442	0.394	0.391	0.382	0.406	0.424	0.41	0.429	0.397	0.442	0.421	0.453	0.432	0.436	0.36
45.7517	0.117	0.119	0.116	0.117	0.121	0.121	0.117	0.121	0.115	0.123	0.119	0.118	0.478	0.467	0.47	0.399	0.463	0.45	0.523	0.512	0.487	0.379	0.463	0.499	0.456	0.497	0.489	0.482	0.515	0.473	0.388	0.41	0.43	0.448	0.445	0.395	0.393	0.384	0.407	0.426	0.412	0.431	0.398	0.444	0.423	0.455	0.433	0.438	0.363
45.9183	0.117	0.119	0.116	0.117	0.121	0.121	0.117	0.121	0.115	0.123	0.119	0.118	0.479	0.467	0.471	0.401	0.466	0.454	0.524	0.513	0.489	0.381	0.465	0.501	0.458	0.498	0.491	0.484	0.519	0.476	0.389	0.412	0.431	0.449	0.446	0.397	0.396	0.386	0.41	0.428	0.414	0.433	0.4	0.445	0.424	0.457	0.435	0.439	0.364
46.085	0.117	0.119	0.116	0.117	0.121	0.121	0.117	0.121	0.115	0.123	0.119	0.117	0.482	0.47	0.474	0.404	0.467	0.457	0.526	0.515	0.49	0.384	0.466	0.502	0.459	0.5	0.492	0.487	0.519	0.478	0.391	0.414	0.433	0.451	0.448	0.399	0.398	0.388	0.411	0.43	0.416	0.435	0.402	0.447	0.426	0.459	0.437	0.441	0.366
46.2517	0.117	0.119	0.116	0.117	0.121	0.121	0.117	0.121	0.115	0.123	0.119	0.118	0.484	0.471	0.475	0.406	0.469	0.458	0.528	0.517	0.492	0.387	0.469	0.503	0.461	0.501	0.495	0.488	0.52	0.479	0.393	0.416	0.435	0.453	0.45	0.4	0.4	0.39	0.413	0.431	0.417	0.436	0.404	0.448	0.428	0.46	0.439	0.444	0.368
46.4183	0.117	0.119	0.116	0.117	0.12	0.121	0.117	0.121	0.115	0.123	0.119	0.118	0.484	0.472	0.477	0.408	0.471	0.46	0.529	0.517	0.492	0.387	0.47	0.505	0.462	0.501	0.494	0.489	0.522	0.481	0.394	0.417	0.437	0.454	0.451	0.401	0.4	0.392	0.414	0.432	0.419	0.436	0.405	0.449	0.429	0.461	0.439	0.444	0.369
46.585	0.117	0.119	0.117	0.117	0.121	0.121	0.117	0.121	0.115	0.123	0.119	0.117	0.485	0.473	0.477	0.41	0.472	0.461	0.53	0.519	0.494	0.389	0.472	0.506	0.463	0.502	0.496	0.491	0.523	0.483	0.396	0.419	0.438	0.457	0.453	0.402	0.402	0.393	0.415	0.435	0.42	0.438	0.407	0.451	0.431	0.463	0.441	0.446	0.37
46.7517	0.117	0.119	0.117	0.117	0.122	0.121	0.118	0.121	0.115	0.123	0.119	0.118	0.487	0.475	0.479	0.412	0.474	0.463	0.533	0.52	0.496	0.39	0.474	0.508	0.465	0.503	0.497	0.493	0.525	0.485	0.397	0.421	0.44	0.458	0.455	0.403	0.403	0.395	0.417	0.436	0.422	0.44	0.409	0.453	0.432	0.464	0.444	0.448	0.371
46.9183	0.117	0.119	0.116	0.117	0.121	0.121	0.117	0.121	0.115	0.123	0.119	0.118	0.488	0.475	0.481	0.415	0.476	0.466	0.535	0.523	0.497	0.393	0.476	0.51	0.466	0.506	0.498	0.495	0.528	0.486	0.399	0.422	0.441	0.46	0.456	0.404	0.406	0.397	0.418	0.437	0.424	0.442	0.41	0.453	0.435	0.465	0.444	0.449	0.373
47.085	0.117	0.119	0.116	0.117	0.121	0.121	0.117	0.121	0.115	0.123	0.119	0.117	0.491	0.478	0.483	0.418	0.48	0.468	0.536	0.525	0.501	0.396	0.478	0.512	0.468	0.507	0.501	0.497	0.532	0.489	0.401	0.425	0.444	0.462	0.459	0.406	0.408	0.399	0.421	0.44	0.425	0.444	0.412	0.456	0.437	0.468	0.447	0.451	0.375
47.2517	0.117	0.119	0.116	0.117	0.121	0.121	0.117	0.121	0.115	0.123	0.119	0.117	0.493	0.479	0.484	0.42	0.481	0.469	0.537	0.526	0.502	0.397	0.479	0.514	0.469	0.508	0.501	0.498	0.533	0.49	0.402	0.426	0.445	0.463	0.459	0.407	0.41	0.401	0.423	0.441	0.427	0.445	0.413	0.457	0.438	0.469	0.448	0.452	0.376
47.4183	0.117	0.119	0.116	0.117	0.121	0.121	0.117	0.121	0.115	0.123	0.119	0.117	0.493	0.48	0.484	0.422	0.482	0.472	0.54	0.527	0.503	0.399	0.48	0.514	0.47	0.51	0.502	0.501	0.533	0.492	0.404	0.428	0.446	0.464	0.46	0.408	0.411	0.402	0.423	0.442	0.428	0.446	0.414	0.458	0.44	0.471	0.449	0.453	0.377
47.585	0.117	0.119	0.116	0.117	0.121	0.121	0.117	0.121	0.115	0.123	0.119	0.117	0.494	0.482	0.486	0.423	0.483	0.473	0.541	0.529	0.505	0.401	0.482	0.516	0.47	0.51	0.504	0.501	0.534	0.493	0.405	0.429	0.447	0.466	0.463	0.409	0.412	0.404	0.425	0.444	0.429	0.448	0.417	0.459	0.441	0.472	0.45	0.455	0.378
47.7517	0.117	0.119	0.116	0.117	0.121	0.121	0.117	0.121	0.115	0.123	0.119	0.117	0.494	0.482	0.487	0.426	0.485	0.475	0.542	0.53	0.505	0.403	0.483	0.517	0.473	0.511	0.504	0.502	0.536	0.495	0.406	0.431	0.449	0.468	0.464	0.411	0.414	0.405	0.426	0.445	0.43	0.448	0.418	0.461	0.443	0.474	0.452	0.457	0.379
47.9183	0.117	0.119	0.116	0.117	0.121	0.121	0.117	0.121	0.114	0.122	0.119	0.117	0.498	0.485	0.489	0.428	0.488	0.476	0.544	0.532	0.508	0.405	0.485	0.518	0.474	0.513	0.507	0.506	0.539	0.497	0.408	0.432	0.45	0.47	0.465	0.412	0.416	0.407	0.429	0.447	0.432	0.451	0.419	0.462	0.444	0.476	0.454	0.458	0.381
48.085	0.117	0.119	0.116	0.117	0.121	0.121	0.117	0.121	0.114	0.122	0.119	0.117	0.499	0.486	0.491	0.431	0.491	0.479	0.545	0.532	0.51	0.407	0.487	0.52	0.475	0.515	0.508	0.506	0.541	0.498	0.41	0.434	0.453	0.471	0.467	0.414	0.418	0.41	0.43	0.449	0.434	0.453	0.421	0.465	0.446	0.477	0.455	0.46	0.383
48.2517	0.117	0.119	0.116	0.117	0.121	0.121	0.117	0.121	0.115	0.123	0.119	0.117	0.501	0.488	0.491	0.434	0.492	0.482	0.548	0.535	0.511	0.409	0.489	0.522	0.477	0.517	0.511	0.509	0.541	0.501	0.412	0.436	0.454	0.473	0.469	0.415	0.419	0.411	0.432	0.451	0.435	0.454	0.423	0.466	0.447	0.479	0.457	0.462	0.385
48.4183	0.117	0.119	0.116	0.117	0.121	0.121	0.117	0.121	0.115	0.122	0.119	0.117	0.502	0.488	0.493	0.435	0.494	0.483	0.548	0.535	0.513	0.411	0.491	0.523	0.479	0.518	0.512	0.51	0.543	0.502	0.412	0.438	0.456	0.475	0.47	0.415	0.421	0.413	0.433	0.452	0.437	0.455	0.424	0.467	0.448	0.48	0.458	0.463	0.386
48.585	0.117	0.119	0.116	0.117	0.121	0.121	0.117	0.121	0.115	0.122	0.119	0.117	0.503	0.49	0.493	0.437	0.495	0.484	0.551	0.537	0.513	0.412	0.491	0.523	0.478	0.517	0.512	0.511	0.545	0.503	0.414	0.438	0.458	0.476	0.472	0.417	0.422	0.414	0.434	0.452	0.438	0.457	0.426	0.468	0.45	0.481	0.46	0.464	0.386
48.7517	0.117	0.119	0.117	0.117	0.121	0.121	0.117	0.121	0.115	0.122	0.119	0.117	0.503	0.491	0.495	0.438	0.496	0.486	0.551	0.538	0.514	0.414	0.492	0.525	0.481	0.52	0.513	0.512	0.546	0.505	0.415	0.44	0.458	0.477	0.474	0.418	0.423	0.415	0.436	0.454	0.44	0.458	0.426	0.469	0.451	0.483	0.461	0.466	0.388
48.9183	0.117	0.119	0.116	0.117	0.121	0.121	0.117	0.121	0.114	0.122	0.119	0.117	0.505	0.492	0.497	0.441	0.499	0.488	0.554	0.54	0.517	0.416	0.495	0.527	0.481	0.521	0.514	0.514	0.548	0.506	0.417	0.442	0.461	0.479	0.475	0.419	0.426	0.417	0.438	0.456	0.441	0.46	0.429	0.471	0.454	0.485	0.463	0.468	0.389
49.085	0.117	0.119	0.116	0.117	0.121	0.121	0.117	0.121	0.114	0.122	0.119	0.117	0.507	0.493	0.498	0.444	0.501	0.491	0.554	0.541	0.518	0.418	0.495	0.529	0.483	0.522	0.515	0.515	0.551	0.508	0.419	0.444	0.462	0.481	0.477	0.42	0.427	0.42	0.44	0.458	0.443	0.462	0.429	0.473	0.455	0.487	0.464	0.469	0.39
49.2517	0.117	0.119	0.116	0.117	0.121	0.121	0.117	0.121	0.114	0.123	0.119	0.117	0.509	0.495	0.499	0.445	0.503	0.493	0.556	0.543	0.52	0.42	0.497	0.531	0.485	0.524	0.517	0.517	0.553	0.51	0.42	0.445	0.463	0.483	0.479	0.422	0.429	0.421	0.441	0.459	0.444	0.463	0.431	0.474	0.456	0.488	0.467	0.471	0.392
49.4183	0.117	0.119	0.116	0.117	0.121	0.121	0.117	0.121	0.114	0.122	0.119	0.117	0.51	0.497	0.501	0.449	0.505	0.493	0.557	0.544	0.522	0.422	0.499	0.531	0.485	0.525	0.518	0.519	0.553	0.51	0.421	0.446	0.465	0.484	0.48	0.423	0.43	0.422	0.442	0.461	0.446	0.465	0.432	0.475	0.458	0.488	0.468	0.472	0.394
49.585	0.117	0.119	0.116	0.117	0.121	0.121	0.117	0.121	0.115	0.122	0.119	0.117	0.511	0.497	0.501	0.45	0.506	0.495	0.56	0.546	0.522	0.424	0.5	0.533	0.486	0.525	0.519	0.52	0.553	0.513	0.423	0.448	0.467	0.486	0.481	0.424	0.431	0.423	0.444	0.462	0.448	0.466	0.434	0.476	0.459	0.49	0.469	0.473	0.395
49.7517	0.117	0.119	0.116	0.117	0.121	0.12	0.117	0.121	0.115	0.122	0.119	0.117	0.511	0.498	0.502	0.452	0.507	0.497	0.561	0.546	0.524	0.426	0.502	0.534	0.487	0.526	0.521	0.521	0.555	0.514	0.424	0.45	0.468	0.488	0.483	0.425	0.433	0.425	0.445	0.464	0.449	0.467	0.436	0.478	0.461	0.491	0.471	0.475	0.396
49.9183	0.117	0.119	0.116	0.117	0.121	0.121	0.117	0.121	0.114	0.122	0.119	0.117	0.513	0.5	0.503	0.453	0.509	0.499	0.561	0.549	0.525	0.426	0.503	0.535	0.489	0.528	0.521	0.523	0.557	0.516	0.426	0.451	0.47	0.489	0.485	0.427	0.434	0.427	0.447	0.466	0.451	0.469	0.436	0.479	0.462	0.493	0.472	0.478	0.397
50.085	0.117	0.119	0.116	0.117	0.121	0.121	0.117	0.121	0.114	0.122	0.119	0.117	0.514	0.501	0.505	0.455	0.511	0.501	0.564	0.55	0.528	0.43	0.505	0.538	0.49	0.529	0.523	0.525	0.56	0.517	0.427	0.453	0.472	0.491	0.486	0.428	0.436	0.429	0.449	0.467	0.452	0.471	0.439	0.481	0.464	0.495	0.474	0.479	0.398
50.2517	0.117	0.119	0.116	0.117	0.121	0.121	0.117	0.121	0.114	0.122	0.119	0.117	0.517	0.502	0.507	0.459	0.514	0.504	0.566	0.552	0.53	0.431	0.506	0.539	0.492	0.531	0.525	0.527	0.562	0.519	0.429	0.455	0.473	0.493	0.489	0.429	0.439	0.431	0.451	0.469	0.454	0.473	0.44	0.483	0.466	0.497	0.475	0.48	0.4
50.4183	0.117	0.119	0.116	0.117	0.121	0.12	0.117	0.121	0.115	0.123	0.119	0.117	0.516	0.503	0.507	0.46	0.514	0.504	0.567	0.553	0.531	0.433	0.508	0.54	0.492	0.533	0.525	0.528	0.562	0.521	0.43	0.456	0.475	0.494	0.49	0.431	0.44	0.432	0.452	0.47	0.455	0.474	0.442	0.484	0.468	0.498	0.477	0.481	0.401
50.585	0.117	0.119	0.116	0.117	0.121	0.12	0.117	0.121	0.114	0.122	0.119	0.117	0.518	0.504	0.508	0.462	0.514	0.505	0.569	0.554	0.531	0.435	0.51	0.541	0.493	0.532	0.526	0.529	0.564	0.521	0.431	0.458	0.476	0.495	0.491	0.431	0.441	0.433	0.453	0.471	0.457	0.474	0.443	0.485	0.468	0.499	0.478	0.483	0.402
50.7519	0.117	0.119	0.116	0.117	0.121	0.12	0.117	0.121	0.115	0.122	0.119	0.117	0.518	0.505	0.509	0.465	0.515	0.507	0.569	0.555	0.533	0.436	0.509	0.54	0.494	0.533	0.526	0.531	0.566	0.522	0.432	0.459	0.477	0.497	0.492	0.432	0.442	0.435	0.454	0.472	0.457	0.475	0.444	0.485	0.469	0.501	0.479	0.485	0.404
50.9186	0.117	0.119	0.116	0.117	0.121	0.121	0.117	0.121	0.114	0.122	0.119	0.117	0.52	0.506	0.509	0.466	0.518	0.509	0.57	0.556	0.534	0.437	0.511	0.543	0.495	0.534	0.528	0.531	0.567	0.524	0.433	0.46	0.479	0.498	0.494	0.433	0.443	0.436	0.456	0.474	0.459	0.477	0.445	0.488	0.471	0.503	0.481	0.486	0.404
51.0853	0.117	0.119	0.116	0.117	0.121	0.12	0.117	0.121	0.114	0.122	0.119	0.117	0.52	0.508	0.512	0.466	0.52	0.511	0.571	0.558	0.535	0.439	0.512	0.544	0.496	0.535	0.529	0.533	0.569	0.525	0.435	0.462	0.481	0.5	0.496	0.434	0.445	0.438	0.457	0.475	0.461	0.479	0.447	0.489	0.473	0.504	0.482	0.487	0.406
51.2519	0.117	0.119	0.116	0.117	0.121	0.12	0.117	0.121	0.114	0.122	0.119	0.117	0.523	0.51	0.514	0.471	0.522	0.513	0.573	0.559	0.537	0.441	0.515	0.546	0.499	0.538	0.531	0.535	0.571	0.528	0.437	0.464	0.482	0.502	0.497	0.436	0.447	0.439	0.459	0.477	0.462	0.48	0.448	0.491	0.474	0.505	0.484	0.489	0.407
51.4186	0.117	0.119	0.116	0.117	0.121	0.12	0.117	0.121	0.114	0.122	0.119	0.117	0.524	0.511	0.514	0.473	0.524	0.514	0.574	0.561	0.54	0.443	0.516	0.547	0.499	0.54	0.533	0.536	0.572	0.528	0.438	0.466	0.484	0.503	0.499	0.437	0.449	0.442	0.461	0.479	0.464	0.482	0.45	0.492	0.476	0.507	0.485	0.491	0.409
51.5853	0.117	0.119	0.116	0.117	0.121	0.12	0.117	0.121	0.114	0.122	0.119	0.117	0.526	0.512	0.515	0.474	0.524	0.516	0.577	0.561	0.54	0.444	0.517	0.548	0.501	0.54	0.534	0.539	0.574	0.531	0.439	0.467	0.485	0.505	0.5	0.438	0.45	0.443	0.462	0.48	0.465	0.484	0.451	0.493	0.477	0.508	0.487	0.492	0.41
51.7519	0.117	0.119	0.116	0.117	0.121	0.12	0.117	0.121	0.114	0.122	0.119	0.117	0.525	0.511	0.516	0.475	0.525	0.516	0.577	0.563	0.542	0.445	0.517	0.549	0.501	0.54	0.535	0.54	0.574	0.532	0.44	0.468	0.486	0.506	0.502	0.439	0.452	0.444	0.463	0.481	0.467	0.485	0.453	0.495	0.478	0.509	0.488	0.493	0.411
51.9186	0.117	0.119	0.116	0.117	0.121	0.12	0.117	0.121	0.114	0.122	0.119	0.117	0.526	0.513	0.518	0.477	0.527	0.518	0.578	0.563	0.543	0.447	0.519	0.55	0.502	0.543	0.535	0.541	0.576	0.532	0.442	0.469	0.488	0.507	0.503	0.44	0.453	0.446	0.464	0.483	0.468	0.486	0.454	0.496	0.48	0.511	0.49	0.495	0.412
52.0853	0.117	0.119	0.116	0.117	0.121	0.12	0.117	0.121	0.114	0.122	0.119	0.117	0.529	0.515	0.519	0.48	0.528	0.52	0.581	0.566	0.545	0.449	0.521	0.553	0.504	0.544	0.536	0.542	0.578	0.534	0.444	0.471	0.49	0.51	0.505	0.442	0.455	0.448	0.467	0.485	0.47	0.488	0.455	0.498	0.482	0.513	0.492	0.497	0.413
52.2519	0.117	0.119	0.116	0.117	0.121	0.12	0.117	0.121	0.114	0.122	0.119	0.117	0.53	0.516	0.521	0.482	0.531	0.522	0.581	0.567	0.546	0.449	0.523	0.554	0.505	0.545	0.538	0.543	0.579	0.536	0.445	0.473	0.492	0.51	0.507	0.443	0.457	0.449	0.468	0.486	0.471	0.489	0.456	0.5	0.482	0.515	0.493	0.498	0.413
52.4186	0.117	0.119	0.116	0.117	0.121	0.12	0.117	0.121	0.114	0.122	0.119	0.117	0.531	0.517	0.52	0.484	0.533	0.524	0.583	0.569	0.547	0.452	0.524	0.555	0.506	0.546	0.54	0.545	0.582	0.538	0.446	0.474	0.493	0.512	0.508	0.444	0.458	0.451	0.469	0.489	0.473	0.49	0.458	0.5	0.485	0.516	0.495	0.501	0.416
52.5853	0.117	0.119	0.116	0.117	0.121	0.12	0.117	0.121	0.114	0.122	0.119	0.117	0.531	0.519	0.523	0.485	0.534	0.526	0.585	0.571	0.548	0.453	0.525	0.556	0.507	0.548	0.54	0.547	0.582	0.538	0.447	0.476	0.494	0.514	0.509	0.445	0.46	0.453	0.472	0.489	0.475	0.492	0.46	0.501	0.486	0.517	0.495	0.502	0.417
52.7519	0.117	0.119	0.116	0.116	0.121	0.12	0.117	0.121	0.114	0.122	0.119	0.117	0.533	0.518	0.524	0.487	0.534	0.526	0.586	0.571	0.55	0.455	0.526	0.557	0.507	0.547	0.541	0.547	0.584	0.541	0.448	0.477	0.496	0.516	0.511	0.446	0.461	0.453	0.472	0.49	0.475	0.493	0.461	0.503	0.487	0.518	0.497	0.503	0.417
52.9186	0.117	0.119	0.116	0.117	0.121	0.12	0.117	0.121	0.114	0.122	0.119	0.117	0.533	0.52	0.524	0.489	0.535	0.527	0.588	0.572	0.55	0.456	0.528	0.558	0.509	0.549	0.542	0.548	0.584	0.543	0.45	0.478	0.498	0.517	0.513	0.447	0.462	0.455	0.473	0.492	0.476	0.495	0.462	0.504	0.489	0.52	0.499	0.505	0.419
53.0853	0.117	0.119	0.116	0.116	0.121	0.12	0.117	0.121	0.114	0.122	0.119	0.117	0.536	0.521	0.526	0.491	0.537	0.529	0.589	0.574	0.553	0.459	0.529	0.559	0.512	0.55	0.545	0.55	0.587	0.544	0.452	0.48	0.499	0.52	0.514	0.448	0.464	0.457	0.475	0.494	0.478	0.496	0.464	0.506	0.49	0.521	0.5	0.507	0.421
53.2519	0.117	0.119	0.116	0.117	0.121	0.12	0.117	0.121	0.114	0.122	0.119	0.117	0.536	0.523	0.528	0.493	0.54	0.531	0.591	0.576	0.554	0.459	0.531	0.562	0.512	0.553	0.546	0.552	0.59	0.545	0.453	0.482	0.501	0.52	0.516	0.45	0.466	0.458	0.478	0.496	0.48	0.499	0.465	0.507	0.492	0.523	0.502	0.508	0.422
53.4186	0.117	0.119	0.116	0.117	0.121	0.12	0.117	0.121	0.114	0.122	0.119	0.117	0.537	0.523	0.528	0.494	0.54	0.533	0.591	0.576	0.556	0.461	0.532	0.563	0.513	0.554	0.547	0.553	0.589	0.546	0.454	0.483	0.502	0.522	0.517	0.45	0.467	0.46	0.478	0.497	0.481	0.5	0.467	0.509	0.493	0.524	0.503	0.508	0.423
53.5853	0.117	0.119	0.116	0.117	0.121	0.12	0.117	0.121	0.114	0.122	0.119	0.117	0.539	0.525	0.528	0.496	0.542	0.534	0.594	0.578	0.557	0.461	0.533	0.564	0.514	0.554	0.548	0.554	0.592	0.547	0.455	0.484	0.504	0.523	0.518	0.451	0.468	0.462	0.48	0.497	0.482	0.5	0.468	0.509	0.494	0.525	0.504	0.51	0.424
53.7519	0.117	0.119	0.116	0.117	0.121	0.12	0.117	0.121	0.114	0.122	0.119	0.117	0.539	0.525	0.529	0.497	0.543	0.534	0.595	0.579	0.558	0.463	0.535	0.564	0.515	0.555	0.548	0.556	0.592	0.548	0.456	0.485	0.504	0.525	0.521	0.452	0.469	0.463	0.48	0.499	0.484	0.502	0.469	0.511	0.496	0.527	0.506	0.511	0.425
53.9186	0.117	0.119	0.116	0.116	0.121	0.12	0.117	0.121	0.114	0.122	0.119	0.117	0.541	0.526	0.529	0.499	0.544	0.536	0.595	0.58	0.559	0.465	0.535	0.567	0.515	0.555	0.55	0.557	0.594	0.55	0.458	0.487	0.507	0.526	0.522	0.453	0.471	0.464	0.481	0.5	0.485	0.503	0.471	0.512	0.497	0.528	0.507	0.513	0.425
54.0853	0.117	0.119	0.116	0.117	0.121	0.12	0.117	0.121	0.114	0.122	0.119	0.117	0.541	0.526	0.531	0.5	0.546	0.537	0.596	0.58	0.56	0.465	0.536	0.568	0.516	0.557	0.549	0.557	0.594	0.551	0.459	0.488	0.508	0.528	0.523	0.454	0.473	0.466	0.483	0.502	0.487	0.504	0.472	0.513	0.498	0.529	0.508	0.514	0.426
54.2519	0.117	0.119	0.117	0.116	0.121	0.12	0.117	0.121	0.114	0.122	0.119	0.117	0.542	0.528	0.533	0.502	0.547	0.54	0.598	0.583	0.562	0.467	0.538	0.57	0.519	0.558	0.553	0.56	0.597	0.552	0.46	0.49	0.509	0.53	0.525	0.455	0.474	0.467	0.485	0.504	0.488	0.506	0.473	0.515	0.5	0.531	0.51	0.516	0.428
54.4186	0.117	0.119	0.116	0.117	0.12	0.12	0.117	0.121	0.114	0.122	0.119	0.117	0.544	0.53	0.534	0.504	0.549	0.541	0.599	0.585	0.563	0.469	0.54	0.57	0.519	0.56	0.554	0.561	0.598	0.554	0.461	0.492	0.51	0.532	0.527	0.457	0.476	0.469	0.487	0.505	0.49	0.508	0.475	0.517	0.502	0.533	0.512	0.518	0.429
54.5853	0.117	0.119	0.116	0.116	0.121	0.12	0.117	0.12	0.114	0.122	0.119	0.117	0.545	0.531	0.533	0.506	0.551	0.542	0.602	0.587	0.565	0.47	0.541	0.57	0.52	0.561	0.556	0.562	0.599	0.556	0.462	0.493	0.512	0.533	0.528	0.457	0.477	0.471	0.488	0.506	0.491	0.509	0.476	0.518	0.503	0.534	0.513	0.519	0.431
54.7519	0.117	0.119	0.116	0.116	0.121	0.12	0.117	0.12	0.114	0.122	0.119	0.117	0.546	0.53	0.535	0.506	0.551	0.543	0.601	0.586	0.565	0.471	0.542	0.572	0.519	0.561	0.555	0.563	0.599	0.555	0.463	0.495	0.513	0.533	0.528	0.458	0.478	0.471	0.489	0.508	0.492	0.51	0.477	0.518	0.504	0.535	0.514	0.52	0.43
54.9186	0.117	0.119	0.117	0.116	0.12	0.12	0.117	0.12	0.114	0.122	0.119	0.117	0.546	0.531	0.537	0.507	0.553	0.545	0.603	0.587	0.568	0.473	0.543	0.573	0.522	0.563	0.556	0.564	0.6	0.557	0.465	0.496	0.515	0.535	0.53	0.459	0.48	0.473	0.49	0.509	0.494	0.511	0.478	0.52	0.506	0.536	0.516	0.521	0.433
55.0853	0.117	0.119	0.116	0.116	0.12	0.12	0.117	0.12	0.114	0.122	0.119	0.117	0.548	0.532	0.538	0.51	0.554	0.546	0.604	0.588	0.568	0.473	0.544	0.575	0.524	0.564	0.557	0.566	0.603	0.559	0.466	0.497	0.516	0.537	0.532	0.46	0.481	0.475	0.492	0.51	0.495	0.513	0.48	0.522	0.507	0.538	0.517	0.523	0.433
55.2519	0.117	0.119	0.116	0.116	0.12	0.12	0.117	0.12	0.114	0.122	0.119	0.117	0.55	0.535	0.539	0.512	0.557	0.548	0.606	0.59	0.57	0.475	0.546	0.576	0.525	0.566	0.56	0.567	0.605	0.56	0.467	0.499	0.518	0.538	0.534	0.461	0.483	0.476	0.494	0.513	0.497	0.515	0.482	0.524	0.509	0.54	0.519	0.524	0.436
55.4186	0.116	0.119	0.116	0.116	0.12	0.12	0.117	0.12	0.114	0.122	0.119	0.117	0.551	0.536	0.538	0.513	0.557	0.55	0.608	0.592	0.572	0.478	0.548	0.577	0.526	0.567	0.561	0.569	0.607	0.562	0.469	0.501	0.519	0.54	0.536	0.463	0.485	0.478	0.495	0.514	0.498	0.516	0.483	0.525	0.51	0.542	0.521	0.526	0.437
55.5853	0.116	0.119	0.116	0.116	0.121	0.12	0.117	0.12	0.114	0.122	0.119	0.117	0.551	0.538	0.54	0.515	0.559	0.551	0.609	0.593	0.573	0.478	0.549	0.579	0.527	0.567	0.561	0.57	0.606	0.563	0.47	0.502	0.521	0.542	0.537	0.463	0.486	0.479	0.496	0.514	0.499	0.518	0.484	0.526	0.512	0.542	0.522	0.527	0.437
55.7519	0.116	0.119	0.116	0.116	0.121	0.12	0.117	0.12	0.114	0.122	0.119	0.117	0.552	0.536	0.541	0.516	0.56	0.551	0.609	0.593	0.573	0.479	0.55	0.579	0.528	0.568	0.562	0.571	0.607	0.565	0.47	0.503	0.522	0.542	0.538	0.465	0.487	0.48	0.497	0.516	0.5	0.518	0.485	0.527	0.513	0.543	0.522	0.53	0.439
55.9186	0.116	0.119	0.116	0.116	0.121	0.12	0.117	0.12	0.114	0.121	0.119	0.117	0.553	0.538	0.542	0.518	0.561	0.554	0.612	0.595	0.574	0.48	0.551	0.58	0.528	0.569	0.563	0.572	0.609	0.565	0.471	0.505	0.524	0.543	0.539	0.466	0.488	0.481	0.499	0.517	0.502	0.52	0.487	0.528	0.514	0.545	0.523	0.53	0.44
56.0853	0.116	0.119	0.116	0.116	0.12	0.12	0.117	0.12	0.114	0.121	0.119	0.117	0.555	0.539	0.542	0.519	0.563	0.554	0.612	0.596	0.577	0.481	0.552	0.581	0.529	0.569	0.564	0.573	0.61	0.566	0.473	0.506	0.525	0.546	0.541	0.466	0.49	0.483	0.5	0.519	0.503	0.521	0.488	0.529	0.516	0.546	0.525	0.531	0.44
56.2522	0.117	0.119	0.116	0.116	0.12	0.12	0.117	0.12	0.114	0.121	0.119	0.117	0.555	0.54	0.544	0.521	0.564	0.556	0.614	0.598	0.579	0.483	0.553	0.583	0.531	0.574	0.567	0.575	0.614	0.568	0.474	0.507	0.527	0.547	0.542	0.468	0.492	0.484	0.502	0.521	0.505	0.522	0.49	0.531	0.517	0.547	0.527	0.533	0.442
56.4189	0.116	0.119	0.116	0.116	0.121	0.12	0.117	0.12	0.114	0.122	0.119	0.117	0.556	0.54	0.545	0.523	0.566	0.558	0.615	0.6	0.578	0.485	0.555	0.584	0.531	0.573	0.567	0.576	0.612	0.569	0.476	0.509	0.528	0.549	0.544	0.469	0.493	0.485	0.503	0.522	0.506	0.524	0.492	0.532	0.519	0.549	0.528	0.534	0.443
56.5856	0.116	0.119	0.116	0.116	0.121	0.12	0.117	0.12	0.114	0.122	0.119	0.117	0.557	0.541	0.545	0.525	0.567	0.559	0.615	0.6	0.579	0.485	0.555	0.585	0.532	0.573	0.568	0.576	0.614	0.568	0.476	0.51	0.53	0.55	0.545	0.469	0.494	0.487	0.504	0.523	0.508	0.525	0.492	0.533	0.52	0.55	0.529	0.535	0.444
56.7522	0.116	0.119	0.116	0.116	0.121	0.12	0.117	0.12	0.114	0.122	0.119	0.117	0.558	0.542	0.546	0.525	0.568	0.559	0.618	0.601	0.581	0.486	0.556	0.586	0.534	0.574	0.568	0.578	0.615	0.57	0.477	0.511	0.53	0.551	0.547	0.471	0.495	0.489	0.505	0.524	0.508	0.526	0.493	0.534	0.521	0.551	0.53	0.537	0.444
56.9189	0.116	0.119	0.116	0.116	0.12	0.12	0.117	0.12	0.114	0.121	0.119	0.117	0.558	0.544	0.548	0.526	0.57	0.562	0.618	0.602	0.582	0.488	0.557	0.586	0.536	0.576	0.569	0.579	0.617	0.572	0.479	0.513	0.532	0.553	0.548	0.471	0.497	0.489	0.507	0.526	0.51	0.528	0.494	0.535	0.522	0.552	0.531	0.538	0.446
57.0856	0.116	0.119	0.116	0.117	0.12	0.12	0.117	0.12	0.114	0.121	0.119	0.117	0.559	0.545	0.548	0.527	0.57	0.562	0.621	0.602	0.582	0.489	0.558	0.588	0.536	0.576	0.57	0.579	0.619	0.573	0.48	0.514	0.533	0.554	0.549	0.472	0.498	0.491	0.508	0.527	0.511	0.529	0.496	0.537	0.524	0.553	0.533	0.539	0.446
57.2522	0.116	0.119	0.116	0.116	0.12	0.12	0.117	0.12	0.114	0.121	0.119	0.117	0.561	0.545	0.55	0.53	0.573	0.564	0.621	0.604	0.585	0.49	0.56	0.59	0.538	0.579	0.573	0.582	0.621	0.575	0.481	0.516	0.535	0.556	0.55	0.473	0.501	0.493	0.51	0.529	0.513	0.531	0.497	0.538	0.525	0.556	0.535	0.541	0.449
57.4189	0.116	0.118	0.116	0.117	0.12	0.12	0.117	0.12	0.114	0.121	0.119	0.117	0.562	0.547	0.551	0.531	0.574	0.566	0.623	0.607	0.586	0.491	0.561	0.592	0.539	0.58	0.573	0.584	0.622	0.576	0.482	0.518	0.536	0.557	0.552	0.475	0.502	0.494	0.512	0.53	0.514	0.532	0.499	0.54	0.527	0.556	0.537	0.542	0.45
57.5856	0.116	0.119	0.116	0.116	0.12	0.12	0.117	0.12	0.114	0.121	0.119	0.117	0.562	0.548	0.551	0.532	0.575	0.566	0.623	0.607	0.587	0.493	0.561	0.592	0.539	0.58	0.574	0.585	0.622	0.577	0.483	0.519	0.538	0.559	0.554	0.474	0.503	0.496	0.512	0.531	0.516	0.533	0.5	0.541	0.527	0.558	0.537	0.543	0.451
57.7522	0.116	0.119	0.116	0.116	0.12	0.12	0.117	0.12	0.114	0.121	0.119	0.117	0.563	0.547	0.552	0.533	0.575	0.568	0.624	0.608	0.588	0.493	0.564	0.593	0.541	0.581	0.574	0.585	0.623	0.578	0.484	0.52	0.539	0.56	0.555	0.476	0.504	0.497	0.513	0.533	0.517	0.534	0.501	0.542	0.529	0.559	0.539	0.545	0.451
57.9189	0.116	0.119	0.116	0.116	0.121	0.12	0.117	0.12	0.114	0.121	0.119	0.117	0.564	0.548	0.553	0.535	0.577	0.569	0.625	0.609	0.589	0.495	0.564	0.592	0.54	0.582	0.576	0.586	0.624	0.579	0.485	0.52	0.54	0.56	0.556	0.477	0.505	0.498	0.515	0.533	0.518	0.536	0.502	0.543	0.531	0.56	0.54	0.546	0.452
58.0856	0.116	0.119	0.116	0.116	0.12	0.12	0.117	0.12	0.114	0.121	0.119	0.117	0.565	0.55	0.555	0.536	0.578	0.57	0.627	0.61	0.591	0.497	0.566	0.594	0.542	0.583	0.578	0.587	0.626	0.58	0.486	0.522	0.542	0.563	0.557	0.478	0.507	0.5	0.516	0.535	0.519	0.537	0.504	0.544	0.532	0.561	0.54	0.548	0.454
58.2522	0.116	0.119	0.116	0.116	0.12	0.12	0.117	0.12	0.114	0.121	0.119	0.117	0.567	0.551	0.554	0.538	0.58	0.572	0.628	0.612	0.592	0.498	0.567	0.596	0.543	0.584	0.579	0.588	0.629	0.582	0.487	0.524	0.543	0.564	0.559	0.478	0.509	0.501	0.518	0.537	0.52	0.538	0.505	0.546	0.533	0.563	0.543	0.549	0.455
58.4189	0.116	0.119	0.116	0.116	0.12	0.12	0.117	0.12	0.114	0.121	0.119	0.117	0.567	0.552	0.555	0.539	0.581	0.574	0.629	0.613	0.593	0.499	0.568	0.597	0.544	0.586	0.581	0.589	0.628	0.584	0.489	0.525	0.544	0.565	0.561	0.479	0.51	0.503	0.519	0.539	0.522	0.54	0.506	0.547	0.535	0.565	0.544	0.551	0.456
58.5856	0.116	0.119	0.116	0.116	0.12	0.12	0.117	0.12	0.114	0.121	0.119	0.117	0.569	0.554	0.557	0.541	0.583	0.575	0.63	0.614	0.594	0.5	0.57	0.597	0.545	0.586	0.581	0.59	0.629	0.584	0.49	0.527	0.545	0.567	0.562	0.481	0.511	0.504	0.52	0.539	0.523	0.541	0.507	0.548	0.536	0.565	0.545	0.552	0.458
58.7522	0.116	0.119	0.116	0.116	0.12	0.12	0.117	0.12	0.114	0.121	0.119	0.117	0.568	0.553	0.558	0.542	0.582	0.575	0.632	0.615	0.595	0.501	0.57	0.6	0.546	0.586	0.582	0.591	0.631	0.585	0.491	0.528	0.547	0.568	0.563	0.481	0.512	0.505	0.522	0.541	0.524	0.542	0.509	0.549	0.537	0.567	0.546	0.553	0.457
58.9189	0.116	0.119	0.116	0.116	0.12	0.12	0.117	0.12	0.114	0.121	0.118	0.117	0.57	0.554	0.558	0.543	0.584	0.577	0.633	0.616	0.597	0.502	0.571	0.6	0.546	0.587	0.582	0.592	0.631	0.587	0.491	0.529	0.548	0.569	0.564	0.482	0.513	0.507	0.523	0.541	0.525	0.543	0.51	0.551	0.539	0.567	0.547	0.554	0.458
59.0856	0.116	0.118	0.116	0.116	0.12	0.12	0.117	0.12	0.114	0.121	0.118	0.117	0.571	0.556	0.56	0.544	0.587	0.579	0.635	0.618	0.598	0.504	0.573	0.601	0.548	0.589	0.584	0.594	0.632	0.588	0.493	0.531	0.549	0.571	0.566	0.483	0.515	0.508	0.525	0.543	0.526	0.544	0.511	0.551	0.54	0.569	0.549	0.556	0.46
59.2522	0.116	0.118	0.116	0.116	0.12	0.12	0.117	0.12	0.114	0.121	0.119	0.117	0.571	0.556	0.56	0.545	0.587	0.58	0.636	0.618	0.599	0.504	0.574	0.603	0.549	0.591	0.585	0.595	0.635	0.589	0.494	0.532	0.551	0.572	0.568	0.485	0.517	0.51	0.527	0.544	0.528	0.546	0.513	0.553	0.541	0.57	0.55	0.557	0.461
59.4189	0.116	0.118	0.116	0.116	0.12	0.12	0.117	0.12	0.114	0.121	0.118	0.117	0.573	0.557	0.561	0.548	0.589	0.581	0.637	0.62	0.6	0.505	0.576	0.603	0.55	0.592	0.587	0.597	0.636	0.589	0.495	0.533	0.552	0.574	0.569	0.485	0.518	0.511	0.528	0.546	0.53	0.547	0.513	0.554	0.542	0.572	0.552	0.559	0.463
59.5856	0.116	0.119	0.116	0.116	0.121	0.12	0.117	0.12	0.114	0.121	0.118	0.117	0.573	0.557	0.562	0.549	0.59	0.581	0.639	0.62	0.602	0.507	0.575	0.604	0.551	0.592	0.587	0.597	0.636	0.591	0.496	0.534	0.553	0.575	0.57	0.486	0.519	0.512	0.528	0.546	0.531	0.549	0.515	0.555	0.543	0.573	0.553	0.56	0.463
59.7522	0.116	0.118	0.116	0.116	0.12	0.12	0.117	0.12	0.114	0.121	0.118	0.117	0.575	0.558	0.563	0.55	0.59	0.583	0.639	0.622	0.602	0.508	0.577	0.605	0.552	0.593	0.588	0.598	0.638	0.592	0.497	0.536	0.555	0.576	0.571	0.486	0.521	0.514	0.529	0.548	0.532	0.549	0.516	0.556	0.544	0.574	0.554	0.56	0.464
59.9189	0.116	0.118	0.116	0.116	0.12	0.12	0.117	0.12	0.114	0.121	0.118	0.117	0.577	0.559	0.564	0.552	0.591	0.584	0.64	0.623	0.603	0.509	0.577	0.607	0.553	0.594	0.589	0.6	0.638	0.593	0.498	0.537	0.556	0.577	0.573	0.487	0.521	0.515	0.531	0.549	0.533	0.551	0.518	0.557	0.546	0.575	0.555	0.563	0.465
60.0856	0.116	0.118	0.115	0.116	0.12	0.12	0.117	0.12	0.114	0.121	0.118	0.117	0.576	0.56	0.565	0.554	0.593	0.586	0.642	0.624	0.605	0.51	0.578	0.607	0.554	0.594	0.589	0.601	0.64	0.595	0.499	0.538	0.558	0.579	0.575	0.488	0.523	0.516	0.532	0.55	0.534	0.552	0.519	0.559	0.547	0.576	0.557	0.564	0.465
60.2522	0.116	0.118	0.115	0.116	0.12	0.12	0.117	0.12	0.114	0.121	0.118	0.117	0.577	0.561	0.566	0.554	0.593	0.587	0.643	0.625	0.606	0.512	0.58	0.609	0.554	0.595	0.591	0.601	0.641	0.595	0.501	0.54	0.559	0.58	0.576	0.49	0.524	0.518	0.534	0.552	0.536	0.554	0.521	0.56	0.548	0.578	0.558	0.565	0.467
60.4189	0.116	0.118	0.115	0.116	0.12	0.12	0.117	0.12	0.114	0.121	0.118	0.117	0.579	0.563	0.566	0.556	0.596	0.588	0.643	0.626	0.607	0.513	0.581	0.61	0.556	0.597	0.592	0.604	0.643	0.596	0.501	0.542	0.56	0.581	0.576	0.49	0.525	0.52	0.535	0.553	0.538	0.555	0.521	0.561	0.55	0.58	0.559	0.566	0.468
60.5856	0.116	0.119	0.116	0.116	0.12	0.12	0.117	0.12	0.114	0.121	0.119	0.117	0.578	0.562	0.567	0.557	0.596	0.59	0.645	0.626	0.609	0.513	0.582	0.612	0.557	0.597	0.593	0.604	0.643	0.597	0.502	0.543	0.561	0.582	0.578	0.492	0.527	0.52	0.536	0.554	0.538	0.556	0.523	0.562	0.551	0.579	0.56	0.567	0.469
60.7522	0.116	0.118	0.116	0.116	0.12	0.12	0.117	0.12	0.114	0.121	0.118	0.117	0.578	0.562	0.567	0.558	0.598	0.589	0.645	0.628	0.609	0.514	0.583	0.611	0.557	0.598	0.593	0.604	0.642	0.598	0.503	0.544	0.563	0.584	0.579	0.492	0.527	0.521	0.536	0.555	0.538	0.557	0.523	0.563	0.552	0.58	0.561	0.568	0.469
60.9189	0.116	0.118	0.116	0.116	0.12	0.12	0.117	0.12	0.114	0.121	0.118	0.117	0.579	0.562	0.567	0.558	0.597	0.59	0.646	0.629	0.61	0.514	0.584	0.611	0.556	0.599	0.594	0.604	0.644	0.599	0.504	0.544	0.563	0.585	0.58	0.493	0.528	0.522	0.538	0.556	0.54	0.558	0.524	0.564	0.553	0.582	0.563	0.569	0.47
61.0856	0.116	0.118	0.116	0.116	0.12	0.12	0.117	0.12	0.114	0.121	0.118	0.117	0.581	0.565	0.569	0.56	0.6	0.591	0.648	0.63	0.611	0.516	0.585	0.613	0.56	0.601	0.596	0.607	0.646	0.6	0.505	0.546	0.565	0.586	0.581	0.493	0.531	0.524	0.539	0.558	0.542	0.56	0.526	0.565	0.554	0.583	0.564	0.571	0.471
61.2522	0.116	0.118	0.115	0.116	0.12	0.12	0.117	0.12	0.114	0.121	0.118	0.117	0.58	0.565	0.569	0.56	0.601	0.593	0.65	0.631	0.612	0.518	0.585	0.614	0.559	0.601	0.596	0.608	0.647	0.601	0.506	0.547	0.567	0.588	0.582	0.494	0.532	0.525	0.541	0.559	0.543	0.56	0.527	0.566	0.556	0.584	0.565	0.572	0.472
61.4189	0.116	0.118	0.115	0.116	0.12	0.12	0.117	0.12	0.114	0.121	0.118	0.117	0.583	0.567	0.571	0.563	0.603	0.594	0.65	0.632	0.614	0.519	0.587	0.616	0.562	0.603	0.597	0.609	0.649	0.603	0.507	0.549	0.568	0.589	0.584	0.495	0.533	0.528	0.542	0.561	0.545	0.562	0.528	0.567	0.557	0.585	0.566	0.574	0.474
61.5856	0.116	0.118	0.116	0.116	0.12	0.12	0.117	0.12	0.114	0.121	0.118	0.117	0.585	0.567	0.571	0.565	0.604	0.597	0.652	0.633	0.615	0.519	0.589	0.617	0.563	0.603	0.599	0.61	0.65	0.604	0.509	0.55	0.569	0.59	0.586	0.496	0.535	0.528	0.544	0.562	0.546	0.563	0.529	0.569	0.559	0.587	0.568	0.575	0.474
61.7522	0.116	0.118	0.116	0.116	0.12	0.12	0.117	0.12	0.114	0.121	0.118	0.117	0.584	0.567	0.572	0.566	0.605	0.597	0.653	0.635	0.616	0.52	0.59	0.617	0.563	0.604	0.599	0.61	0.65	0.604	0.509	0.551	0.57	0.592	0.587	0.497	0.536	0.529	0.545	0.563	0.546	0.564	0.531	0.569	0.559	0.588	0.568	0.577	0.476
61.9189	0.116	0.118	0.116	0.116	0.12	0.12	0.117	0.12	0.114	0.121	0.118	0.117	0.585	0.568	0.573	0.566	0.605	0.596	0.653	0.635	0.617	0.521	0.59	0.618	0.563	0.604	0.6	0.611	0.65	0.604	0.51	0.552	0.571	0.593	0.587	0.497	0.536	0.53	0.545	0.564	0.547	0.565	0.532	0.57	0.561	0.588	0.569	0.576	0.476
62.0856	0.116	0.118	0.116	0.116	0.12	0.12	0.117	0.12	0.114	0.121	0.118	0.117	0.586	0.569	0.574	0.567	0.606	0.599	0.655	0.636	0.617	0.523	0.592	0.619	0.565	0.607	0.602	0.613	0.653	0.606	0.511	0.554	0.573	0.594	0.589	0.499	0.538	0.532	0.546	0.565	0.549	0.567	0.532	0.572	0.561	0.59	0.571	0.578	0.478
62.2522	0.116	0.118	0.115	0.116	0.12	0.12	0.117	0.12	0.114	0.121	0.118	0.117	0.587	0.57	0.575	0.569	0.608	0.6	0.657	0.637	0.619	0.524	0.592	0.62	0.565	0.608	0.601	0.614	0.653	0.607	0.512	0.556	0.574	0.595	0.591	0.499	0.54	0.533	0.548	0.566	0.55	0.567	0.534	0.573	0.563	0.59	0.572	0.579	0.478
62.4189	0.116	0.118	0.115	0.116	0.12	0.12	0.116	0.12	0.114	0.121	0.118	0.117	0.587	0.572	0.575	0.57	0.61	0.602	0.657	0.638	0.621	0.525	0.593	0.622	0.567	0.609	0.604	0.616	0.656	0.609	0.513	0.557	0.575	0.597	0.591	0.5	0.541	0.534	0.549	0.568	0.552	0.569	0.535	0.575	0.565	0.592	0.573	0.581	0.48
62.5856	0.116	0.118	0.115	0.116	0.12	0.12	0.116	0.12	0.113	0.121	0.118	0.117	0.589	0.572	0.576	0.573	0.611	0.604	0.659	0.64	0.622	0.527	0.595	0.623	0.568	0.611	0.605	0.617	0.658	0.611	0.514	0.558	0.576	0.598	0.594	0.501	0.543	0.536	0.551	0.569	0.553	0.571	0.537	0.575	0.566	0.594	0.575	0.583	0.482
62.7522	0.116	0.118	0.115	0.116	0.12	0.12	0.117	0.12	0.114	0.121	0.118	0.117	0.589	0.574	0.577	0.574	0.612	0.605	0.659	0.64	0.623	0.528	0.597	0.624	0.569	0.611	0.606	0.617	0.658	0.611	0.515	0.559	0.578	0.6	0.594	0.501	0.543	0.537	0.552	0.571	0.554	0.572	0.538	0.577	0.567	0.595	0.576	0.584	0.482
62.9189	0.116	0.118	0.116	0.116	0.12	0.12	0.117	0.12	0.114	0.121	0.118	0.117	0.59	0.574	0.577	0.574	0.613	0.604	0.659	0.641	0.624	0.528	0.596	0.624	0.569	0.611	0.606	0.619	0.658	0.611	0.516	0.56	0.578	0.601	0.596	0.503	0.545	0.538	0.553	0.572	0.556	0.573	0.539	0.578	0.569	0.596	0.577	0.584	0.483
63.0858	0.116	0.118	0.115	0.116	0.12	0.12	0.116	0.12	0.114	0.121	0.118	0.117	0.591	0.575	0.578	0.576	0.615	0.606	0.662	0.642	0.625	0.529	0.598	0.625	0.571	0.613	0.607	0.618	0.66	0.614	0.517	0.562	0.58	0.602	0.597	0.503	0.546	0.54	0.554	0.573	0.556	0.574	0.54	0.579	0.569	0.597	0.578	0.586	0.484
63.2525	0.116	0.118	0.115	0.116	0.12	0.12	0.117	0.12	0.114	0.121	0.118	0.117	0.591	0.575	0.579	0.575	0.615	0.607	0.663	0.643	0.625	0.53	0.598	0.624	0.571	0.613	0.608	0.62	0.66	0.613	0.518	0.562	0.581	0.603	0.598	0.504	0.547	0.54	0.555	0.573	0.558	0.575	0.542	0.579	0.571	0.598	0.58	0.586	0.484
63.4192	0.116	0.118	0.115	0.116	0.12	0.12	0.116	0.12	0.113	0.121	0.118	0.117	0.593	0.576	0.58	0.579	0.616	0.609	0.665	0.645	0.627	0.532	0.599	0.627	0.573	0.615	0.609	0.622	0.663	0.615	0.519	0.564	0.582	0.605	0.6	0.505	0.549	0.542	0.557	0.575	0.559	0.576	0.542	0.581	0.571	0.6	0.581	0.588	0.486
63.5858	0.116	0.118	0.115	0.116	0.12	0.12	0.116	0.12	0.113	0.121	0.118	0.117	0.593	0.577	0.58	0.579	0.617	0.61	0.665	0.646	0.628	0.533	0.6	0.627	0.573	0.615	0.611	0.623	0.662	0.617	0.52	0.565	0.584	0.606	0.6	0.506	0.55	0.543	0.557	0.576	0.559	0.577	0.544	0.582	0.573	0.6	0.582	0.589	0.487
63.7525	0.116	0.118	0.115	0.116	0.12	0.12	0.117	0.12	0.114	0.121	0.118	0.117	0.594	0.576	0.58	0.579	0.618	0.611	0.666	0.647	0.628	0.533	0.601	0.629	0.575	0.616	0.611	0.623	0.663	0.616	0.52	0.566	0.585	0.606	0.601	0.506	0.551	0.544	0.559	0.578	0.561	0.578	0.544	0.582	0.574	0.6	0.582	0.59	0.488
63.9192	0.116	0.118	0.115	0.116	0.12	0.12	0.117	0.12	0.114	0.121	0.118	0.117	0.593	0.578	0.581	0.581	0.619	0.611	0.667	0.648	0.629	0.534	0.602	0.63	0.575	0.617	0.611	0.623	0.663	0.617	0.521	0.567	0.586	0.607	0.602	0.507	0.552	0.545	0.56	0.578	0.562	0.579	0.546	0.583	0.574	0.601	0.584	0.591	0.488
64.0858	0.116	0.118	0.115	0.116	0.12	0.12	0.116	0.12	0.114	0.12	0.118	0.117	0.595	0.579	0.581	0.582	0.621	0.613	0.668	0.649	0.631	0.534	0.603	0.629	0.575	0.617	0.612	0.624	0.665	0.617	0.522	0.568	0.587	0.608	0.603	0.507	0.554	0.546	0.561	0.579	0.564	0.58	0.547	0.584	0.576	0.602	0.584	0.592	0.489
64.2525	0.116	0.118	0.115	0.116	0.12	0.12	0.116	0.12	0.114	0.121	0.118	0.117	0.595	0.578	0.583	0.583	0.62	0.613	0.669	0.648	0.631	0.535	0.604	0.632	0.577	0.617	0.614	0.625	0.666	0.619	0.523	0.57	0.588	0.61	0.604	0.508	0.555	0.548	0.562	0.58	0.564	0.581	0.548	0.586	0.578	0.604	0.587	0.594	0.49
64.4192	0.116	0.118	0.115	0.116	0.12	0.12	0.116	0.12	0.113	0.12	0.118	0.117	0.596	0.58	0.583	0.585	0.622	0.615	0.67	0.651	0.633	0.538	0.605	0.632	0.577	0.62	0.615	0.626	0.667	0.62	0.524	0.571	0.589	0.612	0.605	0.509	0.556	0.55	0.563	0.582	0.565	0.583	0.549	0.587	0.578	0.605	0.587	0.596	0.491
64.5858	0.116	0.118	0.115	0.116	0.12	0.12	0.116	0.12	0.113	0.121	0.118	0.117	0.597	0.58	0.585	0.587	0.623	0.616	0.672	0.652	0.634	0.538	0.607	0.633	0.579	0.62	0.616	0.628	0.669	0.622	0.525	0.572	0.591	0.612	0.607	0.51	0.557	0.551	0.565	0.584	0.566	0.583	0.55	0.587	0.58	0.607	0.589	0.597	0.492
64.7525	0.116	0.118	0.115	0.116	0.12	0.12	0.117	0.12	0.114	0.121	0.118	0.117	0.597	0.581	0.586	0.587	0.624	0.618	0.671	0.653	0.634	0.539	0.608	0.635	0.579	0.621	0.616	0.629	0.669	0.623	0.525	0.574	0.592	0.613	0.608	0.51	0.557	0.552	0.566	0.584	0.568	0.584	0.551	0.589	0.581	0.607	0.589	0.597	0.493
64.9192	0.116	0.118	0.115	0.116	0.12	0.12	0.117	0.12	0.114	0.121	0.118	0.117	0.599	0.582	0.585	0.589	0.625	0.617	0.674	0.653	0.636	0.539	0.609	0.634	0.58	0.621	0.617	0.629	0.67	0.622	0.527	0.574	0.593	0.615	0.61	0.512	0.559	0.553	0.566	0.585	0.568	0.586	0.552	0.589	0.582	0.609	0.591	0.598	0.494
65.0858	0.116	0.118	0.115	0.116	0.12	0.12	0.117	0.12	0.113	0.12	0.118	0.117	0.599	0.583	0.587	0.589	0.627	0.619	0.675	0.655	0.638	0.541	0.609	0.637	0.581	0.623	0.62	0.63	0.672	0.624	0.528	0.576	0.594	0.616	0.61	0.512	0.561	0.555	0.568	0.586	0.57	0.587	0.553	0.59	0.584	0.609	0.591	0.6	0.496
65.2525	0.116	0.118	0.115	0.116	0.12	0.12	0.116	0.12	0.114	0.12	0.118	0.117	0.601	0.584	0.588	0.591	0.627	0.621	0.675	0.655	0.637	0.542	0.61	0.638	0.582	0.623	0.619	0.631	0.672	0.626	0.529	0.577	0.596	0.617	0.612	0.513	0.562	0.555	0.569	0.587	0.572	0.588	0.555	0.592	0.584	0.611	0.593	0.6	0.496
65.4192	0.116	0.118	0.115	0.116	0.12	0.12	0.116	0.12	0.113	0.12	0.118	0.117	0.602	0.585	0.589	0.593	0.63	0.623	0.678	0.657	0.639	0.544	0.612	0.639	0.583	0.626	0.621	0.632	0.675	0.626	0.53	0.578	0.598	0.619	0.614	0.514	0.564	0.558	0.571	0.589	0.573	0.59	0.556	0.593	0.586	0.613	0.593	0.602	0.497
65.5858	0.116	0.118	0.115	0.116	0.121	0.12	0.117	0.12	0.114	0.121	0.118	0.117	0.601	0.585	0.588	0.593	0.63	0.624	0.678	0.659	0.642	0.544	0.613	0.639	0.583	0.625	0.622	0.633	0.674	0.628	0.53	0.579	0.598	0.62	0.614	0.515	0.565	0.558	0.571	0.59	0.573	0.59	0.557	0.593	0.587	0.613	0.594	0.604	0.499
65.7525	0.116	0.118	0.115	0.116	0.121	0.12	0.117	0.12	0.114	0.12	0.118	0.117	0.602	0.585	0.59	0.594	0.631	0.622	0.679	0.658	0.641	0.545	0.613	0.64	0.583	0.627	0.621	0.632	0.675	0.627	0.531	0.58	0.599	0.621	0.615	0.515	0.565	0.559	0.572	0.591	0.574	0.591	0.558	0.595	0.587	0.613	0.596	0.604	0.499
65.9192	0.116	0.118	0.115	0.116	0.121	0.12	0.117	0.12	0.114	0.121	0.118	0.117	0.602	0.585	0.59	0.596	0.63	0.624	0.68	0.659	0.642	0.545	0.613	0.64	0.585	0.627	0.623	0.633	0.675	0.628	0.532	0.581	0.6	0.622	0.616	0.516	0.566	0.56	0.573	0.592	0.575	0.592	0.559	0.596	0.588	0.614	0.597	0.605	0.499
66.0858	0.116	0.118	0.115	0.116	0.12	0.12	0.116	0.12	0.113	0.12	0.118	0.117	0.603	0.587	0.59	0.597	0.633	0.625	0.68	0.661	0.642	0.547	0.614	0.641	0.586	0.628	0.623	0.635	0.677	0.63	0.533	0.583	0.601	0.622	0.617	0.516	0.568	0.562	0.575	0.593	0.577	0.593	0.559	0.596	0.59	0.616	0.597	0.607	0.5
66.2525	0.116	0.118	0.115	0.116	0.12	0.12	0.116	0.12	0.113	0.12	0.118	0.117	0.603	0.587	0.592	0.597	0.633	0.627	0.682	0.661	0.644	0.547	0.615	0.642	0.587	0.629	0.624	0.635	0.678	0.63	0.534	0.584	0.602	0.624	0.619	0.517	0.569	0.563	0.576	0.594	0.578	0.594	0.561	0.597	0.591	0.616	0.599	0.608	0.501
66.4192	0.116	0.118	0.115	0.116	0.12	0.12	0.116	0.12	0.113	0.12	0.118	0.117	0.606	0.589	0.591	0.598	0.635	0.628	0.683	0.662	0.645	0.549	0.618	0.643	0.588	0.632	0.626	0.639	0.68	0.632	0.534	0.585	0.603	0.626	0.62	0.518	0.571	0.565	0.577	0.596	0.579	0.595	0.562	0.599	0.593	0.618	0.601	0.609	0.503
66.5858	0.116	0.118	0.115	0.116	0.12	0.12	0.116	0.12	0.113	0.12	0.118	0.117	0.606	0.589	0.594	0.6	0.636	0.631	0.684	0.664	0.647	0.55	0.62	0.644	0.589	0.631	0.627	0.639	0.681	0.632	0.535	0.587	0.605	0.626	0.621	0.519	0.571	0.565	0.579	0.596	0.581	0.597	0.563	0.6	0.593	0.619	0.601	0.61	0.504
66.7525	0.116	0.118	0.115	0.116	0.12	0.12	0.116	0.12	0.113	0.12	0.118	0.117	0.606	0.588	0.593	0.6	0.636	0.629	0.684	0.664	0.647	0.551	0.618	0.644	0.59	0.631	0.627	0.639	0.68	0.633	0.536	0.587	0.605	0.627	0.621	0.519	0.571	0.566	0.579	0.597	0.581	0.597	0.564	0.6	0.594	0.619	0.602	0.611	0.505
66.9192	0.116	0.118	0.115	0.116	0.121	0.119	0.116	0.12	0.113	0.12	0.118	0.117	0.607	0.59	0.593	0.602	0.637	0.63	0.685	0.664	0.647	0.551	0.619	0.645	0.59	0.632	0.627	0.639	0.681	0.633	0.536	0.588	0.606	0.627	0.622	0.519	0.574	0.567	0.58	0.598	0.581	0.598	0.565	0.602	0.595	0.62	0.602	0.611	0.505
67.0858	0.116	0.118	0.115	0.116	0.12	0.12	0.116	0.12	0.113	0.12	0.118	0.116	0.607	0.59	0.595	0.603	0.638	0.631	0.685	0.665	0.647	0.553	0.62	0.646	0.59	0.632	0.628	0.641	0.682	0.635	0.537	0.589	0.608	0.629	0.624	0.52	0.575	0.568	0.581	0.599	0.583	0.599	0.567	0.602	0.596	0.621	0.604	0.612	0.506
67.2525	0.116	0.118	0.115	0.116	0.12	0.12	0.116	0.12	0.113	0.12	0.118	0.116	0.609	0.592	0.596	0.605	0.641	0.632	0.689	0.667	0.65	0.554	0.621	0.649	0.592	0.634	0.629	0.643	0.685	0.637	0.539	0.591	0.609	0.631	0.625	0.522	0.577	0.571	0.583	0.601	0.585	0.602	0.568	0.603	0.597	0.623	0.606	0.614	0.508
67.4192	0.116	0.118	0.115	0.116	0.12	0.12	0.116	0.12	0.113	0.12	0.118	0.116	0.609	0.594	0.596	0.606	0.642	0.634	0.689	0.669	0.652	0.555	0.623	0.65	0.593	0.635	0.632	0.643	0.684	0.637	0.539	0.592	0.61	0.632	0.627	0.523	0.578	0.572	0.584	0.602	0.585	0.601	0.569	0.605	0.599	0.624	0.606	0.616	0.508
67.5858	0.116	0.118	0.115	0.116	0.121	0.12	0.116	0.12	0.113	0.12	0.118	0.116	0.61	0.593	0.596	0.608	0.642	0.635	0.689	0.669	0.652	0.556	0.623	0.649	0.594	0.636	0.632	0.643	0.686	0.637	0.54	0.593	0.611	0.632	0.627	0.522	0.578	0.572	0.585	0.603	0.586	0.602	0.57	0.605	0.599	0.624	0.607	0.616	0.509
67.7525	0.116	0.118	0.115	0.116	0.121	0.119	0.117	0.12	0.113	0.12	0.118	0.117	0.61	0.594	0.597	0.608	0.642	0.635	0.69	0.669	0.652	0.556	0.623	0.649	0.594	0.636	0.631	0.645	0.685	0.639	0.54	0.594	0.612	0.634	0.628	0.523	0.579	0.573	0.585	0.604	0.587	0.603	0.571	0.605	0.6	0.625	0.608	0.617	0.509
67.9192	0.116	0.118	0.115	0.116	0.121	0.119	0.116	0.12	0.113	0.12	0.118	0.117	0.61	0.594	0.596	0.609	0.643	0.636	0.691	0.669	0.653	0.557	0.625	0.65	0.594	0.638	0.633	0.645	0.687	0.639	0.541	0.595	0.613	0.635	0.629	0.524	0.58	0.574	0.587	0.604	0.588	0.604	0.572	0.607	0.602	0.625	0.609	0.618	0.51
68.0858	0.116	0.118	0.115	0.116	0.12	0.119	0.116	0.12	0.113	0.12	0.118	0.117	0.611	0.595	0.597	0.61	0.645	0.638	0.693	0.67	0.654	0.558	0.626	0.651	0.596	0.637	0.633	0.645	0.689	0.64	0.542	0.596	0.614	0.636	0.63	0.524	0.581	0.576	0.588	0.606	0.589	0.605	0.572	0.608	0.602	0.627	0.609	0.619	0.511
68.2525	0.116	0.118	0.115	0.116	0.12	0.12	0.116	0.12	0.113	0.12	0.118	0.116	0.613	0.595	0.599	0.611	0.647	0.639	0.694	0.673	0.656	0.559	0.627	0.653	0.597	0.64	0.636	0.647	0.689	0.642	0.544	0.598	0.615	0.638	0.631	0.525	0.582	0.577	0.589	0.607	0.59	0.607	0.573	0.609	0.604	0.628	0.611	0.621	0.513
68.4192	0.116	0.118	0.115	0.116	0.12	0.12	0.116	0.12	0.113	0.12	0.118	0.117	0.614	0.598	0.599	0.612	0.649	0.641	0.695	0.674	0.656	0.56	0.628	0.654	0.598	0.641	0.637	0.649	0.691	0.643	0.543	0.598	0.616	0.639	0.632	0.526	0.584	0.578	0.59	0.608	0.592	0.608	0.575	0.61	0.605	0.63	0.612	0.621	0.514
68.5858	0.116	0.118	0.115	0.116	0.121	0.12	0.117	0.12	0.113	0.12	0.118	0.117	0.614	0.597	0.599	0.614	0.649	0.64	0.695	0.674	0.657	0.561	0.628	0.654	0.599	0.641	0.636	0.649	0.691	0.643	0.544	0.6	0.618	0.639	0.634	0.527	0.585	0.579	0.591	0.609	0.592	0.609	0.576	0.611	0.606	0.63	0.613	0.623	0.515
68.7525	0.116	0.118	0.115	0.116	0.121	0.12	0.116	0.12	0.113	0.12	0.118	0.116	0.614	0.597	0.601	0.614	0.649	0.642	0.697	0.675	0.659	0.562	0.629	0.655	0.599	0.642	0.637	0.649	0.692	0.643	0.545	0.6	0.619	0.641	0.636	0.527	0.586	0.58	0.592	0.61	0.593	0.61	0.577	0.612	0.607	0.63	0.614	0.623	0.517
68.9192	0.116	0.118	0.115	0.116	0.121	0.12	0.117	0.12	0.113	0.12	0.118	0.116	0.614	0.597	0.6	0.614	0.649	0.641	0.697	0.674	0.659	0.562	0.629	0.655	0.599	0.642	0.637	0.649	0.691	0.643	0.546	0.601	0.619	0.641	0.636	0.528	0.586	0.58	0.593	0.61	0.594	0.609	0.577	0.612	0.607	0.63	0.615	0.624	0.515
69.0858	0.116	0.118	0.115	0.116	0.12	0.12	0.116	0.12	0.113	0.12	0.118	0.116	0.616	0.597	0.603	0.617	0.651	0.643	0.698	0.676	0.66	0.563	0.63	0.656	0.601	0.643	0.639	0.65	0.693	0.645	0.547	0.602	0.62	0.642	0.636	0.528	0.588	0.582	0.594	0.611	0.595	0.611	0.578	0.614	0.608	0.632	0.615	0.625	0.516
69.2525	0.116	0.118	0.115	0.116	0.121	0.12	0.116	0.121	0.113	0.12	0.118	0.116	0.616	0.598	0.603	0.618	0.651	0.644	0.699	0.678	0.661	0.565	0.631	0.658	0.601	0.645	0.639	0.651	0.694	0.646	0.547	0.604	0.622	0.644	0.638	0.529	0.589	0.584	0.594	0.613	0.596	0.612	0.579	0.614	0.61	0.633	0.617	0.627	0.518
69.4192	0.116	0.118	0.115	0.116	0.121	0.12	0.116	0.12	0.113	0.12	0.118	0.117	0.618	0.6	0.603	0.619	0.654	0.647	0.701	0.679	0.663	0.566	0.634	0.659	0.603	0.646	0.642	0.655	0.695	0.648	0.548	0.606	0.623	0.645	0.638	0.53	0.592	0.585	0.596	0.615	0.597	0.614	0.581	0.616	0.61	0.635	0.618	0.628	0.52
69.5858	0.116	0.118	0.115	0.116	0.121	0.12	0.116	0.12	0.113	0.12	0.118	0.117	0.616	0.601	0.604	0.62	0.655	0.648	0.7	0.681	0.663	0.567	0.635	0.659	0.604	0.647	0.641	0.654	0.697	0.648	0.549	0.606	0.624	0.646	0.64	0.531	0.591	0.586	0.598	0.615	0.599	0.615	0.581	0.616	0.612	0.635	0.619	0.629	0.52
69.7525	0.116	0.118	0.115	0.116	0.121	0.12	0.116	0.12	0.113	0.12	0.118	0.117	0.618	0.601	0.604	0.621	0.654	0.648	0.703	0.681	0.664	0.567	0.634	0.659	0.604	0.647	0.643	0.655	0.698	0.648	0.55	0.607	0.624	0.647	0.642	0.531	0.592	0.587	0.598	0.616	0.599	0.615	0.583	0.617	0.613	0.636	0.62	0.63	0.52
69.9192	0.116	0.118	0.115	0.116	0.121	0.12	0.117	0.12	0.113	0.12	0.118	0.117	0.618	0.599	0.604	0.622	0.654	0.648	0.703	0.681	0.665	0.567	0.634	0.659	0.604	0.647	0.642	0.653	0.697	0.649	0.55	0.608	0.625	0.647	0.642	0.532	0.594	0.587	0.598	0.617	0.6	0.616	0.583	0.617	0.613	0.636	0.621	0.63	0.52
70.0858	0.116	0.118	0.115	0.116	0.121	0.12	0.116	0.12	0.113	0.12	0.118	0.116	0.618	0.599	0.605	0.622	0.656	0.649	0.702	0.681	0.666	0.568	0.635	0.662	0.606	0.647	0.643	0.654	0.698	0.649	0.551	0.608	0.626	0.649	0.642	0.531	0.594	0.588	0.599	0.617	0.601	0.617	0.584	0.618	0.614	0.637	0.622	0.63	0.521
70.2525	0.116	0.118	0.115	0.116	0.12	0.12	0.116	0.12	0.113	0.12	0.118	0.116	0.62	0.602	0.606	0.624	0.657	0.651	0.705	0.682	0.666	0.568	0.636	0.662	0.607	0.648	0.645	0.657	0.7	0.652	0.551	0.61	0.627	0.65	0.644	0.532	0.596	0.59	0.601	0.618	0.602	0.618	0.585	0.619	0.615	0.639	0.623	0.632	0.522
70.4192	0.116	0.118	0.115	0.116	0.121	0.12	0.116	0.12	0.113	0.12	0.118	0.116	0.62	0.604	0.607	0.625	0.658	0.652	0.706	0.683	0.667	0.57	0.638	0.662	0.607	0.65	0.645	0.658	0.7	0.652	0.552	0.611	0.628	0.651	0.645	0.533	0.596	0.591	0.602	0.62	0.603	0.619	0.586	0.62	0.617	0.639	0.624	0.634	0.524
70.5858	0.116	0.118	0.115	0.116	0.121	0.12	0.116	0.12	0.113	0.12	0.118	0.116	0.621	0.603	0.606	0.626	0.659	0.653	0.706	0.685	0.668	0.571	0.638	0.663	0.608	0.651	0.646	0.658	0.7	0.651	0.553	0.611	0.629	0.651	0.646	0.533	0.597	0.591	0.602	0.621	0.604	0.62	0.587	0.621	0.617	0.64	0.624	0.633	0.524
70.7528	0.116	0.118	0.115	0.116	0.121	0.12	0.116	0.12	0.113	0.12	0.118	0.116	0.62	0.603	0.608	0.627	0.66	0.652	0.706	0.685	0.668	0.571	0.638	0.664	0.609	0.65	0.647	0.659	0.701	0.653	0.554	0.612	0.63	0.652	0.647	0.534	0.598	0.592	0.604	0.622	0.605	0.621	0.587	0.621	0.618	0.641	0.625	0.635	0.525
70.9194	0.116	0.118	0.115	0.116	0.121	0.12	0.116	0.12	0.113	0.12	0.118	0.116	0.621	0.603	0.609	0.627	0.661	0.653	0.707	0.684	0.67	0.572	0.639	0.664	0.608	0.652	0.647	0.66	0.701	0.653	0.554	0.613	0.631	0.653	0.648	0.535	0.599	0.593	0.604	0.622	0.606	0.621	0.589	0.622	0.619	0.641	0.625	0.636	0.525
71.0861	0.116	0.118	0.115	0.116	0.121	0.12	0.116	0.12	0.113	0.12	0.118	0.116	0.621	0.605	0.609	0.629	0.661	0.655	0.708	0.685	0.67	0.573	0.639	0.666	0.61	0.652	0.648	0.66	0.702	0.654	0.555	0.615	0.632	0.654	0.649	0.535	0.6	0.595	0.605	0.623	0.607	0.622	0.59	0.623	0.62	0.642	0.626	0.637	0.526
71.2528	0.116	0.118	0.115	0.116	0.121	0.12	0.116	0.12	0.113	0.12	0.118	0.116	0.623	0.606	0.608	0.631	0.662	0.657	0.71	0.689	0.671	0.574	0.642	0.667	0.611	0.654	0.65	0.661	0.704	0.656	0.556	0.615	0.633	0.656	0.65	0.536	0.602	0.596	0.607	0.624	0.608	0.624	0.59	0.624	0.621	0.644	0.628	0.637	0.527
71.4194	0.116	0.118	0.115	0.116	0.121	0.12	0.116	0.12	0.113	0.12	0.118	0.116	0.624	0.607	0.61	0.631	0.664	0.657	0.711	0.689	0.673	0.575	0.643	0.668	0.612	0.654	0.65	0.664	0.706	0.657	0.557	0.618	0.634	0.657	0.651	0.536	0.604	0.597	0.607	0.625	0.608	0.624	0.591	0.625	0.622	0.644	0.629	0.638	0.528
71.5861	0.116	0.118	0.115	0.116	0.121	0.12	0.116	0.12	0.113	0.12	0.118	0.116	0.623	0.606	0.61	0.632	0.666	0.658	0.712	0.688	0.673	0.575	0.643	0.669	0.612	0.655	0.65	0.662	0.707	0.657	0.557	0.617	0.636	0.658	0.651	0.537	0.604	0.598	0.608	0.626	0.609	0.625	0.592	0.625	0.623	0.645	0.629	0.64	0.529
71.7528	0.116	0.118	0.115	0.116	0.121	0.12	0.116	0.12	0.113	0.12	0.118	0.116	0.624	0.607	0.611	0.633	0.666	0.659	0.714	0.691	0.675	0.577	0.643	0.669	0.613	0.655	0.651	0.664	0.707	0.658	0.558	0.619	0.635	0.657	0.653	0.538	0.605	0.599	0.609	0.627	0.611	0.626	0.593	0.626	0.623	0.646	0.631	0.641	0.529
71.9194	0.116	0.118	0.115	0.116	0.121	0.119	0.116	0.12	0.113	0.12	0.118	0.116	0.626	0.607	0.612	0.634	0.667	0.659	0.714	0.69	0.675	0.578	0.644	0.67	0.613	0.655	0.651	0.664	0.706	0.658	0.558	0.62	0.637	0.659	0.653	0.539	0.606	0.6	0.61	0.628	0.611	0.626	0.594	0.628	0.625	0.645	0.632	0.641	0.53
72.0861	0.116	0.118	0.115	0.116	0.121	0.12	0.116	0.12	0.113	0.12	0.118	0.116	0.627	0.609	0.613	0.635	0.667	0.661	0.715	0.692	0.676	0.578	0.644	0.671	0.614	0.658	0.653	0.666	0.708	0.66	0.559	0.621	0.638	0.661	0.655	0.539	0.607	0.601	0.612	0.63	0.613	0.628	0.595	0.628	0.626	0.648	0.632	0.642	0.532
72.2528	0.116	0.118	0.115	0.116	0.121	0.12	0.116	0.12	0.113	0.12	0.118	0.116	0.627	0.61	0.614	0.637	0.669	0.663	0.717	0.694	0.677	0.58	0.646	0.673	0.615	0.659	0.656	0.667	0.71	0.662	0.56	0.622	0.639	0.662	0.656	0.539	0.609	0.603	0.613	0.63	0.614	0.629	0.597	0.629	0.627	0.65	0.635	0.644	0.533
72.4194	0.116	0.118	0.115	0.116	0.121	0.12	0.116	0.12	0.113	0.12	0.118	0.116	0.628	0.611	0.613	0.638	0.671	0.664	0.716	0.693	0.679	0.58	0.648	0.673	0.618	0.658	0.655	0.667	0.711	0.661	0.561	0.623	0.641	0.663	0.658	0.541	0.61	0.605	0.615	0.631	0.615	0.63	0.598	0.63	0.628	0.65	0.634	0.645	0.533
72.5861	0.116	0.118	0.115	0.116	0.121	0.12	0.116	0.12	0.113	0.12	0.118	0.116	0.628	0.61	0.614	0.638	0.671	0.663	0.717	0.695	0.678	0.581	0.649	0.672	0.616	0.661	0.655	0.667	0.711	0.662	0.561	0.624	0.641	0.663	0.657	0.541	0.61	0.605	0.614	0.632	0.615	0.63	0.597	0.63	0.628	0.649	0.634	0.645	0.534
72.7528	0.116	0.118	0.115	0.116	0.121	0.119	0.116	0.12	0.113	0.12	0.118	0.116	0.628	0.609	0.614	0.639	0.671	0.664	0.717	0.695	0.679	0.582	0.648	0.673	0.617	0.659	0.655	0.667	0.71	0.661	0.561	0.624	0.641	0.664	0.658	0.541	0.61	0.604	0.614	0.632	0.616	0.631	0.599	0.631	0.629	0.649	0.635	0.647	0.533
72.9194	0.116	0.118	0.115	0.116	0.121	0.12	0.116	0.12	0.113	0.12	0.118	0.116	0.628	0.611	0.614	0.638	0.671	0.665	0.72	0.695	0.679	0.583	0.649	0.673	0.618	0.661	0.655	0.67	0.712	0.662	0.562	0.626	0.642	0.665	0.659	0.542	0.612	0.606	0.616	0.633	0.616	0.632	0.599	0.631	0.63	0.651	0.637	0.647	0.536
73.0861	0.116	0.118	0.115	0.116	0.121	0.119	0.116	0.12	0.113	0.12	0.118	0.116	0.629	0.609	0.616	0.64	0.671	0.666	0.72	0.695	0.682	0.584	0.649	0.675	0.619	0.662	0.657	0.669	0.711	0.665	0.563	0.627	0.644	0.666	0.66	0.542	0.613	0.607	0.616	0.634	0.618	0.633	0.6	0.632	0.632	0.652	0.638	0.648	0.535
73.2528	0.116	0.118	0.115	0.116	0.121	0.119	0.116	0.12	0.113	0.12	0.118	0.116	0.63	0.612	0.616	0.642	0.675	0.667	0.721	0.697	0.682	0.584	0.651	0.675	0.619	0.663	0.659	0.672	0.715	0.665	0.563	0.627	0.645	0.667	0.661	0.542	0.614	0.609	0.617	0.635	0.619	0.634	0.601	0.632	0.631	0.654	0.638	0.649	0.537
73.4194	0.116	0.118	0.115	0.116	0.12	0.119	0.116	0.12	0.113	0.12	0.118	0.116	0.631	0.613	0.617	0.642	0.676	0.668	0.722	0.699	0.683	0.585	0.651	0.676	0.62	0.664	0.659	0.671	0.715	0.665	0.564	0.629	0.646	0.668	0.662	0.543	0.615	0.609	0.619	0.636	0.619	0.635	0.602	0.634	0.633	0.654	0.64	0.65	0.538
73.5861	0.116	0.118	0.115	0.116	0.121	0.119	0.116	0.12	0.113	0.12	0.118	0.116	0.631	0.614	0.617	0.643	0.676	0.668	0.722	0.699	0.684	0.586	0.652	0.677	0.62	0.664	0.66	0.671	0.715	0.665	0.565	0.629	0.646	0.669	0.663	0.544	0.615	0.61	0.619	0.637	0.62	0.635	0.602	0.635	0.633	0.654	0.639	0.65	0.537
73.7528	0.116	0.118	0.115	0.116	0.121	0.119	0.116	0.12	0.113	0.12	0.118	0.116	0.632	0.613	0.618	0.644	0.677	0.668	0.723	0.699	0.685	0.587	0.652	0.676	0.622	0.664	0.66	0.672	0.715	0.666	0.565	0.63	0.646	0.67	0.664	0.544	0.616	0.611	0.62	0.638	0.621	0.636	0.603	0.635	0.634	0.654	0.64	0.651	0.538
73.9194	0.116	0.118	0.115	0.116	0.121	0.119	0.116	0.12	0.113	0.12	0.118	0.116	0.631	0.614	0.618	0.644	0.677	0.669	0.724	0.699	0.685	0.587	0.654	0.676	0.622	0.665	0.66	0.672	0.715	0.666	0.566	0.63	0.648	0.67	0.664	0.544	0.617	0.612	0.62	0.638	0.622	0.637	0.604	0.636	0.634	0.655	0.641	0.651	0.539
74.0861	0.116	0.118	0.115	0.116	0.121	0.119	0.116	0.12	0.113	0.12	0.118	0.116	0.631	0.613	0.618	0.647	0.678	0.671	0.724	0.7	0.686	0.588	0.653	0.679	0.623	0.666	0.662	0.674	0.716	0.668	0.566	0.632	0.65	0.672	0.666	0.545	0.618	0.613	0.621	0.639	0.623	0.637	0.606	0.637	0.636	0.657	0.643	0.653	0.54
74.2528	0.116	0.118	0.115	0.116	0.121	0.119	0.116	0.12	0.113	0.12	0.118	0.116	0.633	0.616	0.619	0.648	0.679	0.673	0.727	0.702	0.686	0.589	0.657	0.68	0.625	0.667	0.664	0.676	0.719	0.669	0.567	0.633	0.65	0.673	0.666	0.546	0.62	0.615	0.623	0.64	0.624	0.639	0.606	0.638	0.637	0.658	0.643	0.654	0.541
74.4194	0.116	0.118	0.115	0.116	0.121	0.119	0.116	0.12	0.113	0.12	0.118	0.116	0.635	0.616	0.62	0.649	0.68	0.674	0.727	0.703	0.688	0.59	0.657	0.681	0.625	0.668	0.664	0.676	0.721	0.67	0.568	0.634	0.651	0.674	0.669	0.547	0.621	0.615	0.624	0.641	0.625	0.639	0.608	0.64	0.638	0.659	0.644	0.655	0.543
74.5861	0.116	0.118	0.115	0.116	0.121	0.119	0.116	0.12	0.113	0.12	0.118	0.116	0.634	0.616	0.62	0.649	0.681	0.674	0.728	0.703	0.689	0.59	0.657	0.681	0.626	0.67	0.664	0.676	0.72	0.67	0.569	0.635	0.651	0.674	0.668	0.547	0.621	0.616	0.625	0.641	0.625	0.64	0.607	0.64	0.638	0.659	0.644	0.655	0.543
74.7528	0.116	0.118	0.115	0.116	0.121	0.119	0.116	0.12	0.113	0.12	0.118	0.116	0.636	0.616	0.621	0.649	0.682	0.674	0.729	0.704	0.69	0.59	0.657	0.681	0.627	0.668	0.664	0.677	0.721	0.671	0.569	0.635	0.652	0.675	0.669	0.548	0.622	0.616	0.625	0.643	0.626	0.641	0.609	0.64	0.639	0.658	0.645	0.656	0.543
74.9194	0.116	0.118	0.115	0.116	0.121	0.119	0.116	0.12	0.113	0.12	0.118	0.116	0.636	0.617	0.622	0.651	0.683	0.675	0.727	0.706	0.69	0.592	0.658	0.682	0.627	0.669	0.666	0.678	0.721	0.672	0.569	0.636	0.653	0.676	0.67	0.548	0.623	0.617	0.626	0.644	0.626	0.642	0.609	0.64	0.64	0.661	0.645	0.657	0.546
75.0861	0.116	0.118	0.115	0.116	0.121	0.119	0.116	0.12	0.113	0.12	0.118	0.116	0.636	0.617	0.622	0.651	0.682	0.677	0.729	0.706	0.69	0.593	0.658	0.684	0.627	0.671	0.665	0.678	0.722	0.673	0.57	0.637	0.654	0.677	0.671	0.549	0.624	0.619	0.626	0.644	0.628	0.643	0.61	0.64	0.641	0.66	0.647	0.658	0.544
75.2528	0.116	0.118	0.115	0.116	0.121	0.119	0.116	0.12	0.113	0.12	0.118	0.116	0.637	0.618	0.622	0.653	0.683	0.678	0.731	0.707	0.692	0.594	0.66	0.685	0.628	0.672	0.668	0.679	0.723	0.673	0.57	0.639	0.655	0.678	0.671	0.549	0.626	0.619	0.628	0.645	0.629	0.643	0.611	0.643	0.641	0.662	0.648	0.659	0.547
75.4194	0.116	0.118	0.115	0.116	0.121	0.119	0.116	0.12	0.113	0.12	0.118	0.116	0.638	0.619	0.622	0.654	0.686	0.678	0.732	0.707	0.692	0.595	0.66	0.685	0.629	0.673	0.669	0.679	0.724	0.676	0.571	0.64	0.657	0.679	0.673	0.55	0.627	0.621	0.629	0.647	0.63	0.644	0.612	0.643	0.643	0.663	0.649	0.66	0.547
75.5861	0.116	0.118	0.115	0.116	0.121	0.119	0.116	0.12	0.113	0.12	0.118	0.116	0.637	0.621	0.623	0.654	0.687	0.679	0.733	0.71	0.693	0.594	0.662	0.686	0.629	0.673	0.667	0.68	0.724	0.675	0.571	0.64	0.658	0.68	0.674	0.549	0.627	0.622	0.629	0.647	0.63	0.645	0.612	0.644	0.643	0.663	0.65	0.661	0.547
75.7528	0.116	0.118	0.115	0.116	0.121	0.119	0.116	0.12	0.113	0.12	0.118	0.116	0.638	0.619	0.623	0.655	0.685	0.679	0.732	0.708	0.694	0.595	0.661	0.683	0.63	0.673	0.668	0.679	0.722	0.675	0.571	0.641	0.657	0.68	0.674	0.55	0.627	0.622	0.63	0.647	0.631	0.646	0.613	0.643	0.644	0.663	0.649	0.66	0.548
75.9194	0.116	0.118	0.115	0.116	0.121	0.119	0.116	0.12	0.113	0.12	0.118	0.116	0.638	0.619	0.624	0.656	0.688	0.681	0.732	0.71	0.695	0.596	0.664	0.686	0.631	0.674	0.67	0.68	0.724	0.676	0.572	0.641	0.658	0.681	0.674	0.551	0.628	0.623	0.631	0.649	0.631	0.646	0.614	0.644	0.645	0.664	0.65	0.661	0.548
76.0861	0.116	0.118	0.115	0.116	0.121	0.119	0.116	0.12	0.113	0.12	0.118	0.116	0.639	0.62	0.625	0.655	0.687	0.681	0.735	0.709	0.696	0.597	0.663	0.687	0.631	0.674	0.67	0.682	0.725	0.677	0.573	0.643	0.66	0.682	0.676	0.551	0.63	0.624	0.631	0.649	0.632	0.647	0.615	0.644	0.646	0.665	0.652	0.663	0.549
76.2528	0.116	0.117	0.115	0.116	0.12	0.119	0.116	0.12	0.113	0.12	0.118	0.116	0.641	0.622	0.625	0.659	0.69	0.682	0.735	0.712	0.697	0.598	0.665	0.688	0.631	0.677	0.673	0.683	0.727	0.678	0.574	0.644	0.66	0.683	0.677	0.551	0.631	0.626	0.633	0.65	0.633	0.648	0.615	0.646	0.647	0.666	0.653	0.663	0.551
76.4194	0.116	0.117	0.115	0.116	0.121	0.119	0.116	0.12	0.113	0.12	0.118	0.116	0.639	0.621	0.625	0.659	0.689	0.682	0.735	0.711	0.698	0.598	0.665	0.689	0.632	0.675	0.671	0.683	0.727	0.678	0.574	0.644	0.661	0.683	0.678	0.552	0.631	0.626	0.633	0.651	0.634	0.648	0.616	0.647	0.647	0.666	0.653	0.664	0.551
76.5861	0.116	0.118	0.115	0.116	0.121	0.119	0.116	0.12	0.113	0.12	0.118	0.116	0.641	0.621	0.626	0.658	0.688	0.683	0.735	0.712	0.699	0.599	0.664	0.688	0.633	0.676	0.671	0.682	0.726	0.678	0.574	0.644	0.661	0.684	0.678	0.553	0.631	0.626	0.633	0.651	0.634	0.649	0.617	0.647	0.648	0.667	0.653	0.665	0.55
76.7528	0.116	0.118	0.115	0.116	0.121	0.119	0.116	0.12	0.113	0.12	0.118	0.116	0.641	0.621	0.627	0.661	0.691	0.684	0.737	0.713	0.698	0.6	0.664	0.689	0.633	0.676	0.672	0.683	0.728	0.679	0.575	0.646	0.662	0.685	0.679	0.553	0.632	0.627	0.634	0.652	0.635	0.65	0.617	0.647	0.648	0.667	0.654	0.666	0.552
76.9194	0.116	0.118	0.115	0.116	0.121	0.119	0.116	0.12	0.113	0.12	0.117	0.116	0.64	0.623	0.627	0.661	0.692	0.684	0.737	0.713	0.699	0.6	0.666	0.69	0.634	0.678	0.674	0.685	0.728	0.679	0.575	0.647	0.663	0.686	0.679	0.553	0.633	0.628	0.635	0.653	0.636	0.651	0.618	0.648	0.65	0.667	0.654	0.666	0.552
77.0861	0.116	0.117	0.115	0.116	0.121	0.119	0.116	0.12	0.113	0.12	0.118	0.116	0.641	0.623	0.627	0.661	0.691	0.686	0.738	0.714	0.7	0.601	0.667	0.692	0.634	0.678	0.673	0.685	0.73	0.682	0.576	0.647	0.664	0.687	0.68	0.554	0.635	0.629	0.636	0.654	0.637	0.651	0.619	0.649	0.65	0.669	0.655	0.667	0.554
77.2528	0.116	0.118	0.115	0.116	0.12	0.119	0.116	0.12	0.113	0.12	0.118	0.116	0.643	0.624	0.628	0.664	0.694	0.687	0.74	0.715	0.7	0.602	0.669	0.691	0.636	0.681	0.676	0.687	0.732	0.682	0.576	0.649	0.666	0.688	0.681	0.554	0.636	0.631	0.638	0.654	0.638	0.653	0.619	0.65	0.651	0.67	0.656	0.668	0.554
77.4194	0.116	0.117	0.115	0.116	0.121	0.119	0.116	0.12	0.113	0.12	0.118	0.116	0.642	0.624	0.629	0.665	0.695	0.689	0.741	0.716	0.702	0.603	0.668	0.692	0.637	0.681	0.675	0.688	0.732	0.682	0.577	0.648	0.666	0.689	0.683	0.555	0.636	0.631	0.638	0.655	0.638	0.653	0.622	0.65	0.652	0.67	0.658	0.669	0.556
77.5861	0.116	0.118	0.115	0.116	0.121	0.119	0.116	0.12	0.113	0.12	0.118	0.116	0.644	0.625	0.63	0.664	0.695	0.688	0.741	0.716	0.703	0.603	0.668	0.693	0.637	0.681	0.676	0.687	0.731	0.682	0.577	0.65	0.666	0.689	0.683	0.555	0.638	0.631	0.639	0.656	0.639	0.653	0.621	0.651	0.652	0.67	0.657	0.669	0.556
77.7528	0.116	0.118	0.115	0.116	0.121	0.119	0.116	0.12	0.113	0.12	0.117	0.116	0.643	0.625	0.629	0.663	0.695	0.689	0.743	0.717	0.702	0.604	0.669	0.693	0.638	0.681	0.675	0.688	0.731	0.684	0.578	0.65	0.666	0.69	0.684	0.555	0.638	0.633	0.639	0.657	0.639	0.653	0.622	0.651	0.653	0.671	0.659	0.67	0.556
77.9194	0.116	0.117	0.115	0.116	0.12	0.119	0.116	0.12	0.113	0.12	0.117	0.116	0.644	0.626	0.63	0.666	0.695	0.689	0.742	0.717	0.703	0.604	0.67	0.694	0.638	0.682	0.676	0.689	0.733	0.684	0.578	0.652	0.668	0.69	0.684	0.556	0.639	0.634	0.64	0.657	0.64	0.655	0.622	0.651	0.654	0.671	0.659	0.67	0.556
78.0861	0.116	0.117	0.115	0.117	0.12	0.119	0.116	0.12	0.113	0.12	0.117	0.116	0.645	0.628	0.631	0.669	0.698	0.691	0.744	0.72	0.705	0.606	0.671	0.694	0.639	0.681	0.679	0.689	0.735	0.685	0.579	0.652	0.669	0.692	0.686	0.557	0.64	0.635	0.641	0.659	0.641	0.656	0.623	0.653	0.655	0.673	0.66	0.672	0.558
78.2528	0.116	0.117	0.115	0.116	0.12	0.119	0.116	0.12	0.113	0.12	0.117	0.116	0.646	0.627	0.63	0.668	0.698	0.691	0.744	0.719	0.704	0.606	0.672	0.695	0.64	0.684	0.679	0.691	0.734	0.685	0.579	0.653	0.669	0.693	0.686	0.557	0.641	0.635	0.642	0.659	0.641	0.656	0.623	0.653	0.655	0.673	0.661	0.672	0.558
78.4194	0.116	0.117	0.115	0.116	0.121	0.119	0.116	0.12	0.113	0.12	0.118	0.116	0.646	0.628	0.631	0.669	0.7	0.693	0.745	0.721	0.706	0.607	0.673	0.696	0.641	0.685	0.68	0.691	0.736	0.687	0.58	0.655	0.671	0.694	0.688	0.558	0.642	0.637	0.642	0.66	0.643	0.658	0.624	0.654	0.656	0.674	0.661	0.673	0.559
78.5864	0.116	0.117	0.115	0.116	0.121	0.119	0.116	0.12	0.113	0.12	0.117	0.116	0.646	0.627	0.632	0.669	0.699	0.692	0.744	0.722	0.705	0.608	0.673	0.696	0.641	0.685	0.68	0.692	0.736	0.686	0.58	0.654	0.671	0.694	0.688	0.557	0.641	0.637	0.643	0.66	0.643	0.657	0.625	0.654	0.657	0.674	0.662	0.673	0.559
78.7531	0.116	0.117	0.115	0.116	0.12	0.119	0.116	0.12	0.113	0.119	0.117	0.116	0.647	0.629	0.632	0.671	0.702	0.693	0.746	0.721	0.707	0.608	0.674	0.697	0.642	0.686	0.681	0.693	0.738	0.688	0.581	0.655	0.672	0.695	0.689	0.558	0.643	0.638	0.644	0.661	0.644	0.658	0.626	0.655	0.657	0.675	0.663	0.674	0.561
78.9197	0.116	0.117	0.115	0.116	0.121	0.119	0.116	0.12	0.113	0.12	0.117	0.116	0.647	0.628	0.633	0.671	0.7	0.693	0.747	0.722	0.709	0.61	0.674	0.698	0.643	0.686	0.681	0.692	0.737	0.687	0.581	0.656	0.672	0.695	0.689	0.558	0.644	0.639	0.644	0.661	0.645	0.659	0.627	0.655	0.657	0.676	0.663	0.675	0.56
79.0864	0.116	0.117	0.115	0.116	0.12	0.119	0.116	0.12	0.113	0.12	0.117	0.116	0.649	0.631	0.633	0.674	0.703	0.696	0.749	0.725	0.708	0.61	0.676	0.7	0.643	0.688	0.682	0.694	0.739	0.69	0.582	0.657	0.673	0.697	0.691	0.559	0.645	0.64	0.646	0.663	0.646	0.66	0.628	0.656	0.659	0.677	0.665	0.676	0.562
79.2531	0.116	0.117	0.115	0.116	0.121	0.119	0.116	0.12	0.113	0.12	0.117	0.116	0.649	0.63	0.634	0.675	0.703	0.697	0.749	0.725	0.712	0.611	0.677	0.7	0.645	0.688	0.683	0.695	0.74	0.691	0.583	0.658	0.675	0.698	0.692	0.56	0.645	0.641	0.647	0.664	0.647	0.661	0.629	0.658	0.66	0.677	0.665	0.677	0.562
79.4197	0.116	0.117	0.115	0.116	0.121	0.119	0.116	0.12	0.113	0.12	0.117	0.116	0.649	0.628	0.635	0.674	0.703	0.697	0.749	0.725	0.711	0.612	0.675	0.7	0.645	0.688	0.682	0.694	0.738	0.689	0.584	0.658	0.675	0.698	0.693	0.56	0.647	0.641	0.647	0.664	0.647	0.661	0.628	0.657	0.661	0.677	0.665	0.677	0.563
79.5864	0.116	0.117	0.115	0.116	0.121	0.119	0.116	0.12	0.113	0.12	0.117	0.116	0.648	0.628	0.634	0.675	0.704	0.697	0.748	0.724	0.711	0.611	0.675	0.699	0.645	0.688	0.683	0.695	0.739	0.69	0.582	0.659	0.675	0.698	0.691	0.56	0.646	0.641	0.647	0.664	0.647	0.661	0.629	0.658	0.66	0.677	0.664	0.677	0.562
79.7531	0.116	0.117	0.115	0.116	0.121	0.119	0.116	0.12	0.113	0.119	0.117	0.116	0.648	0.63	0.633	0.675	0.704	0.697	0.75	0.725	0.711	0.611	0.676	0.7	0.645	0.689	0.684	0.695	0.74	0.691	0.583	0.659	0.676	0.698	0.692	0.56	0.647	0.642	0.648	0.664	0.647	0.661	0.629	0.658	0.661	0.677	0.665	0.678	0.564
79.9197	0.116	0.117	0.115	0.116	0.12	0.119	0.116	0.12	0.113	0.119	0.117	0.116	0.65	0.631	0.634	0.677	0.705	0.698	0.75	0.726	0.712	0.612	0.679	0.702	0.645	0.69	0.685	0.695	0.742	0.692	0.583	0.66	0.676	0.7	0.694	0.561	0.649	0.643	0.648	0.666	0.648	0.662	0.631	0.659	0.661	0.679	0.667	0.679	0.564
80.0864	0.116	0.117	0.115	0.116	0.12	0.119	0.116	0.12	0.113	0.119	0.117	0.116	0.651	0.634	0.636	0.678	0.706	0.699	0.752	0.727	0.713	0.614	0.679	0.701	0.647	0.69	0.686	0.697	0.741	0.693	0.584	0.661	0.677	0.701	0.694	0.561	0.649	0.644	0.65	0.666	0.649	0.663	0.632	0.659	0.662	0.679	0.668	0.679	0.566
80.2531	0.116	0.117	0.115	0.116	0.121	0.119	0.116	0.12	0.113	0.119	0.117	0.116	0.65	0.632	0.636	0.678	0.707	0.7	0.753	0.728	0.713	0.614	0.681	0.703	0.647	0.691	0.686	0.697	0.742	0.692	0.584	0.662	0.678	0.702	0.694	0.561	0.65	0.645	0.65	0.667	0.65	0.664	0.631	0.659	0.663	0.68	0.667	0.68	0.566
80.4197	0.116	0.117	0.115	0.116	0.121	0.119	0.116	0.12	0.113	0.119	0.117	0.116	0.652	0.63	0.636	0.678	0.707	0.7	0.751	0.727	0.713	0.614	0.679	0.701	0.647	0.69	0.686	0.698	0.741	0.692	0.585	0.662	0.678	0.702	0.695	0.562	0.65	0.645	0.65	0.667	0.65	0.664	0.632	0.66	0.663	0.679	0.668	0.681	0.565
80.5864	0.116	0.117	0.115	0.116	0.12	0.119	0.116	0.119	0.113	0.119	0.117	0.116	0.652	0.632	0.636	0.679	0.708	0.702	0.753	0.729	0.713	0.615	0.68	0.703	0.648	0.692	0.687	0.699	0.743	0.693	0.585	0.663	0.679	0.703	0.696	0.562	0.651	0.646	0.651	0.667	0.651	0.665	0.633	0.66	0.664	0.681	0.669	0.68	0.567
80.7531	0.116	0.117	0.115	0.116	0.12	0.119	0.116	0.119	0.113	0.119	0.117	0.116	0.65	0.633	0.637	0.679	0.707	0.701	0.754	0.728	0.715	0.616	0.679	0.705	0.649	0.692	0.688	0.698	0.743	0.694	0.586	0.663	0.679	0.703	0.697	0.562	0.652	0.646	0.651	0.669	0.652	0.665	0.634	0.661	0.665	0.681	0.67	0.683	0.568
80.9197	0.116	0.117	0.115	0.116	0.12	0.119	0.116	0.12	0.113	0.119	0.117	0.116	0.652	0.634	0.639	0.681	0.711	0.704	0.756	0.73	0.714	0.616	0.682	0.705	0.649	0.694	0.689	0.7	0.744	0.695	0.586	0.665	0.681	0.704	0.697	0.563	0.654	0.647	0.652	0.67	0.652	0.667	0.634	0.661	0.666	0.682	0.67	0.682	0.569
81.0864	0.116	0.117	0.115	0.116	0.12	0.119	0.116	0.119	0.113	0.119	0.117	0.116	0.653	0.633	0.638	0.682	0.71	0.703	0.756	0.731	0.717	0.618	0.683	0.705	0.651	0.696	0.689	0.701	0.746	0.696	0.586	0.666	0.681	0.705	0.698	0.563	0.654	0.649	0.654	0.67	0.653	0.667	0.635	0.663	0.667	0.683	0.672	0.683	0.57
81.2531	0.116	0.117	0.115	0.116	0.12	0.119	0.116	0.119	0.113	0.119	0.117	0.116	0.653	0.634	0.637	0.682	0.71	0.704	0.756	0.731	0.717	0.618	0.682	0.705	0.65	0.694	0.689	0.7	0.744	0.695	0.587	0.666	0.682	0.705	0.699	0.564	0.653	0.649	0.653	0.671	0.654	0.667	0.636	0.662	0.666	0.683	0.672	0.685	0.57
81.4197	0.116	0.117	0.115	0.116	0.121	0.119	0.116	0.119	0.113	0.119	0.117	0.116	0.654	0.634	0.639	0.684	0.711	0.705	0.757	0.731	0.717	0.617	0.684	0.705	0.651	0.695	0.688	0.701	0.745	0.697	0.587	0.666	0.683	0.707	0.7	0.563	0.655	0.65	0.655	0.672	0.654	0.668	0.636	0.663	0.668	0.683	0.672	0.686	0.57
81.5864	0.116	0.117	0.115	0.116	0.12	0.119	0.116	0.119	0.113	0.119	0.117	0.116	0.654	0.635	0.639	0.683	0.711	0.706	0.758	0.731	0.719	0.619	0.683	0.706	0.652	0.694	0.69	0.702	0.746	0.696	0.588	0.667	0.683	0.707	0.7	0.564	0.656	0.651	0.655	0.673	0.655	0.668	0.637	0.663	0.668	0.685	0.673	0.686	0.57
81.7531	0.116	0.117	0.115	0.116	0.12	0.119	0.116	0.119	0.113	0.119	0.117	0.116	0.655	0.635	0.641	0.685	0.712	0.708	0.76	0.735	0.719	0.62	0.685	0.707	0.653	0.697	0.693	0.702	0.749	0.699	0.588	0.668	0.684	0.708	0.701	0.565	0.657	0.652	0.656	0.673	0.656	0.669	0.638	0.664	0.669	0.686	0.674	0.686	0.573
81.9197	0.116	0.117	0.116	0.116	0.12	0.119	0.116	0.119	0.113	0.119	0.117	0.116	0.655	0.636	0.64	0.686	0.714	0.708	0.759	0.735	0.721	0.622	0.686	0.708	0.653	0.699	0.693	0.704	0.749	0.699	0.589	0.669	0.686	0.709	0.702	0.566	0.658	0.652	0.657	0.674	0.657	0.67	0.639	0.665	0.67	0.686	0.674	0.687	0.574
82.0864	0.116	0.117	0.115	0.116	0.12	0.119	0.116	0.119	0.113	0.119	0.117	0.116	0.656	0.636	0.641	0.687	0.714	0.709	0.761	0.736	0.721	0.622	0.686	0.709	0.655	0.699	0.693	0.705	0.748	0.699	0.589	0.67	0.685	0.71	0.702	0.566	0.658	0.654	0.657	0.674	0.658	0.671	0.639	0.666	0.67	0.686	0.674	0.687	0.573
82.2531	0.116	0.117	0.115	0.116	0.12	0.119	0.116	0.12	0.113	0.119	0.117	0.116	0.656	0.636	0.641	0.687	0.714	0.708	0.76	0.735	0.721	0.62	0.685	0.708	0.654	0.699	0.694	0.704	0.748	0.698	0.59	0.67	0.686	0.71	0.703	0.566	0.658	0.654	0.657	0.674	0.657	0.671	0.639	0.666	0.671	0.686	0.674	0.688	0.573
82.4197	0.116	0.117	0.115	0.116	0.12	0.119	0.116	0.119	0.113	0.119	0.117	0.116	0.657	0.637	0.64	0.687	0.716	0.708	0.761	0.735	0.721	0.622	0.687	0.709	0.655	0.7	0.694	0.705	0.749	0.7	0.589	0.671	0.686	0.71	0.704	0.566	0.659	0.654	0.658	0.674	0.657	0.671	0.639	0.666	0.671	0.686	0.675	0.688	0.575
82.5864	0.116	0.117	0.115	0.116	0.12	0.119	0.116	0.119	0.113	0.119	0.117	0.116	0.655	0.637	0.64	0.689	0.715	0.709	0.761	0.735	0.722	0.623	0.687	0.71	0.656	0.698	0.694	0.705	0.751	0.701	0.59	0.671	0.687	0.711	0.705	0.567	0.66	0.655	0.659	0.676	0.658	0.671	0.64	0.666	0.672	0.687	0.676	0.689	0.575
82.7531	0.116	0.117	0.115	0.116	0.12	0.119	0.116	0.12	0.113	0.119	0.117	0.116	0.658	0.638	0.642	0.69	0.717	0.71	0.764	0.737	0.724	0.622	0.69	0.711	0.656	0.7	0.696	0.707	0.751	0.7	0.59	0.672	0.688	0.711	0.705	0.567	0.661	0.655	0.66	0.676	0.659	0.673	0.641	0.667	0.672	0.688	0.677	0.69	0.575
82.9197	0.116	0.117	0.115	0.116	0.12	0.119	0.116	0.119	0.113	0.119	0.117	0.116	0.658	0.637	0.643	0.691	0.719	0.71	0.763	0.738	0.724	0.624	0.69	0.711	0.657	0.7	0.696	0.706	0.751	0.701	0.59	0.673	0.688	0.712	0.705	0.566	0.66	0.656	0.661	0.676	0.659	0.673	0.641	0.667	0.673	0.688	0.677	0.691	0.575
83.0864	0.116	0.117	0.115	0.116	0.12	0.119	0.116	0.119	0.113	0.119	0.117	0.116	0.657	0.638	0.643	0.69	0.717	0.71	0.763	0.737	0.723	0.625	0.688	0.711	0.657	0.701	0.696	0.705	0.751	0.701	0.591	0.672	0.689	0.712	0.706	0.567	0.661	0.657	0.66	0.677	0.66	0.673	0.641	0.668	0.673	0.688	0.677	0.69	0.576
83.2531	0.116	0.117	0.115	0.116	0.12	0.119	0.116	0.119	0.113	0.119	0.117	0.116	0.658	0.637	0.643	0.691	0.718	0.713	0.764	0.737	0.724	0.624	0.689	0.711	0.659	0.702	0.697	0.708	0.753	0.703	0.591	0.673	0.69	0.712	0.706	0.567	0.662	0.658	0.66	0.678	0.66	0.673	0.641	0.668	0.674	0.689	0.678	0.691	0.577
83.4197	0.116	0.117	0.115	0.116	0.12	0.119	0.116	0.119	0.113	0.119	0.117	0.116	0.658	0.639	0.643	0.691	0.717	0.711	0.765	0.738	0.725	0.626	0.689	0.712	0.659	0.702	0.695	0.708	0.751	0.703	0.592	0.674	0.69	0.713	0.707	0.568	0.663	0.658	0.661	0.678	0.661	0.674	0.643	0.669	0.674	0.689	0.678	0.693	0.577
83.5864	0.116	0.117	0.114	0.116	0.12	0.119	0.116	0.119	0.112	0.119	0.117	0.116	0.66	0.64	0.644	0.694	0.72	0.713	0.766	0.739	0.726	0.626	0.692	0.714	0.658	0.704	0.698	0.709	0.754	0.704	0.592	0.675	0.691	0.715	0.708	0.568	0.665	0.66	0.662	0.679	0.663	0.675	0.643	0.669	0.675	0.69	0.679	0.692	0.579
83.7531	0.115	0.117	0.115	0.116	0.12	0.119	0.116	0.119	0.113	0.119	0.117	0.116	0.659	0.64	0.645	0.694	0.72	0.713	0.767	0.74	0.728	0.626	0.691	0.714	0.66	0.703	0.7	0.709	0.754	0.704	0.593	0.676	0.692	0.716	0.709	0.569	0.665	0.66	0.663	0.68	0.663	0.677	0.644	0.67	0.675	0.691	0.68	0.694	0.579
83.9197	0.116	0.117	0.115	0.116	0.12	0.119	0.116	0.119	0.113	0.119	0.117	0.116	0.66	0.64	0.646	0.693	0.721	0.715	0.766	0.742	0.727	0.628	0.692	0.715	0.659	0.703	0.699	0.709	0.753	0.705	0.592	0.676	0.692	0.715	0.71	0.569	0.665	0.66	0.662	0.68	0.662	0.675	0.644	0.67	0.675	0.69	0.68	0.694	0.579
84.0864	0.116	0.117	0.115	0.116	0.12	0.119	0.116	0.119	0.113	0.119	0.117	0.116	0.661	0.641	0.646	0.695	0.722	0.714	0.766	0.74	0.727	0.628	0.692	0.714	0.661	0.704	0.7	0.709	0.754	0.705	0.593	0.676	0.692	0.716	0.71	0.569	0.665	0.661	0.664	0.68	0.663	0.675	0.645	0.67	0.677	0.69	0.68	0.694	0.579
84.2531	0.116	0.117	0.114	0.116	0.12	0.119	0.116	0.119	0.113	0.119	0.117	0.116	0.66	0.641	0.646	0.695	0.721	0.716	0.768	0.742	0.729	0.629	0.694	0.716	0.661	0.704	0.701	0.711	0.756	0.705	0.593	0.678	0.693	0.717	0.71	0.57	0.666	0.662	0.665	0.681	0.664	0.677	0.646	0.67	0.677	0.69	0.681	0.695	0.581
84.4197	0.115	0.117	0.114	0.116	0.12	0.119	0.116	0.119	0.113	0.119	0.117	0.116	0.661	0.642	0.647	0.698	0.724	0.716	0.77	0.742	0.73	0.63	0.695	0.717	0.662	0.707	0.702	0.712	0.756	0.707	0.594	0.679	0.694	0.718	0.712	0.571	0.668	0.663	0.666	0.682	0.666	0.678	0.646	0.672	0.678	0.693	0.683	0.696	0.582
84.5864	0.115	0.117	0.115	0.116	0.12	0.119	0.116	0.119	0.113	0.119	0.117	0.116	0.663	0.643	0.646	0.698	0.726	0.718	0.771	0.743	0.731	0.63	0.695	0.716	0.663	0.708	0.702	0.713	0.757	0.707	0.594	0.68	0.695	0.718	0.712	0.571	0.669	0.663	0.666	0.682	0.666	0.679	0.647	0.672	0.679	0.694	0.683	0.696	0.582
84.7531	0.115	0.117	0.115	0.116	0.12	0.119	0.116	0.119	0.113	0.119	0.117	0.116	0.662	0.643	0.647	0.7	0.727	0.719	0.77	0.743	0.733	0.631	0.696	0.717	0.663	0.707	0.703	0.712	0.759	0.708	0.595	0.68	0.696	0.72	0.712	0.571	0.668	0.664	0.667	0.683	0.666	0.678	0.647	0.673	0.678	0.693	0.683	0.696	0.583
84.9197	0.116	0.117	0.115	0.116	0.12	0.119	0.116	0.119	0.113	0.119	0.117	0.116	0.663	0.642	0.647	0.699	0.724	0.718	0.77	0.743	0.732	0.632	0.695	0.716	0.664	0.707	0.702	0.712	0.756	0.708	0.595	0.68	0.695	0.719	0.713	0.571	0.668	0.664	0.666	0.683	0.666	0.679	0.648	0.673	0.679	0.693	0.683	0.697	0.582
85.0864	0.116	0.117	0.114	0.116	0.12	0.119	0.116	0.119	0.113	0.119	0.117	0.116	0.663	0.643	0.647	0.699	0.725	0.719	0.771	0.744	0.731	0.632	0.696	0.718	0.663	0.708	0.704	0.714	0.758	0.709	0.594	0.68	0.696	0.72	0.713	0.571	0.669	0.665	0.667	0.683	0.666	0.679	0.647	0.673	0.68	0.694	0.683	0.697	0.583
85.2531	0.116	0.117	0.115	0.116	0.12	0.119	0.116	0.119	0.113	0.119	0.117	0.116	0.663	0.644	0.647	0.699	0.725	0.72	0.771	0.744	0.732	0.632	0.694	0.718	0.663	0.708	0.703	0.714	0.758	0.708	0.595	0.682	0.697	0.721	0.715	0.571	0.67	0.666	0.668	0.684	0.667	0.679	0.649	0.673	0.68	0.694	0.683	0.699	0.583
85.4197	0.115	0.117	0.115	0.116	0.12	0.119	0.116	0.119	0.113	0.119	0.117	0.116	0.664	0.644	0.648	0.701	0.727	0.72	0.773	0.746	0.733	0.632	0.698	0.718	0.666	0.71	0.705	0.715	0.759	0.71	0.596	0.682	0.697	0.721	0.715	0.571	0.672	0.667	0.668	0.684	0.668	0.681	0.649	0.674	0.681	0.694	0.685	0.699	0.585
85.5867	0.115	0.117	0.115	0.116	0.12	0.119	0.116	0.119	0.112	0.119	0.117	0.116	0.666	0.645	0.647	0.703	0.729	0.723	0.773	0.747	0.735	0.633	0.698	0.72	0.666	0.71	0.705	0.715	0.76	0.71	0.596	0.683	0.698	0.722	0.716	0.572	0.672	0.668	0.67	0.685	0.668	0.681	0.65	0.674	0.681	0.695	0.685	0.7	0.585
85.7533	0.116	0.117	0.115	0.116	0.12	0.119	0.116	0.119	0.113	0.119	0.117	0.116	0.664	0.644	0.649	0.701	0.729	0.721	0.773	0.746	0.734	0.634	0.698	0.719	0.666	0.711	0.704	0.715	0.76	0.711	0.596	0.683	0.697	0.722	0.716	0.572	0.671	0.667	0.669	0.685	0.668	0.681	0.65	0.674	0.681	0.695	0.685	0.7	0.585
85.92	0.116	0.117	0.115	0.116	0.12	0.119	0.116	0.119	0.113	0.119	0.117	0.116	0.664	0.643	0.649	0.703	0.727	0.721	0.773	0.746	0.734	0.633	0.696	0.72	0.666	0.709	0.705	0.716	0.76	0.71	0.596	0.683	0.699	0.723	0.716	0.572	0.672	0.668	0.669	0.686	0.669	0.68	0.65	0.675	0.682	0.695	0.685	0.699	0.585
[truncated: 47 more columns]

## Sheet: b3
Time	t [h]	blank 1	blank 2	blank 3	blank 4	blank 5	blank 6	blank 7	blank 8	blank 9	blank 10	blank 11	blank 12	r4.1sc1 1	r4.1sc1 2	r4.1sc1 3	r4.1sc2 1	r4.1sc2 2	r4.1sc2 3	r4.1sc3 1	r4.1sc3 2	r4.1sc3 3	r4.1sc4 1	r4.1sc4 2	r4.1sc4 3	r4.1sc5 1	r4.1sc5 2	r4.1sc5 3	r4.1sc6 1	r4.1sc6 2	r4.1sc6 3	r4.2sc1 1	r4.2sc1 2	r4.2sc1 3	r4.2sc2 1	r4.2sc2 2	r4.2sc2 3	r4.2sc3 1	r4.2sc3 2	r4.2sc3 3	r4.2sc4 1	r4.2sc4 2	r4.2sc4 3	r4.2sc5 1	r4.2sc5 2	r4.2sc5 3	r4.2sc6 1	r4.2sc6 2	r4.2sc6 3
0	0	0.126	0.128	0.123	0.123	0.123	0.129	0.124	0.126	0.119	0.123	0.123	0.122	0.134	0.13	0.127	0.124	0.126	0.12	0.128	0.128	0.126	0.124	0.124	0.122	0.132	0.136	0.128	0.122	0.136	0.13	0.125	0.127	0.125	0.122	0.129	0.124	0.126	0.14	0.128	0.124	0.124	0.129	0.121	0.122	0.126	0.123	0.13	0.12
0.00694444	0.166667	0.123	0.128	0.123	0.122	0.125	0.127	0.123	0.126	0.118	0.126	0.125	0.122	0.134	0.134	0.128	0.123	0.126	0.124	0.127	0.13	0.128	0.123	0.125	0.123	0.132	0.135	0.13	0.125	0.135	0.131	0.125	0.131	0.126	0.121	0.128	0.126	0.127	0.138	0.127	0.125	0.124	0.131	0.122	0.123	0.127	0.123	0.128	0.12
0.0138889	0.333333	0.122	0.127	0.122	0.122	0.123	0.126	0.121	0.127	0.118	0.127	0.126	0.123	0.138	0.135	0.132	0.123	0.124	0.124	0.126	0.129	0.126	0.122	0.124	0.122	0.132	0.136	0.131	0.125	0.135	0.13	0.124	0.129	0.125	0.12	0.127	0.125	0.128	0.138	0.126	0.126	0.123	0.13	0.122	0.122	0.127	0.123	0.128	0.12
0.0208333	0.5	0.122	0.127	0.121	0.122	0.123	0.126	0.121	0.127	0.118	0.127	0.125	0.123	0.136	0.133	0.13	0.122	0.124	0.123	0.126	0.129	0.126	0.122	0.124	0.122	0.131	0.134	0.129	0.124	0.135	0.128	0.123	0.129	0.125	0.121	0.126	0.125	0.126	0.136	0.126	0.125	0.122	0.13	0.121	0.122	0.126	0.122	0.127	0.121
0.0277778	0.666667	0.122	0.127	0.121	0.122	0.124	0.126	0.122	0.128	0.118	0.128	0.126	0.123	0.135	0.131	0.128	0.122	0.124	0.123	0.125	0.127	0.126	0.123	0.124	0.123	0.132	0.133	0.129	0.125	0.133	0.129	0.124	0.128	0.124	0.121	0.125	0.125	0.126	0.137	0.126	0.125	0.122	0.129	0.121	0.122	0.127	0.122	0.128	0.122
0.0347222	0.833333	0.121	0.126	0.121	0.122	0.124	0.126	0.122	0.128	0.118	0.128	0.126	0.123	0.135	0.13	0.128	0.121	0.124	0.123	0.124	0.127	0.126	0.122	0.124	0.123	0.132	0.133	0.129	0.125	0.133	0.129	0.124	0.127	0.124	0.121	0.125	0.124	0.126	0.136	0.126	0.125	0.122	0.129	0.122	0.122	0.127	0.122	0.128	0.122
0.0416667	1	0.121	0.126	0.121	0.122	0.124	0.126	0.122	0.128	0.118	0.128	0.127	0.123	0.135	0.13	0.128	0.121	0.124	0.123	0.124	0.127	0.126	0.123	0.124	0.123	0.132	0.133	0.128	0.125	0.133	0.129	0.124	0.127	0.124	0.121	0.125	0.124	0.126	0.136	0.126	0.125	0.123	0.128	0.122	0.122	0.127	0.122	0.127	0.121
0.0486111	1.16667	0.121	0.126	0.121	0.122	0.124	0.126	0.122	0.128	0.118	0.128	0.127	0.123	0.135	0.13	0.128	0.121	0.124	0.123	0.124	0.127	0.126	0.123	0.124	0.123	0.132	0.133	0.128	0.125	0.133	0.129	0.124	0.127	0.124	0.121	0.125	0.124	0.126	0.136	0.126	0.125	0.123	0.128	0.122	0.122	0.127	0.122	0.127	0.121
0.0555556	1.33333	0.121	0.126	0.121	0.122	0.124	0.126	0.122	0.127	0.117	0.128	0.126	0.123	0.134	0.129	0.128	0.121	0.124	0.123	0.124	0.127	0.126	0.123	0.124	0.122	0.132	0.133	0.128	0.125	0.133	0.128	0.124	0.127	0.124	0.122	0.125	0.124	0.126	0.136	0.126	0.125	0.122	0.128	0.122	0.122	0.127	0.122	0.127	0.121
0.0625	1.5	0.121	0.125	0.121	0.122	0.124	0.126	0.122	0.127	0.117	0.128	0.126	0.123	0.134	0.129	0.128	0.121	0.124	0.123	0.124	0.127	0.126	0.122	0.124	0.122	0.131	0.133	0.128	0.125	0.133	0.128	0.123	0.126	0.124	0.122	0.125	0.124	0.126	0.135	0.126	0.125	0.122	0.128	0.122	0.122	0.127	0.122	0.127	0.121
0.0694444	1.66667	0.121	0.125	0.121	0.122	0.124	0.126	0.122	0.127	0.117	0.128	0.126	0.123	0.134	0.129	0.127	0.121	0.124	0.123	0.123	0.127	0.126	0.122	0.123	0.122	0.131	0.133	0.128	0.125	0.133	0.128	0.124	0.126	0.124	0.122	0.125	0.124	0.126	0.135	0.126	0.124	0.122	0.128	0.122	0.122	0.127	0.122	0.127	0.121
0.0763889	1.83333	0.121	0.125	0.121	0.122	0.124	0.126	0.122	0.126	0.117	0.128	0.126	0.123	0.134	0.129	0.127	0.121	0.124	0.122	0.123	0.127	0.126	0.122	0.123	0.123	0.131	0.133	0.128	0.125	0.133	0.128	0.123	0.126	0.124	0.122	0.125	0.124	0.126	0.135	0.126	0.125	0.122	0.128	0.122	0.122	0.127	0.122	0.127	0.122
0.0833333	2	0.121	0.125	0.121	0.122	0.124	0.126	0.122	0.126	0.117	0.128	0.126	0.123	0.134	0.129	0.126	0.121	0.124	0.122	0.123	0.127	0.126	0.122	0.123	0.123	0.131	0.133	0.129	0.125	0.133	0.128	0.124	0.126	0.124	0.122	0.124	0.124	0.126	0.135	0.126	0.125	0.122	0.127	0.121	0.122	0.127	0.122	0.127	0.122
0.0902778	2.16667	0.121	0.125	0.121	0.122	0.124	0.126	0.122	0.126	0.117	0.128	0.126	0.123	0.134	0.129	0.127	0.121	0.124	0.122	0.123	0.126	0.126	0.122	0.123	0.123	0.131	0.133	0.129	0.125	0.133	0.128	0.124	0.126	0.124	0.122	0.124	0.124	0.126	0.135	0.126	0.125	0.122	0.127	0.121	0.122	0.127	0.122	0.127	0.122
0.0972222	2.33333	0.121	0.125	0.121	0.122	0.124	0.126	0.122	0.126	0.117	0.128	0.126	0.123	0.134	0.129	0.126	0.121	0.124	0.122	0.123	0.126	0.126	0.122	0.123	0.122	0.131	0.133	0.129	0.125	0.133	0.128	0.124	0.126	0.124	0.122	0.124	0.124	0.126	0.135	0.125	0.125	0.122	0.127	0.121	0.122	0.127	0.122	0.126	0.121
0.104167	2.5	0.12	0.125	0.12	0.122	0.124	0.126	0.122	0.126	0.117	0.128	0.126	0.123	0.133	0.129	0.126	0.121	0.124	0.122	0.123	0.126	0.126	0.122	0.123	0.123	0.131	0.132	0.128	0.124	0.132	0.127	0.123	0.126	0.124	0.122	0.124	0.124	0.126	0.135	0.125	0.125	0.122	0.127	0.121	0.122	0.127	0.122	0.126	0.122
0.111111	2.66667	0.12	0.125	0.121	0.122	0.124	0.126	0.122	0.126	0.117	0.128	0.126	0.123	0.133	0.129	0.126	0.121	0.124	0.122	0.124	0.127	0.126	0.122	0.123	0.123	0.131	0.132	0.128	0.124	0.132	0.127	0.123	0.126	0.124	0.122	0.124	0.124	0.126	0.135	0.125	0.125	0.122	0.127	0.122	0.122	0.127	0.122	0.126	0.121
0.118067	2.83361	0.12	0.125	0.121	0.121	0.124	0.126	0.122	0.126	0.117	0.128	0.126	0.122	0.133	0.129	0.126	0.121	0.124	0.122	0.123	0.126	0.126	0.122	0.123	0.123	0.131	0.132	0.128	0.125	0.132	0.128	0.124	0.126	0.124	0.122	0.124	0.124	0.125	0.134	0.125	0.125	0.122	0.127	0.121	0.122	0.127	0.122	0.127	0.122
0.125012	3.00028	0.12	0.125	0.121	0.121	0.124	0.126	0.122	0.125	0.117	0.128	0.126	0.122	0.134	0.129	0.126	0.121	0.124	0.122	0.124	0.126	0.126	0.122	0.123	0.123	0.131	0.132	0.128	0.125	0.132	0.127	0.123	0.126	0.124	0.122	0.124	0.124	0.125	0.134	0.125	0.125	0.122	0.127	0.121	0.122	0.127	0.122	0.126	0.122
0.131956	3.16694	0.12	0.125	0.12	0.122	0.124	0.126	0.122	0.126	0.117	0.127	0.126	0.122	0.134	0.129	0.126	0.121	0.124	0.122	0.124	0.126	0.126	0.122	0.123	0.123	0.131	0.132	0.128	0.124	0.132	0.127	0.123	0.126	0.124	0.122	0.124	0.124	0.126	0.134	0.125	0.125	0.122	0.127	0.122	0.122	0.127	0.122	0.126	0.122
0.1389	3.33361	0.12	0.124	0.121	0.121	0.124	0.126	0.122	0.125	0.117	0.128	0.126	0.122	0.134	0.129	0.126	0.121	0.124	0.122	0.124	0.127	0.126	0.122	0.123	0.123	0.131	0.132	0.128	0.124	0.131	0.127	0.124	0.126	0.124	0.122	0.124	0.124	0.125	0.134	0.125	0.125	0.122	0.127	0.122	0.122	0.127	0.122	0.126	0.122
0.145845	3.50028	0.12	0.124	0.12	0.121	0.124	0.126	0.121	0.125	0.117	0.127	0.126	0.122	0.133	0.129	0.126	0.121	0.124	0.122	0.124	0.127	0.126	0.122	0.123	0.123	0.131	0.132	0.128	0.124	0.131	0.127	0.124	0.126	0.124	0.122	0.125	0.124	0.126	0.134	0.125	0.125	0.122	0.127	0.122	0.123	0.127	0.122	0.126	0.122
0.152789	3.66694	0.12	0.124	0.12	0.121	0.124	0.126	0.122	0.125	0.117	0.128	0.126	0.122	0.133	0.129	0.126	0.121	0.124	0.122	0.124	0.127	0.126	0.122	0.123	0.123	0.131	0.131	0.128	0.124	0.131	0.127	0.123	0.126	0.124	0.122	0.125	0.124	0.125	0.134	0.125	0.125	0.122	0.127	0.122	0.123	0.127	0.122	0.126	0.122
0.159734	3.83361	0.12	0.124	0.12	0.121	0.124	0.125	0.122	0.125	0.117	0.128	0.126	0.122	0.134	0.129	0.126	0.121	0.124	0.122	0.124	0.127	0.126	0.122	0.123	0.123	0.131	0.132	0.128	0.125	0.131	0.127	0.124	0.126	0.124	0.122	0.125	0.124	0.125	0.134	0.125	0.125	0.122	0.127	0.122	0.123	0.127	0.122	0.127	0.122
0.166678	4.00028	0.12	0.124	0.121	0.121	0.124	0.125	0.121	0.125	0.117	0.127	0.125	0.122	0.133	0.129	0.126	0.12	0.124	0.122	0.124	0.127	0.126	0.122	0.123	0.123	0.131	0.132	0.128	0.125	0.131	0.127	0.124	0.126	0.124	0.122	0.125	0.124	0.125	0.134	0.125	0.125	0.122	0.127	0.122	0.123	0.127	0.122	0.126	0.122
0.173623	4.16694	0.12	0.124	0.121	0.121	0.124	0.125	0.121	0.125	0.117	0.127	0.126	0.122	0.133	0.129	0.126	0.12	0.124	0.122	0.124	0.127	0.126	0.122	0.123	0.123	0.131	0.132	0.128	0.124	0.131	0.127	0.124	0.126	0.124	0.122	0.125	0.124	0.125	0.134	0.125	0.125	0.123	0.127	0.122	0.123	0.127	0.122	0.126	0.122
0.180567	4.33361	0.12	0.124	0.12	0.121	0.124	0.125	0.121	0.125	0.117	0.127	0.125	0.122	0.133	0.129	0.126	0.12	0.124	0.122	0.124	0.127	0.126	0.122	0.123	0.123	0.131	0.131	0.128	0.125	0.131	0.127	0.124	0.126	0.124	0.122	0.125	0.124	0.126	0.134	0.125	0.125	0.123	0.127	0.122	0.123	0.127	0.122	0.126	0.122
0.187512	4.50028	0.12	0.124	0.12	0.121	0.124	0.125	0.121	0.125	0.117	0.128	0.126	0.122	0.133	0.129	0.126	0.121	0.124	0.122	0.124	0.127	0.126	0.122	0.123	0.124	0.131	0.132	0.128	0.125	0.131	0.127	0.124	0.126	0.124	0.122	0.125	0.124	0.125	0.134	0.126	0.125	0.123	0.127	0.122	0.123	0.127	0.122	0.127	0.122
0.194456	4.66694	0.12	0.124	0.12	0.121	0.124	0.125	0.121	0.125	0.116	0.128	0.126	0.122	0.133	0.129	0.126	0.121	0.124	0.123	0.124	0.127	0.126	0.122	0.123	0.124	0.131	0.132	0.129	0.125	0.131	0.127	0.124	0.126	0.125	0.123	0.125	0.124	0.125	0.134	0.126	0.125	0.123	0.127	0.122	0.123	0.127	0.123	0.127	0.122
0.2014	4.83361	0.12	0.124	0.12	0.12	0.124	0.125	0.121	0.125	0.116	0.128	0.126	0.122	0.133	0.129	0.126	0.121	0.124	0.123	0.124	0.127	0.126	0.122	0.123	0.124	0.131	0.132	0.129	0.125	0.131	0.127	0.124	0.126	0.125	0.123	0.125	0.124	0.125	0.134	0.126	0.125	0.123	0.127	0.122	0.123	0.127	0.123	0.127	0.122
0.208345	5.00028	0.12	0.124	0.12	0.121	0.124	0.125	0.121	0.125	0.116	0.127	0.125	0.122	0.133	0.129	0.127	0.121	0.124	0.123	0.124	0.127	0.126	0.122	0.123	0.124	0.131	0.132	0.129	0.125	0.131	0.127	0.124	0.126	0.125	0.123	0.125	0.124	0.126	0.134	0.125	0.125	0.123	0.127	0.122	0.123	0.127	0.123	0.127	0.122
0.215289	5.16694	0.12	0.124	0.12	0.121	0.124	0.125	0.121	0.125	0.116	0.127	0.125	0.122	0.133	0.129	0.127	0.121	0.124	0.123	0.124	0.127	0.126	0.122	0.123	0.124	0.131	0.132	0.129	0.125	0.131	0.127	0.124	0.126	0.125	0.123	0.125	0.124	0.126	0.134	0.125	0.125	0.123	0.127	0.122	0.123	0.127	0.123	0.127	0.122
0.222234	5.33361	0.12	0.124	0.12	0.121	0.123	0.125	0.121	0.125	0.116	0.127	0.125	0.122	0.133	0.129	0.127	0.12	0.124	0.123	0.124	0.127	0.126	0.122	0.124	0.124	0.131	0.132	0.129	0.125	0.131	0.128	0.124	0.126	0.125	0.123	0.125	0.124	0.126	0.134	0.125	0.125	0.123	0.127	0.122	0.123	0.127	0.123	0.127	0.122
0.229178	5.50028	0.12	0.124	0.12	0.121	0.124	0.125	0.121	0.125	0.116	0.127	0.125	0.122	0.134	0.129	0.127	0.121	0.124	0.123	0.125	0.127	0.126	0.122	0.123	0.124	0.131	0.132	0.129	0.125	0.131	0.128	0.124	0.127	0.125	0.123	0.125	0.124	0.125	0.133	0.125	0.126	0.123	0.127	0.122	0.123	0.127	0.123	0.127	0.123
0.236123	5.66694	0.12	0.124	0.12	0.12	0.124	0.125	0.121	0.125	0.116	0.128	0.125	0.122	0.134	0.129	0.127	0.121	0.124	0.123	0.125	0.128	0.126	0.122	0.124	0.124	0.131	0.132	0.129	0.125	0.131	0.128	0.124	0.127	0.125	0.123	0.125	0.124	0.126	0.133	0.125	0.126	0.123	0.127	0.122	0.124	0.127	0.123	0.127	0.123
0.243067	5.83361	0.12	0.124	0.12	0.12	0.124	0.125	0.121	0.125	0.116	0.128	0.125	0.122	0.135	0.129	0.127	0.121	0.124	0.123	0.125	0.128	0.126	0.122	0.124	0.125	0.131	0.132	0.129	0.125	0.131	0.128	0.124	0.127	0.125	0.123	0.125	0.124	0.126	0.134	0.125	0.126	0.123	0.127	0.122	0.124	0.128	0.123	0.127	0.123
0.250012	6.00028	0.12	0.124	0.12	0.12	0.124	0.125	0.121	0.125	0.116	0.127	0.125	0.122	0.134	0.13	0.127	0.121	0.124	0.123	0.125	0.128	0.126	0.122	0.124	0.124	0.131	0.132	0.129	0.125	0.131	0.128	0.124	0.127	0.125	0.123	0.126	0.124	0.126	0.133	0.125	0.126	0.123	0.127	0.122	0.124	0.128	0.123	0.127	0.123
0.256956	6.16694	0.12	0.124	0.12	0.12	0.124	0.125	0.121	0.125	0.116	0.127	0.125	0.122	0.135	0.13	0.127	0.121	0.124	0.123	0.125	0.128	0.126	0.122	0.124	0.125	0.131	0.132	0.129	0.125	0.131	0.128	0.124	0.127	0.125	0.123	0.126	0.124	0.126	0.133	0.125	0.126	0.123	0.127	0.122	0.124	0.128	0.123	0.127	0.123
0.2639	6.33361	0.12	0.123	0.12	0.121	0.123	0.125	0.121	0.125	0.116	0.127	0.125	0.122	0.134	0.13	0.127	0.121	0.124	0.123	0.125	0.128	0.126	0.122	0.124	0.125	0.131	0.132	0.129	0.125	0.131	0.128	0.124	0.127	0.125	0.123	0.126	0.125	0.126	0.133	0.125	0.126	0.123	0.127	0.122	0.124	0.128	0.123	0.127	0.123
0.270845	6.50028	0.12	0.123	0.12	0.12	0.123	0.125	0.121	0.125	0.116	0.127	0.125	0.122	0.135	0.13	0.127	0.121	0.124	0.123	0.126	0.128	0.126	0.122	0.124	0.125	0.131	0.132	0.129	0.125	0.132	0.128	0.124	0.127	0.125	0.123	0.126	0.125	0.126	0.133	0.125	0.126	0.123	0.127	0.122	0.124	0.128	0.124	0.127	0.123
0.277789	6.66694	0.12	0.123	0.12	0.12	0.123	0.125	0.121	0.125	0.116	0.127	0.125	0.122	0.135	0.13	0.128	0.121	0.124	0.123	0.126	0.128	0.126	0.122	0.124	0.125	0.131	0.132	0.13	0.126	0.131	0.128	0.124	0.127	0.126	0.124	0.126	0.125	0.126	0.133	0.125	0.126	0.123	0.127	0.122	0.124	0.128	0.124	0.127	0.123
0.284734	6.83361	0.12	0.123	0.121	0.12	0.124	0.125	0.121	0.124	0.116	0.127	0.125	0.122	0.135	0.13	0.128	0.121	0.124	0.123	0.126	0.129	0.127	0.122	0.124	0.126	0.131	0.132	0.13	0.126	0.132	0.128	0.124	0.127	0.126	0.124	0.126	0.125	0.126	0.133	0.125	0.126	0.123	0.127	0.123	0.125	0.128	0.124	0.128	0.123
0.291678	7.00028	0.12	0.123	0.12	0.12	0.123	0.125	0.121	0.125	0.116	0.127	0.125	0.122	0.135	0.13	0.128	0.121	0.124	0.123	0.126	0.129	0.127	0.122	0.124	0.125	0.131	0.132	0.13	0.126	0.132	0.128	0.125	0.127	0.126	0.124	0.126	0.125	0.126	0.133	0.125	0.126	0.123	0.127	0.123	0.125	0.128	0.124	0.128	0.123
0.298623	7.16694	0.12	0.123	0.12	0.12	0.123	0.124	0.121	0.124	0.116	0.127	0.125	0.122	0.135	0.13	0.128	0.121	0.124	0.123	0.126	0.129	0.127	0.122	0.124	0.126	0.131	0.132	0.13	0.126	0.132	0.128	0.125	0.127	0.126	0.124	0.126	0.125	0.126	0.133	0.125	0.126	0.124	0.128	0.123	0.125	0.128	0.124	0.128	0.123
0.305567	7.33361	0.12	0.123	0.12	0.12	0.123	0.124	0.121	0.124	0.116	0.127	0.125	0.122	0.135	0.13	0.128	0.121	0.124	0.123	0.126	0.129	0.127	0.123	0.124	0.126	0.132	0.133	0.13	0.126	0.132	0.128	0.125	0.127	0.126	0.124	0.126	0.125	0.126	0.133	0.126	0.126	0.124	0.128	0.123	0.125	0.128	0.124	0.128	0.123
0.312512	7.50028	0.12	0.123	0.12	0.12	0.123	0.124	0.121	0.124	0.116	0.127	0.125	0.122	0.135	0.13	0.128	0.121	0.124	0.123	0.127	0.129	0.127	0.123	0.124	0.126	0.132	0.133	0.13	0.126	0.132	0.128	0.125	0.127	0.126	0.124	0.126	0.125	0.126	0.133	0.125	0.126	0.124	0.128	0.123	0.125	0.128	0.124	0.128	0.124
0.319456	7.66694	0.12	0.123	0.12	0.12	0.123	0.124	0.121	0.124	0.116	0.127	0.125	0.122	0.136	0.13	0.129	0.121	0.124	0.123	0.127	0.129	0.127	0.122	0.124	0.126	0.132	0.133	0.13	0.126	0.132	0.128	0.125	0.127	0.126	0.124	0.126	0.125	0.126	0.133	0.126	0.126	0.124	0.128	0.123	0.125	0.128	0.124	0.128	0.124
0.3264	7.83361	0.12	0.123	0.12	0.12	0.123	0.124	0.121	0.124	0.116	0.127	0.125	0.122	0.136	0.13	0.129	0.121	0.124	0.123	0.127	0.13	0.127	0.123	0.124	0.127	0.132	0.133	0.131	0.126	0.132	0.128	0.125	0.127	0.126	0.124	0.126	0.125	0.126	0.133	0.126	0.126	0.124	0.128	0.123	0.125	0.128	0.124	0.128	0.124
0.333345	8.00028	0.119	0.123	0.12	0.12	0.123	0.124	0.121	0.124	0.116	0.127	0.125	0.122	0.136	0.131	0.129	0.121	0.125	0.124	0.127	0.13	0.127	0.123	0.125	0.126	0.132	0.133	0.131	0.126	0.132	0.128	0.125	0.127	0.126	0.124	0.126	0.125	0.126	0.133	0.126	0.127	0.124	0.128	0.123	0.126	0.129	0.124	0.128	0.124
0.340289	8.16694	0.119	0.123	0.12	0.12	0.123	0.124	0.121	0.124	0.116	0.127	0.125	0.122	0.136	0.131	0.129	0.121	0.125	0.124	0.127	0.13	0.127	0.123	0.124	0.127	0.132	0.133	0.131	0.126	0.132	0.129	0.125	0.127	0.126	0.124	0.126	0.126	0.126	0.133	0.126	0.127	0.124	0.128	0.123	0.126	0.129	0.125	0.128	0.124
0.347234	8.33361	0.119	0.123	0.12	0.12	0.123	0.124	0.121	0.124	0.116	0.127	0.125	0.122	0.136	0.131	0.129	0.121	0.125	0.124	0.127	0.13	0.128	0.123	0.125	0.127	0.132	0.133	0.131	0.127	0.132	0.129	0.125	0.127	0.126	0.124	0.126	0.126	0.127	0.133	0.126	0.127	0.124	0.128	0.123	0.126	0.129	0.125	0.128	0.124
0.354178	8.50028	0.119	0.123	0.119	0.12	0.123	0.124	0.121	0.124	0.116	0.127	0.125	0.122	0.136	0.131	0.129	0.121	0.125	0.124	0.128	0.13	0.127	0.123	0.125	0.127	0.132	0.134	0.131	0.127	0.132	0.129	0.125	0.127	0.126	0.124	0.127	0.126	0.127	0.133	0.126	0.127	0.124	0.128	0.123	0.126	0.129	0.125	0.128	0.124
0.361123	8.66694	0.119	0.123	0.12	0.12	0.123	0.124	0.121	0.124	0.116	0.127	0.125	0.122	0.137	0.131	0.129	0.121	0.125	0.124	0.128	0.131	0.128	0.123	0.125	0.127	0.132	0.134	0.132	0.127	0.133	0.129	0.125	0.127	0.127	0.125	0.127	0.126	0.127	0.133	0.126	0.127	0.124	0.128	0.124	0.126	0.129	0.125	0.129	0.124
0.368067	8.83361	0.119	0.123	0.12	0.12	0.123	0.124	0.121	0.124	0.116	0.127	0.125	0.122	0.137	0.131	0.13	0.121	0.125	0.124	0.128	0.131	0.128	0.123	0.125	0.128	0.133	0.134	0.132	0.127	0.133	0.129	0.125	0.128	0.127	0.125	0.127	0.126	0.127	0.133	0.126	0.127	0.124	0.129	0.123	0.126	0.129	0.125	0.129	0.124
0.375012	9.00028	0.119	0.123	0.12	0.12	0.123	0.124	0.121	0.124	0.116	0.127	0.125	0.122	0.138	0.132	0.13	0.121	0.125	0.124	0.128	0.131	0.128	0.123	0.125	0.128	0.133	0.134	0.132	0.127	0.133	0.129	0.125	0.128	0.127	0.125	0.127	0.126	0.127	0.133	0.126	0.127	0.124	0.128	0.124	0.127	0.129	0.126	0.129	0.125
0.381956	9.16694	0.12	0.123	0.12	0.12	0.123	0.124	0.121	0.124	0.116	0.127	0.125	0.122	0.138	0.132	0.13	0.121	0.125	0.124	0.129	0.131	0.128	0.123	0.125	0.128	0.133	0.135	0.132	0.128	0.133	0.129	0.126	0.128	0.127	0.125	0.127	0.126	0.127	0.133	0.126	0.127	0.125	0.129	0.124	0.127	0.129	0.126	0.129	0.125
0.3889	9.33361	0.119	0.123	0.119	0.12	0.123	0.124	0.121	0.124	0.116	0.127	0.125	0.122	0.138	0.132	0.13	0.121	0.125	0.124	0.129	0.132	0.128	0.123	0.125	0.128	0.133	0.135	0.132	0.128	0.133	0.129	0.126	0.128	0.127	0.125	0.127	0.126	0.127	0.133	0.126	0.128	0.125	0.129	0.124	0.127	0.129	0.126	0.129	0.125
0.395845	9.50028	0.119	0.123	0.119	0.12	0.123	0.124	0.121	0.124	0.116	0.127	0.124	0.122	0.138	0.132	0.13	0.121	0.125	0.124	0.129	0.132	0.128	0.123	0.125	0.128	0.133	0.135	0.132	0.128	0.133	0.129	0.126	0.128	0.127	0.125	0.127	0.127	0.127	0.133	0.126	0.127	0.125	0.129	0.124	0.127	0.129	0.126	0.129	0.125
0.402789	9.66694	0.119	0.123	0.119	0.12	0.123	0.124	0.121	0.124	0.116	0.127	0.124	0.122	0.138	0.132	0.131	0.121	0.126	0.124	0.129	0.132	0.129	0.123	0.126	0.129	0.133	0.135	0.133	0.128	0.134	0.129	0.126	0.128	0.128	0.126	0.127	0.127	0.127	0.133	0.126	0.128	0.125	0.129	0.124	0.127	0.13	0.126	0.129	0.125
0.409734	9.83361	0.119	0.123	0.119	0.12	0.123	0.124	0.121	0.124	0.116	0.127	0.124	0.122	0.138	0.133	0.131	0.121	0.126	0.124	0.13	0.132	0.129	0.123	0.126	0.129	0.133	0.135	0.133	0.128	0.134	0.13	0.126	0.128	0.128	0.126	0.128	0.127	0.127	0.133	0.126	0.128	0.125	0.129	0.124	0.128	0.13	0.126	0.129	0.125
0.416678	10.0003	0.119	0.123	0.119	0.12	0.123	0.124	0.121	0.124	0.116	0.127	0.124	0.122	0.139	0.133	0.131	0.122	0.126	0.125	0.13	0.133	0.129	0.123	0.126	0.129	0.134	0.135	0.133	0.128	0.134	0.13	0.126	0.128	0.128	0.126	0.128	0.127	0.127	0.133	0.127	0.128	0.125	0.129	0.124	0.128	0.13	0.127	0.13	0.125
0.423623	10.1669	0.119	0.123	0.12	0.12	0.123	0.124	0.121	0.124	0.116	0.127	0.124	0.122	0.139	0.133	0.131	0.122	0.126	0.125	0.13	0.133	0.129	0.123	0.126	0.13	0.134	0.136	0.134	0.129	0.134	0.13	0.126	0.129	0.128	0.126	0.128	0.127	0.127	0.133	0.127	0.128	0.125	0.129	0.124	0.128	0.13	0.127	0.13	0.126
0.430567	10.3336	0.119	0.123	0.12	0.12	0.123	0.124	0.121	0.124	0.116	0.127	0.124	0.121	0.139	0.133	0.132	0.122	0.126	0.125	0.131	0.133	0.129	0.123	0.126	0.13	0.134	0.136	0.134	0.129	0.135	0.13	0.126	0.129	0.128	0.127	0.128	0.127	0.127	0.133	0.127	0.128	0.125	0.129	0.124	0.128	0.13	0.127	0.13	0.126
0.437512	10.5003	0.119	0.123	0.119	0.119	0.123	0.124	0.121	0.124	0.116	0.127	0.124	0.121	0.14	0.133	0.132	0.122	0.126	0.125	0.131	0.133	0.129	0.123	0.126	0.13	0.134	0.137	0.134	0.129	0.135	0.13	0.127	0.129	0.128	0.127	0.128	0.128	0.127	0.133	0.127	0.128	0.126	0.13	0.125	0.128	0.13	0.127	0.13	0.126
0.444456	10.6669	0.119	0.122	0.12	0.12	0.123	0.124	0.121	0.124	0.116	0.127	0.124	0.121	0.14	0.134	0.132	0.122	0.126	0.125	0.131	0.134	0.129	0.123	0.126	0.131	0.134	0.137	0.134	0.129	0.135	0.131	0.127	0.129	0.128	0.126	0.128	0.128	0.128	0.133	0.127	0.128	0.126	0.13	0.125	0.129	0.131	0.127	0.13	0.126
0.4514	10.8336	0.119	0.122	0.12	0.12	0.123	0.124	0.121	0.124	0.116	0.127	0.124	0.122	0.14	0.134	0.132	0.122	0.126	0.125	0.131	0.134	0.13	0.123	0.127	0.131	0.134	0.137	0.134	0.129	0.135	0.131	0.127	0.129	0.128	0.126	0.128	0.128	0.128	0.133	0.127	0.129	0.126	0.13	0.125	0.129	0.131	0.128	0.13	0.126
0.458356	11.0006	0.119	0.122	0.119	0.12	0.123	0.124	0.121	0.124	0.116	0.127	0.124	0.122	0.14	0.134	0.133	0.122	0.127	0.125	0.131	0.134	0.13	0.123	0.127	0.131	0.135	0.137	0.135	0.129	0.135	0.131	0.127	0.129	0.128	0.127	0.128	0.128	0.128	0.133	0.127	0.129	0.126	0.13	0.125	0.129	0.131	0.128	0.13	0.126
0.465301	11.1672	0.119	0.122	0.119	0.119	0.123	0.124	0.12	0.124	0.116	0.127	0.124	0.122	0.14	0.134	0.133	0.122	0.126	0.125	0.132	0.134	0.13	0.123	0.127	0.131	0.135	0.137	0.135	0.129	0.135	0.131	0.127	0.129	0.129	0.127	0.129	0.128	0.128	0.133	0.127	0.129	0.126	0.13	0.125	0.129	0.131	0.128	0.131	0.127
0.472245	11.3339	0.119	0.122	0.12	0.119	0.123	0.124	0.12	0.124	0.116	0.127	0.124	0.122	0.141	0.134	0.133	0.122	0.127	0.125	0.132	0.135	0.13	0.123	0.127	0.132	0.135	0.138	0.135	0.13	0.136	0.131	0.127	0.129	0.129	0.127	0.129	0.128	0.128	0.133	0.127	0.129	0.126	0.13	0.125	0.13	0.131	0.128	0.131	0.127
0.47919	11.5006	0.119	0.122	0.119	0.12	0.123	0.124	0.12	0.124	0.116	0.127	0.124	0.121	0.141	0.135	0.134	0.122	0.127	0.126	0.133	0.135	0.13	0.124	0.127	0.132	0.135	0.138	0.136	0.13	0.136	0.131	0.127	0.129	0.129	0.127	0.129	0.129	0.128	0.133	0.128	0.129	0.126	0.13	0.126	0.13	0.131	0.128	0.131	0.127
0.486134	11.6672	0.119	0.122	0.12	0.119	0.123	0.124	0.121	0.124	0.116	0.127	0.124	0.121	0.141	0.136	0.134	0.122	0.127	0.126	0.133	0.136	0.131	0.124	0.128	0.133	0.136	0.138	0.136	0.13	0.136	0.132	0.127	0.13	0.129	0.127	0.129	0.129	0.128	0.133	0.128	0.129	0.126	0.131	0.126	0.13	0.131	0.129	0.131	0.127
0.493079	11.8339	0.119	0.122	0.119	0.119	0.123	0.124	0.121	0.124	0.116	0.127	0.124	0.121	0.142	0.136	0.134	0.122	0.127	0.126	0.133	0.136	0.131	0.124	0.128	0.133	0.136	0.139	0.136	0.13	0.136	0.132	0.127	0.13	0.13	0.128	0.129	0.129	0.128	0.134	0.128	0.13	0.126	0.131	0.126	0.13	0.131	0.129	0.131	0.127
0.500023	12.0006	0.119	0.122	0.119	0.12	0.123	0.124	0.12	0.124	0.116	0.127	0.124	0.121	0.142	0.136	0.134	0.122	0.127	0.126	0.134	0.136	0.131	0.124	0.128	0.133	0.136	0.139	0.136	0.131	0.137	0.132	0.128	0.13	0.129	0.128	0.13	0.129	0.128	0.134	0.128	0.13	0.127	0.131	0.126	0.13	0.132	0.129	0.131	0.128
0.506968	12.1672	0.119	0.122	0.119	0.119	0.123	0.124	0.12	0.124	0.116	0.127	0.124	0.122	0.142	0.136	0.134	0.122	0.127	0.126	0.134	0.137	0.131	0.124	0.128	0.133	0.136	0.139	0.137	0.131	0.137	0.132	0.128	0.13	0.13	0.128	0.13	0.129	0.129	0.134	0.128	0.13	0.127	0.131	0.126	0.131	0.132	0.13	0.132	0.128
0.513912	12.3339	0.119	0.122	0.119	0.12	0.123	0.124	0.12	0.124	0.116	0.127	0.124	0.121	0.143	0.136	0.135	0.123	0.128	0.126	0.135	0.137	0.131	0.124	0.128	0.134	0.136	0.139	0.137	0.131	0.138	0.132	0.128	0.13	0.13	0.128	0.13	0.13	0.129	0.134	0.128	0.13	0.127	0.131	0.126	0.131	0.132	0.13	0.132	0.128
0.520856	12.5006	0.119	0.122	0.119	0.119	0.123	0.124	0.12	0.124	0.116	0.127	0.124	0.121	0.144	0.136	0.135	0.122	0.128	0.127	0.135	0.137	0.132	0.124	0.129	0.134	0.137	0.14	0.137	0.131	0.138	0.133	0.128	0.13	0.13	0.128	0.13	0.13	0.129	0.134	0.128	0.13	0.127	0.131	0.127	0.132	0.132	0.13	0.132	0.128
0.527801	12.6672	0.119	0.122	0.119	0.119	0.123	0.124	0.12	0.124	0.116	0.127	0.124	0.121	0.143	0.137	0.136	0.123	0.128	0.127	0.135	0.138	0.132	0.124	0.129	0.135	0.137	0.14	0.138	0.132	0.138	0.133	0.128	0.131	0.13	0.129	0.131	0.13	0.129	0.134	0.129	0.13	0.127	0.132	0.126	0.132	0.132	0.131	0.132	0.129
0.534745	12.8339	0.119	0.122	0.119	0.119	0.123	0.124	0.12	0.124	0.116	0.127	0.124	0.121	0.144	0.137	0.136	0.123	0.128	0.127	0.136	0.138	0.132	0.124	0.129	0.135	0.137	0.141	0.138	0.132	0.139	0.133	0.128	0.131	0.131	0.129	0.131	0.13	0.129	0.134	0.129	0.131	0.128	0.132	0.127	0.132	0.133	0.131	0.133	0.129
0.54169	13.0006	0.119	0.122	0.119	0.119	0.123	0.124	0.12	0.124	0.116	0.127	0.124	0.122	0.144	0.138	0.137	0.123	0.129	0.127	0.136	0.138	0.132	0.124	0.129	0.136	0.137	0.141	0.138	0.132	0.139	0.133	0.129	0.131	0.131	0.129	0.131	0.13	0.129	0.134	0.129	0.131	0.128	0.132	0.127	0.133	0.133	0.131	0.133	0.129
0.548634	13.1672	0.119	0.122	0.119	0.119	0.123	0.124	0.12	0.124	0.116	0.127	0.124	0.121	0.144	0.138	0.137	0.123	0.129	0.127	0.137	0.139	0.133	0.124	0.13	0.136	0.138	0.141	0.139	0.132	0.139	0.134	0.129	0.131	0.131	0.129	0.131	0.131	0.129	0.134	0.129	0.131	0.128	0.132	0.127	0.133	0.133	0.131	0.133	0.129
0.555579	13.3339	0.119	0.122	0.119	0.119	0.123	0.124	0.12	0.124	0.116	0.127	0.124	0.122	0.144	0.138	0.137	0.123	0.129	0.127	0.137	0.139	0.133	0.125	0.13	0.137	0.138	0.142	0.139	0.133	0.139	0.134	0.129	0.131	0.131	0.129	0.131	0.131	0.13	0.134	0.129	0.131	0.128	0.133	0.127	0.133	0.133	0.132	0.133	0.129
0.562523	13.5006	0.119	0.122	0.119	0.119	0.122	0.124	0.12	0.124	0.116	0.127	0.123	0.122	0.145	0.138	0.138	0.123	0.129	0.128	0.138	0.14	0.133	0.125	0.13	0.137	0.138	0.142	0.14	0.133	0.14	0.134	0.129	0.131	0.131	0.13	0.132	0.131	0.13	0.134	0.129	0.131	0.128	0.133	0.128	0.133	0.134	0.132	0.133	0.13
0.569468	13.6672	0.119	0.122	0.119	0.119	0.123	0.124	0.12	0.124	0.116	0.127	0.123	0.121	0.146	0.139	0.138	0.123	0.13	0.128	0.138	0.14	0.134	0.125	0.13	0.138	0.138	0.143	0.14	0.133	0.14	0.135	0.129	0.132	0.132	0.13	0.132	0.132	0.13	0.135	0.13	0.132	0.129	0.133	0.128	0.134	0.134	0.132	0.134	0.13
0.576412	13.8339	0.119	0.122	0.119	0.119	0.123	0.124	0.12	0.124	0.116	0.127	0.124	0.121	0.146	0.139	0.138	0.123	0.13	0.128	0.139	0.141	0.134	0.125	0.131	0.138	0.139	0.143	0.14	0.134	0.14	0.135	0.129	0.132	0.132	0.131	0.132	0.132	0.13	0.135	0.13	0.132	0.129	0.133	0.128	0.134	0.134	0.133	0.134	0.13
0.583356	14.0006	0.119	0.122	0.119	0.119	0.123	0.124	0.12	0.124	0.116	0.126	0.123	0.121	0.147	0.14	0.138	0.124	0.13	0.128	0.139	0.141	0.134	0.125	0.131	0.139	0.139	0.143	0.141	0.134	0.141	0.135	0.129	0.132	0.132	0.131	0.132	0.132	0.13	0.135	0.13	0.132	0.129	0.134	0.128	0.134	0.134	0.133	0.134	0.131
0.590301	14.1672	0.119	0.122	0.119	0.119	0.123	0.124	0.12	0.124	0.116	0.126	0.123	0.122	0.147	0.14	0.139	0.124	0.13	0.129	0.139	0.142	0.135	0.125	0.131	0.139	0.139	0.143	0.141	0.134	0.141	0.136	0.13	0.132	0.132	0.131	0.133	0.132	0.13	0.135	0.13	0.132	0.129	0.134	0.128	0.135	0.135	0.133	0.134	0.13
0.597245	14.3339	0.119	0.122	0.119	0.119	0.123	0.124	0.12	0.124	0.116	0.127	0.123	0.121	0.147	0.14	0.139	0.124	0.131	0.129	0.14	0.142	0.135	0.125	0.132	0.14	0.14	0.145	0.142	0.135	0.142	0.136	0.13	0.132	0.133	0.131	0.133	0.133	0.13	0.135	0.13	0.132	0.129	0.134	0.128	0.135	0.135	0.134	0.135	0.131
0.60419	14.5006	0.119	0.122	0.119	0.119	0.123	0.124	0.12	0.124	0.116	0.127	0.123	0.121	0.148	0.141	0.14	0.124	0.131	0.129	0.141	0.143	0.135	0.126	0.132	0.14	0.14	0.145	0.143	0.135	0.142	0.136	0.13	0.133	0.133	0.132	0.133	0.133	0.131	0.135	0.131	0.133	0.13	0.134	0.129	0.136	0.135	0.134	0.135	0.131
0.611134	14.6672	0.119	0.122	0.119	0.119	0.123	0.124	0.12	0.124	0.116	0.127	0.123	0.121	0.148	0.141	0.14	0.124	0.131	0.129	0.141	0.143	0.136	0.126	0.132	0.141	0.141	0.146	0.143	0.136	0.142	0.136	0.13	0.133	0.133	0.132	0.134	0.133	0.131	0.135	0.131	0.133	0.13	0.135	0.129	0.136	0.135	0.135	0.135	0.132
0.618079	14.8339	0.119	0.122	0.119	0.119	0.123	0.123	0.12	0.124	0.116	0.126	0.123	0.121	0.149	0.142	0.141	0.124	0.132	0.129	0.142	0.144	0.136	0.126	0.133	0.141	0.141	0.146	0.143	0.136	0.143	0.137	0.13	0.133	0.134	0.132	0.134	0.133	0.131	0.135	0.131	0.133	0.13	0.135	0.13	0.137	0.136	0.135	0.136	0.132
0.625023	15.0006	0.119	0.122	0.119	0.119	0.123	0.123	0.12	0.124	0.116	0.126	0.123	0.121	0.149	0.142	0.141	0.124	0.132	0.13	0.142	0.145	0.137	0.126	0.133	0.142	0.141	0.146	0.144	0.136	0.143	0.137	0.131	0.133	0.134	0.132	0.134	0.134	0.131	0.135	0.131	0.133	0.13	0.135	0.13	0.137	0.136	0.136	0.136	0.132
0.631968	15.1672	0.119	0.122	0.119	0.119	0.123	0.123	0.12	0.124	0.116	0.127	0.123	0.121	0.149	0.142	0.141	0.124	0.132	0.13	0.143	0.145	0.137	0.126	0.133	0.142	0.141	0.147	0.145	0.137	0.144	0.137	0.131	0.133	0.134	0.133	0.135	0.134	0.132	0.136	0.132	0.134	0.131	0.136	0.13	0.138	0.136	0.136	0.136	0.133
0.638912	15.3339	0.119	0.122	0.119	0.119	0.123	0.123	0.12	0.124	0.116	0.127	0.123	0.121	0.15	0.143	0.142	0.125	0.132	0.13	0.144	0.145	0.137	0.126	0.134	0.143	0.142	0.148	0.145	0.137	0.144	0.138	0.131	0.134	0.134	0.133	0.135	0.134	0.132	0.136	0.132	0.134	0.131	0.136	0.13	0.138	0.136	0.136	0.136	0.133
0.645856	15.5006	0.119	0.122	0.119	0.119	0.123	0.123	0.12	0.124	0.116	0.126	0.123	0.121	0.151	0.144	0.142	0.125	0.133	0.13	0.145	0.146	0.138	0.126	0.134	0.143	0.142	0.148	0.146	0.137	0.144	0.138	0.131	0.134	0.135	0.133	0.135	0.135	0.132	0.136	0.132	0.134	0.131	0.136	0.13	0.138	0.137	0.137	0.137	0.133
0.652801	15.6672	0.119	0.122	0.119	0.119	0.123	0.123	0.12	0.124	0.116	0.126	0.123	0.121	0.151	0.144	0.143	0.125	0.133	0.131	0.145	0.147	0.138	0.126	0.135	0.144	0.143	0.149	0.146	0.138	0.145	0.139	0.132	0.134	0.135	0.134	0.136	0.135	0.132	0.136	0.132	0.135	0.132	0.137	0.131	0.139	0.137	0.137	0.137	0.134
0.659745	15.8339	0.119	0.122	0.119	0.119	0.122	0.123	0.12	0.124	0.116	0.126	0.123	0.121	0.151	0.144	0.143	0.125	0.133	0.131	0.146	0.148	0.138	0.126	0.135	0.145	0.143	0.15	0.147	0.138	0.145	0.139	0.132	0.134	0.135	0.134	0.136	0.135	0.133	0.136	0.133	0.135	0.132	0.137	0.131	0.139	0.137	0.138	0.137	0.134
0.66669	16.0006	0.119	0.122	0.119	0.119	0.122	0.123	0.12	0.124	0.116	0.126	0.123	0.121	0.152	0.145	0.144	0.125	0.134	0.131	0.146	0.148	0.139	0.127	0.135	0.146	0.143	0.15	0.148	0.139	0.146	0.14	0.132	0.135	0.136	0.134	0.136	0.136	0.133	0.136	0.133	0.135	0.132	0.137	0.131	0.14	0.138	0.138	0.138	0.134
0.673634	16.1672	0.119	0.122	0.119	0.119	0.123	0.123	0.12	0.124	0.116	0.126	0.123	0.121	0.153	0.146	0.144	0.126	0.134	0.132	0.147	0.149	0.14	0.127	0.136	0.146	0.144	0.151	0.148	0.14	0.146	0.14	0.132	0.135	0.136	0.135	0.137	0.136	0.133	0.137	0.133	0.136	0.132	0.138	0.131	0.141	0.138	0.139	0.138	0.135
0.680579	16.3339	0.119	0.122	0.119	0.119	0.123	0.123	0.119	0.124	0.116	0.126	0.123	0.121	0.153	0.146	0.145	0.126	0.135	0.132	0.148	0.15	0.14	0.127	0.136	0.147	0.144	0.152	0.149	0.14	0.147	0.141	0.133	0.135	0.136	0.135	0.137	0.136	0.133	0.137	0.133	0.136	0.133	0.138	0.132	0.141	0.138	0.139	0.138	0.135
0.687523	16.5006	0.119	0.122	0.119	0.119	0.123	0.123	0.12	0.123	0.116	0.126	0.123	0.121	0.153	0.146	0.145	0.126	0.135	0.132	0.148	0.15	0.14	0.127	0.137	0.147	0.145	0.153	0.15	0.14	0.148	0.141	0.133	0.135	0.137	0.136	0.138	0.137	0.133	0.137	0.134	0.136	0.133	0.138	0.132	0.141	0.139	0.14	0.139	0.135
0.694468	16.6672	0.119	0.122	0.119	0.119	0.122	0.123	0.12	0.124	0.116	0.126	0.123	0.121	0.154	0.147	0.145	0.126	0.135	0.133	0.149	0.151	0.141	0.127	0.137	0.149	0.145	0.153	0.151	0.141	0.148	0.141	0.133	0.136	0.137	0.136	0.138	0.137	0.134	0.137	0.134	0.136	0.133	0.139	0.133	0.142	0.139	0.14	0.139	0.136
0.701412	16.8339	0.119	0.122	0.118	0.119	0.122	0.123	0.119	0.123	0.116	0.126	0.123	0.121	0.155	0.148	0.146	0.126	0.135	0.133	0.15	0.152	0.142	0.127	0.138	0.149	0.146	0.154	0.151	0.141	0.149	0.142	0.134	0.136	0.138	0.137	0.139	0.138	0.134	0.137	0.134	0.137	0.134	0.139	0.133	0.143	0.14	0.141	0.14	0.136
0.708356	17.0006	0.119	0.122	0.118	0.119	0.122	0.123	0.119	0.123	0.116	0.126	0.123	0.121	0.156	0.148	0.147	0.126	0.136	0.133	0.151	0.153	0.142	0.128	0.138	0.15	0.146	0.155	0.152	0.142	0.15	0.142	0.134	0.136	0.138	0.137	0.139	0.138	0.134	0.138	0.135	0.137	0.134	0.139	0.133	0.143	0.14	0.141	0.14	0.137
0.715301	17.1672	0.119	0.122	0.119	0.119	0.123	0.123	0.12	0.123	0.116	0.126	0.123	0.121	0.157	0.149	0.148	0.127	0.136	0.134	0.152	0.154	0.142	0.128	0.139	0.151	0.147	0.156	0.153	0.142	0.15	0.143	0.134	0.137	0.138	0.138	0.139	0.139	0.134	0.138	0.135	0.138	0.134	0.14	0.133	0.144	0.14	0.142	0.14	0.137
0.722245	17.3339	0.119	0.122	0.118	0.119	0.122	0.123	0.119	0.123	0.116	0.126	0.123	0.121	0.157	0.15	0.148	0.127	0.136	0.134	0.153	0.154	0.143	0.128	0.139	0.152	0.147	0.157	0.153	0.143	0.15	0.143	0.134	0.137	0.139	0.138	0.14	0.139	0.135	0.138	0.135	0.138	0.135	0.14	0.134	0.144	0.141	0.143	0.141	0.138
0.72919	17.5006	0.118	0.122	0.118	0.119	0.122	0.123	0.119	0.123	0.116	0.126	0.123	0.121	0.157	0.15	0.148	0.127	0.137	0.134	0.153	0.155	0.144	0.128	0.14	0.153	0.148	0.157	0.154	0.144	0.151	0.144	0.135	0.137	0.139	0.138	0.14	0.139	0.135	0.138	0.136	0.139	0.135	0.141	0.134	0.145	0.141	0.143	0.141	0.138
0.736134	17.6672	0.118	0.121	0.118	0.119	0.122	0.123	0.119	0.123	0.116	0.126	0.123	0.121	0.158	0.151	0.149	0.127	0.138	0.135	0.154	0.156	0.144	0.128	0.14	0.153	0.148	0.158	0.155	0.144	0.152	0.144	0.135	0.137	0.139	0.139	0.141	0.14	0.135	0.138	0.136	0.139	0.135	0.141	0.135	0.146	0.141	0.144	0.142	0.138
0.743079	17.8339	0.118	0.121	0.118	0.119	0.122	0.123	0.119	0.123	0.116	0.126	0.123	0.121	0.159	0.152	0.15	0.127	0.138	0.135	0.156	0.157	0.145	0.129	0.141	0.155	0.149	0.159	0.156	0.145	0.153	0.145	0.135	0.138	0.14	0.139	0.141	0.14	0.135	0.139	0.136	0.139	0.136	0.142	0.135	0.146	0.142	0.144	0.142	0.139
0.750023	18.0006	0.118	0.121	0.119	0.119	0.122	0.123	0.119	0.123	0.116	0.126	0.123	0.121	0.16	0.153	0.151	0.128	0.138	0.136	0.157	0.158	0.145	0.129	0.141	0.155	0.15	0.161	0.157	0.146	0.154	0.146	0.136	0.138	0.141	0.14	0.142	0.141	0.136	0.139	0.137	0.14	0.136	0.142	0.135	0.147	0.142	0.145	0.143	0.14
0.756968	18.1672	0.119	0.122	0.119	0.119	0.123	0.123	0.119	0.123	0.116	0.126	0.123	0.121	0.162	0.153	0.151	0.128	0.139	0.136	0.157	0.159	0.146	0.129	0.142	0.157	0.151	0.161	0.158	0.146	0.155	0.146	0.136	0.139	0.141	0.14	0.142	0.141	0.136	0.139	0.137	0.14	0.136	0.142	0.135	0.148	0.143	0.146	0.143	0.14
0.763912	18.3339	0.118	0.121	0.119	0.119	0.123	0.123	0.119	0.123	0.116	0.126	0.122	0.121	0.161	0.154	0.152	0.128	0.139	0.136	0.158	0.16	0.147	0.129	0.142	0.157	0.151	0.162	0.159	0.147	0.155	0.147	0.137	0.139	0.141	0.141	0.143	0.142	0.137	0.14	0.137	0.141	0.137	0.143	0.136	0.148	0.143	0.146	0.144	0.141
0.770856	18.5006	0.118	0.121	0.118	0.119	0.122	0.123	0.119	0.123	0.116	0.126	0.122	0.121	0.161	0.156	0.152	0.128	0.14	0.137	0.159	0.161	0.148	0.129	0.143	0.159	0.151	0.163	0.16	0.148	0.156	0.147	0.137	0.139	0.142	0.141	0.143	0.143	0.137	0.14	0.138	0.141	0.138	0.144	0.136	0.149	0.144	0.147	0.144	0.141
0.777801	18.6672	0.118	0.121	0.118	0.119	0.122	0.123	0.119	0.123	0.116	0.126	0.122	0.121	0.162	0.155	0.153	0.129	0.14	0.137	0.161	0.162	0.148	0.13	0.144	0.16	0.152	0.164	0.161	0.148	0.157	0.148	0.137	0.14	0.142	0.142	0.144	0.143	0.137	0.14	0.138	0.141	0.138	0.144	0.137	0.15	0.144	0.148	0.145	0.142
0.784745	18.8339	0.119	0.121	0.118	0.119	0.122	0.123	0.119	0.123	0.116	0.126	0.122	0.121	0.163	0.156	0.154	0.129	0.141	0.138	0.161	0.163	0.149	0.13	0.144	0.161	0.153	0.165	0.162	0.149	0.158	0.149	0.138	0.141	0.143	0.143	0.144	0.144	0.137	0.141	0.139	0.142	0.138	0.145	0.137	0.15	0.145	0.149	0.145	0.143
0.79169	19.0006	0.118	0.121	0.118	0.119	0.123	0.123	0.119	0.123	0.116	0.126	0.122	0.121	0.164	0.157	0.155	0.129	0.142	0.138	0.162	0.164	0.15	0.13	0.145	0.162	0.154	0.167	0.163	0.15	0.159	0.149	0.138	0.141	0.143	0.143	0.145	0.144	0.138	0.141	0.139	0.143	0.139	0.145	0.138	0.151	0.145	0.149	0.146	0.143
0.798646	19.1675	0.118	0.121	0.118	0.119	0.122	0.123	0.119	0.123	0.116	0.126	0.122	0.121	0.165	0.158	0.156	0.129	0.142	0.139	0.163	0.165	0.15	0.131	0.145	0.163	0.155	0.168	0.164	0.151	0.16	0.15	0.139	0.141	0.144	0.143	0.146	0.145	0.138	0.141	0.139	0.143	0.139	0.146	0.138	0.153	0.146	0.15	0.146	0.144
0.80559	19.3342	0.118	0.121	0.118	0.119	0.122	0.123	0.119	0.123	0.116	0.126	0.122	0.121	0.165	0.159	0.155	0.13	0.143	0.139	0.165	0.166	0.151	0.131	0.146	0.164	0.155	0.169	0.165	0.151	0.16	0.151	0.139	0.141	0.144	0.144	0.146	0.145	0.139	0.141	0.14	0.144	0.14	0.146	0.139	0.153	0.146	0.151	0.147	0.144
0.812535	19.5008	0.118	0.121	0.118	0.119	0.122	0.123	0.119	0.123	0.116	0.126	0.122	0.121	0.166	0.16	0.157	0.13	0.143	0.14	0.166	0.168	0.152	0.131	0.147	0.166	0.156	0.17	0.166	0.152	0.162	0.151	0.139	0.142	0.145	0.145	0.147	0.146	0.139	0.141	0.14	0.144	0.14	0.147	0.139	0.154	0.147	0.151	0.148	0.145
0.819479	19.6675	0.118	0.121	0.118	0.119	0.122	0.123	0.119	0.123	0.116	0.126	0.122	0.121	0.167	0.161	0.158	0.13	0.144	0.14	0.167	0.169	0.153	0.131	0.148	0.167	0.157	0.171	0.167	0.153	0.163	0.152	0.14	0.142	0.146	0.145	0.148	0.147	0.139	0.142	0.141	0.145	0.141	0.148	0.14	0.155	0.147	0.153	0.148	0.146
0.826424	19.8342	0.118	0.121	0.119	0.119	0.122	0.123	0.119	0.123	0.116	0.126	0.122	0.121	0.167	0.163	0.159	0.131	0.144	0.141	0.169	0.17	0.154	0.132	0.148	0.168	0.158	0.172	0.169	0.154	0.164	0.153	0.14	0.143	0.146	0.146	0.148	0.147	0.14	0.142	0.141	0.145	0.141	0.148	0.14	0.156	0.148	0.154	0.149	0.146
0.833368	20.0008	0.118	0.121	0.118	0.119	0.122	0.123	0.119	0.123	0.116	0.126	0.122	0.121	0.169	0.163	0.16	0.131	0.145	0.141	0.17	0.171	0.154	0.132	0.149	0.169	0.158	0.174	0.17	0.155	0.165	0.153	0.141	0.143	0.147	0.147	0.149	0.148	0.14	0.142	0.142	0.146	0.142	0.149	0.14	0.157	0.149	0.154	0.15	0.147
0.840313	20.1675	0.118	0.121	0.118	0.119	0.122	0.123	0.119	0.123	0.116	0.126	0.122	0.121	0.17	0.163	0.16	0.131	0.146	0.142	0.171	0.173	0.155	0.132	0.15	0.17	0.159	0.175	0.171	0.156	0.166	0.155	0.141	0.144	0.147	0.147	0.15	0.148	0.141	0.143	0.142	0.146	0.142	0.15	0.141	0.158	0.149	0.155	0.15	0.148
0.847257	20.3342	0.118	0.121	0.118	0.119	0.122	0.123	0.119	0.123	0.116	0.126	0.122	0.121	0.175	0.166	0.161	0.131	0.146	0.142	0.173	0.174	0.156	0.133	0.15	0.172	0.16	0.176	0.172	0.157	0.167	0.155	0.142	0.144	0.148	0.148	0.15	0.149	0.141	0.143	0.143	0.147	0.143	0.15	0.141	0.159	0.15	0.156	0.151	0.148
0.854201	20.5008	0.117	0.121	0.118	0.119	0.121	0.122	0.119	0.123	0.115	0.125	0.121	0.12	0.169	0.166	0.163	0.132	0.147	0.143	0.174	0.176	0.157	0.132	0.151	0.172	0.162	0.177	0.174	0.157	0.168	0.156	0.142	0.145	0.148	0.149	0.151	0.15	0.142	0.143	0.143	0.147	0.144	0.151	0.142	0.16	0.15	0.157	0.151	0.149
0.861146	20.6675	0.118	0.121	0.118	0.118	0.122	0.123	0.119	0.123	0.116	0.126	0.122	0.121	0.171	0.168	0.163	0.132	0.148	0.144	0.176	0.177	0.159	0.133	0.152	0.175	0.162	0.179	0.175	0.159	0.169	0.157	0.143	0.145	0.15	0.15	0.152	0.151	0.142	0.144	0.144	0.148	0.144	0.152	0.143	0.161	0.151	0.158	0.152	0.15
0.86809	20.8342	0.118	0.121	0.118	0.118	0.122	0.123	0.119	0.123	0.116	0.126	0.122	0.12	0.171	0.169	0.164	0.133	0.149	0.144	0.177	0.178	0.159	0.134	0.153	0.176	0.163	0.181	0.176	0.16	0.17	0.158	0.143	0.146	0.15	0.151	0.153	0.152	0.142	0.144	0.145	0.149	0.145	0.152	0.143	0.162	0.152	0.159	0.153	0.151
0.875035	21.0008	0.118	0.121	0.118	0.119	0.122	0.123	0.119	0.123	0.116	0.125	0.122	0.12	0.172	0.172	0.165	0.133	0.15	0.145	0.179	0.18	0.16	0.134	0.154	0.178	0.164	0.182	0.178	0.161	0.172	0.159	0.144	0.146	0.151	0.151	0.153	0.152	0.143	0.145	0.145	0.15	0.145	0.153	0.144	0.163	0.152	0.16	0.154	0.152
0.881979	21.1675	0.118	0.121	0.118	0.119	0.122	0.123	0.119	0.123	0.116	0.125	0.122	0.121	0.173	0.18	0.165	0.133	0.15	0.145	0.179	0.181	0.161	0.134	0.155	0.179	0.165	0.183	0.179	0.162	0.173	0.16	0.144	0.147	0.151	0.152	0.154	0.153	0.144	0.145	0.146	0.15	0.146	0.154	0.144	0.164	0.153	0.161	0.154	0.152
0.888924	21.3342	0.118	0.121	0.118	0.119	0.122	0.123	0.119	0.123	0.116	0.125	0.122	0.12	0.175	0.187	0.168	0.133	0.151	0.146	0.182	0.183	0.162	0.135	0.156	0.181	0.166	0.185	0.181	0.163	0.174	0.161	0.145	0.147	0.152	0.153	0.155	0.154	0.144	0.145	0.146	0.151	0.147	0.155	0.145	0.165	0.154	0.162	0.155	0.153
0.895868	21.5008	0.118	0.121	0.118	0.119	0.122	0.123	0.119	0.123	0.116	0.126	0.122	0.12	0.176	0.185	0.168	0.134	0.152	0.147	0.183	0.185	0.164	0.135	0.157	0.183	0.167	0.187	0.182	0.165	0.176	0.162	0.145	0.149	0.153	0.154	0.156	0.155	0.144	0.146	0.147	0.152	0.147	0.156	0.146	0.166	0.155	0.163	0.156	0.154
0.902813	21.6675	0.118	0.121	0.118	0.118	0.122	0.123	0.119	0.123	0.116	0.126	0.122	0.12	0.176	0.181	0.169	0.135	0.153	0.148	0.185	0.186	0.165	0.136	0.158	0.184	0.169	0.188	0.184	0.166	0.177	0.163	0.146	0.149	0.154	0.155	0.157	0.156	0.145	0.146	0.148	0.153	0.148	0.156	0.146	0.167	0.155	0.164	0.157	0.155
0.909757	21.8342	0.118	0.121	0.119	0.118	0.122	0.123	0.119	0.123	0.115	0.125	0.122	0.12	0.179	0.183	0.172	0.135	0.154	0.148	0.186	0.188	0.166	0.136	0.159	0.186	0.17	0.19	0.185	0.167	0.178	0.164	0.147	0.149	0.154	0.155	0.158	0.156	0.146	0.147	0.148	0.153	0.149	0.158	0.147	0.169	0.156	0.165	0.158	0.156
0.916701	22.0008	0.118	0.121	0.118	0.118	0.122	0.123	0.119	0.123	0.115	0.125	0.122	0.12	0.18	0.184	0.171	0.135	0.154	0.149	0.188	0.189	0.167	0.136	0.16	0.188	0.17	0.191	0.187	0.168	0.18	0.165	0.147	0.15	0.156	0.156	0.159	0.157	0.146	0.147	0.149	0.154	0.15	0.158	0.148	0.17	0.157	0.166	0.159	0.157
0.923646	22.1675	0.118	0.121	0.119	0.119	0.122	0.123	0.119	0.123	0.115	0.125	0.122	0.12	0.181	0.19	0.174	0.136	0.155	0.15	0.19	0.191	0.168	0.136	0.162	0.189	0.172	0.193	0.188	0.169	0.181	0.166	0.148	0.151	0.157	0.157	0.16	0.158	0.147	0.148	0.15	0.155	0.15	0.159	0.148	0.171	0.158	0.167	0.159	0.158
0.93059	22.3342	0.118	0.121	0.119	0.118	0.122	0.123	0.119	0.123	0.115	0.125	0.122	0.12	0.182	0.192	0.174	0.136	0.156	0.151	0.191	0.192	0.17	0.137	0.163	0.191	0.173	0.195	0.19	0.171	0.183	0.167	0.148	0.152	0.157	0.159	0.161	0.159	0.147	0.148	0.151	0.156	0.151	0.16	0.149	0.172	0.159	0.168	0.16	0.159
0.937535	22.5008	0.118	0.121	0.119	0.118	0.122	0.123	0.119	0.123	0.115	0.125	0.122	0.12	0.183	0.184	0.177	0.137	0.157	0.151	0.193	0.194	0.171	0.138	0.163	0.192	0.174	0.197	0.192	0.172	0.184	0.168	0.149	0.152	0.158	0.159	0.162	0.16	0.148	0.149	0.151	0.157	0.152	0.161	0.15	0.174	0.159	0.17	0.161	0.16
0.944479	22.6675	0.118	0.12	0.118	0.119	0.122	0.123	0.119	0.123	0.115	0.125	0.122	0.12	0.186	0.188	0.177	0.137	0.158	0.152	0.195	0.196	0.172	0.138	0.165	0.194	0.176	0.198	0.194	0.173	0.186	0.17	0.15	0.153	0.159	0.16	0.163	0.161	0.149	0.149	0.152	0.158	0.153	0.162	0.151	0.175	0.16	0.171	0.162	0.161
0.951424	22.8342	0.118	0.12	0.118	0.119	0.122	0.123	0.119	0.123	0.115	0.125	0.122	0.12	0.188	0.185	0.178	0.138	0.159	0.153	0.196	0.198	0.174	0.139	0.166	0.195	0.177	0.2	0.195	0.175	0.187	0.171	0.15	0.154	0.16	0.161	0.164	0.162	0.149	0.15	0.152	0.158	0.154	0.163	0.151	0.176	0.161	0.172	0.163	0.162
0	22.9175	0.118	0.121	0.118	0.119	0.123	0.123	0.119	0.123	0.116	0.125	0.122	0.12	0.193	0.193	0.182	0.139	0.161	0.155	0.202	0.201	0.176	0.14	0.169	0.2	0.181	0.205	0.2	0.178	0.192	0.174	0.152	0.155	0.162	0.163	0.166	0.163	0.15	0.151	0.155	0.16	0.155	0.165	0.152	0.179	0.163	0.174	0.165	0.164
0.00694444	23.0842	0.118	0.121	0.118	0.118	0.123	0.123	0.119	0.123	0.116	0.125	0.122	0.12	0.193	0.188	0.182	0.138	0.162	0.156	0.201	0.202	0.177	0.14	0.169	0.201	0.181	0.204	0.199	0.178	0.192	0.174	0.152	0.156	0.162	0.164	0.167	0.165	0.15	0.151	0.155	0.16	0.155	0.166	0.153	0.18	0.163	0.175	0.166	0.164
0.0138889	23.2508	0.118	0.121	0.118	0.118	0.123	0.123	0.119	0.123	0.116	0.125	0.122	0.12	0.193	0.19	0.182	0.139	0.163	0.157	0.203	0.204	0.178	0.141	0.171	0.202	0.182	0.205	0.201	0.18	0.193	0.176	0.153	0.157	0.163	0.165	0.168	0.166	0.151	0.151	0.155	0.161	0.156	0.167	0.153	0.181	0.164	0.176	0.167	0.165
0.0208333	23.4175	0.118	0.121	0.118	0.118	0.123	0.123	0.119	0.123	0.116	0.125	0.122	0.119	0.198	0.19	0.185	0.14	0.165	0.157	0.205	0.206	0.18	0.142	0.172	0.204	0.183	0.207	0.203	0.182	0.195	0.177	0.153	0.158	0.164	0.166	0.169	0.167	0.151	0.152	0.157	0.162	0.157	0.168	0.155	0.182	0.166	0.178	0.168	0.167
0.0277778	23.5842	0.118	0.121	0.118	0.119	0.123	0.123	0.119	0.123	0.115	0.125	0.122	0.119	0.204	0.191	0.186	0.14	0.166	0.158	0.207	0.208	0.181	0.142	0.173	0.206	0.185	0.209	0.204	0.183	0.196	0.179	0.154	0.159	0.165	0.167	0.17	0.168	0.152	0.152	0.157	0.164	0.158	0.169	0.155	0.184	0.166	0.179	0.169	0.168
0.0347222	23.7508	0.118	0.12	0.118	0.118	0.123	0.123	0.119	0.123	0.115	0.125	0.122	0.119	0.209	0.191	0.188	0.141	0.166	0.159	0.208	0.209	0.183	0.142	0.174	0.208	0.186	0.21	0.206	0.184	0.198	0.18	0.155	0.159	0.167	0.168	0.171	0.169	0.153	0.153	0.158	0.164	0.159	0.17	0.157	0.185	0.168	0.181	0.17	0.169
0.0416667	23.9175	0.118	0.12	0.118	0.118	0.123	0.123	0.119	0.123	0.115	0.125	0.122	0.119	0.211	0.193	0.19	0.141	0.167	0.161	0.211	0.211	0.184	0.143	0.176	0.21	0.188	0.213	0.208	0.186	0.2	0.181	0.156	0.16	0.168	0.17	0.172	0.17	0.154	0.154	0.159	0.165	0.16	0.171	0.157	0.187	0.168	0.182	0.171	0.171
0.0486111	24.0842	0.118	0.121	0.118	0.118	0.123	0.123	0.119	0.123	0.116	0.125	0.121	0.119	0.208	0.195	0.192	0.142	0.169	0.162	0.212	0.213	0.186	0.144	0.178	0.212	0.19	0.215	0.21	0.188	0.202	0.183	0.157	0.161	0.169	0.171	0.174	0.172	0.154	0.154	0.161	0.166	0.162	0.173	0.158	0.188	0.169	0.184	0.173	0.172
0.0555556	24.2508	0.118	0.12	0.118	0.118	0.123	0.123	0.119	0.123	0.115	0.125	0.121	0.119	0.206	0.195	0.193	0.142	0.17	0.163	0.215	0.216	0.188	0.144	0.179	0.214	0.192	0.217	0.212	0.189	0.204	0.184	0.157	0.162	0.17	0.172	0.175	0.173	0.155	0.155	0.161	0.168	0.162	0.174	0.159	0.19	0.17	0.185	0.174	0.173
0.0625	24.4175	0.118	0.12	0.118	0.118	0.123	0.123	0.119	0.123	0.115	0.125	0.121	0.119	0.207	0.196	0.196	0.143	0.172	0.164	0.217	0.218	0.19	0.145	0.181	0.216	0.193	0.219	0.214	0.191	0.205	0.186	0.158	0.163	0.171	0.174	0.177	0.174	0.156	0.155	0.162	0.169	0.163	0.175	0.16	0.191	0.171	0.187	0.175	0.174
0.0694444	24.5842	0.118	0.12	0.118	0.118	0.123	0.123	0.119	0.123	0.115	0.125	0.122	0.119	0.208	0.198	0.199	0.144	0.173	0.165	0.218	0.22	0.192	0.146	0.182	0.218	0.195	0.221	0.216	0.193	0.207	0.187	0.159	0.164	0.172	0.175	0.177	0.175	0.157	0.156	0.163	0.17	0.164	0.177	0.161	0.193	0.173	0.188	0.177	0.176
0.0763889	24.7508	0.118	0.12	0.118	0.118	0.123	0.123	0.119	0.123	0.115	0.125	0.121	0.119	0.22	0.2	0.203	0.144	0.174	0.167	0.221	0.222	0.193	0.146	0.184	0.22	0.196	0.223	0.218	0.194	0.209	0.189	0.161	0.165	0.173	0.176	0.179	0.176	0.158	0.157	0.164	0.171	0.166	0.178	0.163	0.194	0.174	0.19	0.178	0.178
0.0833333	24.9175	0.118	0.12	0.118	0.118	0.123	0.123	0.119	0.123	0.115	0.125	0.121	0.119	0.212	0.202	0.21	0.145	0.176	0.168	0.223	0.224	0.195	0.147	0.186	0.222	0.198	0.225	0.22	0.196	0.211	0.191	0.161	0.166	0.175	0.178	0.181	0.178	0.159	0.158	0.165	0.173	0.167	0.179	0.164	0.196	0.175	0.191	0.179	0.179
0.0902778	25.0842	0.118	0.12	0.118	0.118	0.123	0.123	0.119	0.123	0.116	0.125	0.121	0.119	0.222	0.205	0.208	0.146	0.177	0.169	0.225	0.226	0.197	0.148	0.187	0.224	0.199	0.227	0.222	0.198	0.213	0.192	0.162	0.167	0.176	0.179	0.182	0.179	0.159	0.158	0.166	0.173	0.168	0.181	0.165	0.197	0.176	0.193	0.18	0.18
0.0972222	25.2508	0.118	0.12	0.118	0.118	0.123	0.123	0.119	0.123	0.115	0.125	0.121	0.119	0.215	0.205	0.205	0.147	0.178	0.171	0.227	0.228	0.198	0.148	0.189	0.227	0.201	0.229	0.224	0.2	0.215	0.194	0.163	0.168	0.178	0.181	0.184	0.18	0.161	0.159	0.168	0.175	0.169	0.182	0.166	0.199	0.178	0.195	0.182	0.182
0.104167	25.4175	0.118	0.12	0.118	0.118	0.123	0.123	0.119	0.123	0.115	0.125	0.121	0.119	0.215	0.207	0.205	0.147	0.18	0.172	0.229	0.231	0.2	0.149	0.19	0.228	0.202	0.232	0.227	0.201	0.217	0.196	0.164	0.169	0.179	0.182	0.185	0.182	0.161	0.16	0.169	0.176	0.17	0.184	0.167	0.2	0.179	0.196	0.184	0.183
0.111111	25.5842	0.118	0.12	0.118	0.118	0.123	0.123	0.119	0.123	0.115	0.125	0.121	0.119	0.217	0.208	0.207	0.148	0.182	0.173	0.231	0.233	0.202	0.15	0.192	0.231	0.205	0.234	0.228	0.203	0.219	0.198	0.165	0.17	0.18	0.183	0.186	0.183	0.162	0.161	0.17	0.178	0.171	0.185	0.168	0.202	0.18	0.198	0.185	0.184
0.118056	25.7508	0.118	0.12	0.118	0.118	0.123	0.123	0.119	0.123	0.115	0.125	0.121	0.119	0.218	0.209	0.21	0.149	0.183	0.175	0.234	0.234	0.203	0.151	0.194	0.233	0.206	0.236	0.23	0.205	0.221	0.199	0.166	0.171	0.182	0.185	0.188	0.184	0.163	0.162	0.171	0.179	0.173	0.186	0.169	0.204	0.182	0.2	0.186	0.186
0.125	25.9175	0.118	0.12	0.118	0.118	0.123	0.123	0.119	0.122	0.115	0.125	0.121	0.119	0.221	0.213	0.211	0.149	0.184	0.176	0.236	0.237	0.205	0.151	0.196	0.235	0.208	0.238	0.232	0.207	0.223	0.201	0.167	0.172	0.183	0.187	0.19	0.186	0.164	0.162	0.172	0.181	0.174	0.188	0.17	0.206	0.183	0.202	0.188	0.188
0.131944	26.0842	0.118	0.12	0.118	0.118	0.123	0.123	0.119	0.123	0.116	0.125	0.121	0.119	0.223	0.215	0.212	0.15	0.186	0.178	0.238	0.24	0.207	0.152	0.198	0.237	0.21	0.241	0.234	0.209	0.225	0.203	0.169	0.174	0.185	0.189	0.192	0.188	0.165	0.164	0.174	0.182	0.176	0.19	0.172	0.208	0.185	0.203	0.19	0.189
0.138889	26.2508	0.118	0.12	0.118	0.118	0.123	0.123	0.119	0.122	0.115	0.125	0.121	0.119	0.225	0.216	0.215	0.151	0.188	0.179	0.24	0.242	0.209	0.153	0.2	0.239	0.212	0.242	0.237	0.211	0.228	0.204	0.169	0.175	0.186	0.19	0.193	0.189	0.166	0.164	0.175	0.183	0.177	0.191	0.173	0.209	0.186	0.205	0.191	0.191
0.145833	26.4175	0.118	0.12	0.118	0.118	0.123	0.123	0.119	0.122	0.115	0.125	0.121	0.119	0.226	0.217	0.215	0.152	0.19	0.18	0.243	0.244	0.211	0.154	0.201	0.241	0.213	0.245	0.238	0.212	0.229	0.206	0.171	0.176	0.187	0.192	0.194	0.19	0.167	0.165	0.176	0.185	0.178	0.193	0.174	0.211	0.187	0.206	0.192	0.192
0.152778	26.5842	0.118	0.12	0.118	0.118	0.123	0.123	0.119	0.122	0.115	0.124	0.121	0.119	0.228	0.22	0.219	0.153	0.191	0.182	0.245	0.246	0.214	0.155	0.203	0.243	0.216	0.247	0.241	0.215	0.231	0.208	0.172	0.177	0.189	0.193	0.196	0.192	0.169	0.166	0.177	0.186	0.18	0.194	0.176	0.213	0.189	0.209	0.194	0.193
0.159722	26.7508	0.118	0.12	0.118	0.118	0.123	0.123	0.119	0.122	0.115	0.124	0.121	0.119	0.229	0.221	0.22	0.154	0.193	0.184	0.248	0.248	0.215	0.156	0.205	0.246	0.217	0.249	0.242	0.216	0.234	0.21	0.173	0.179	0.19	0.194	0.198	0.193	0.17	0.167	0.179	0.188	0.181	0.195	0.177	0.215	0.19	0.21	0.195	0.195
0.166667	26.9175	0.118	0.12	0.118	0.118	0.123	0.123	0.119	0.122	0.115	0.124	0.121	0.119	0.233	0.223	0.223	0.155	0.195	0.185	0.25	0.251	0.217	0.157	0.207	0.249	0.219	0.252	0.246	0.219	0.236	0.212	0.175	0.18	0.192	0.196	0.2	0.195	0.171	0.168	0.181	0.189	0.183	0.197	0.178	0.217	0.192	0.212	0.197	0.197
0.173611	27.0842	0.118	0.12	0.117	0.118	0.123	0.123	0.118	0.122	0.115	0.124	0.121	0.119	0.235	0.225	0.225	0.156	0.197	0.187	0.252	0.253	0.22	0.158	0.208	0.251	0.222	0.254	0.248	0.221	0.238	0.214	0.176	0.182	0.194	0.198	0.202	0.196	0.172	0.169	0.182	0.191	0.184	0.199	0.18	0.218	0.194	0.214	0.199	0.198
0.180556	27.2508	0.118	0.12	0.118	0.118	0.123	0.122	0.119	0.122	0.115	0.124	0.121	0.119	0.236	0.227	0.227	0.157	0.199	0.189	0.255	0.256	0.222	0.159	0.21	0.252	0.223	0.256	0.25	0.223	0.24	0.216	0.177	0.183	0.195	0.2	0.203	0.198	0.173	0.17	0.184	0.193	0.185	0.201	0.181	0.22	0.195	0.216	0.2	0.2
0.1875	27.4175	0.118	0.12	0.118	0.118	0.123	0.122	0.119	0.122	0.115	0.125	0.121	0.119	0.238	0.229	0.229	0.158	0.2	0.191	0.257	0.258	0.224	0.16	0.213	0.255	0.225	0.258	0.252	0.225	0.242	0.218	0.179	0.184	0.197	0.202	0.204	0.199	0.174	0.171	0.185	0.194	0.187	0.202	0.182	0.222	0.196	0.218	0.201	0.202
0.194444	27.5842	0.118	0.12	0.118	0.118	0.123	0.122	0.119	0.122	0.115	0.124	0.121	0.119	0.239	0.231	0.231	0.16	0.202	0.192	0.26	0.26	0.226	0.161	0.215	0.257	0.227	0.261	0.255	0.227	0.245	0.22	0.18	0.185	0.198	0.203	0.206	0.201	0.176	0.172	0.186	0.196	0.189	0.204	0.184	0.224	0.198	0.22	0.203	0.203
0.201389	27.7508	0.118	0.12	0.117	0.118	0.123	0.122	0.119	0.122	0.115	0.124	0.121	0.119	0.241	0.232	0.232	0.16	0.204	0.194	0.261	0.263	0.228	0.162	0.217	0.26	0.229	0.263	0.257	0.229	0.247	0.222	0.181	0.187	0.2	0.205	0.208	0.202	0.177	0.173	0.188	0.197	0.19	0.205	0.186	0.226	0.2	0.222	0.205	0.205
0.208333	27.9175	0.118	0.12	0.118	0.118	0.123	0.122	0.119	0.122	0.115	0.124	0.121	0.119	0.244	0.235	0.236	0.162	0.206	0.195	0.265	0.265	0.23	0.163	0.219	0.262	0.231	0.266	0.259	0.232	0.25	0.224	0.183	0.189	0.202	0.207	0.21	0.204	0.179	0.174	0.189	0.199	0.192	0.207	0.187	0.228	0.201	0.224	0.207	0.207
0.215278	28.0842	0.118	0.12	0.118	0.118	0.123	0.122	0.119	0.122	0.115	0.124	0.121	0.119	0.246	0.238	0.237	0.163	0.208	0.198	0.268	0.268	0.233	0.165	0.221	0.265	0.234	0.268	0.262	0.234	0.252	0.227	0.184	0.191	0.203	0.209	0.212	0.206	0.18	0.176	0.191	0.201	0.194	0.209	0.189	0.23	0.203	0.226	0.209	0.209
0.222222	28.2508	0.118	0.12	0.118	0.118	0.123	0.122	0.119	0.122	0.115	0.125	0.121	0.119	0.249	0.24	0.239	0.164	0.21	0.2	0.27	0.271	0.235	0.166	0.223	0.267	0.235	0.271	0.264	0.235	0.254	0.229	0.185	0.192	0.205	0.21	0.213	0.207	0.181	0.177	0.193	0.202	0.195	0.211	0.19	0.232	0.205	0.228	0.21	0.211
0.229167	28.4175	0.118	0.12	0.118	0.118	0.123	0.122	0.119	0.122	0.115	0.125	0.121	0.119	0.251	0.241	0.241	0.166	0.213	0.201	0.271	0.273	0.237	0.167	0.225	0.269	0.237	0.273	0.266	0.238	0.256	0.23	0.186	0.193	0.207	0.212	0.215	0.209	0.183	0.178	0.194	0.204	0.196	0.213	0.192	0.234	0.206	0.23	0.212	0.213
0.236111	28.5842	0.118	0.12	0.118	0.118	0.123	0.122	0.119	0.122	0.115	0.124	0.121	0.119	0.253	0.244	0.243	0.166	0.214	0.203	0.275	0.276	0.239	0.168	0.227	0.272	0.24	0.275	0.268	0.24	0.259	0.232	0.188	0.195	0.208	0.214	0.217	0.21	0.184	0.179	0.195	0.205	0.198	0.215	0.193	0.236	0.208	0.232	0.214	0.214
0.243056	28.7508	0.118	0.12	0.118	0.118	0.123	0.122	0.119	0.122	0.115	0.124	0.121	0.119	0.253	0.245	0.245	0.168	0.216	0.205	0.276	0.278	0.242	0.17	0.229	0.274	0.241	0.277	0.271	0.241	0.261	0.234	0.189	0.196	0.21	0.216	0.219	0.212	0.185	0.181	0.197	0.207	0.2	0.216	0.194	0.237	0.21	0.234	0.216	0.216
0.25	28.9175	0.118	0.12	0.117	0.118	0.123	0.122	0.118	0.122	0.115	0.124	0.121	0.119	0.257	0.249	0.248	0.169	0.218	0.207	0.28	0.281	0.244	0.171	0.232	0.276	0.244	0.28	0.273	0.244	0.264	0.237	0.191	0.198	0.212	0.218	0.221	0.214	0.187	0.182	0.199	0.209	0.201	0.218	0.196	0.24	0.211	0.237	0.217	0.218
0.256956	29.0844	0.118	0.12	0.118	0.118	0.123	0.122	0.119	0.122	0.115	0.125	0.121	0.119	0.259	0.25	0.25	0.171	0.221	0.209	0.282	0.283	0.246	0.172	0.234	0.279	0.246	0.282	0.275	0.246	0.266	0.239	0.193	0.199	0.214	0.22	0.222	0.216	0.188	0.183	0.2	0.211	0.203	0.22	0.198	0.242	0.213	0.238	0.219	0.22
0.2639	29.2511	0.118	0.12	0.118	0.118	0.123	0.122	0.119	0.122	0.115	0.124	0.121	0.119	0.26	0.251	0.252	0.172	0.223	0.211	0.284	0.286	0.249	0.173	0.236	0.281	0.248	0.284	0.279	0.249	0.268	0.241	0.194	0.201	0.215	0.222	0.225	0.217	0.19	0.185	0.202	0.213	0.204	0.223	0.199	0.244	0.214	0.24	0.221	0.222
0.270845	29.4178	0.118	0.12	0.118	0.118	0.123	0.122	0.119	0.122	0.115	0.124	0.121	0.119	0.263	0.253	0.254	0.173	0.226	0.213	0.286	0.288	0.251	0.175	0.238	0.283	0.25	0.287	0.28	0.251	0.271	0.243	0.196	0.203	0.217	0.224	0.226	0.219	0.191	0.186	0.203	0.214	0.206	0.225	0.201	0.246	0.216	0.242	0.223	0.224
0.277789	29.5844	0.118	0.12	0.118	0.118	0.123	0.122	0.118	0.122	0.115	0.124	0.121	0.119	0.266	0.257	0.257	0.175	0.228	0.215	0.29	0.291	0.253	0.176	0.24	0.286	0.253	0.29	0.283	0.253	0.274	0.245	0.197	0.204	0.219	0.226	0.228	0.221	0.193	0.187	0.206	0.216	0.208	0.226	0.203	0.248	0.218	0.245	0.225	0.226
0.284734	29.7511	0.118	0.12	0.118	0.118	0.123	0.122	0.119	0.122	0.115	0.124	0.121	0.119	0.266	0.258	0.259	0.176	0.23	0.216	0.292	0.294	0.256	0.178	0.242	0.289	0.254	0.291	0.285	0.255	0.276	0.247	0.199	0.206	0.221	0.228	0.231	0.223	0.194	0.189	0.207	0.218	0.21	0.228	0.204	0.251	0.22	0.247	0.227	0.228
0.291678	29.9178	0.118	0.12	0.118	0.118	0.123	0.122	0.118	0.122	0.115	0.124	0.121	0.119	0.271	0.261	0.262	0.178	0.233	0.218	0.296	0.296	0.259	0.179	0.245	0.291	0.256	0.295	0.288	0.257	0.279	0.25	0.201	0.207	0.223	0.23	0.233	0.225	0.196	0.191	0.208	0.22	0.212	0.23	0.206	0.253	0.222	0.249	0.229	0.23
0.298623	30.0844	0.118	0.12	0.117	0.118	0.123	0.122	0.119	0.122	0.115	0.125	0.121	0.119	0.273	0.263	0.264	0.179	0.238	0.221	0.297	0.299	0.261	0.181	0.247	0.294	0.259	0.297	0.29	0.26	0.281	0.253	0.202	0.209	0.226	0.233	0.235	0.227	0.198	0.192	0.211	0.223	0.214	0.232	0.207	0.255	0.224	0.252	0.232	0.232
0.305567	30.2511	0.118	0.12	0.118	0.118	0.123	0.122	0.119	0.122	0.115	0.124	0.121	0.119	0.274	0.265	0.266	0.181	0.241	0.224	0.3	0.302	0.263	0.182	0.249	0.296	0.262	0.3	0.293	0.261	0.283	0.254	0.204	0.211	0.227	0.234	0.237	0.229	0.199	0.194	0.212	0.224	0.215	0.234	0.209	0.257	0.226	0.254	0.233	0.234
0.312512	30.4178	0.118	0.12	0.117	0.118	0.123	0.122	0.119	0.122	0.115	0.124	0.121	0.119	0.277	0.266	0.268	0.182	0.265	0.226	0.302	0.305	0.266	0.184	0.251	0.298	0.264	0.302	0.295	0.265	0.286	0.257	0.205	0.213	0.229	0.236	0.239	0.23	0.201	0.195	0.215	0.226	0.217	0.237	0.211	0.259	0.228	0.256	0.235	0.236
0.319456	30.5844	0.118	0.12	0.117	0.118	0.123	0.122	0.118	0.122	0.115	0.124	0.121	0.119	0.28	0.27	0.272	0.184	0.277	0.227	0.305	0.307	0.268	0.185	0.254	0.301	0.266	0.305	0.297	0.267	0.288	0.259	0.207	0.214	0.231	0.239	0.241	0.232	0.202	0.196	0.216	0.228	0.219	0.238	0.213	0.262	0.23	0.259	0.237	0.239
0.3264	30.7511	0.118	0.12	0.117	0.118	0.123	0.122	0.118	0.122	0.115	0.124	0.121	0.119	0.281	0.272	0.272	0.186	0.277	0.23	0.308	0.31	0.271	0.187	0.256	0.303	0.268	0.307	0.3	0.269	0.291	0.261	0.208	0.217	0.233	0.241	0.243	0.234	0.204	0.198	0.218	0.23	0.221	0.24	0.214	0.264	0.232	0.261	0.239	0.241
0.333345	30.9178	0.118	0.12	0.118	0.118	0.123	0.122	0.118	0.122	0.115	0.124	0.121	0.119	0.285	0.275	0.276	0.188	0.281	0.232	0.312	0.313	0.274	0.189	0.259	0.306	0.27	0.31	0.302	0.273	0.294	0.264	0.21	0.218	0.234	0.243	0.246	0.236	0.206	0.199	0.22	0.233	0.223	0.243	0.216	0.266	0.233	0.263	0.242	0.243
0.340289	31.0844	0.118	0.12	0.117	0.118	0.123	0.122	0.119	0.122	0.115	0.124	0.121	0.119	0.286	0.276	0.277	0.189	0.278	0.234	0.313	0.315	0.276	0.19	0.261	0.309	0.273	0.313	0.305	0.274	0.296	0.266	0.212	0.221	0.237	0.245	0.248	0.238	0.207	0.201	0.222	0.234	0.225	0.244	0.218	0.268	0.236	0.265	0.243	0.245
0.347234	31.2511	0.118	0.12	0.118	0.118	0.123	0.122	0.119	0.122	0.115	0.124	0.121	0.119	0.288	0.278	0.28	0.191	0.28	0.236	0.316	0.317	0.279	0.193	0.264	0.311	0.275	0.315	0.307	0.276	0.299	0.268	0.214	0.222	0.239	0.247	0.25	0.24	0.209	0.203	0.224	0.236	0.227	0.246	0.22	0.271	0.237	0.268	0.246	0.247
0.354178	31.4178	0.118	0.12	0.118	0.118	0.123	0.122	0.119	0.122	0.115	0.124	0.121	0.119	0.29	0.28	0.281	0.193	0.279	0.239	0.318	0.32	0.281	0.193	0.265	0.313	0.277	0.318	0.31	0.279	0.301	0.27	0.216	0.224	0.241	0.249	0.252	0.242	0.211	0.204	0.225	0.239	0.229	0.249	0.222	0.272	0.24	0.27	0.247	0.249
0.361123	31.5844	0.118	0.12	0.117	0.118	0.123	0.122	0.119	0.122	0.115	0.124	0.121	0.119	0.293	0.282	0.284	0.194	0.279	0.241	0.321	0.322	0.284	0.195	0.268	0.316	0.28	0.32	0.313	0.281	0.304	0.273	0.217	0.226	0.243	0.252	0.254	0.243	0.213	0.206	0.227	0.24	0.231	0.251	0.224	0.275	0.241	0.272	0.249	0.251
0.368067	31.7511	0.118	0.12	0.118	0.118	0.122	0.122	0.118	0.122	0.115	0.124	0.121	0.119	0.294	0.285	0.287	0.196	0.276	0.243	0.324	0.325	0.286	0.197	0.271	0.319	0.281	0.322	0.315	0.283	0.307	0.276	0.219	0.228	0.245	0.254	0.257	0.245	0.214	0.207	0.229	0.243	0.233	0.253	0.226	0.278	0.243	0.275	0.252	0.253
0.375012	31.9178	0.118	0.12	0.117	0.118	0.122	0.122	0.118	0.122	0.115	0.124	0.121	0.119	0.298	0.288	0.29	0.199	0.282	0.245	0.328	0.328	0.289	0.199	0.273	0.321	0.284	0.325	0.317	0.286	0.31	0.277	0.221	0.23	0.247	0.256	0.259	0.247	0.216	0.209	0.232	0.245	0.235	0.256	0.228	0.28	0.245	0.278	0.254	0.255
0.381956	32.0844	0.118	0.12	0.117	0.118	0.123	0.122	0.119	0.122	0.115	0.124	0.121	0.119	0.3	0.29	0.292	0.2	0.29	0.248	0.33	0.33	0.291	0.201	0.275	0.324	0.286	0.328	0.32	0.288	0.312	0.28	0.223	0.232	0.25	0.259	0.261	0.25	0.218	0.21	0.234	0.247	0.237	0.258	0.23	0.282	0.248	0.28	0.256	0.258
0.3889	32.2511	0.118	0.12	0.118	0.118	0.123	0.122	0.118	0.122	0.115	0.124	0.121	0.119	0.302	0.292	0.293	0.202	0.294	0.25	0.332	0.333	0.295	0.203	0.278	0.326	0.288	0.33	0.322	0.29	0.315	0.282	0.225	0.233	0.252	0.261	0.264	0.252	0.22	0.212	0.235	0.249	0.239	0.26	0.232	0.284	0.25	0.282	0.258	0.26
0.395845	32.4178	0.118	0.12	0.118	0.118	0.123	0.122	0.119	0.122	0.115	0.124	0.12	0.118	0.305	0.294	0.296	0.204	0.301	0.252	0.336	0.335	0.297	0.204	0.279	0.328	0.291	0.333	0.325	0.293	0.317	0.285	0.227	0.236	0.254	0.263	0.266	0.253	0.221	0.214	0.237	0.252	0.241	0.262	0.234	0.286	0.252	0.285	0.26	0.263
0.402789	32.5844	0.118	0.12	0.117	0.118	0.122	0.122	0.118	0.122	0.115	0.124	0.121	0.118	0.308	0.297	0.299	0.206	0.305	0.254	0.339	0.339	0.299	0.206	0.282	0.33	0.293	0.335	0.327	0.295	0.32	0.287	0.228	0.238	0.256	0.266	0.268	0.255	0.224	0.216	0.24	0.254	0.243	0.265	0.235	0.289	0.254	0.287	0.263	0.265
0.409734	32.7511	0.117	0.12	0.117	0.118	0.122	0.122	0.118	0.122	0.115	0.124	0.12	0.118	0.309	0.299	0.301	0.208	0.305	0.256	0.341	0.341	0.302	0.208	0.285	0.333	0.295	0.337	0.33	0.297	0.323	0.289	0.23	0.239	0.258	0.268	0.27	0.258	0.225	0.218	0.241	0.256	0.245	0.267	0.237	0.291	0.256	0.289	0.265	0.267
0.416678	32.9178	0.118	0.12	0.118	0.118	0.122	0.122	0.118	0.122	0.115	0.124	0.12	0.119	0.312	0.302	0.304	0.21	0.306	0.259	0.345	0.344	0.305	0.21	0.287	0.336	0.298	0.34	0.333	0.301	0.327	0.292	0.232	0.242	0.26	0.27	0.273	0.26	0.228	0.22	0.244	0.259	0.248	0.269	0.24	0.294	0.258	0.292	0.268	0.27
0.423623	33.0844	0.117	0.12	0.117	0.118	0.123	0.122	0.118	0.122	0.115	0.124	0.12	0.119	0.315	0.304	0.306	0.212	0.29	0.262	0.347	0.347	0.308	0.212	0.29	0.339	0.3	0.343	0.335	0.304	0.328	0.295	0.235	0.244	0.263	0.273	0.275	0.262	0.229	0.222	0.246	0.261	0.25	0.272	0.242	0.296	0.261	0.295	0.27	0.272
0.430567	33.2511	0.117	0.12	0.118	0.118	0.122	0.122	0.118	0.122	0.115	0.124	0.12	0.119	0.317	0.306	0.308	0.214	0.284	0.265	0.349	0.35	0.311	0.214	0.292	0.341	0.303	0.346	0.338	0.306	0.331	0.297	0.236	0.246	0.265	0.276	0.278	0.264	0.231	0.223	0.248	0.263	0.253	0.274	0.244	0.299	0.263	0.297	0.272	0.274
0.437512	33.4178	0.117	0.12	0.117	0.118	0.123	0.122	0.118	0.122	0.115	0.124	0.12	0.119	0.319	0.308	0.31	0.217	0.292	0.267	0.352	0.353	0.313	0.216	0.295	0.344	0.305	0.348	0.34	0.308	0.333	0.299	0.238	0.248	0.268	0.278	0.28	0.265	0.233	0.225	0.25	0.265	0.254	0.276	0.246	0.3	0.265	0.299	0.274	0.276
0.444456	33.5844	0.117	0.12	0.118	0.118	0.122	0.122	0.118	0.122	0.115	0.124	0.12	0.118	0.323	0.312	0.314	0.219	0.3	0.269	0.356	0.355	0.316	0.218	0.297	0.346	0.308	0.35	0.342	0.311	0.337	0.301	0.24	0.25	0.27	0.28	0.282	0.267	0.236	0.227	0.253	0.268	0.257	0.279	0.248	0.303	0.267	0.302	0.277	0.279
0.4514	33.7511	0.117	0.12	0.117	0.118	0.122	0.122	0.118	0.122	0.115	0.124	0.12	0.118	0.323	0.313	0.316	0.22	0.295	0.271	0.358	0.357	0.318	0.22	0.299	0.348	0.309	0.352	0.345	0.312	0.339	0.304	0.242	0.252	0.272	0.283	0.285	0.269	0.237	0.229	0.254	0.27	0.259	0.281	0.251	0.305	0.269	0.304	0.279	0.281
0.458345	33.9178	0.117	0.12	0.118	0.118	0.122	0.122	0.118	0.122	0.115	0.124	0.12	0.118	0.328	0.317	0.32	0.223	0.29	0.274	0.362	0.361	0.322	0.222	0.303	0.351	0.312	0.356	0.347	0.316	0.342	0.306	0.244	0.255	0.274	0.285	0.287	0.272	0.239	0.231	0.257	0.273	0.261	0.283	0.253	0.307	0.272	0.307	0.281	0.284
0.465289	34.0844	0.117	0.12	0.117	0.118	0.122	0.122	0.118	0.122	0.115	0.124	0.12	0.118	0.33	0.319	0.321	0.225	0.293	0.277	0.364	0.363	0.324	0.224	0.305	0.354	0.314	0.358	0.35	0.319	0.345	0.309	0.246	0.257	0.276	0.287	0.29	0.273	0.241	0.233	0.259	0.275	0.263	0.286	0.254	0.309	0.274	0.309	0.284	0.286
0.472234	34.2511	0.117	0.12	0.117	0.118	0.122	0.122	0.118	0.122	0.115	0.124	0.12	0.118	0.332	0.321	0.323	0.227	0.296	0.279	0.366	0.364	0.326	0.226	0.307	0.356	0.317	0.361	0.352	0.321	0.347	0.312	0.248	0.259	0.279	0.29	0.292	0.276	0.244	0.234	0.262	0.277	0.266	0.288	0.256	0.312	0.276	0.311	0.286	0.288
0.479178	34.4178	0.117	0.12	0.117	0.118	0.122	0.122	0.118	0.122	0.115	0.124	0.12	0.118	0.334	0.323	0.325	0.229	0.298	0.281	0.369	0.368	0.329	0.228	0.308	0.357	0.319	0.363	0.355	0.323	0.349	0.314	0.25	0.261	0.281	0.292	0.294	0.277	0.245	0.236	0.263	0.279	0.268	0.29	0.259	0.314	0.279	0.313	0.288	0.29
0.486123	34.5844	0.117	0.12	0.117	0.118	0.122	0.122	0.118	0.122	0.115	0.124	0.12	0.118	0.337	0.326	0.329	0.232	0.301	0.284	0.373	0.371	0.332	0.23	0.312	0.36	0.322	0.366	0.358	0.326	0.354	0.317	0.253	0.263	0.284	0.296	0.297	0.28	0.248	0.239	0.266	0.282	0.271	0.293	0.261	0.317	0.281	0.316	0.291	0.292
0.493067	34.7511	0.117	0.12	0.117	0.118	0.122	0.122	0.118	0.122	0.115	0.124	0.12	0.118	0.337	0.328	0.331	0.234	0.301	0.285	0.374	0.372	0.334	0.232	0.314	0.363	0.323	0.367	0.359	0.328	0.356	0.318	0.254	0.265	0.285	0.297	0.299	0.282	0.25	0.24	0.268	0.284	0.273	0.294	0.263	0.319	0.282	0.319	0.293	0.295
0.500012	34.9178	0.117	0.12	0.117	0.118	0.122	0.122	0.118	0.122	0.115	0.124	0.12	0.118	0.342	0.331	0.334	0.237	0.305	0.289	0.379	0.376	0.337	0.234	0.318	0.365	0.326	0.371	0.362	0.332	0.359	0.322	0.257	0.268	0.288	0.3	0.301	0.284	0.252	0.243	0.271	0.287	0.276	0.298	0.265	0.321	0.285	0.321	0.295	0.298
0.506956	35.0844	0.117	0.12	0.117	0.118	0.122	0.122	0.118	0.122	0.115	0.124	0.12	0.118	0.345	0.333	0.336	0.239	0.308	0.292	0.381	0.379	0.34	0.236	0.319	0.368	0.328	0.373	0.364	0.334	0.362	0.325	0.259	0.27	0.291	0.302	0.304	0.286	0.254	0.245	0.273	0.289	0.277	0.3	0.268	0.323	0.288	0.324	0.298	0.3
0.5139	35.2511	0.117	0.12	0.117	0.118	0.122	0.122	0.118	0.122	0.115	0.124	0.12	0.118	0.346	0.335	0.338	0.241	0.31	0.294	0.383	0.38	0.343	0.237	0.322	0.371	0.331	0.375	0.366	0.336	0.364	0.326	0.26	0.272	0.293	0.305	0.307	0.287	0.256	0.246	0.275	0.291	0.28	0.302	0.269	0.325	0.29	0.326	0.3	0.302
0.520845	35.4178	0.117	0.12	0.117	0.118	0.122	0.122	0.118	0.122	0.115	0.124	0.12	0.118	0.348	0.337	0.339	0.243	0.311	0.297	0.386	0.383	0.345	0.24	0.324	0.373	0.333	0.378	0.369	0.339	0.366	0.329	0.262	0.274	0.295	0.307	0.31	0.29	0.258	0.249	0.277	0.294	0.281	0.304	0.272	0.327	0.292	0.328	0.303	0.304
0.527789	35.5844	0.117	0.12	0.117	0.118	0.122	0.122	0.118	0.122	0.115	0.124	0.12	0.118	0.352	0.34	0.343	0.246	0.316	0.299	0.388	0.386	0.348	0.242	0.327	0.375	0.336	0.38	0.371	0.342	0.37	0.331	0.265	0.277	0.297	0.31	0.312	0.292	0.261	0.251	0.279	0.296	0.284	0.307	0.274	0.33	0.294	0.331	0.305	0.307
0.534745	35.7514	0.117	0.12	0.117	0.118	0.122	0.122	0.118	0.122	0.115	0.124	0.12	0.118	0.353	0.342	0.345	0.248	0.316	0.302	0.392	0.389	0.35	0.244	0.33	0.377	0.338	0.382	0.374	0.344	0.371	0.334	0.267	0.279	0.3	0.313	0.314	0.294	0.263	0.252	0.282	0.298	0.286	0.309	0.277	0.332	0.297	0.333	0.307	0.31
0.54169	35.9181	0.117	0.12	0.117	0.118	0.122	0.122	0.118	0.122	0.115	0.124	0.12	0.118	0.357	0.346	0.348	0.251	0.32	0.304	0.395	0.392	0.353	0.246	0.332	0.381	0.34	0.385	0.376	0.347	0.375	0.337	0.269	0.282	0.302	0.315	0.316	0.296	0.265	0.255	0.284	0.301	0.289	0.312	0.279	0.334	0.299	0.336	0.309	0.312
0.548634	36.0847	0.117	0.12	0.117	0.118	0.122	0.122	0.118	0.122	0.115	0.124	0.12	0.118	0.359	0.348	0.351	0.254	0.324	0.307	0.397	0.393	0.356	0.249	0.336	0.383	0.343	0.388	0.379	0.35	0.378	0.34	0.271	0.284	0.305	0.318	0.32	0.298	0.268	0.257	0.286	0.304	0.291	0.315	0.281	0.337	0.302	0.338	0.313	0.314
0.555579	36.2514	0.117	0.12	0.117	0.118	0.122	0.122	0.118	0.122	0.115	0.124	0.12	0.118	0.362	0.351	0.353	0.257	0.326	0.309	0.399	0.397	0.359	0.251	0.337	0.385	0.345	0.389	0.381	0.352	0.381	0.342	0.274	0.286	0.307	0.32	0.322	0.3	0.27	0.26	0.289	0.306	0.293	0.317	0.283	0.339	0.304	0.34	0.315	0.317
0.562523	36.4181	0.117	0.12	0.117	0.118	0.122	0.122	0.118	0.122	0.115	0.124	0.12	0.118	0.363	0.351	0.355	0.259	0.327	0.312	0.402	0.399	0.361	0.253	0.339	0.388	0.347	0.391	0.384	0.354	0.383	0.345	0.276	0.288	0.309	0.323	0.324	0.302	0.271	0.261	0.29	0.308	0.296	0.319	0.286	0.341	0.306	0.343	0.316	0.319
0.569468	36.5847	0.117	0.12	0.118	0.118	0.122	0.122	0.118	0.122	0.115	0.124	0.12	0.118	0.366	0.355	0.357	0.262	0.33	0.314	0.405	0.401	0.363	0.255	0.343	0.389	0.35	0.395	0.386	0.357	0.386	0.347	0.278	0.29	0.312	0.325	0.326	0.304	0.274	0.264	0.294	0.311	0.298	0.322	0.287	0.343	0.308	0.344	0.319	0.321
0.576412	36.7514	0.117	0.12	0.117	0.118	0.122	0.122	0.118	0.122	0.115	0.124	0.12	0.118	0.367	0.357	0.36	0.264	0.332	0.316	0.406	0.403	0.366	0.258	0.344	0.392	0.351	0.396	0.388	0.359	0.388	0.349	0.28	0.293	0.314	0.327	0.329	0.306	0.276	0.266	0.296	0.313	0.3	0.323	0.291	0.345	0.311	0.347	0.321	0.324
0.583356	36.9181	0.117	0.12	0.117	0.118	0.122	0.122	0.118	0.122	0.115	0.124	0.12	0.118	0.372	0.36	0.363	0.266	0.335	0.319	0.41	0.407	0.368	0.259	0.348	0.394	0.354	0.399	0.39	0.362	0.391	0.352	0.282	0.296	0.317	0.331	0.331	0.308	0.279	0.268	0.299	0.316	0.303	0.326	0.292	0.347	0.313	0.35	0.324	0.327
0.590301	37.0847	0.117	0.12	0.117	0.118	0.122	0.122	0.118	0.122	0.115	0.124	0.12	0.118	0.374	0.362	0.365	0.271	0.338	0.323	0.412	0.408	0.372	0.262	0.35	0.396	0.356	0.401	0.392	0.365	0.394	0.355	0.284	0.297	0.319	0.333	0.334	0.309	0.282	0.27	0.3	0.319	0.305	0.329	0.295	0.349	0.316	0.353	0.326	0.329
0.597245	37.2514	0.117	0.12	0.117	0.118	0.122	0.122	0.118	0.122	0.115	0.124	0.12	0.118	0.376	0.364	0.367	0.273	0.34	0.325	0.415	0.411	0.374	0.264	0.352	0.399	0.358	0.404	0.395	0.367	0.396	0.357	0.286	0.3	0.321	0.335	0.336	0.311	0.283	0.272	0.303	0.321	0.307	0.33	0.296	0.351	0.318	0.354	0.328	0.331
0.60419	37.4181	0.117	0.12	0.117	0.118	0.122	0.122	0.118	0.122	0.115	0.124	0.12	0.118	0.378	0.365	0.369	0.275	0.341	0.327	0.417	0.413	0.376	0.265	0.354	0.401	0.361	0.405	0.397	0.37	0.399	0.359	0.288	0.302	0.323	0.337	0.338	0.313	0.285	0.274	0.305	0.323	0.309	0.333	0.298	0.353	0.32	0.356	0.33	0.333
0.611134	37.5847	0.117	0.12	0.117	0.118	0.122	0.122	0.118	0.122	0.115	0.124	0.12	0.118	0.381	0.369	0.372	0.279	0.346	0.331	0.42	0.416	0.379	0.268	0.357	0.403	0.363	0.407	0.399	0.372	0.402	0.363	0.291	0.305	0.326	0.341	0.34	0.316	0.288	0.277	0.308	0.325	0.312	0.335	0.301	0.356	0.322	0.359	0.332	0.336
0.618079	37.7514	0.117	0.12	0.117	0.117	0.122	0.122	0.118	0.122	0.115	0.124	0.12	0.118	0.382	0.37	0.374	0.28	0.347	0.332	0.422	0.417	0.381	0.271	0.359	0.406	0.365	0.41	0.401	0.374	0.404	0.364	0.293	0.307	0.329	0.342	0.343	0.318	0.29	0.279	0.31	0.327	0.314	0.337	0.303	0.358	0.324	0.361	0.335	0.338
0.625023	37.9181	0.117	0.119	0.117	0.118	0.122	0.122	0.118	0.122	0.115	0.124	0.12	0.118	0.386	0.375	0.377	0.285	0.352	0.336	0.426	0.421	0.384	0.273	0.363	0.408	0.368	0.413	0.404	0.379	0.407	0.367	0.295	0.309	0.331	0.345	0.346	0.32	0.293	0.281	0.312	0.331	0.317	0.34	0.306	0.36	0.327	0.364	0.338	0.341
0.631968	38.0847	0.117	0.12	0.117	0.117	0.122	0.122	0.118	0.122	0.115	0.124	0.12	0.118	0.387	0.376	0.379	0.286	0.353	0.338	0.428	0.423	0.387	0.275	0.364	0.411	0.37	0.415	0.406	0.38	0.409	0.37	0.297	0.312	0.333	0.348	0.348	0.322	0.294	0.284	0.314	0.332	0.319	0.343	0.308	0.362	0.33	0.366	0.341	0.343
0.638912	38.2514	0.117	0.12	0.117	0.117	0.122	0.122	0.118	0.122	0.115	0.124	0.12	0.118	0.389	0.379	0.381	0.288	0.354	0.341	0.429	0.425	0.389	0.278	0.366	0.413	0.371	0.416	0.408	0.382	0.412	0.373	0.299	0.314	0.335	0.35	0.35	0.323	0.297	0.285	0.317	0.335	0.321	0.344	0.31	0.364	0.331	0.368	0.342	0.345
0.645856	38.4181	0.117	0.12	0.117	0.117	0.122	0.122	0.118	0.122	0.115	0.124	0.12	0.118	0.393	0.381	0.383	0.29	0.357	0.343	0.431	0.427	0.391	0.28	0.369	0.415	0.373	0.418	0.411	0.384	0.414	0.375	0.301	0.316	0.338	0.352	0.353	0.325	0.299	0.288	0.319	0.337	0.324	0.346	0.311	0.365	0.333	0.37	0.344	0.347
0.652801	38.5847	0.117	0.119	0.117	0.117	0.122	0.122	0.118	0.121	0.115	0.123	0.12	0.118	0.394	0.383	0.386	0.293	0.36	0.346	0.435	0.43	0.394	0.282	0.371	0.417	0.375	0.421	0.411	0.387	0.417	0.377	0.303	0.319	0.34	0.354	0.355	0.327	0.301	0.29	0.321	0.339	0.326	0.348	0.314	0.367	0.335	0.373	0.347	0.349
0.659745	38.7514	0.117	0.119	0.117	0.118	0.122	0.122	0.118	0.122	0.115	0.124	0.12	0.118	0.396	0.384	0.388	0.294	0.362	0.348	0.438	0.431	0.396	0.284	0.373	0.419	0.378	0.423	0.414	0.39	0.42	0.38	0.306	0.321	0.343	0.357	0.357	0.329	0.304	0.292	0.323	0.342	0.327	0.351	0.316	0.369	0.338	0.375	0.348	0.352
0.66669	38.9181	0.117	0.119	0.117	0.117	0.122	0.122	0.118	0.122	0.115	0.124	0.12	0.118	0.4	0.388	0.391	0.298	0.367	0.352	0.439	0.434	0.399	0.286	0.376	0.421	0.38	0.425	0.417	0.392	0.423	0.383	0.308	0.323	0.345	0.36	0.359	0.331	0.306	0.295	0.326	0.344	0.331	0.354	0.318	0.372	0.34	0.377	0.351	0.354
0.673634	39.0847	0.117	0.119	0.117	0.117	0.122	0.121	0.118	0.122	0.115	0.123	0.12	0.118	0.4	0.39	0.392	0.3	0.368	0.354	0.441	0.436	0.401	0.288	0.379	0.424	0.381	0.427	0.417	0.395	0.424	0.385	0.31	0.325	0.347	0.362	0.361	0.332	0.308	0.297	0.328	0.346	0.333	0.355	0.32	0.373	0.343	0.379	0.354	0.357
0.680579	39.2514	0.117	0.119	0.117	0.117	0.122	0.121	0.118	0.122	0.115	0.123	0.12	0.118	0.403	0.391	0.394	0.303	0.371	0.357	0.443	0.438	0.404	0.291	0.381	0.425	0.385	0.429	0.42	0.396	0.427	0.387	0.312	0.328	0.349	0.364	0.364	0.334	0.311	0.299	0.33	0.349	0.335	0.357	0.322	0.375	0.344	0.381	0.356	0.359
0.687523	39.4181	0.117	0.119	0.117	0.117	0.122	0.121	0.118	0.122	0.115	0.123	0.12	0.118	0.404	0.393	0.397	0.305	0.373	0.359	0.446	0.441	0.406	0.293	0.383	0.428	0.386	0.431	0.423	0.399	0.43	0.389	0.314	0.33	0.352	0.367	0.366	0.336	0.313	0.301	0.332	0.351	0.337	0.36	0.324	0.377	0.346	0.383	0.358	0.361
0.694468	39.5847	0.117	0.119	0.117	0.117	0.122	0.121	0.118	0.121	0.115	0.123	0.12	0.118	0.407	0.397	0.399	0.307	0.375	0.363	0.448	0.443	0.408	0.296	0.386	0.429	0.388	0.433	0.425	0.402	0.432	0.393	0.316	0.333	0.354	0.369	0.369	0.338	0.316	0.304	0.335	0.353	0.34	0.362	0.327	0.379	0.349	0.386	0.36	0.363
0.701412	39.7514	0.117	0.119	0.117	0.117	0.122	0.121	0.118	0.121	0.115	0.123	0.12	0.118	0.409	0.397	0.402	0.308	0.378	0.363	0.451	0.445	0.411	0.298	0.388	0.432	0.39	0.435	0.426	0.404	0.434	0.395	0.318	0.335	0.356	0.372	0.371	0.34	0.318	0.306	0.337	0.355	0.341	0.364	0.329	0.382	0.351	0.387	0.363	0.365
0.708356	39.9181	0.117	0.119	0.117	0.117	0.122	0.121	0.118	0.121	0.115	0.123	0.12	0.118	0.414	0.402	0.405	0.313	0.382	0.368	0.454	0.448	0.414	0.3	0.391	0.434	0.393	0.438	0.429	0.407	0.438	0.398	0.321	0.337	0.358	0.374	0.374	0.342	0.321	0.308	0.339	0.358	0.344	0.366	0.331	0.383	0.353	0.39	0.364	0.368
0.715301	40.0847	0.117	0.119	0.117	0.117	0.122	0.121	0.118	0.122	0.115	0.123	0.12	0.118	0.415	0.402	0.406	0.314	0.384	0.37	0.455	0.449	0.416	0.303	0.393	0.436	0.395	0.439	0.431	0.409	0.44	0.399	0.323	0.339	0.36	0.376	0.376	0.344	0.322	0.311	0.341	0.36	0.346	0.368	0.334	0.385	0.355	0.392	0.367	0.37
0.722245	40.2514	0.117	0.119	0.117	0.117	0.122	0.121	0.118	0.121	0.115	0.123	0.12	0.118	0.417	0.406	0.408	0.317	0.386	0.373	0.458	0.452	0.417	0.305	0.395	0.439	0.397	0.441	0.433	0.411	0.443	0.402	0.325	0.342	0.363	0.379	0.378	0.345	0.325	0.313	0.344	0.362	0.348	0.37	0.335	0.388	0.358	0.394	0.369	0.372
0.72919	40.4181	0.117	0.119	0.117	0.117	0.122	0.121	0.118	0.121	0.115	0.123	0.12	0.118	0.419	0.406	0.41	0.319	0.388	0.376	0.46	0.453	0.42	0.306	0.397	0.44	0.399	0.442	0.435	0.414	0.445	0.405	0.327	0.344	0.365	0.381	0.38	0.347	0.327	0.315	0.346	0.364	0.351	0.372	0.338	0.39	0.36	0.396	0.371	0.374
0.736134	40.5847	0.117	0.119	0.117	0.117	0.122	0.121	0.118	0.121	0.115	0.123	0.12	0.118	0.422	0.41	0.413	0.321	0.391	0.378	0.463	0.456	0.423	0.309	0.399	0.442	0.4	0.444	0.438	0.417	0.448	0.406	0.329	0.346	0.367	0.383	0.382	0.349	0.329	0.318	0.348	0.366	0.352	0.374	0.34	0.392	0.362	0.399	0.373	0.376
0.743079	40.7514	0.117	0.119	0.116	0.117	0.122	0.121	0.118	0.121	0.115	0.123	0.12	0.118	0.424	0.412	0.415	0.324	0.393	0.38	0.465	0.458	0.426	0.312	0.402	0.445	0.403	0.447	0.439	0.418	0.45	0.409	0.331	0.348	0.369	0.386	0.385	0.351	0.332	0.32	0.35	0.369	0.355	0.377	0.342	0.394	0.365	0.401	0.375	0.379
0.750023	40.9181	0.117	0.119	0.117	0.117	0.122	0.121	0.118	0.121	0.115	0.123	0.12	0.118	0.426	0.414	0.418	0.328	0.397	0.382	0.468	0.46	0.428	0.314	0.404	0.448	0.405	0.449	0.441	0.421	0.453	0.412	0.333	0.351	0.372	0.388	0.387	0.352	0.334	0.323	0.352	0.371	0.356	0.379	0.343	0.395	0.366	0.403	0.379	0.381
0.756968	41.0847	0.117	0.119	0.117	0.117	0.122	0.121	0.118	0.121	0.115	0.123	0.12	0.118	0.428	0.415	0.419	0.33	0.399	0.386	0.469	0.462	0.43	0.317	0.406	0.447	0.407	0.451	0.443	0.423	0.455	0.414	0.335	0.353	0.373	0.39	0.389	0.354	0.336	0.324	0.353	0.373	0.359	0.381	0.346	0.397	0.369	0.405	0.38	0.383
0.763912	41.2514	0.117	0.119	0.117	0.117	0.122	0.121	0.118	0.121	0.115	0.123	0.12	0.118	0.429	0.417	0.42	0.332	0.401	0.388	0.47	0.464	0.432	0.319	0.408	0.451	0.409	0.451	0.444	0.426	0.456	0.415	0.337	0.355	0.375	0.392	0.391	0.355	0.338	0.326	0.356	0.374	0.361	0.382	0.347	0.399	0.371	0.406	0.381	0.385
0.770856	41.4181	0.117	0.119	0.117	0.117	0.122	0.121	0.118	0.121	0.115	0.123	0.12	0.118	0.431	0.417	0.423	0.334	0.402	0.39	0.472	0.465	0.433	0.321	0.411	0.452	0.41	0.453	0.446	0.427	0.459	0.418	0.339	0.357	0.378	0.394	0.393	0.357	0.34	0.329	0.358	0.377	0.363	0.384	0.35	0.4	0.373	0.408	0.383	0.387
0.777801	41.5847	0.117	0.119	0.117	0.117	0.122	0.121	0.118	0.121	0.115	0.123	0.12	0.118	0.433	0.422	0.425	0.337	0.406	0.393	0.475	0.468	0.435	0.323	0.413	0.455	0.413	0.454	0.448	0.429	0.461	0.421	0.341	0.36	0.38	0.396	0.395	0.358	0.342	0.331	0.36	0.379	0.365	0.386	0.352	0.403	0.374	0.41	0.385	0.389
0.784745	41.7514	0.117	0.119	0.117	0.117	0.122	0.121	0.118	0.121	0.115	0.123	0.12	0.118	0.435	0.424	0.427	0.339	0.408	0.395	0.478	0.47	0.439	0.325	0.415	0.457	0.414	0.458	0.45	0.433	0.465	0.423	0.343	0.361	0.382	0.399	0.398	0.36	0.345	0.333	0.362	0.381	0.367	0.388	0.354	0.405	0.376	0.412	0.389	0.391
0.79169	41.9181	0.117	0.119	0.117	0.117	0.122	0.121	0.118	0.121	0.115	0.123	0.12	0.118	0.438	0.426	0.429	0.342	0.411	0.398	0.48	0.472	0.44	0.328	0.418	0.459	0.416	0.46	0.452	0.435	0.467	0.427	0.345	0.363	0.385	0.401	0.4	0.362	0.347	0.336	0.365	0.383	0.369	0.39	0.356	0.406	0.379	0.414	0.39	0.394
0.798634	42.0847	0.117	0.119	0.117	0.117	0.122	0.121	0.118	0.121	0.115	0.123	0.12	0.118	0.44	0.427	0.432	0.345	0.414	0.401	0.482	0.473	0.443	0.33	0.42	0.461	0.418	0.462	0.454	0.437	0.469	0.428	0.347	0.365	0.386	0.404	0.402	0.363	0.349	0.338	0.366	0.386	0.371	0.392	0.358	0.407	0.381	0.416	0.392	0.396
0.805579	42.2514	0.117	0.119	0.117	0.117	0.122	0.121	0.118	0.121	0.115	0.123	0.12	0.118	0.441	0.429	0.433	0.346	0.416	0.402	0.483	0.475	0.444	0.332	0.422	0.463	0.419	0.463	0.455	0.439	0.471	0.43	0.349	0.368	0.388	0.405	0.404	0.364	0.351	0.34	0.368	0.387	0.373	0.394	0.36	0.409	0.383	0.418	0.394	0.397
0.812523	42.4181	0.117	0.119	0.117	0.117	0.122	0.121	0.118	0.121	0.115	0.123	0.119	0.118	0.443	0.431	0.434	0.349	0.417	0.405	0.484	0.477	0.446	0.334	0.423	0.465	0.422	0.464	0.457	0.441	0.473	0.432	0.351	0.37	0.391	0.407	0.405	0.366	0.353	0.342	0.37	0.389	0.374	0.396	0.361	0.411	0.384	0.42	0.396	0.4
0.819468	42.5847	0.117	0.119	0.117	0.117	0.122	0.121	0.118	0.121	0.115	0.123	0.12	0.118	0.445	0.433	0.437	0.352	0.42	0.407	0.487	0.479	0.449	0.337	0.426	0.467	0.424	0.466	0.459	0.443	0.475	0.435	0.353	0.372	0.393	0.41	0.408	0.368	0.356	0.345	0.372	0.391	0.377	0.398	0.363	0.413	0.387	0.422	0.398	0.402
0.826412	42.7514	0.117	0.119	0.117	0.117	0.122	0.121	0.117	0.121	0.115	0.123	0.12	0.118	0.447	0.434	0.439	0.354	0.422	0.41	0.491	0.481	0.452	0.339	0.428	0.469	0.426	0.468	0.46	0.446	0.478	0.437	0.355	0.374	0.395	0.412	0.41	0.37	0.358	0.347	0.374	0.393	0.379	0.4	0.365	0.415	0.389	0.425	0.4	0.403
0.833368	42.9183	0.117	0.119	0.116	0.117	0.122	0.121	0.117	0.121	0.115	0.123	0.12	0.118	0.45	0.438	0.441	0.359	0.425	0.413	0.493	0.484	0.454	0.341	0.431	0.47	0.428	0.471	0.463	0.448	0.48	0.44	0.357	0.377	0.397	0.414	0.413	0.371	0.36	0.349	0.377	0.395	0.381	0.402	0.368	0.417	0.391	0.427	0.402	0.406
0.840313	43.085	0.117	0.119	0.116	0.117	0.122	0.121	0.118	0.121	0.115	0.123	0.119	0.118	0.451	0.439	0.443	0.359	0.427	0.415	0.493	0.485	0.456	0.344	0.432	0.472	0.429	0.471	0.465	0.45	0.482	0.442	0.359	0.379	0.399	0.417	0.414	0.373	0.362	0.351	0.379	0.397	0.383	0.404	0.37	0.419	0.393	0.428	0.404	0.408
0.847257	43.2517	0.117	0.119	0.116	0.117	0.122	0.121	0.118	0.121	0.115	0.123	0.12	0.118	0.452	0.441	0.445	0.362	0.429	0.417	0.496	0.487	0.458	0.346	0.434	0.474	0.431	0.473	0.466	0.452	0.483	0.443	0.361	0.381	0.401	0.418	0.416	0.374	0.364	0.354	0.38	0.399	0.385	0.406	0.371	0.42	0.395	0.43	0.406	0.409
0.854201	43.4183	0.117	0.119	0.117	0.117	0.122	0.121	0.118	0.121	0.115	0.123	0.12	0.118	0.453	0.442	0.447	0.363	0.431	0.419	0.497	0.488	0.459	0.348	0.436	0.476	0.432	0.474	0.467	0.454	0.486	0.446	0.363	0.382	0.403	0.42	0.417	0.376	0.366	0.355	0.382	0.401	0.386	0.407	0.373	0.422	0.396	0.431	0.407	0.412
0.861146	43.585	0.117	0.119	0.116	0.117	0.122	0.121	0.117	0.121	0.115	0.123	0.12	0.118	0.456	0.444	0.448	0.366	0.434	0.422	0.498	0.489	0.461	0.35	0.438	0.478	0.434	0.477	0.47	0.456	0.488	0.447	0.364	0.385	0.405	0.422	0.419	0.378	0.368	0.357	0.384	0.403	0.388	0.409	0.375	0.423	0.398	0.433	0.409	0.413
0.86809	43.7517	0.117	0.119	0.116	0.117	0.122	0.121	0.117	0.121	0.115	0.123	0.12	0.118	0.457	0.446	0.451	0.369	0.436	0.424	0.502	0.492	0.463	0.353	0.44	0.48	0.436	0.477	0.47	0.457	0.491	0.45	0.366	0.387	0.407	0.424	0.422	0.379	0.37	0.36	0.386	0.404	0.39	0.411	0.377	0.425	0.4	0.435	0.412	0.416
0.875035	43.9183	0.117	0.119	0.116	0.117	0.121	0.121	0.117	0.121	0.115	0.123	0.12	0.118	0.46	0.448	0.452	0.372	0.439	0.426	0.504	0.495	0.466	0.355	0.442	0.482	0.438	0.481	0.473	0.46	0.494	0.453	0.369	0.389	0.409	0.426	0.424	0.38	0.373	0.363	0.388	0.407	0.392	0.413	0.379	0.426	0.402	0.437	0.413	0.417
0.881979	44.085	0.117	0.119	0.117	0.117	0.121	0.121	0.117	0.121	0.115	0.123	0.12	0.118	0.462	0.451	0.454	0.374	0.442	0.429	0.506	0.497	0.468	0.357	0.444	0.484	0.441	0.482	0.475	0.463	0.496	0.455	0.371	0.392	0.411	0.428	0.426	0.382	0.374	0.364	0.39	0.409	0.395	0.414	0.381	0.428	0.405	0.439	0.415	0.42
0.888924	44.2517	0.117	0.119	0.116	0.117	0.122	0.121	0.117	0.121	0.115	0.123	0.119	0.118	0.464	0.451	0.455	0.378	0.444	0.431	0.507	0.497	0.469	0.359	0.446	0.484	0.442	0.483	0.476	0.465	0.496	0.455	0.372	0.393	0.413	0.43	0.427	0.383	0.377	0.366	0.391	0.41	0.396	0.416	0.382	0.43	0.406	0.44	0.417	0.421
0.895868	44.4183	0.117	0.119	0.117	0.117	0.122	0.121	0.118	0.121	0.115	0.123	0.119	0.118	0.465	0.453	0.457	0.379	0.445	0.433	0.509	0.498	0.471	0.362	0.448	0.486	0.443	0.484	0.477	0.467	0.498	0.458	0.374	0.394	0.414	0.431	0.429	0.385	0.378	0.368	0.394	0.412	0.397	0.418	0.383	0.431	0.408	0.442	0.419	0.422
0.902813	44.585	0.117	0.119	0.117	0.117	0.122	0.121	0.117	0.121	0.115	0.123	0.119	0.118	0.467	0.455	0.459	0.381	0.448	0.434	0.51	0.5	0.473	0.363	0.45	0.488	0.444	0.485	0.478	0.469	0.501	0.46	0.376	0.396	0.416	0.434	0.431	0.386	0.38	0.37	0.395	0.414	0.4	0.419	0.385	0.433	0.409	0.444	0.422	0.425
0.909757	44.7517	0.117	0.119	0.116	0.117	0.122	0.121	0.117	0.121	0.115	0.123	0.119	0.118	0.467	0.456	0.459	0.384	0.449	0.437	0.512	0.502	0.474	0.366	0.452	0.489	0.446	0.486	0.48	0.47	0.503	0.462	0.377	0.399	0.418	0.436	0.433	0.387	0.382	0.372	0.397	0.415	0.401	0.421	0.388	0.434	0.412	0.446	0.423	0.427
0.916701	44.9183	0.117	0.119	0.116	0.117	0.121	0.121	0.117	0.121	0.115	0.123	0.119	0.117	0.472	0.458	0.463	0.387	0.452	0.44	0.514	0.504	0.478	0.368	0.454	0.491	0.448	0.489	0.482	0.472	0.505	0.464	0.379	0.401	0.42	0.438	0.435	0.389	0.384	0.374	0.398	0.418	0.403	0.423	0.389	0.436	0.413	0.448	0.425	0.428
0.923646	45.085	0.117	0.119	0.116	0.117	0.121	0.121	0.117	0.121	0.115	0.123	0.119	0.118	0.472	0.46	0.464	0.389	0.455	0.443	0.516	0.506	0.48	0.37	0.455	0.493	0.45	0.49	0.484	0.474	0.508	0.466	0.381	0.403	0.423	0.44	0.437	0.39	0.386	0.376	0.401	0.42	0.405	0.425	0.392	0.437	0.415	0.449	0.426	0.431
0.93059	45.2517	0.117	0.119	0.116	0.117	0.122	0.121	0.117	0.121	0.115	0.123	0.119	0.117	0.475	0.462	0.464	0.392	0.456	0.444	0.517	0.507	0.48	0.372	0.458	0.495	0.451	0.493	0.485	0.477	0.509	0.468	0.383	0.405	0.424	0.442	0.439	0.391	0.388	0.378	0.402	0.421	0.407	0.426	0.393	0.439	0.417	0.45	0.428	0.432
0.937535	45.4183	0.117	0.119	0.117	0.117	0.122	0.121	0.117	0.121	0.115	0.123	0.119	0.117	0.475	0.462	0.466	0.394	0.458	0.447	0.519	0.509	0.483	0.375	0.458	0.496	0.453	0.494	0.486	0.478	0.51	0.47	0.384	0.406	0.426	0.444	0.44	0.393	0.389	0.38	0.404	0.423	0.409	0.428	0.395	0.441	0.419	0.452	0.43	0.434
0.944479	45.585	0.117	0.119	0.117	0.117	0.122	0.121	0.118	0.121	0.115	0.123	0.119	0.118	0.476	0.463	0.467	0.396	0.46	0.449	0.522	0.51	0.483	0.377	0.462	0.498	0.454	0.494	0.487	0.48	0.512	0.472	0.386	0.408	0.427	0.445	0.442	0.394	0.391	0.382	0.406	0.424	0.41	0.429	0.397	0.442	0.421	0.453	0.432	0.436
0.951424	45.7517	0.117	0.119	0.116	0.117	0.121	0.121	0.117	0.121	0.115	0.123	0.119	0.118	0.478	0.467	0.47	0.399	0.463	0.45	0.523	0.512	0.487	0.379	0.463	0.499	0.456	0.497	0.489	0.482	0.515	0.473	0.388	0.41	0.43	0.448	0.445	0.395	0.393	0.384	0.407	0.426	0.412	0.431	0.398	0.444	0.423	0.455	0.433	0.438
0.958368	45.9183	0.117	0.119	0.116	0.117	0.121	0.121	0.117	0.121	0.115	0.123	0.119	0.118	0.479	0.467	0.471	0.401	0.466	0.454	0.524	0.513	0.489	0.381	0.465	0.501	0.458	0.498	0.491	0.484	0.519	0.476	0.389	0.412	0.431	0.449	0.446	0.397	0.396	0.386	0.41	0.428	0.414	0.433	0.4	0.445	0.424	0.457	0.435	0.439
0.965313	46.085	0.117	0.119	0.116	0.117	0.121	0.121	0.117	0.121	0.115	0.123	0.119	0.117	0.482	0.47	0.474	0.404	0.467	0.457	0.526	0.515	0.49	0.384	0.466	0.502	0.459	0.5	0.492	0.487	0.519	0.478	0.391	0.414	0.433	0.451	0.448	0.399	0.398	0.388	0.411	0.43	0.416	0.435	0.402	0.447	0.426	0.459	0.437	0.441
0.972257	46.2517	0.117	0.119	0.116	0.117	0.121	0.121	0.117	0.121	0.115	0.123	0.119	0.118	0.484	0.471	0.475	0.406	0.469	0.458	0.528	0.517	0.492	0.387	0.469	0.503	0.461	0.501	0.495	0.488	0.52	0.479	0.393	0.416	0.435	0.453	0.45	0.4	0.4	0.39	0.413	0.431	0.417	0.436	0.404	0.448	0.428	0.46	0.439	0.444
0.979201	46.4183	0.117	0.119	0.116	0.117	0.12	0.121	0.117	0.121	0.115	0.123	0.119	0.118	0.484	0.472	0.477	0.408	0.471	0.46	0.529	0.517	0.492	0.387	0.47	0.505	0.462	0.501	0.494	0.489	0.522	0.481	0.394	0.417	0.437	0.454	0.451	0.401	0.4	0.392	0.414	0.432	0.419	0.436	0.405	0.449	0.429	0.461	0.439	0.444
0.986146	46.585	0.117	0.119	0.117	0.117	0.121	0.121	0.117	0.121	0.115	0.123	0.119	0.117	0.485	0.473	0.477	0.41	0.472	0.461	0.53	0.519	0.494	0.389	0.472	0.506	0.463	0.502	0.496	0.491	0.523	0.483	0.396	0.419	0.438	0.457	0.453	0.402	0.402	0.393	0.415	0.435	0.42	0.438	0.407	0.451	0.431	0.463	0.441	0.446
0.99309	46.7517	0.117	0.119	0.117	0.117	0.122	0.121	0.118	0.121	0.115	0.123	0.119	0.118	0.487	0.475	0.479	0.412	0.474	0.463	0.533	0.52	0.496	0.39	0.474	0.508	0.465	0.503	0.497	0.493	0.525	0.485	0.397	0.421	0.44	0.458	0.455	0.403	0.403	0.395	0.417	0.436	0.422	0.44	0.409	0.453	0.432	0.464	0.444	0.448
1.00003	46.9183	0.117	0.119	0.116	0.117	0.121	0.121	0.117	0.121	0.115	0.123	0.119	0.118	0.488	0.475	0.481	0.415	0.476	0.466	0.535	0.523	0.497	0.393	0.476	0.51	0.466	0.506	0.498	0.495	0.528	0.486	0.399	0.422	0.441	0.46	0.456	0.404	0.406	0.397	0.418	0.437	0.424	0.442	0.41	0.453	0.435	0.465	0.444	0.449
1.00698	47.085	0.117	0.119	0.116	0.117	0.121	0.121	0.117	0.121	0.115	0.123	0.119	0.117	0.491	0.478	0.483	0.418	0.48	0.468	0.536	0.525	0.501	0.396	0.478	0.512	0.468	0.507	0.501	0.497	0.532	0.489	0.401	0.425	0.444	0.462	0.459	0.406	0.408	0.399	0.421	0.44	0.425	0.444	0.412	0.456	0.437	0.468	0.447	0.451
1.01392	47.2517	0.117	0.119	0.116	0.117	0.121	0.121	0.117	0.121	0.115	0.123	0.119	0.117	0.493	0.479	0.484	0.42	0.481	0.469	0.537	0.526	0.502	0.397	0.479	0.514	0.469	0.508	0.501	0.498	0.533	0.49	0.402	0.426	0.445	0.463	0.459	0.407	0.41	0.401	0.423	0.441	0.427	0.445	0.413	0.457	0.438	0.469	0.448	0.452
1.02087	47.4183	0.117	0.119	0.116	0.117	0.121	0.121	0.117	0.121	0.115	0.123	0.119	0.117	0.493	0.48	0.484	0.422	0.482	0.472	0.54	0.527	0.503	0.399	0.48	0.514	0.47	0.51	0.502	0.501	0.533	0.492	0.404	0.428	0.446	0.464	0.46	0.408	0.411	0.402	0.423	0.442	0.428	0.446	0.414	0.458	0.44	0.471	0.449	0.453
1.02781	47.585	0.117	0.119	0.116	0.117	0.121	0.121	0.117	0.121	0.115	0.123	0.119	0.117	0.494	0.482	0.486	0.423	0.483	0.473	0.541	0.529	0.505	0.401	0.482	0.516	0.47	0.51	0.504	0.501	0.534	0.493	0.405	0.429	0.447	0.466	0.463	0.409	0.412	0.404	0.425	0.444	0.429	0.448	0.417	0.459	0.441	0.472	0.45	0.455
1.03476	47.7517	0.117	0.119	0.116	0.117	0.121	0.121	0.117	0.121	0.115	0.123	0.119	0.117	0.494	0.482	0.487	0.426	0.485	0.475	0.542	0.53	0.505	0.403	0.483	0.517	0.473	0.511	0.504	0.502	0.536	0.495	0.406	0.431	0.449	0.468	0.464	0.411	0.414	0.405	0.426	0.445	0.43	0.448	0.418	0.461	0.443	0.474	0.452	0.457
1.0417	47.9183	0.117	0.119	0.116	0.117	0.121	0.121	0.117	0.121	0.114	0.122	0.119	0.117	0.498	0.485	0.489	0.428	0.488	0.476	0.544	0.532	0.508	0.405	0.485	0.518	0.474	0.513	0.507	0.506	0.539	0.497	0.408	0.432	0.45	0.47	0.465	0.412	0.416	0.407	0.429	0.447	0.432	0.451	0.419	0.462	0.444	0.476	0.454	0.458
1.04865	48.085	0.117	0.119	0.116	0.117	0.121	0.121	0.117	0.121	0.114	0.122	0.119	0.117	0.499	0.486	0.491	0.431	0.491	0.479	0.545	0.532	0.51	0.407	0.487	0.52	0.475	0.515	0.508	0.506	0.541	0.498	0.41	0.434	0.453	0.471	0.467	0.414	0.418	0.41	0.43	0.449	0.434	0.453	0.421	0.465	0.446	0.477	0.455	0.46
1.05559	48.2517	0.117	0.119	0.116	0.117	0.121	0.121	0.117	0.121	0.115	0.123	0.119	0.117	0.501	0.488	0.491	0.434	0.492	0.482	0.548	0.535	0.511	0.409	0.489	0.522	0.477	0.517	0.511	0.509	0.541	0.501	0.412	0.436	0.454	0.473	0.469	0.415	0.419	0.411	0.432	0.451	0.435	0.454	0.423	0.466	0.447	0.479	0.457	0.462
1.06253	48.4183	0.117	0.119	0.116	0.117	0.121	0.121	0.117	0.121	0.115	0.122	0.119	0.117	0.502	0.488	0.493	0.435	0.494	0.483	0.548	0.535	0.513	0.411	0.491	0.523	0.479	0.518	0.512	0.51	0.543	0.502	0.412	0.438	0.456	0.475	0.47	0.415	0.421	0.413	0.433	0.452	0.437	0.455	0.424	0.467	0.448	0.48	0.458	0.463
1.06948	48.585	0.117	0.119	0.116	0.117	0.121	0.121	0.117	0.121	0.115	0.122	0.119	0.117	0.503	0.49	0.493	0.437	0.495	0.484	0.551	0.537	0.513	0.412	0.491	0.523	0.478	0.517	0.512	0.511	0.545	0.503	0.414	0.438	0.458	0.476	0.472	0.417	0.422	0.414	0.434	0.452	0.438	0.457	0.426	0.468	0.45	0.481	0.46	0.464
1.07642	48.7517	0.117	0.119	0.117	0.117	0.121	0.121	0.117	0.121	0.115	0.122	0.119	0.117	0.503	0.491	0.495	0.438	0.496	0.486	0.551	0.538	0.514	0.414	0.492	0.525	0.481	0.52	0.513	0.512	0.546	0.505	0.415	0.44	0.458	0.477	0.474	0.418	0.423	0.415	0.436	0.454	0.44	0.458	0.426	0.469	0.451	0.483	0.461	0.466
1.08337	48.9183	0.117	0.119	0.116	0.117	0.121	0.121	0.117	0.121	0.114	0.122	0.119	0.117	0.505	0.492	0.497	0.441	0.499	0.488	0.554	0.54	0.517	0.416	0.495	0.527	0.481	0.521	0.514	0.514	0.548	0.506	0.417	0.442	0.461	0.479	0.475	0.419	0.426	0.417	0.438	0.456	0.441	0.46	0.429	0.471	0.454	0.485	0.463	0.468
1.09031	49.085	0.117	0.119	0.116	0.117	0.121	0.121	0.117	0.121	0.114	0.122	0.119	0.117	0.507	0.493	0.498	0.444	0.501	0.491	0.554	0.541	0.518	0.418	0.495	0.529	0.483	0.522	0.515	0.515	0.551	0.508	0.419	0.444	0.462	0.481	0.477	0.42	0.427	0.42	0.44	0.458	0.443	0.462	0.429	0.473	0.455	0.487	0.464	0.469
1.09726	49.2517	0.117	0.119	0.116	0.117	0.121	0.121	0.117	0.121	0.114	0.123	0.119	0.117	0.509	0.495	0.499	0.445	0.503	0.493	0.556	0.543	0.52	0.42	0.497	0.531	0.485	0.524	0.517	0.517	0.553	0.51	0.42	0.445	0.463	0.483	0.479	0.422	0.429	0.421	0.441	0.459	0.444	0.463	0.431	0.474	0.456	0.488	0.467	0.471
1.1042	49.4183	0.117	0.119	0.116	0.117	0.121	0.121	0.117	0.121	0.114	0.122	0.119	0.117	0.51	0.497	0.501	0.449	0.505	0.493	0.557	0.544	0.522	0.422	0.499	0.531	0.485	0.525	0.518	0.519	0.553	0.51	0.421	0.446	0.465	0.484	0.48	0.423	0.43	0.422	0.442	0.461	0.446	0.465	0.432	0.475	0.458	0.488	0.468	0.472
1.11115	49.585	0.117	0.119	0.116	0.117	0.121	0.121	0.117	0.121	0.115	0.122	0.119	0.117	0.511	0.497	0.501	0.45	0.506	0.495	0.56	0.546	0.522	0.424	0.5	0.533	0.486	0.525	0.519	0.52	0.553	0.513	0.423	0.448	0.467	0.486	0.481	0.424	0.431	0.423	0.444	0.462	0.448	0.466	0.434	0.476	0.459	0.49	0.469	0.473
1.11809	49.7517	0.117	0.119	0.116	0.117	0.121	0.12	0.117	0.121	0.115	0.122	0.119	0.117	0.511	0.498	0.502	0.452	0.507	0.497	0.561	0.546	0.524	0.426	0.502	0.534	0.487	0.526	0.521	0.521	0.555	0.514	0.424	0.45	0.468	0.488	0.483	0.425	0.433	0.425	0.445	0.464	0.449	0.467	0.436	0.478	0.461	0.491	0.471	0.475
1.12503	49.9183	0.117	0.119	0.116	0.117	0.121	0.121	0.117	0.121	0.114	0.122	0.119	0.117	0.513	0.5	0.503	0.453	0.509	0.499	0.561	0.549	0.525	0.426	0.503	0.535	0.489	0.528	0.521	0.523	0.557	0.516	0.426	0.451	0.47	0.489	0.485	0.427	0.434	0.427	0.447	0.466	0.451	0.469	0.436	0.479	0.462	0.493	0.472	0.478
1.13198	50.085	0.117	0.119	0.116	0.117	0.121	0.121	0.117	0.121	0.114	0.122	0.119	0.117	0.514	0.501	0.505	0.455	0.511	0.501	0.564	0.55	0.528	0.43	0.505	0.538	0.49	0.529	0.523	0.525	0.56	0.517	0.427	0.453	0.472	0.491	0.486	0.428	0.436	0.429	0.449	0.467	0.452	0.471	0.439	0.481	0.464	0.495	0.474	0.479
1.13892	50.2517	0.117	0.119	0.116	0.117	0.121	0.121	0.117	0.121	0.114	0.122	0.119	0.117	0.517	0.502	0.507	0.459	0.514	0.504	0.566	0.552	0.53	0.431	0.506	0.539	0.492	0.531	0.525	0.527	0.562	0.519	0.429	0.455	0.473	0.493	0.489	0.429	0.439	0.431	0.451	0.469	0.454	0.473	0.44	0.483	0.466	0.497	0.475	0.48
1.14587	50.4183	0.117	0.119	0.116	0.117	0.121	0.12	0.117	0.121	0.115	0.123	0.119	0.117	0.516	0.503	0.507	0.46	0.514	0.504	0.567	0.553	0.531	0.433	0.508	0.54	0.492	0.533	0.525	0.528	0.562	0.521	0.43	0.456	0.475	0.494	0.49	0.431	0.44	0.432	0.452	0.47	0.455	0.474	0.442	0.484	0.468	0.498	0.477	0.481
1.15281	50.585	0.117	0.119	0.116	0.117	0.121	0.12	0.117	0.121	0.114	0.122	0.119	0.117	0.518	0.504	0.508	0.462	0.514	0.505	0.569	0.554	0.531	0.435	0.51	0.541	0.493	0.532	0.526	0.529	0.564	0.521	0.431	0.458	0.476	0.495	0.491	0.431	0.441	0.433	0.453	0.471	0.457	0.474	0.443	0.485	0.468	0.499	0.478	0.483
1.15977	50.7519	0.117	0.119	0.116	0.117	0.121	0.12	0.117	0.121	0.115	0.122	0.119	0.117	0.518	0.505	0.509	0.465	0.515	0.507	0.569	0.555	0.533	0.436	0.509	0.54	0.494	0.533	0.526	0.531	0.566	0.522	0.432	0.459	0.477	0.497	0.492	0.432	0.442	0.435	0.454	0.472	0.457	0.475	0.444	0.485	0.469	0.501	0.479	0.485
1.16671	50.9186	0.117	0.119	0.116	0.117	0.121	0.121	0.117	0.121	0.114	0.122	0.119	0.117	0.52	0.506	0.509	0.466	0.518	0.509	0.57	0.556	0.534	0.437	0.511	0.543	0.495	0.534	0.528	0.531	0.567	0.524	0.433	0.46	0.479	0.498	0.494	0.433	0.443	0.436	0.456	0.474	0.459	0.477	0.445	0.488	0.471	0.503	0.481	0.486
1.17366	51.0853	0.117	0.119	0.116	0.117	0.121	0.12	0.117	0.121	0.114	0.122	0.119	0.117	0.52	0.508	0.512	0.466	0.52	0.511	0.571	0.558	0.535	0.439	0.512	0.544	0.496	0.535	0.529	0.533	0.569	0.525	0.435	0.462	0.481	0.5	0.496	0.434	0.445	0.438	0.457	0.475	0.461	0.479	0.447	0.489	0.473	0.504	0.482	0.487
1.1806	51.2519	0.117	0.119	0.116	0.117	0.121	0.12	0.117	0.121	0.114	0.122	0.119	0.117	0.523	0.51	0.514	0.471	0.522	0.513	0.573	0.559	0.537	0.441	0.515	0.546	0.499	0.538	0.531	0.535	0.571	0.528	0.437	0.464	0.482	0.502	0.497	0.436	0.447	0.439	0.459	0.477	0.462	0.48	0.448	0.491	0.474	0.505	0.484	0.489
1.18755	51.4186	0.117	0.119	0.116	0.117	0.121	0.12	0.117	0.121	0.114	0.122	0.119	0.117	0.524	0.511	0.514	0.473	0.524	0.514	0.574	0.561	0.54	0.443	0.516	0.547	0.499	0.54	0.533	0.536	0.572	0.528	0.438	0.466	0.484	0.503	0.499	0.437	0.449	0.442	0.461	0.479	0.464	0.482	0.45	0.492	0.476	0.507	0.485	0.491
1.19449	51.5853	0.117	0.119	0.116	0.117	0.121	0.12	0.117	0.121	0.114	0.122	0.119	0.117	0.526	0.512	0.515	0.474	0.524	0.516	0.577	0.561	0.54	0.444	0.517	0.548	0.501	0.54	0.534	0.539	0.574	0.531	0.439	0.467	0.485	0.505	0.5	0.438	0.45	0.443	0.462	0.48	0.465	0.484	0.451	0.493	0.477	0.508	0.487	0.492
1.20144	51.7519	0.117	0.119	0.116	0.117	0.121	0.12	0.117	0.121	0.114	0.122	0.119	0.117	0.525	0.511	0.516	0.475	0.525	0.516	0.577	0.563	0.542	0.445	0.517	0.549	0.501	0.54	0.535	0.54	0.574	0.532	0.44	0.468	0.486	0.506	0.502	0.439	0.452	0.444	0.463	0.481	0.467	0.485	0.453	0.495	0.478	0.509	0.488	0.493
1.20838	51.9186	0.117	0.119	0.116	0.117	0.121	0.12	0.117	0.121	0.114	0.122	0.119	0.117	0.526	0.513	0.518	0.477	0.527	0.518	0.578	0.563	0.543	0.447	0.519	0.55	0.502	0.543	0.535	0.541	0.576	0.532	0.442	0.469	0.488	0.507	0.503	0.44	0.453	0.446	0.464	0.483	0.468	0.486	0.454	0.496	0.48	0.511	0.49	0.495
1.21532	52.0853	0.117	0.119	0.116	0.117	0.121	0.12	0.117	0.121	0.114	0.122	0.119	0.117	0.529	0.515	0.519	0.48	0.528	0.52	0.581	0.566	0.545	0.449	0.521	0.553	0.504	0.544	0.536	0.542	0.578	0.534	0.444	0.471	0.49	0.51	0.505	0.442	0.455	0.448	0.467	0.485	0.47	0.488	0.455	0.498	0.482	0.513	0.492	0.497
1.22227	52.2519	0.117	0.119	0.116	0.117	0.121	0.12	0.117	0.121	0.114	0.122	0.119	0.117	0.53	0.516	0.521	0.482	0.531	0.522	0.581	0.567	0.546	0.449	0.523	0.554	0.505	0.545	0.538	0.543	0.579	0.536	0.445	0.473	0.492	0.51	0.507	0.443	0.457	0.449	0.468	0.486	0.471	0.489	0.456	0.5	0.482	0.515	0.493	0.498
1.22921	52.4186	0.117	0.119	0.116	0.117	0.121	0.12	0.117	0.121	0.114	0.122	0.119	0.117	0.531	0.517	0.52	0.484	0.533	0.524	0.583	0.569	0.547	0.452	0.524	0.555	0.506	0.546	0.54	0.545	0.582	0.538	0.446	0.474	0.493	0.512	0.508	0.444	0.458	0.451	0.469	0.489	0.473	0.49	0.458	0.5	0.485	0.516	0.495	0.501
1.23616	52.5853	0.117	0.119	0.116	0.117	0.121	0.12	0.117	0.121	0.114	0.122	0.119	0.117	0.531	0.519	0.523	0.485	0.534	0.526	0.585	0.571	0.548	0.453	0.525	0.556	0.507	0.548	0.54	0.547	0.582	0.538	0.447	0.476	0.494	0.514	0.509	0.445	0.46	0.453	0.472	0.489	0.475	0.492	0.46	0.501	0.486	0.517	0.495	0.502
1.2431	52.7519	0.117	0.119	0.116	0.116	0.121	0.12	0.117	0.121	0.114	0.122	0.119	0.117	0.533	0.518	0.524	0.487	0.534	0.526	0.586	0.571	0.55	0.455	0.526	0.557	0.507	0.547	0.541	0.547	0.584	0.541	0.448	0.477	0.496	0.516	0.511	0.446	0.461	0.453	0.472	0.49	0.475	0.493	0.461	0.503	0.487	0.518	0.497	0.503
1.25005	52.9186	0.117	0.119	0.116	0.117	0.121	0.12	0.117	0.121	0.114	0.122	0.119	0.117	0.533	0.52	0.524	0.489	0.535	0.527	0.588	0.572	0.55	0.456	0.528	0.558	0.509	0.549	0.542	0.548	0.584	0.543	0.45	0.478	0.498	0.517	0.513	0.447	0.462	0.455	0.473	0.492	0.476	0.495	0.462	0.504	0.489	0.52	0.499	0.505
1.25699	53.0853	0.117	0.119	0.116	0.116	0.121	0.12	0.117	0.121	0.114	0.122	0.119	0.117	0.536	0.521	0.526	0.491	0.537	0.529	0.589	0.574	0.553	0.459	0.529	0.559	0.512	0.55	0.545	0.55	0.587	0.544	0.452	0.48	0.499	0.52	0.514	0.448	0.464	0.457	0.475	0.494	0.478	0.496	0.464	0.506	0.49	0.521	0.5	0.507
1.26394	53.2519	0.117	0.119	0.116	0.117	0.121	0.12	0.117	0.121	0.114	0.122	0.119	0.117	0.536	0.523	0.528	0.493	0.54	0.531	0.591	0.576	0.554	0.459	0.531	0.562	0.512	0.553	0.546	0.552	0.59	0.545	0.453	0.482	0.501	0.52	0.516	0.45	0.466	0.458	0.478	0.496	0.48	0.499	0.465	0.507	0.492	0.523	0.502	0.508
1.27088	53.4186	0.117	0.119	0.116	0.117	0.121	0.12	0.117	0.121	0.114	0.122	0.119	0.117	0.537	0.523	0.528	0.494	0.54	0.533	0.591	0.576	0.556	0.461	0.532	0.563	0.513	0.554	0.547	0.553	0.589	0.546	0.454	0.483	0.502	0.522	0.517	0.45	0.467	0.46	0.478	0.497	0.481	0.5	0.467	0.509	0.493	0.524	0.503	0.508
1.27782	53.5853	0.117	0.119	0.116	0.117	0.121	0.12	0.117	0.121	0.114	0.122	0.119	0.117	0.539	0.525	0.528	0.496	0.542	0.534	0.594	0.578	0.557	0.461	0.533	0.564	0.514	0.554	0.548	0.554	0.592	0.547	0.455	0.484	0.504	0.523	0.518	0.451	0.468	0.462	0.48	0.497	0.482	0.5	0.468	0.509	0.494	0.525	0.504	0.51
1.28477	53.7519	0.117	0.119	0.116	0.117	0.121	0.12	0.117	0.121	0.114	0.122	0.119	0.117	0.539	0.525	0.529	0.497	0.543	0.534	0.595	0.579	0.558	0.463	0.535	0.564	0.515	0.555	0.548	0.556	0.592	0.548	0.456	0.485	0.504	0.525	0.521	0.452	0.469	0.463	0.48	0.499	0.484	0.502	0.469	0.511	0.496	0.527	0.506	0.511
1.29171	53.9186	0.117	0.119	0.116	0.116	0.121	0.12	0.117	0.121	0.114	0.122	0.119	0.117	0.541	0.526	0.529	0.499	0.544	0.536	0.595	0.58	0.559	0.465	0.535	0.567	0.515	0.555	0.55	0.557	0.594	0.55	0.458	0.487	0.507	0.526	0.522	0.453	0.471	0.464	0.481	0.5	0.485	0.503	0.471	0.512	0.497	0.528	0.507	0.513
1.29866	54.0853	0.117	0.119	0.116	0.117	0.121	0.12	0.117	0.121	0.114	0.122	0.119	0.117	0.541	0.526	0.531	0.5	0.546	0.537	0.596	0.58	0.56	0.465	0.536	0.568	0.516	0.557	0.549	0.557	0.594	0.551	0.459	0.488	0.508	0.528	0.523	0.454	0.473	0.466	0.483	0.502	0.487	0.504	0.472	0.513	0.498	0.529	0.508	0.514
1.3056	54.2519	0.117	0.119	0.117	0.116	0.121	0.12	0.117	0.121	0.114	0.122	0.119	0.117	0.542	0.528	0.533	0.502	0.547	0.54	0.598	0.583	0.562	0.467	0.538	0.57	0.519	0.558	0.553	0.56	0.597	0.552	0.46	0.49	0.509	0.53	0.525	0.455	0.474	0.467	0.485	0.504	0.488	0.506	0.473	0.515	0.5	0.531	0.51	0.516
1.31255	54.4186	0.117	0.119	0.116	0.117	0.12	0.12	0.117	0.121	0.114	0.122	0.119	0.117	0.544	0.53	0.534	0.504	0.549	0.541	0.599	0.585	0.563	0.469	0.54	0.57	0.519	0.56	0.554	0.561	0.598	0.554	0.461	0.492	0.51	0.532	0.527	0.457	0.476	0.469	0.487	0.505	0.49	0.508	0.475	0.517	0.502	0.533	0.512	0.518
1.31949	54.5853	0.117	0.119	0.116	0.116	0.121	0.12	0.117	0.12	0.114	0.122	0.119	0.117	0.545	0.531	0.533	0.506	0.551	0.542	0.602	0.587	0.565	0.47	0.541	0.57	0.52	0.561	0.556	0.562	0.599	0.556	0.462	0.493	0.512	0.533	0.528	0.457	0.477	0.471	0.488	0.506	0.491	0.509	0.476	0.518	0.503	0.534	0.513	0.519
1.32644	54.7519	0.117	0.119	0.116	0.116	0.121	0.12	0.117	0.12	0.114	0.122	0.119	0.117	0.546	0.53	0.535	0.506	0.551	0.543	0.601	0.586	0.565	0.471	0.542	0.572	0.519	0.561	0.555	0.563	0.599	0.555	0.463	0.495	0.513	0.533	0.528	0.458	0.478	0.471	0.489	0.508	0.492	0.51	0.477	0.518	0.504	0.535	0.514	0.52
1.33338	54.9186	0.117	0.119	0.117	0.116	0.12	0.12	0.117	0.12	0.114	0.122	0.119	0.117	0.546	0.531	0.537	0.507	0.553	0.545	0.603	0.587	0.568	0.473	0.543	0.573	0.522	0.563	0.556	0.564	0.6	0.557	0.465	0.496	0.515	0.535	0.53	0.459	0.48	0.473	0.49	0.509	0.494	0.511	0.478	0.52	0.506	0.536	0.516	0.521
1.34032	55.0853	0.117	0.119	0.116	0.116	0.12	0.12	0.117	0.12	0.114	0.122	0.119	0.117	0.548	0.532	0.538	0.51	0.554	0.546	0.604	0.588	0.568	0.473	0.544	0.575	0.524	0.564	0.557	0.566	0.603	0.559	0.466	0.497	0.516	0.537	0.532	0.46	0.481	0.475	0.492	0.51	0.495	0.513	0.48	0.522	0.507	0.538	0.517	0.523
1.34727	55.2519	0.117	0.119	0.116	0.116	0.12	0.12	0.117	0.12	0.114	0.122	0.119	0.117	0.55	0.535	0.539	0.512	0.557	0.548	0.606	0.59	0.57	0.475	0.546	0.576	0.525	0.566	0.56	0.567	0.605	0.56	0.467	0.499	0.518	0.538	0.534	0.461	0.483	0.476	0.494	0.513	0.497	0.515	0.482	0.524	0.509	0.54	0.519	0.524
1.35421	55.4186	0.116	0.119	0.116	0.116	0.12	0.12	0.117	0.12	0.114	0.122	0.119	0.117	0.551	0.536	0.538	0.513	0.557	0.55	0.608	0.592	0.572	0.478	0.548	0.577	0.526	0.567	0.561	0.569	0.607	0.562	0.469	0.501	0.519	0.54	0.536	0.463	0.485	0.478	0.495	0.514	0.498	0.516	0.483	0.525	0.51	0.542	0.521	0.526
1.36116	55.5853	0.116	0.119	0.116	0.116	0.121	0.12	0.117	0.12	0.114	0.122	0.119	0.117	0.551	0.538	0.54	0.515	0.559	0.551	0.609	0.593	0.573	0.478	0.549	0.579	0.527	0.567	0.561	0.57	0.606	0.563	0.47	0.502	0.521	0.542	0.537	0.463	0.486	0.479	0.496	0.514	0.499	0.518	0.484	0.526	0.512	0.542	0.522	0.527
1.3681	55.7519	0.116	0.119	0.116	0.116	0.121	0.12	0.117	0.12	0.114	0.122	0.119	0.117	0.552	0.536	0.541	0.516	0.56	0.551	0.609	0.593	0.573	0.479	0.55	0.579	0.528	0.568	0.562	0.571	0.607	0.565	0.47	0.503	0.522	0.542	0.538	0.465	0.487	0.48	0.497	0.516	0.5	0.518	0.485	0.527	0.513	0.543	0.522	0.53
1.37505	55.9186	0.116	0.119	0.116	0.116	0.121	0.12	0.117	0.12	0.114	0.121	0.119	0.117	0.553	0.538	0.542	0.518	0.561	0.554	0.612	0.595	0.574	0.48	0.551	0.58	0.528	0.569	0.563	0.572	0.609	0.565	0.471	0.505	0.524	0.543	0.539	0.466	0.488	0.481	0.499	0.517	0.502	0.52	0.487	0.528	0.514	0.545	0.523	0.53
1.38199	56.0853	0.116	0.119	0.116	0.116	0.12	0.12	0.117	0.12	0.114	0.121	0.119	0.117	0.555	0.539	0.542	0.519	0.563	0.554	0.612	0.596	0.577	0.481	0.552	0.581	0.529	0.569	0.564	0.573	0.61	0.566	0.473	0.506	0.525	0.546	0.541	0.466	0.49	0.483	0.5	0.519	0.503	0.521	0.488	0.529	0.516	0.546	0.525	0.531
1.38895	56.2522	0.117	0.119	0.116	0.116	0.12	0.12	0.117	0.12	0.114	0.121	0.119	0.117	0.555	0.54	0.544	0.521	0.564	0.556	0.614	0.598	0.579	0.483	0.553	0.583	0.531	0.574	0.567	0.575	0.614	0.568	0.474	0.507	0.527	0.547	0.542	0.468	0.492	0.484	0.502	0.521	0.505	0.522	0.49	0.531	0.517	0.547	0.527	0.533
1.39589	56.4189	0.116	0.119	0.116	0.116	0.121	0.12	0.117	0.12	0.114	0.122	0.119	0.117	0.556	0.54	0.545	0.523	0.566	0.558	0.615	0.6	0.578	0.485	0.555	0.584	0.531	0.573	0.567	0.576	0.612	0.569	0.476	0.509	0.528	0.549	0.544	0.469	0.493	0.485	0.503	0.522	0.506	0.524	0.492	0.532	0.519	0.549	0.528	0.534
1.40284	56.5856	0.116	0.119	0.116	0.116	0.121	0.12	0.117	0.12	0.114	0.122	0.119	0.117	0.557	0.541	0.545	0.525	0.567	0.559	0.615	0.6	0.579	0.485	0.555	0.585	0.532	0.573	0.568	0.576	0.614	0.568	0.476	0.51	0.53	0.55	0.545	0.469	0.494	0.487	0.504	0.523	0.508	0.525	0.492	0.533	0.52	0.55	0.529	0.535
1.40978	56.7522	0.116	0.119	0.116	0.116	0.121	0.12	0.117	0.12	0.114	0.122	0.119	0.117	0.558	0.542	0.546	0.525	0.568	0.559	0.618	0.601	0.581	0.486	0.556	0.586	0.534	0.574	0.568	0.578	0.615	0.57	0.477	0.511	0.53	0.551	0.547	0.471	0.495	0.489	0.505	0.524	0.508	0.526	0.493	0.534	0.521	0.551	0.53	0.537
1.41672	56.9189	0.116	0.119	0.116	0.116	0.12	0.12	0.117	0.12	0.114	0.121	0.119	0.117	0.558	0.544	0.548	0.526	0.57	0.562	0.618	0.602	0.582	0.488	0.557	0.586	0.536	0.576	0.569	0.579	0.617	0.572	0.479	0.513	0.532	0.553	0.548	0.471	0.497	0.489	0.507	0.526	0.51	0.528	0.494	0.535	0.522	0.552	0.531	0.538
1.42367	57.0856	0.116	0.119	0.116	0.117	0.12	0.12	0.117	0.12	0.114	0.121	0.119	0.117	0.559	0.545	0.548	0.527	0.57	0.562	0.621	0.602	0.582	0.489	0.558	0.588	0.536	0.576	0.57	0.579	0.619	0.573	0.48	0.514	0.533	0.554	0.549	0.472	0.498	0.491	0.508	0.527	0.511	0.529	0.496	0.537	0.524	0.553	0.533	0.539
1.43061	57.2522	0.116	0.119	0.116	0.116	0.12	0.12	0.117	0.12	0.114	0.121	0.119	0.117	0.561	0.545	0.55	0.53	0.573	0.564	0.621	0.604	0.585	0.49	0.56	0.59	0.538	0.579	0.573	0.582	0.621	0.575	0.481	0.516	0.535	0.556	0.55	0.473	0.501	0.493	0.51	0.529	0.513	0.531	0.497	0.538	0.525	0.556	0.535	0.541
1.43756	57.4189	0.116	0.118	0.116	0.117	0.12	0.12	0.117	0.12	0.114	0.121	0.119	0.117	0.562	0.547	0.551	0.531	0.574	0.566	0.623	0.607	0.586	0.491	0.561	0.592	0.539	0.58	0.573	0.584	0.622	0.576	0.482	0.518	0.536	0.557	0.552	0.475	0.502	0.494	0.512	0.53	0.514	0.532	0.499	0.54	0.527	0.556	0.537	0.542
1.4445	57.5856	0.116	0.119	0.116	0.116	0.12	0.12	0.117	0.12	0.114	0.121	0.119	0.117	0.562	0.548	0.551	0.532	0.575	0.566	0.623	0.607	0.587	0.493	0.561	0.592	0.539	0.58	0.574	0.585	0.622	0.577	0.483	0.519	0.538	0.559	0.554	0.474	0.503	0.496	0.512	0.531	0.516	0.533	0.5	0.541	0.527	0.558	0.537	0.543
1.45145	57.7522	0.116	0.119	0.116	0.116	0.12	0.12	0.117	0.12	0.114	0.121	0.119	0.117	0.563	0.547	0.552	0.533	0.575	0.568	0.624	0.608	0.588	0.493	0.564	0.593	0.541	0.581	0.574	0.585	0.623	0.578	0.484	0.52	0.539	0.56	0.555	0.476	0.504	0.497	0.513	0.533	0.517	0.534	0.501	0.542	0.529	0.559	0.539	0.545
1.45839	57.9189	0.116	0.119	0.116	0.116	0.121	0.12	0.117	0.12	0.114	0.121	0.119	0.117	0.564	0.548	0.553	0.535	0.577	0.569	0.625	0.609	0.589	0.495	0.564	0.592	0.54	0.582	0.576	0.586	0.624	0.579	0.485	0.52	0.54	0.56	0.556	0.477	0.505	0.498	0.515	0.533	0.518	0.536	0.502	0.543	0.531	0.56	0.54	0.546
1.46534	58.0856	0.116	0.119	0.116	0.116	0.12	0.12	0.117	0.12	0.114	0.121	0.119	0.117	0.565	0.55	0.555	0.536	0.578	0.57	0.627	0.61	0.591	0.497	0.566	0.594	0.542	0.583	0.578	0.587	0.626	0.58	0.486	0.522	0.542	0.563	0.557	0.478	0.507	0.5	0.516	0.535	0.519	0.537	0.504	0.544	0.532	0.561	0.54	0.548
1.47228	58.2522	0.116	0.119	0.116	0.116	0.12	0.12	0.117	0.12	0.114	0.121	0.119	0.117	0.567	0.551	0.554	0.538	0.58	0.572	0.628	0.612	0.592	0.498	0.567	0.596	0.543	0.584	0.579	0.588	0.629	0.582	0.487	0.524	0.543	0.564	0.559	0.478	0.509	0.501	0.518	0.537	0.52	0.538	0.505	0.546	0.533	0.563	0.543	0.549
1.47922	58.4189	0.116	0.119	0.116	0.116	0.12	0.12	0.117	0.12	0.114	0.121	0.119	0.117	0.567	0.552	0.555	0.539	0.581	0.574	0.629	0.613	0.593	0.499	0.568	0.597	0.544	0.586	0.581	0.589	0.628	0.584	0.489	0.525	0.544	0.565	0.561	0.479	0.51	0.503	0.519	0.539	0.522	0.54	0.506	0.547	0.535	0.565	0.544	0.551
1.48617	58.5856	0.116	0.119	0.116	0.116	0.12	0.12	0.117	0.12	0.114	0.121	0.119	0.117	0.569	0.554	0.557	0.541	0.583	0.575	0.63	0.614	0.594	0.5	0.57	0.597	0.545	0.586	0.581	0.59	0.629	0.584	0.49	0.527	0.545	0.567	0.562	0.481	0.511	0.504	0.52	0.539	0.523	0.541	0.507	0.548	0.536	0.565	0.545	0.552
1.49311	58.7522	0.116	0.119	0.116	0.116	0.12	0.12	0.117	0.12	0.114	0.121	0.119	0.117	0.568	0.553	0.558	0.542	0.582	0.575	0.632	0.615	0.595	0.501	0.57	0.6	0.546	0.586	0.582	0.591	0.631	0.585	0.491	0.528	0.547	0.568	0.563	0.481	0.512	0.505	0.522	0.541	0.524	0.542	0.509	0.549	0.537	0.567	0.546	0.553
1.50006	58.9189	0.116	0.119	0.116	0.116	0.12	0.12	0.117	0.12	0.114	0.121	0.118	0.117	0.57	0.554	0.558	0.543	0.584	0.577	0.633	0.616	0.597	0.502	0.571	0.6	0.546	0.587	0.582	0.592	0.631	0.587	0.491	0.529	0.548	0.569	0.564	0.482	0.513	0.507	0.523	0.541	0.525	0.543	0.51	0.551	0.539	0.567	0.547	0.554
1.507	59.0856	0.116	0.118	0.116	0.116	0.12	0.12	0.117	0.12	0.114	0.121	0.118	0.117	0.571	0.556	0.56	0.544	0.587	0.579	0.635	0.618	0.598	0.504	0.573	0.601	0.548	0.589	0.584	0.594	0.632	0.588	0.493	0.531	0.549	0.571	0.566	0.483	0.515	0.508	0.525	0.543	0.526	0.544	0.511	0.551	0.54	0.569	0.549	0.556
1.51395	59.2522	0.116	0.118	0.116	0.116	0.12	0.12	0.117	0.12	0.114	0.121	0.119	0.117	0.571	0.556	0.56	0.545	0.587	0.58	0.636	0.618	0.599	0.504	0.574	0.603	0.549	0.591	0.585	0.595	0.635	0.589	0.494	0.532	0.551	0.572	0.568	0.485	0.517	0.51	0.527	0.544	0.528	0.546	0.513	0.553	0.541	0.57	0.55	0.557
1.52089	59.4189	0.116	0.118	0.116	0.116	0.12	0.12	0.117	0.12	0.114	0.121	0.118	0.117	0.573	0.557	0.561	0.548	0.589	0.581	0.637	0.62	0.6	0.505	0.576	0.603	0.55	0.592	0.587	0.597	0.636	0.589	0.495	0.533	0.552	0.574	0.569	0.485	0.518	0.511	0.528	0.546	0.53	0.547	0.513	0.554	0.542	0.572	0.552	0.559
1.52784	59.5856	0.116	0.119	0.116	0.116	0.121	0.12	0.117	0.12	0.114	0.121	0.118	0.117	0.573	0.557	0.562	0.549	0.59	0.581	0.639	0.62	0.602	0.507	0.575	0.604	0.551	0.592	0.587	0.597	0.636	0.591	0.496	0.534	0.553	0.575	0.57	0.486	0.519	0.512	0.528	0.546	0.531	0.549	0.515	0.555	0.543	0.573	0.553	0.56
1.53478	59.7522	0.116	0.118	0.116	0.116	0.12	0.12	0.117	0.12	0.114	0.121	0.118	0.117	0.575	0.558	0.563	0.55	0.59	0.583	0.639	0.622	0.602	0.508	0.577	0.605	0.552	0.593	0.588	0.598	0.638	0.592	0.497	0.536	0.555	0.576	0.571	0.486	0.521	0.514	0.529	0.548	0.532	0.549	0.516	0.556	0.544	0.574	0.554	0.56
1.54172	59.9189	0.116	0.118	0.116	0.116	0.12	0.12	0.117	0.12	0.114	0.121	0.118	0.117	0.577	0.559	0.564	0.552	0.591	0.584	0.64	0.623	0.603	0.509	0.577	0.607	0.553	0.594	0.589	0.6	0.638	0.593	0.498	0.537	0.556	0.577	0.573	0.487	0.521	0.515	0.531	0.549	0.533	0.551	0.518	0.557	0.546	0.575	0.555	0.563
1.54867	60.0856	0.116	0.118	0.115	0.116	0.12	0.12	0.117	0.12	0.114	0.121	0.118	0.117	0.576	0.56	0.565	0.554	0.593	0.586	0.642	0.624	0.605	0.51	0.578	0.607	0.554	0.594	0.589	0.601	0.64	0.595	0.499	0.538	0.558	0.579	0.575	0.488	0.523	0.516	0.532	0.55	0.534	0.552	0.519	0.559	0.547	0.576	0.557	0.564
1.55561	60.2522	0.116	0.118	0.115	0.116	0.12	0.12	0.117	0.12	0.114	0.121	0.118	0.117	0.577	0.561	0.566	0.554	0.593	0.587	0.643	0.625	0.606	0.512	0.58	0.609	0.554	0.595	0.591	0.601	0.641	0.595	0.501	0.54	0.559	0.58	0.576	0.49	0.524	0.518	0.534	0.552	0.536	0.554	0.521	0.56	0.548	0.578	0.558	0.565
1.56256	60.4189	0.116	0.118	0.115	0.116	0.12	0.12	0.117	0.12	0.114	0.121	0.118	0.117	0.579	0.563	0.566	0.556	0.596	0.588	0.643	0.626	0.607	0.513	0.581	0.61	0.556	0.597	0.592	0.604	0.643	0.596	0.501	0.542	0.56	0.581	0.576	0.49	0.525	0.52	0.535	0.553	0.538	0.555	0.521	0.561	0.55	0.58	0.559	0.566
1.5695	60.5856	0.116	0.119	0.116	0.116	0.12	0.12	0.117	0.12	0.114	0.121	0.119	0.117	0.578	0.562	0.567	0.557	0.596	0.59	0.645	0.626	0.609	0.513	0.582	0.612	0.557	0.597	0.593	0.604	0.643	0.597	0.502	0.543	0.561	0.582	0.578	0.492	0.527	0.52	0.536	0.554	0.538	0.556	0.523	0.562	0.551	0.579	0.56	0.567
1.57645	60.7522	0.116	0.118	0.116	0.116	0.12	0.12	0.117	0.12	0.114	0.121	0.118	0.117	0.578	0.562	0.567	0.558	0.598	0.589	0.645	0.628	0.609	0.514	0.583	0.611	0.557	0.598	0.593	0.604	0.642	0.598	0.503	0.544	0.563	0.584	0.579	0.492	0.527	0.521	0.536	0.555	0.538	0.557	0.523	0.563	0.552	0.58	0.561	0.568
1.58339	60.9189	0.116	0.118	0.116	0.116	0.12	0.12	0.117	0.12	0.114	0.121	0.118	0.117	0.579	0.562	0.567	0.558	0.597	0.59	0.646	0.629	0.61	0.514	0.584	0.611	0.556	0.599	0.594	0.604	0.644	0.599	0.504	0.544	0.563	0.585	0.58	0.493	0.528	0.522	0.538	0.556	0.54	0.558	0.524	0.564	0.553	0.582	0.563	0.569
1.59034	61.0856	0.116	0.118	0.116	0.116	0.12	0.12	0.117	0.12	0.114	0.121	0.118	0.117	0.581	0.565	0.569	0.56	0.6	0.591	0.648	0.63	0.611	0.516	0.585	0.613	0.56	0.601	0.596	0.607	0.646	0.6	0.505	0.546	0.565	0.586	0.581	0.493	0.531	0.524	0.539	0.558	0.542	0.56	0.526	0.565	0.554	0.583	0.564	0.571
1.59728	61.2522	0.116	0.118	0.115	0.116	0.12	0.12	0.117	0.12	0.114	0.121	0.118	0.117	0.58	0.565	0.569	0.56	0.601	0.593	0.65	0.631	0.612	0.518	0.585	0.614	0.559	0.601	0.596	0.608	0.647	0.601	0.506	0.547	0.567	0.588	0.582	0.494	0.532	0.525	0.541	0.559	0.543	0.56	0.527	0.566	0.556	0.584	0.565	0.572
1.60422	61.4189	0.116	0.118	0.115	0.116	0.12	0.12	0.117	0.12	0.114	0.121	0.118	0.117	0.583	0.567	0.571	0.563	0.603	0.594	0.65	0.632	0.614	0.519	0.587	0.616	0.562	0.603	0.597	0.609	0.649	0.603	0.507	0.549	0.568	0.589	0.584	0.495	0.533	0.528	0.542	0.561	0.545	0.562	0.528	0.567	0.557	0.585	0.566	0.574
1.61117	61.5856	0.116	0.118	0.116	0.116	0.12	0.12	0.117	0.12	0.114	0.121	0.118	0.117	0.585	0.567	0.571	0.565	0.604	0.597	0.652	0.633	0.615	0.519	0.589	0.617	0.563	0.603	0.599	0.61	0.65	0.604	0.509	0.55	0.569	0.59	0.586	0.496	0.535	0.528	0.544	0.562	0.546	0.563	0.529	0.569	0.559	0.587	0.568	0.575
1.61811	61.7522	0.116	0.118	0.116	0.116	0.12	0.12	0.117	0.12	0.114	0.121	0.118	0.117	0.584	0.567	0.572	0.566	0.605	0.597	0.653	0.635	0.616	0.52	0.59	0.617	0.563	0.604	0.599	0.61	0.65	0.604	0.509	0.551	0.57	0.592	0.587	0.497	0.536	0.529	0.545	0.563	0.546	0.564	0.531	0.569	0.559	0.588	0.568	0.577
1.62506	61.9189	0.116	0.118	0.116	0.116	0.12	0.12	0.117	0.12	0.114	0.121	0.118	0.117	0.585	0.568	0.573	0.566	0.605	0.596	0.653	0.635	0.617	0.521	0.59	0.618	0.563	0.604	0.6	0.611	0.65	0.604	0.51	0.552	0.571	0.593	0.587	0.497	0.536	0.53	0.545	0.564	0.547	0.565	0.532	0.57	0.561	0.588	0.569	0.576
1.632	62.0856	0.116	0.118	0.116	0.116	0.12	0.12	0.117	0.12	0.114	0.121	0.118	0.117	0.586	0.569	0.574	0.567	0.606	0.599	0.655	0.636	0.617	0.523	0.592	0.619	0.565	0.607	0.602	0.613	0.653	0.606	0.511	0.554	0.573	0.594	0.589	0.499	0.538	0.532	0.546	0.565	0.549	0.567	0.532	0.572	0.561	0.59	0.571	0.578
1.63895	62.2522	0.116	0.118	0.115	0.116	0.12	0.12	0.117	0.12	0.114	0.121	0.118	0.117	0.587	0.57	0.575	0.569	0.608	0.6	0.657	0.637	0.619	0.524	0.592	0.62	0.565	0.608	0.601	0.614	0.653	0.607	0.512	0.556	0.574	0.595	0.591	0.499	0.54	0.533	0.548	0.566	0.55	0.567	0.534	0.573	0.563	0.59	0.572	0.579
1.64589	62.4189	0.116	0.118	0.115	0.116	0.12	0.12	0.116	0.12	0.114	0.121	0.118	0.117	0.587	0.572	0.575	0.57	0.61	0.602	0.657	0.638	0.621	0.525	0.593	0.622	0.567	0.609	0.604	0.616	0.656	0.609	0.513	0.557	0.575	0.597	0.591	0.5	0.541	0.534	0.549	0.568	0.552	0.569	0.535	0.575	0.565	0.592	0.573	0.581
1.65284	62.5856	0.116	0.118	0.115	0.116	0.12	0.12	0.116	0.12	0.113	0.121	0.118	0.117	0.589	0.572	0.576	0.573	0.611	0.604	0.659	0.64	0.622	0.527	0.595	0.623	0.568	0.611	0.605	0.617	0.658	0.611	0.514	0.558	0.576	0.598	0.594	0.501	0.543	0.536	0.551	0.569	0.553	0.571	0.537	0.575	0.566	0.594	0.575	0.583
1.65978	62.7522	0.116	0.118	0.115	0.116	0.12	0.12	0.117	0.12	0.114	0.121	0.118	0.117	0.589	0.574	0.577	0.574	0.612	0.605	0.659	0.64	0.623	0.528	0.597	0.624	0.569	0.611	0.606	0.617	0.658	0.611	0.515	0.559	0.578	0.6	0.594	0.501	0.543	0.537	0.552	0.571	0.554	0.572	0.538	0.577	0.567	0.595	0.576	0.584
1.66672	62.9189	0.116	0.118	0.116	0.116	0.12	0.12	0.117	0.12	0.114	0.121	0.118	0.117	0.59	0.574	0.577	0.574	0.613	0.604	0.659	0.641	0.624	0.528	0.596	0.624	0.569	0.611	0.606	0.619	0.658	0.611	0.516	0.56	0.578	0.601	0.596	0.503	0.545	0.538	0.553	0.572	0.556	0.573	0.539	0.578	0.569	0.596	0.577	0.584
1.67368	63.0858	0.116	0.118	0.115	0.116	0.12	0.12	0.116	0.12	0.114	0.121	0.118	0.117	0.591	0.575	0.578	0.576	0.615	0.606	0.662	0.642	0.625	0.529	0.598	0.625	0.571	0.613	0.607	0.618	0.66	0.614	0.517	0.562	0.58	0.602	0.597	0.503	0.546	0.54	0.554	0.573	0.556	0.574	0.54	0.579	0.569	0.597	0.578	0.586
1.68063	63.2525	0.116	0.118	0.115	0.116	0.12	0.12	0.117	0.12	0.114	0.121	0.118	0.117	0.591	0.575	0.579	0.575	0.615	0.607	0.663	0.643	0.625	0.53	0.598	0.624	0.571	0.613	0.608	0.62	0.66	0.613	0.518	0.562	0.581	0.603	0.598	0.504	0.547	0.54	0.555	0.573	0.558	0.575	0.542	0.579	0.571	0.598	0.58	0.586
1.68757	63.4192	0.116	0.118	0.115	0.116	0.12	0.12	0.116	0.12	0.113	0.121	0.118	0.117	0.593	0.576	0.58	0.579	0.616	0.609	0.665	0.645	0.627	0.532	0.599	0.627	0.573	0.615	0.609	0.622	0.663	0.615	0.519	0.564	0.582	0.605	0.6	0.505	0.549	0.542	0.557	0.575	0.559	0.576	0.542	0.581	0.571	0.6	0.581	0.588
1.69451	63.5858	0.116	0.118	0.115	0.116	0.12	0.12	0.116	0.12	0.113	0.121	0.118	0.117	0.593	0.577	0.58	0.579	0.617	0.61	0.665	0.646	0.628	0.533	0.6	0.627	0.573	0.615	0.611	0.623	0.662	0.617	0.52	0.565	0.584	0.606	0.6	0.506	0.55	0.543	0.557	0.576	0.559	0.577	0.544	0.582	0.573	0.6	0.582	0.589
1.70146	63.7525	0.116	0.118	0.115	0.116	0.12	0.12	0.117	0.12	0.114	0.121	0.118	0.117	0.594	0.576	0.58	0.579	0.618	0.611	0.666	0.647	0.628	0.533	0.601	0.629	0.575	0.616	0.611	0.623	0.663	0.616	0.52	0.566	0.585	0.606	0.601	0.506	0.551	0.544	0.559	0.578	0.561	0.578	0.544	0.582	0.574	0.6	0.582	0.59
1.7084	63.9192	0.116	0.118	0.115	0.116	0.12	0.12	0.117	0.12	0.114	0.121	0.118	0.117	0.593	0.578	0.581	0.581	0.619	0.611	0.667	0.648	0.629	0.534	0.602	0.63	0.575	0.617	0.611	0.623	0.663	0.617	0.521	0.567	0.586	0.607	0.602	0.507	0.552	0.545	0.56	0.578	0.562	0.579	0.546	0.583	0.574	0.601	0.584	0.591
1.71535	64.0858	0.116	0.118	0.115	0.116	0.12	0.12	0.116	0.12	0.114	0.12	0.118	0.117	0.595	0.579	0.581	0.582	0.621	0.613	0.668	0.649	0.631	0.534	0.603	0.629	0.575	0.617	0.612	0.624	0.665	0.617	0.522	0.568	0.587	0.608	0.603	0.507	0.554	0.546	0.561	0.579	0.564	0.58	0.547	0.584	0.576	0.602	0.584	0.592
1.72229	64.2525	0.116	0.118	0.115	0.116	0.12	0.12	0.116	0.12	0.114	0.121	0.118	0.117	0.595	0.578	0.583	0.583	0.62	0.613	0.669	0.648	0.631	0.535	0.604	0.632	0.577	0.617	0.614	0.625	0.666	0.619	0.523	0.57	0.588	0.61	0.604	0.508	0.555	0.548	0.562	0.58	0.564	0.581	0.548	0.586	0.578	0.604	0.587	0.594
1.72924	64.4192	0.116	0.118	0.115	0.116	0.12	0.12	0.116	0.12	0.113	0.12	0.118	0.117	0.596	0.58	0.583	0.585	0.622	0.615	0.67	0.651	0.633	0.538	0.605	0.632	0.577	0.62	0.615	0.626	0.667	0.62	0.524	0.571	0.589	0.612	0.605	0.509	0.556	0.55	0.563	0.582	0.565	0.583	0.549	0.587	0.578	0.605	0.587	0.596
1.73618	64.5858	0.116	0.118	0.115	0.116	0.12	0.12	0.116	0.12	0.113	0.121	0.118	0.117	0.597	0.58	0.585	0.587	0.623	0.616	0.672	0.652	0.634	0.538	0.607	0.633	0.579	0.62	0.616	0.628	0.669	0.622	0.525	0.572	0.591	0.612	0.607	0.51	0.557	0.551	0.565	0.584	0.566	0.583	0.55	0.587	0.58	0.607	0.589	0.597
1.74313	64.7525	0.116	0.118	0.115	0.116	0.12	0.12	0.117	0.12	0.114	0.121	0.118	0.117	0.597	0.581	0.586	0.587	0.624	0.618	0.671	0.653	0.634	0.539	0.608	0.635	0.579	0.621	0.616	0.629	0.669	0.623	0.525	0.574	0.592	0.613	0.608	0.51	0.557	0.552	0.566	0.584	0.568	0.584	0.551	0.589	0.581	0.607	0.589	0.597
1.75007	64.9192	0.116	0.118	0.115	0.116	0.12	0.12	0.117	0.12	0.114	0.121	0.118	0.117	0.599	0.582	0.585	0.589	0.625	0.617	0.674	0.653	0.636	0.539	0.609	0.634	0.58	0.621	0.617	0.629	0.67	0.622	0.527	0.574	0.593	0.615	0.61	0.512	0.559	0.553	0.566	0.585	0.568	0.586	0.552	0.589	0.582	0.609	0.591	0.598
1.75701	65.0858	0.116	0.118	0.115	0.116	0.12	0.12	0.117	0.12	0.113	0.12	0.118	0.117	0.599	0.583	0.587	0.589	0.627	0.619	0.675	0.655	0.638	0.541	0.609	0.637	0.581	0.623	0.62	0.63	0.672	0.624	0.528	0.576	0.594	0.616	0.61	0.512	0.561	0.555	0.568	0.586	0.57	0.587	0.553	0.59	0.584	0.609	0.591	0.6
1.76396	65.2525	0.116	0.118	0.115	0.116	0.12	0.12	0.116	0.12	0.114	0.12	0.118	0.117	0.601	0.584	0.588	0.591	0.627	0.621	0.675	0.655	0.637	0.542	0.61	0.638	0.582	0.623	0.619	0.631	0.672	0.626	0.529	0.577	0.596	0.617	0.612	0.513	0.562	0.555	0.569	0.587	0.572	0.588	0.555	0.592	0.584	0.611	0.593	0.6
1.7709	65.4192	0.116	0.118	0.115	0.116	0.12	0.12	0.116	0.12	0.113	0.12	0.118	0.117	0.602	0.585	0.589	0.593	0.63	0.623	0.678	0.657	0.639	0.544	0.612	0.639	0.583	0.626	0.621	0.632	0.675	0.626	0.53	0.578	0.598	0.619	0.614	0.514	0.564	0.558	0.571	0.589	0.573	0.59	0.556	0.593	0.586	0.613	0.593	0.602
1.77785	65.5858	0.116	0.118	0.115	0.116	0.121	0.12	0.117	0.12	0.114	0.121	0.118	0.117	0.601	0.585	0.588	0.593	0.63	0.624	0.678	0.659	0.642	0.544	0.613	0.639	0.583	0.625	0.622	0.633	0.674	0.628	0.53	0.579	0.598	0.62	0.614	0.515	0.565	0.558	0.571	0.59	0.573	0.59	0.557	0.593	0.587	0.613	0.594	0.604
1.78479	65.7525	0.116	0.118	0.115	0.116	0.121	0.12	0.117	0.12	0.114	0.12	0.118	0.117	0.602	0.585	0.59	0.594	0.631	0.622	0.679	0.658	0.641	0.545	0.613	0.64	0.583	0.627	0.621	0.632	0.675	0.627	0.531	0.58	0.599	0.621	0.615	0.515	0.565	0.559	0.572	0.591	0.574	0.591	0.558	0.595	0.587	0.613	0.596	0.604
1.79174	65.9192	0.116	0.118	0.115	0.116	0.121	0.12	0.117	0.12	0.114	0.121	0.118	0.117	0.602	0.585	0.59	0.596	0.63	0.624	0.68	0.659	0.642	0.545	0.613	0.64	0.585	0.627	0.623	0.633	0.675	0.628	0.532	0.581	0.6	0.622	0.616	0.516	0.566	0.56	0.573	0.592	0.575	0.592	0.559	0.596	0.588	0.614	0.597	0.605
1.79868	66.0858	0.116	0.118	0.115	0.116	0.12	0.12	0.116	0.12	0.113	0.12	0.118	0.117	0.603	0.587	0.59	0.597	0.633	0.625	0.68	0.661	0.642	0.547	0.614	0.641	0.586	0.628	0.623	0.635	0.677	0.63	0.533	0.583	0.601	0.622	0.617	0.516	0.568	0.562	0.575	0.593	0.577	0.593	0.559	0.596	0.59	0.616	0.597	0.607
1.80563	66.2525	0.116	0.118	0.115	0.116	0.12	0.12	0.116	0.12	0.113	0.12	0.118	0.117	0.603	0.587	0.592	0.597	0.633	0.627	0.682	0.661	0.644	0.547	0.615	0.642	0.587	0.629	0.624	0.635	0.678	0.63	0.534	0.584	0.602	0.624	0.619	0.517	0.569	0.563	0.576	0.594	0.578	0.594	0.561	0.597	0.591	0.616	0.599	0.608
1.81257	66.4192	0.116	0.118	0.115	0.116	0.12	0.12	0.116	0.12	0.113	0.12	0.118	0.117	0.606	0.589	0.591	0.598	0.635	0.628	0.683	0.662	0.645	0.549	0.618	0.643	0.588	0.632	0.626	0.639	0.68	0.632	0.534	0.585	0.603	0.626	0.62	0.518	0.571	0.565	0.577	0.596	0.579	0.595	0.562	0.599	0.593	0.618	0.601	0.609
1.81951	66.5858	0.116	0.118	0.115	0.116	0.12	0.12	0.116	0.12	0.113	0.12	0.118	0.117	0.606	0.589	0.594	0.6	0.636	0.631	0.684	0.664	0.647	0.55	0.62	0.644	0.589	0.631	0.627	0.639	0.681	0.632	0.535	0.587	0.605	0.626	0.621	0.519	0.571	0.565	0.579	0.596	0.581	0.597	0.563	0.6	0.593	0.619	0.601	0.61
1.82646	66.7525	0.116	0.118	0.115	0.116	0.12	0.12	0.116	0.12	0.113	0.12	0.118	0.117	0.606	0.588	0.593	0.6	0.636	0.629	0.684	0.664	0.647	0.551	0.618	0.644	0.59	0.631	0.627	0.639	0.68	0.633	0.536	0.587	0.605	0.627	0.621	0.519	0.571	0.566	0.579	0.597	0.581	0.597	0.564	0.6	0.594	0.619	0.602	0.611
1.8334	66.9192	0.116	0.118	0.115	0.116	0.121	0.119	0.116	0.12	0.113	0.12	0.118	0.117	0.607	0.59	0.593	0.602	0.637	0.63	0.685	0.664	0.647	0.551	0.619	0.645	0.59	0.632	0.627	0.639	0.681	0.633	0.536	0.588	0.606	0.627	0.622	0.519	0.574	0.567	0.58	0.598	0.581	0.598	0.565	0.602	0.595	0.62	0.602	0.611
1.84035	67.0858	0.116	0.118	0.115	0.116	0.12	0.12	0.116	0.12	0.113	0.12	0.118	0.116	0.607	0.59	0.595	0.603	0.638	0.631	0.685	0.665	0.647	0.553	0.62	0.646	0.59	0.632	0.628	0.641	0.682	0.635	0.537	0.589	0.608	0.629	0.624	0.52	0.575	0.568	0.581	0.599	0.583	0.599	0.567	0.602	0.596	0.621	0.604	0.612
1.84729	67.2525	0.116	0.118	0.115	0.116	0.12	0.12	0.116	0.12	0.113	0.12	0.118	0.116	0.609	0.592	0.596	0.605	0.641	0.632	0.689	0.667	0.65	0.554	0.621	0.649	0.592	0.634	0.629	0.643	0.685	0.637	0.539	0.591	0.609	0.631	0.625	0.522	0.577	0.571	0.583	0.601	0.585	0.602	0.568	0.603	0.597	0.623	0.606	0.614
1.85424	67.4192	0.116	0.118	0.115	0.116	0.12	0.12	0.116	0.12	0.113	0.12	0.118	0.116	0.609	0.594	0.596	0.606	0.642	0.634	0.689	0.669	0.652	0.555	0.623	0.65	0.593	0.635	0.632	0.643	0.684	0.637	0.539	0.592	0.61	0.632	0.627	0.523	0.578	0.572	0.584	0.602	0.585	0.601	0.569	0.605	0.599	0.624	0.606	0.616
1.86118	67.5858	0.116	0.118	0.115	0.116	0.121	0.12	0.116	0.12	0.113	0.12	0.118	0.116	0.61	0.593	0.596	0.608	0.642	0.635	0.689	0.669	0.652	0.556	0.623	0.649	0.594	0.636	0.632	0.643	0.686	0.637	0.54	0.593	0.611	0.632	0.627	0.522	0.578	0.572	0.585	0.603	0.586	0.602	0.57	0.605	0.599	0.624	0.607	0.616
1.86813	67.7525	0.116	0.118	0.115	0.116	0.121	0.119	0.117	0.12	0.113	0.12	0.118	0.117	0.61	0.594	0.597	0.608	0.642	0.635	0.69	0.669	0.652	0.556	0.623	0.649	0.594	0.636	0.631	0.645	0.685	0.639	0.54	0.594	0.612	0.634	0.628	0.523	0.579	0.573	0.585	0.604	0.587	0.603	0.571	0.605	0.6	0.625	0.608	0.617
1.87507	67.9192	0.116	0.118	0.115	0.116	0.121	0.119	0.116	0.12	0.113	0.12	0.118	0.117	0.61	0.594	0.596	0.609	0.643	0.636	0.691	0.669	0.653	0.557	0.625	0.65	0.594	0.638	0.633	0.645	0.687	0.639	0.541	0.595	0.613	0.635	0.629	0.524	0.58	0.574	0.587	0.604	0.588	0.604	0.572	0.607	0.602	0.625	0.609	0.618
1.88201	68.0858	0.116	0.118	0.115	0.116	0.12	0.119	0.116	0.12	0.113	0.12	0.118	0.117	0.611	0.595	0.597	0.61	0.645	0.638	0.693	0.67	0.654	0.558	0.626	0.651	0.596	0.637	0.633	0.645	0.689	0.64	0.542	0.596	0.614	0.636	0.63	0.524	0.581	0.576	0.588	0.606	0.589	0.605	0.572	0.608	0.602	0.627	0.609	0.619
1.88896	68.2525	0.116	0.118	0.115	0.116	0.12	0.12	0.116	0.12	0.113	0.12	0.118	0.116	0.613	0.595	0.599	0.611	0.647	0.639	0.694	0.673	0.656	0.559	0.627	0.653	0.597	0.64	0.636	0.647	0.689	0.642	0.544	0.598	0.615	0.638	0.631	0.525	0.582	0.577	0.589	0.607	0.59	0.607	0.573	0.609	0.604	0.628	0.611	0.621
1.8959	68.4192	0.116	0.118	0.115	0.116	0.12	0.12	0.116	0.12	0.113	0.12	0.118	0.117	0.614	0.598	0.599	0.612	0.649	0.641	0.695	0.674	0.656	0.56	0.628	0.654	0.598	0.641	0.637	0.649	0.691	0.643	0.543	0.598	0.616	0.639	0.632	0.526	0.584	0.578	0.59	0.608	0.592	0.608	0.575	0.61	0.605	0.63	0.612	0.621
1.90285	68.5858	0.116	0.118	0.115	0.116	0.121	0.12	0.117	0.12	0.113	0.12	0.118	0.117	0.614	0.597	0.599	0.614	0.649	0.64	0.695	0.674	0.657	0.561	0.628	0.654	0.599	0.641	0.636	0.649	0.691	0.643	0.544	0.6	0.618	0.639	0.634	0.527	0.585	0.579	0.591	0.609	0.592	0.609	0.576	0.611	0.606	0.63	0.613	0.623
1.90979	68.7525	0.116	0.118	0.115	0.116	0.121	0.12	0.116	0.12	0.113	0.12	0.118	0.116	0.614	0.597	0.601	0.614	0.649	0.642	0.697	0.675	0.659	0.562	0.629	0.655	0.599	0.642	0.637	0.649	0.692	0.643	0.545	0.6	0.619	0.641	0.636	0.527	0.586	0.58	0.592	0.61	0.593	0.61	0.577	0.612	0.607	0.63	0.614	0.623
1.91674	68.9192	0.116	0.118	0.115	0.116	0.121	0.12	0.117	0.12	0.113	0.12	0.118	0.116	0.614	0.597	0.6	0.614	0.649	0.641	0.697	0.674	0.659	0.562	0.629	0.655	0.599	0.642	0.637	0.649	0.691	0.643	0.546	0.601	0.619	0.641	0.636	0.528	0.586	0.58	0.593	0.61	0.594	0.609	0.577	0.612	0.607	0.63	0.615	0.624
1.92368	69.0858	0.116	0.118	0.115	0.116	0.12	0.12	0.116	0.12	0.113	0.12	0.118	0.116	0.616	0.597	0.603	0.617	0.651	0.643	0.698	0.676	0.66	0.563	0.63	0.656	0.601	0.643	0.639	0.65	0.693	0.645	0.547	0.602	0.62	0.642	0.636	0.528	0.588	0.582	0.594	0.611	0.595	0.611	0.578	0.614	0.608	0.632	0.615	0.625
1.93063	69.2525	0.116	0.118	0.115	0.116	0.121	0.12	0.116	0.121	0.113	0.12	0.118	0.116	0.616	0.598	0.603	0.618	0.651	0.644	0.699	0.678	0.661	0.565	0.631	0.658	0.601	0.645	0.639	0.651	0.694	0.646	0.547	0.604	0.622	0.644	0.638	0.529	0.589	0.584	0.594	0.613	0.596	0.612	0.579	0.614	0.61	0.633	0.617	0.627
1.93757	69.4192	0.116	0.118	0.115	0.116	0.121	0.12	0.116	0.12	0.113	0.12	0.118	0.117	0.618	0.6	0.603	0.619	0.654	0.647	0.701	0.679	0.663	0.566	0.634	0.659	0.603	0.646	0.642	0.655	0.695	0.648	0.548	0.606	0.623	0.645	0.638	0.53	0.592	0.585	0.596	0.615	0.597	0.614	0.581	0.616	0.61	0.635	0.618	0.628
1.94451	69.5858	0.116	0.118	0.115	0.116	0.121	0.12	0.116	0.12	0.113	0.12	0.118	0.117	0.616	0.601	0.604	0.62	0.655	0.648	0.7	0.681	0.663	0.567	0.635	0.659	0.604	0.647	0.641	0.654	0.697	0.648	0.549	0.606	0.624	0.646	0.64	0.531	0.591	0.586	0.598	0.615	0.599	0.615	0.581	0.616	0.612	0.635	0.619	0.629
1.95146	69.7525	0.116	0.118	0.115	0.116	0.121	0.12	0.116	0.12	0.113	0.12	0.118	0.117	0.618	0.601	0.604	0.621	0.654	0.648	0.703	0.681	0.664	0.567	0.634	0.659	0.604	0.647	0.643	0.655	0.698	0.648	0.55	0.607	0.624	0.647	0.642	0.531	0.592	0.587	0.598	0.616	0.599	0.615	0.583	0.617	0.613	0.636	0.62	0.63
1.9584	69.9192	0.116	0.118	0.115	0.116	0.121	0.12	0.117	0.12	0.113	0.12	0.118	0.117	0.618	0.599	0.604	0.622	0.654	0.648	0.703	0.681	0.665	0.567	0.634	0.659	0.604	0.647	0.642	0.653	0.697	0.649	0.55	0.608	0.625	0.647	0.642	0.532	0.594	0.587	0.598	0.617	0.6	0.616	0.583	0.617	0.613	0.636	0.621	0.63
1.96535	70.0858	0.116	0.118	0.115	0.116	0.121	0.12	0.116	0.12	0.113	0.12	0.118	0.116	0.618	0.599	0.605	0.622	0.656	0.649	0.702	0.681	0.666	0.568	0.635	0.662	0.606	0.647	0.643	0.654	0.698	0.649	0.551	0.608	0.626	0.649	0.642	0.531	0.594	0.588	0.599	0.617	0.601	0.617	0.584	0.618	0.614	0.637	0.622	0.63
1.97229	70.2525	0.116	0.118	0.115	0.116	0.12	0.12	0.116	0.12	0.113	0.12	0.118	0.116	0.62	0.602	0.606	0.624	0.657	0.651	0.705	0.682	0.666	0.568	0.636	0.662	0.607	0.648	0.645	0.657	0.7	0.652	0.551	0.61	0.627	0.65	0.644	0.532	0.596	0.59	0.601	0.618	0.602	0.618	0.585	0.619	0.615	0.639	0.623	0.632
1.97924	70.4192	0.116	0.118	0.115	0.116	0.121	0.12	0.116	0.12	0.113	0.12	0.118	0.116	0.62	0.604	0.607	0.625	0.658	0.652	0.706	0.683	0.667	0.57	0.638	0.662	0.607	0.65	0.645	0.658	0.7	0.652	0.552	0.611	0.628	0.651	0.645	0.533	0.596	0.591	0.602	0.62	0.603	0.619	0.586	0.62	0.617	0.639	0.624	0.634
1.98618	70.5858	0.116	0.118	0.115	0.116	0.121	0.12	0.116	0.12	0.113	0.12	0.118	0.116	0.621	0.603	0.606	0.626	0.659	0.653	0.706	0.685	0.668	0.571	0.638	0.663	0.608	0.651	0.646	0.658	0.7	0.651	0.553	0.611	0.629	0.651	0.646	0.533	0.597	0.591	0.602	0.621	0.604	0.62	0.587	0.621	0.617	0.64	0.624	0.633
1.99314	70.7528	0.116	0.118	0.115	0.116	0.121	0.12	0.116	0.12	0.113	0.12	0.118	0.116	0.62	0.603	0.608	0.627	0.66	0.652	0.706	0.685	0.668	0.571	0.638	0.664	0.609	0.65	0.647	0.659	0.701	0.653	0.554	0.612	0.63	0.652	0.647	0.534	0.598	0.592	0.604	0.622	0.605	0.621	0.587	0.621	0.618	0.641	0.625	0.635
2.00008	70.9194	0.116	0.118	0.115	0.116	0.121	0.12	0.116	0.12	0.113	0.12	0.118	0.116	0.621	0.603	0.609	0.627	0.661	0.653	0.707	0.684	0.67	0.572	0.639	0.664	0.608	0.652	0.647	0.66	0.701	0.653	0.554	0.613	0.631	0.653	0.648	0.535	0.599	0.593	0.604	0.622	0.606	0.621	0.589	0.622	0.619	0.641	0.625	0.636
2.00703	71.0861	0.116	0.118	0.115	0.116	0.121	0.12	0.116	0.12	0.113	0.12	0.118	0.116	0.621	0.605	0.609	0.629	0.661	0.655	0.708	0.685	0.67	0.573	0.639	0.666	0.61	0.652	0.648	0.66	0.702	0.654	0.555	0.615	0.632	0.654	0.649	0.535	0.6	0.595	0.605	0.623	0.607	0.622	0.59	0.623	0.62	0.642	0.626	0.637
2.01397	71.2528	0.116	0.118	0.115	0.116	0.121	0.12	0.116	0.12	0.113	0.12	0.118	0.116	0.623	0.606	0.608	0.631	0.662	0.657	0.71	0.689	0.671	0.574	0.642	0.667	0.611	0.654	0.65	0.661	0.704	0.656	0.556	0.615	0.633	0.656	0.65	0.536	0.602	0.596	0.607	0.624	0.608	0.624	0.59	0.624	0.621	0.644	0.628	0.637
2.02091	71.4194	0.116	0.118	0.115	0.116	0.121	0.12	0.116	0.12	0.113	0.12	0.118	0.116	0.624	0.607	0.61	0.631	0.664	0.657	0.711	0.689	0.673	0.575	0.643	0.668	0.612	0.654	0.65	0.664	0.706	0.657	0.557	0.618	0.634	0.657	0.651	0.536	0.604	0.597	0.607	0.625	0.608	0.624	0.591	0.625	0.622	0.644	0.629	0.638
2.02786	71.5861	0.116	0.118	0.115	0.116	0.121	0.12	0.116	0.12	0.113	0.12	0.118	0.116	0.623	0.606	0.61	0.632	0.666	0.658	0.712	0.688	0.673	0.575	0.643	0.669	0.612	0.655	0.65	0.662	0.707	0.657	0.557	0.617	0.636	0.658	0.651	0.537	0.604	0.598	0.608	0.626	0.609	0.625	0.592	0.625	0.623	0.645	0.629	0.64
2.0348	71.7528	0.116	0.118	0.115	0.116	0.121	0.12	0.116	0.12	0.113	0.12	0.118	0.116	0.624	0.607	0.611	0.633	0.666	0.659	0.714	0.691	0.675	0.577	0.643	0.669	0.613	0.655	0.651	0.664	0.707	0.658	0.558	0.619	0.635	0.657	0.653	0.538	0.605	0.599	0.609	0.627	0.611	0.626	0.593	0.626	0.623	0.646	0.631	0.641
2.04175	71.9194	0.116	0.118	0.115	0.116	0.121	0.119	0.116	0.12	0.113	0.12	0.118	0.116	0.626	0.607	0.612	0.634	0.667	0.659	0.714	0.69	0.675	0.578	0.644	0.67	0.613	0.655	0.651	0.664	0.706	0.658	0.558	0.62	0.637	0.659	0.653	0.539	0.606	0.6	0.61	0.628	0.611	0.626	0.594	0.628	0.625	0.645	0.632	0.641
2.04869	72.0861	0.116	0.118	0.115	0.116	0.121	0.12	0.116	0.12	0.113	0.12	0.118	0.116	0.627	0.609	0.613	0.635	0.667	0.661	0.715	0.692	0.676	0.578	0.644	0.671	0.614	0.658	0.653	0.666	0.708	0.66	0.559	0.621	0.638	0.661	0.655	0.539	0.607	0.601	0.612	0.63	0.613	0.628	0.595	0.628	0.626	0.648	0.632	0.642
2.05564	72.2528	0.116	0.118	0.115	0.116	0.121	0.12	0.116	0.12	0.113	0.12	0.118	0.116	0.627	0.61	0.614	0.637	0.669	0.663	0.717	0.694	0.677	0.58	0.646	0.673	0.615	0.659	0.656	0.667	0.71	0.662	0.56	0.622	0.639	0.662	0.656	0.539	0.609	0.603	0.613	0.63	0.614	0.629	0.597	0.629	0.627	0.65	0.635	0.644
2.06258	72.4194	0.116	0.118	0.115	0.116	0.121	0.12	0.116	0.12	0.113	0.12	0.118	0.116	0.628	0.611	0.613	0.638	0.671	0.664	0.716	0.693	0.679	0.58	0.648	0.673	0.618	0.658	0.655	0.667	0.711	0.661	0.561	0.623	0.641	0.663	0.658	0.541	0.61	0.605	0.615	0.631	0.615	0.63	0.598	0.63	0.628	0.65	0.634	0.645
2.06953	72.5861	0.116	0.118	0.115	0.116	0.121	0.12	0.116	0.12	0.113	0.12	0.118	0.116	0.628	0.61	0.614	0.638	0.671	0.663	0.717	0.695	0.678	0.581	0.649	0.672	0.616	0.661	0.655	0.667	0.711	0.662	0.561	0.624	0.641	0.663	0.657	0.541	0.61	0.605	0.614	0.632	0.615	0.63	0.597	0.63	0.628	0.649	0.634	0.645
2.07647	72.7528	0.116	0.118	0.115	0.116	0.121	0.119	0.116	0.12	0.113	0.12	0.118	0.116	0.628	0.609	0.614	0.639	0.671	0.664	0.717	0.695	0.679	0.582	0.648	0.673	0.617	0.659	0.655	0.667	0.71	0.661	0.561	0.624	0.641	0.664	0.658	0.541	0.61	0.604	0.614	0.632	0.616	0.631	0.599	0.631	0.629	0.649	0.635	0.647
2.08341	72.9194	0.116	0.118	0.115	0.116	0.121	0.12	0.116	0.12	0.113	0.12	0.118	0.116	0.628	0.611	0.614	0.638	0.671	0.665	0.72	0.695	0.679	0.583	0.649	0.673	0.618	0.661	0.655	0.67	0.712	0.662	0.562	0.626	0.642	0.665	0.659	0.542	0.612	0.606	0.616	0.633	0.616	0.632	0.599	0.631	0.63	0.651	0.637	0.647
2.09036	73.0861	0.116	0.118	0.115	0.116	0.121	0.119	0.116	0.12	0.113	0.12	0.118	0.116	0.629	0.609	0.616	0.64	0.671	0.666	0.72	0.695	0.682	0.584	0.649	0.675	0.619	0.662	0.657	0.669	0.711	0.665	0.563	0.627	0.644	0.666	0.66	0.542	0.613	0.607	0.616	0.634	0.618	0.633	0.6	0.632	0.632	0.652	0.638	0.648
2.0973	73.2528	0.116	0.118	0.115	0.116	0.121	0.119	0.116	0.12	0.113	0.12	0.118	0.116	0.63	0.612	0.616	0.642	0.675	0.667	0.721	0.697	0.682	0.584	0.651	0.675	0.619	0.663	0.659	0.672	0.715	0.665	0.563	0.627	0.645	0.667	0.661	0.542	0.614	0.609	0.617	0.635	0.619	0.634	0.601	0.632	0.631	0.654	0.638	0.649
2.10425	73.4194	0.116	0.118	0.115	0.116	0.12	0.119	0.116	0.12	0.113	0.12	0.118	0.116	0.631	0.613	0.617	0.642	0.676	0.668	0.722	0.699	0.683	0.585	0.651	0.676	0.62	0.664	0.659	0.671	0.715	0.665	0.564	0.629	0.646	0.668	0.662	0.543	0.615	0.609	0.619	0.636	0.619	0.635	0.602	0.634	0.633	0.654	0.64	0.65
2.11119	73.5861	0.116	0.118	0.115	0.116	0.121	0.119	0.116	0.12	0.113	0.12	0.118	0.116	0.631	0.614	0.617	0.643	0.676	0.668	0.722	0.699	0.684	0.586	0.652	0.677	0.62	0.664	0.66	0.671	0.715	0.665	0.565	0.629	0.646	0.669	0.663	0.544	0.615	0.61	0.619	0.637	0.62	0.635	0.602	0.635	0.633	0.654	0.639	0.65
2.11814	73.7528	0.116	0.118	0.115	0.116	0.121	0.119	0.116	0.12	0.113	0.12	0.118	0.116	0.632	0.613	0.618	0.644	0.677	0.668	0.723	0.699	0.685	0.587	0.652	0.676	0.622	0.664	0.66	0.672	0.715	0.666	0.565	0.63	0.646	0.67	0.664	0.544	0.616	0.611	0.62	0.638	0.621	0.636	0.603	0.635	0.634	0.654	0.64	0.651
2.12508	73.9194	0.116	0.118	0.115	0.116	0.121	0.119	0.116	0.12	0.113	0.12	0.118	0.116	0.631	0.614	0.618	0.644	0.677	0.669	0.724	0.699	0.685	0.587	0.654	0.676	0.622	0.665	0.66	0.672	0.715	0.666	0.566	0.63	0.648	0.67	0.664	0.544	0.617	0.612	0.62	0.638	0.622	0.637	0.604	0.636	0.634	0.655	0.641	0.651
2.13203	74.0861	0.116	0.118	0.115	0.116	0.121	0.119	0.116	0.12	0.113	0.12	0.118	0.116	0.631	0.613	0.618	0.647	0.678	0.671	0.724	0.7	0.686	0.588	0.653	0.679	0.623	0.666	0.662	0.674	0.716	0.668	0.566	0.632	0.65	0.672	0.666	0.545	0.618	0.613	0.621	0.639	0.623	0.637	0.606	0.637	0.636	0.657	0.643	0.653
2.13897	74.2528	0.116	0.118	0.115	0.116	0.121	0.119	0.116	0.12	0.113	0.12	0.118	0.116	0.633	0.616	0.619	0.648	0.679	0.673	0.727	0.702	0.686	0.589	0.657	0.68	0.625	0.667	0.664	0.676	0.719	0.669	0.567	0.633	0.65	0.673	0.666	0.546	0.62	0.615	0.623	0.64	0.624	0.639	0.606	0.638	0.637	0.658	0.643	0.654
2.14591	74.4194	0.116	0.118	0.115	0.116	0.121	0.119	0.116	0.12	0.113	0.12	0.118	0.116	0.635	0.616	0.62	0.649	0.68	0.674	0.727	0.703	0.688	0.59	0.657	0.681	0.625	0.668	0.664	0.676	0.721	0.67	0.568	0.634	0.651	0.674	0.669	0.547	0.621	0.615	0.624	0.641	0.625	0.639	0.608	0.64	0.638	0.659	0.644	0.655
2.15286	74.5861	0.116	0.118	0.115	0.116	0.121	0.119	0.116	0.12	0.113	0.12	0.118	0.116	0.634	0.616	0.62	0.649	0.681	0.674	0.728	0.703	0.689	0.59	0.657	0.681	0.626	0.67	0.664	0.676	0.72	0.67	0.569	0.635	0.651	0.674	0.668	0.547	0.621	0.616	0.625	0.641	0.625	0.64	0.607	0.64	0.638	0.659	0.644	0.655
2.1598	74.7528	0.116	0.118	0.115	0.116	0.121	0.119	0.116	0.12	0.113	0.12	0.118	0.116	0.636	0.616	0.621	0.649	0.682	0.674	0.729	0.704	0.69	0.59	0.657	0.681	0.627	0.668	0.664	0.677	0.721	0.671	0.569	0.635	0.652	0.675	0.669	0.548	0.622	0.616	0.625	0.643	0.626	0.641	0.609	0.64	0.639	0.658	0.645	0.656
2.16675	74.9194	0.116	0.118	0.115	0.116	0.121	0.119	0.116	0.12	0.113	0.12	0.118	0.116	0.636	0.617	0.622	0.651	0.683	0.675	0.727	0.706	0.69	0.592	0.658	0.682	0.627	0.669	0.666	0.678	0.721	0.672	0.569	0.636	0.653	0.676	0.67	0.548	0.623	0.617	0.626	0.644	0.626	0.642	0.609	0.64	0.64	0.661	0.645	0.657
2.17369	75.0861	0.116	0.118	0.115	0.116	0.121	0.119	0.116	0.12	0.113	0.12	0.118	0.116	0.636	0.617	0.622	0.651	0.682	0.677	0.729	0.706	0.69	0.593	0.658	0.684	0.627	0.671	0.665	0.678	0.722	0.673	0.57	0.637	0.654	0.677	0.671	0.549	0.624	0.619	0.626	0.644	0.628	0.643	0.61	0.64	0.641	0.66	0.647	0.658
2.18064	75.2528	0.116	0.118	0.115	0.116	0.121	0.119	0.116	0.12	0.113	0.12	0.118	0.116	0.637	0.618	0.622	0.653	0.683	0.678	0.731	0.707	0.692	0.594	0.66	0.685	0.628	0.672	0.668	0.679	0.723	0.673	0.57	0.639	0.655	0.678	0.671	0.549	0.626	0.619	0.628	0.645	0.629	0.643	0.611	0.643	0.641	0.662	0.648	0.659
2.18758	75.4194	0.116	0.118	0.115	0.116	0.121	0.119	0.116	0.12	0.113	0.12	0.118	0.116	0.638	0.619	0.622	0.654	0.686	0.678	0.732	0.707	0.692	0.595	0.66	0.685	0.629	0.673	0.669	0.679	0.724	0.676	0.571	0.64	0.657	0.679	0.673	0.55	0.627	0.621	0.629	0.647	0.63	0.644	0.612	0.643	0.643	0.663	0.649	0.66
2.19453	75.5861	0.116	0.118	0.115	0.116	0.121	0.119	0.116	0.12	0.113	0.12	0.118	0.116	0.637	0.621	0.623	0.654	0.687	0.679	0.733	0.71	0.693	0.594	0.662	0.686	0.629	0.673	0.667	0.68	0.724	0.675	0.571	0.64	0.658	0.68	0.674	0.549	0.627	0.622	0.629	0.647	0.63	0.645	0.612	0.644	0.643	0.663	0.65	0.661
2.20147	75.7528	0.116	0.118	0.115	0.116	0.121	0.119	0.116	0.12	0.113	0.12	0.118	0.116	0.638	0.619	0.623	0.655	0.685	0.679	0.732	0.708	0.694	0.595	0.661	0.683	0.63	0.673	0.668	0.679	0.722	0.675	0.571	0.641	0.657	0.68	0.674	0.55	0.627	0.622	0.63	0.647	0.631	0.646	0.613	0.643	0.644	0.663	0.649	0.66
2.20841	75.9194	0.116	0.118	0.115	0.116	0.121	0.119	0.116	0.12	0.113	0.12	0.118	0.116	0.638	0.619	0.624	0.656	0.688	0.681	0.732	0.71	0.695	0.596	0.664	0.686	0.631	0.674	0.67	0.68	0.724	0.676	0.572	0.641	0.658	0.681	0.674	0.551	0.628	0.623	0.631	0.649	0.631	0.646	0.614	0.644	0.645	0.664	0.65	0.661
2.21536	76.0861	0.116	0.118	0.115	0.116	0.121	0.119	0.116	0.12	0.113	0.12	0.118	0.116	0.639	0.62	0.625	0.655	0.687	0.681	0.735	0.709	0.696	0.597	0.663	0.687	0.631	0.674	0.67	0.682	0.725	0.677	0.573	0.643	0.66	0.682	0.676	0.551	0.63	0.624	0.631	0.649	0.632	0.647	0.615	0.644	0.646	0.665	0.652	0.663
2.2223	76.2528	0.116	0.117	0.115	0.116	0.12	0.119	0.116	0.12	0.113	0.12	0.118	0.116	0.641	0.622	0.625	0.659	0.69	0.682	0.735	0.712	0.697	0.598	0.665	0.688	0.631	0.677	0.673	0.683	0.727	0.678	0.574	0.644	0.66	0.683	0.677	0.551	0.631	0.626	0.633	0.65	0.633	0.648	0.615	0.646	0.647	0.666	0.653	0.663
2.22925	76.4194	0.116	0.117	0.115	0.116	0.121	0.119	0.116	0.12	0.113	0.12	0.118	0.116	0.639	0.621	0.625	0.659	0.689	0.682	0.735	0.711	0.698	0.598	0.665	0.689	0.632	0.675	0.671	0.683	0.727	0.678	0.574	0.644	0.661	0.683	0.678	0.552	0.631	0.626	0.633	0.651	0.634	0.648	0.616	0.647	0.647	0.666	0.653	0.664
2.23619	76.5861	0.116	0.118	0.115	0.116	0.121	0.119	0.116	0.12	0.113	0.12	0.118	0.116	0.641	0.621	0.626	0.658	0.688	0.683	0.735	0.712	0.699	0.599	0.664	0.688	0.633	0.676	0.671	0.682	0.726	0.678	0.574	0.644	0.661	0.684	0.678	0.553	0.631	0.626	0.633	0.651	0.634	0.649	0.617	0.647	0.648	0.667	0.653	0.665
2.24314	76.7528	0.116	0.118	0.115	0.116	0.121	0.119	0.116	0.12	0.113	0.12	0.118	0.116	0.641	0.621	0.627	0.661	0.691	0.684	0.737	0.713	0.698	0.6	0.664	0.689	0.633	0.676	0.672	0.683	0.728	0.679	0.575	0.646	0.662	0.685	0.679	0.553	0.632	0.627	0.634	0.652	0.635	0.65	0.617	0.647	0.648	0.667	0.654	0.666
2.25008	76.9194	0.116	0.118	0.115	0.116	0.121	0.119	0.116	0.12	0.113	0.12	0.117	0.116	0.64	0.623	0.627	0.661	0.692	0.684	0.737	0.713	0.699	0.6	0.666	0.69	0.634	0.678	0.674	0.685	0.728	0.679	0.575	0.647	0.663	0.686	0.679	0.553	0.633	0.628	0.635	0.653	0.636	0.651	0.618	0.648	0.65	0.667	0.654	0.666
2.25703	77.0861	0.116	0.117	0.115	0.116	0.121	0.119	0.116	0.12	0.113	0.12	0.118	0.116	0.641	0.623	0.627	0.661	0.691	0.686	0.738	0.714	0.7	0.601	0.667	0.692	0.634	0.678	0.673	0.685	0.73	0.682	0.576	0.647	0.664	0.687	0.68	0.554	0.635	0.629	0.636	0.654	0.637	0.651	0.619	0.649	0.65	0.669	0.655	0.667
2.26397	77.2528	0.116	0.118	0.115	0.116	0.12	0.119	0.116	0.12	0.113	0.12	0.118	0.116	0.643	0.624	0.628	0.664	0.694	0.687	0.74	0.715	0.7	0.602	0.669	0.691	0.636	0.681	0.676	0.687	0.732	0.682	0.576	0.649	0.666	0.688	0.681	0.554	0.636	0.631	0.638	0.654	0.638	0.653	0.619	0.65	0.651	0.67	0.656	0.668
2.27091	77.4194	0.116	0.117	0.115	0.116	0.121	0.119	0.116	0.12	0.113	0.12	0.118	0.116	0.642	0.624	0.629	0.665	0.695	0.689	0.741	0.716	0.702	0.603	0.668	0.692	0.637	0.681	0.675	0.688	0.732	0.682	0.577	0.648	0.666	0.689	0.683	0.555	0.636	0.631	0.638	0.655	0.638	0.653	0.622	0.65	0.652	0.67	0.658	0.669
2.27786	77.5861	0.116	0.118	0.115	0.116	0.121	0.119	0.116	0.12	0.113	0.12	0.118	0.116	0.644	0.625	0.63	0.664	0.695	0.688	0.741	0.716	0.703	0.603	0.668	0.693	0.637	0.681	0.676	0.687	0.731	0.682	0.577	0.65	0.666	0.689	0.683	0.555	0.638	0.631	0.639	0.656	0.639	0.653	0.621	0.651	0.652	0.67	0.657	0.669
2.2848	77.7528	0.116	0.118	0.115	0.116	0.121	0.119	0.116	0.12	0.113	0.12	0.117	0.116	0.643	0.625	0.629	0.663	0.695	0.689	0.743	0.717	0.702	0.604	0.669	0.693	0.638	0.681	0.675	0.688	0.731	0.684	0.578	0.65	0.666	0.69	0.684	0.555	0.638	0.633	0.639	0.657	0.639	0.653	0.622	0.651	0.653	0.671	0.659	0.67
2.29175	77.9194	0.116	0.117	0.115	0.116	0.12	0.119	0.116	0.12	0.113	0.12	0.117	0.116	0.644	0.626	0.63	0.666	0.695	0.689	0.742	0.717	0.703	0.604	0.67	0.694	0.638	0.682	0.676	0.689	0.733	0.684	0.578	0.652	0.668	0.69	0.684	0.556	0.639	0.634	0.64	0.657	0.64	0.655	0.622	0.651	0.654	0.671	0.659	0.67
2.29869	78.0861	0.116	0.117	0.115	0.117	0.12	0.119	0.116	0.12	0.113	0.12	0.117	0.116	0.645	0.628	0.631	0.669	0.698	0.691	0.744	0.72	0.705	0.606	0.671	0.694	0.639	0.681	0.679	0.689	0.735	0.685	0.579	0.652	0.669	0.692	0.686	0.557	0.64	0.635	0.641	0.659	0.641	0.656	0.623	0.653	0.655	0.673	0.66	0.672
2.30564	78.2528	0.116	0.117	0.115	0.116	0.12	0.119	0.116	0.12	0.113	0.12	0.117	0.116	0.646	0.627	0.63	0.668	0.698	0.691	0.744	0.719	0.704	0.606	0.672	0.695	0.64	0.684	0.679	0.691	0.734	0.685	0.579	0.653	0.669	0.693	0.686	0.557	0.641	0.635	0.642	0.659	0.641	0.656	0.623	0.653	0.655	0.673	0.661	0.672
2.31258	78.4194	0.116	0.117	0.115	0.116	0.121	0.119	0.116	0.12	0.113	0.12	0.118	0.116	0.646	0.628	0.631	0.669	0.7	0.693	0.745	0.721	0.706	0.607	0.673	0.696	0.641	0.685	0.68	0.691	0.736	0.687	0.58	0.655	0.671	0.694	0.688	0.558	0.642	0.637	0.642	0.66	0.643	0.658	0.624	0.654	0.656	0.674	0.661	0.673
2.31954	78.5864	0.116	0.117	0.115	0.116	0.121	0.119	0.116	0.12	0.113	0.12	0.117	0.116	0.646	0.627	0.632	0.669	0.699	0.692	0.744	0.722	0.705	0.608	0.673	0.696	0.641	0.685	0.68	0.692	0.736	0.686	0.58	0.654	0.671	0.694	0.688	0.557	0.641	0.637	0.643	0.66	0.643	0.657	0.625	0.654	0.657	0.674	0.662	0.673
2.32648	78.7531	0.116	0.117	0.115	0.116	0.12	0.119	0.116	0.12	0.113	0.119	0.117	0.116	0.647	0.629	0.632	0.671	0.702	0.693	0.746	0.721	0.707	0.608	0.674	0.697	0.642	0.686	0.681	0.693	0.738	0.688	0.581	0.655	0.672	0.695	0.689	0.558	0.643	0.638	0.644	0.661	0.644	0.658	0.626	0.655	0.657	0.675	0.663	0.674
2.33343	78.9197	0.116	0.117	0.115	0.116	0.121	0.119	0.116	0.12	0.113	0.12	0.117	0.116	0.647	0.628	0.633	0.671	0.7	0.693	0.747	0.722	0.709	0.61	0.674	0.698	0.643	0.686	0.681	0.692	0.737	0.687	0.581	0.656	0.672	0.695	0.689	0.558	0.644	0.639	0.644	0.661	0.645	0.659	0.627	0.655	0.657	0.676	0.663	0.675
2.34037	79.0864	0.116	0.117	0.115	0.116	0.12	0.119	0.116	0.12	0.113	0.12	0.117	0.116	0.649	0.631	0.633	0.674	0.703	0.696	0.749	0.725	0.708	0.61	0.676	0.7	0.643	0.688	0.682	0.694	0.739	0.69	0.582	0.657	0.673	0.697	0.691	0.559	0.645	0.64	0.646	0.663	0.646	0.66	0.628	0.656	0.659	0.677	0.665	0.676
2.34731	79.2531	0.116	0.117	0.115	0.116	0.121	0.119	0.116	0.12	0.113	0.12	0.117	0.116	0.649	0.63	0.634	0.675	0.703	0.697	0.749	0.725	0.712	0.611	0.677	0.7	0.645	0.688	0.683	0.695	0.74	0.691	0.583	0.658	0.675	0.698	0.692	0.56	0.645	0.641	0.647	0.664	0.647	0.661	0.629	0.658	0.66	0.677	0.665	0.677
2.35426	79.4197	0.116	0.117	0.115	0.116	0.121	0.119	0.116	0.12	0.113	0.12	0.117	0.116	0.649	0.628	0.635	0.674	0.703	0.697	0.749	0.725	0.711	0.612	0.675	0.7	0.645	0.688	0.682	0.694	0.738	0.689	0.584	0.658	0.675	0.698	0.693	0.56	0.647	0.641	0.647	0.664	0.647	0.661	0.628	0.657	0.661	0.677	0.665	0.677
2.3612	79.5864	0.116	0.117	0.115	0.116	0.121	0.119	0.116	0.12	0.113	0.12	0.117	0.116	0.648	0.628	0.634	0.675	0.704	0.697	0.748	0.724	0.711	0.611	0.675	0.699	0.645	0.688	0.683	0.695	0.739	0.69	0.582	0.659	0.675	0.698	0.691	0.56	0.646	0.641	0.647	0.664	0.647	0.661	0.629	0.658	0.66	0.677	0.664	0.677
2.36815	79.7531	0.116	0.117	0.115	0.116	0.121	0.119	0.116	0.12	0.113	0.119	0.117	0.116	0.648	0.63	0.633	0.675	0.704	0.697	0.75	0.725	0.711	0.611	0.676	0.7	0.645	0.689	0.684	0.695	0.74	0.691	0.583	0.659	0.676	0.698	0.692	0.56	0.647	0.642	0.648	0.664	0.647	0.661	0.629	0.658	0.661	0.677	0.665	0.678
2.37509	79.9197	0.116	0.117	0.115	0.116	0.12	0.119	0.116	0.12	0.113	0.119	0.117	0.116	0.65	0.631	0.634	0.677	0.705	0.698	0.75	0.726	0.712	0.612	0.679	0.702	0.645	0.69	0.685	0.695	0.742	0.692	0.583	0.66	0.676	0.7	0.694	0.561	0.649	0.643	0.648	0.666	0.648	0.662	0.631	0.659	0.661	0.679	0.667	0.679
2.38204	80.0864	0.116	0.117	0.115	0.116	0.12	0.119	0.116	0.12	0.113	0.119	0.117	0.116	0.651	0.634	0.636	0.678	0.706	0.699	0.752	0.727	0.713	0.614	0.679	0.701	0.647	0.69	0.686	0.697	0.741	0.693	0.584	0.661	0.677	0.701	0.694	0.561	0.649	0.644	0.65	0.666	0.649	0.663	0.632	0.659	0.662	0.679	0.668	0.679
2.38898	80.2531	0.116	0.117	0.115	0.116	0.121	0.119	0.116	0.12	0.113	0.119	0.117	0.116	0.65	0.632	0.636	0.678	0.707	0.7	0.753	0.728	0.713	0.614	0.681	0.703	0.647	0.691	0.686	0.697	0.742	0.692	0.584	0.662	0.678	0.702	0.694	0.561	0.65	0.645	0.65	0.667	0.65	0.664	0.631	0.659	0.663	0.68	0.667	0.68
2.39593	80.4197	0.116	0.117	0.115	0.116	0.121	0.119	0.116	0.12	0.113	0.119	0.117	0.116	0.652	0.63	0.636	0.678	0.707	0.7	0.751	0.727	0.713	0.614	0.679	0.701	0.647	0.69	0.686	0.698	0.741	0.692	0.585	0.662	0.678	0.702	0.695	0.562	0.65	0.645	0.65	0.667	0.65	0.664	0.632	0.66	0.663	0.679	0.668	0.681
2.40287	80.5864	0.116	0.117	0.115	0.116	0.12	0.119	0.116	0.119	0.113	0.119	0.117	0.116	0.652	0.632	0.636	0.679	0.708	0.702	0.753	0.729	0.713	0.615	0.68	0.703	0.648	0.692	0.687	0.699	0.743	0.693	0.585	0.663	0.679	0.703	0.696	0.562	0.651	0.646	0.651	0.667	0.651	0.665	0.633	0.66	0.664	0.681	0.669	0.68
2.40981	80.7531	0.116	0.117	0.115	0.116	0.12	0.119	0.116	0.119	0.113	0.119	0.117	0.116	0.65	0.633	0.637	0.679	0.707	0.701	0.754	0.728	0.715	0.616	0.679	0.705	0.649	0.692	0.688	0.698	0.743	0.694	0.586	0.663	0.679	0.703	0.697	0.562	0.652	0.646	0.651	0.669	0.652	0.665	0.634	0.661	0.665	0.681	0.67	0.683
2.41676	80.9197	0.116	0.117	0.115	0.116	0.12	0.119	0.116	0.12	0.113	0.119	0.117	0.116	0.652	0.634	0.639	0.681	0.711	0.704	0.756	0.73	0.714	0.616	0.682	0.705	0.649	0.694	0.689	0.7	0.744	0.695	0.586	0.665	0.681	0.704	0.697	0.563	0.654	0.647	0.652	0.67	0.652	0.667	0.634	0.661	0.666	0.682	0.67	0.682
2.4237	81.0864	0.116	0.117	0.115	0.116	0.12	0.119	0.116	0.119	0.113	0.119	0.117	0.116	0.653	0.633	0.638	0.682	0.71	0.703	0.756	0.731	0.717	0.618	0.683	0.705	0.651	0.696	0.689	0.701	0.746	0.696	0.586	0.666	0.681	0.705	0.698	0.563	0.654	0.649	0.654	0.67	0.653	0.667	0.635	0.663	0.667	0.683	0.672	0.683
2.43065	81.2531	0.116	0.117	0.115	0.116	0.12	0.119	0.116	0.119	0.113	0.119	0.117	0.116	0.653	0.634	0.637	0.682	0.71	0.704	0.756	0.731	0.717	0.618	0.682	0.705	0.65	0.694	0.689	0.7	0.744	0.695	0.587	0.666	0.682	0.705	0.699	0.564	0.653	0.649	0.653	0.671	0.654	0.667	0.636	0.662	0.666	0.683	0.672	0.685
2.43759	81.4197	0.116	0.117	0.115	0.116	0.121	0.119	0.116	0.119	0.113	0.119	0.117	0.116	0.654	0.634	0.639	0.684	0.711	0.705	0.757	0.731	0.717	0.617	0.684	0.705	0.651	0.695	0.688	0.701	0.745	0.697	0.587	0.666	0.683	0.707	0.7	0.563	0.655	0.65	0.655	0.672	0.654	0.668	0.636	0.663	0.668	0.683	0.672	0.686
2.44454	81.5864	0.116	0.117	0.115	0.116	0.12	0.119	0.116	0.119	0.113	0.119	0.117	0.116	0.654	0.635	0.639	0.683	0.711	0.706	0.758	0.731	0.719	0.619	0.683	0.706	0.652	0.694	0.69	0.702	0.746	0.696	0.588	0.667	0.683	0.707	0.7	0.564	0.656	0.651	0.655	0.673	0.655	0.668	0.637	0.663	0.668	0.685	0.673	0.686
2.45148	81.7531	0.116	0.117	0.115	0.116	0.12	0.119	0.116	0.119	0.113	0.119	0.117	0.116	0.655	0.635	0.641	0.685	0.712	0.708	0.76	0.735	0.719	0.62	0.685	0.707	0.653	0.697	0.693	0.702	0.749	0.699	0.588	0.668	0.684	0.708	0.701	0.565	0.657	0.652	0.656	0.673	0.656	0.669	0.638	0.664	0.669	0.686	0.674	0.686
2.45843	81.9197	0.116	0.117	0.116	0.116	0.12	0.119	0.116	0.119	0.113	0.119	0.117	0.116	0.655	0.636	0.64	0.686	0.714	0.708	0.759	0.735	0.721	0.622	0.686	0.708	0.653	0.699	0.693	0.704	0.749	0.699	0.589	0.669	0.686	0.709	0.702	0.566	0.658	0.652	0.657	0.674	0.657	0.67	0.639	0.665	0.67	0.686	0.674	0.687
2.46537	82.0864	0.116	0.117	0.115	0.116	0.12	0.119	0.116	0.119	0.113	0.119	0.117	0.116	0.656	0.636	0.641	0.687	0.714	0.709	0.761	0.736	0.721	0.622	0.686	0.709	0.655	0.699	0.693	0.705	0.748	0.699	0.589	0.67	0.685	0.71	0.702	0.566	0.658	0.654	0.657	0.674	0.658	0.671	0.639	0.666	0.67	0.686	0.674	0.687
2.47231	82.2531	0.116	0.117	0.115	0.116	0.12	0.119	0.116	0.12	0.113	0.119	0.117	0.116	0.656	0.636	0.641	0.687	0.714	0.708	0.76	0.735	0.721	0.62	0.685	0.708	0.654	0.699	0.694	0.704	0.748	0.698	0.59	0.67	0.686	0.71	0.703	0.566	0.658	0.654	0.657	0.674	0.657	0.671	0.639	0.666	0.671	0.686	0.674	0.688
2.47926	82.4197	0.116	0.117	0.115	0.116	0.12	0.119	0.116	0.119	0.113	0.119	0.117	0.116	0.657	0.637	0.64	0.687	0.716	0.708	0.761	0.735	0.721	0.622	0.687	0.709	0.655	0.7	0.694	0.705	0.749	0.7	0.589	0.671	0.686	0.71	0.704	0.566	0.659	0.654	0.658	0.674	0.657	0.671	0.639	0.666	0.671	0.686	0.675	0.688
2.4862	82.5864	0.116	0.117	0.115	0.116	0.12	0.119	0.116	0.119	0.113	0.119	0.117	0.116	0.655	0.637	0.64	0.689	0.715	0.709	0.761	0.735	0.722	0.623	0.687	0.71	0.656	0.698	0.694	0.705	0.751	0.701	0.59	0.671	0.687	0.711	0.705	0.567	0.66	0.655	0.659	0.676	0.658	0.671	0.64	0.666	0.672	0.687	0.676	0.689
2.49315	82.7531	0.116	0.117	0.115	0.116	0.12	0.119	0.116	0.12	0.113	0.119	0.117	0.116	0.658	0.638	0.642	0.69	0.717	0.71	0.764	0.737	0.724	0.622	0.69	0.711	0.656	0.7	0.696	0.707	0.751	0.7	0.59	0.672	0.688	0.711	0.705	0.567	0.661	0.655	0.66	0.676	0.659	0.673	0.641	0.667	0.672	0.688	0.677	0.69
2.50009	82.9197	0.116	0.117	0.115	0.116	0.12	0.119	0.116	0.119	0.113	0.119	0.117	0.116	0.658	0.637	0.643	0.691	0.719	0.71	0.763	0.738	0.724	0.624	0.69	0.711	0.657	0.7	0.696	0.706	0.751	0.701	0.59	0.673	0.688	0.712	0.705	0.566	0.66	0.656	0.661	0.676	0.659	0.673	0.641	0.667	0.673	0.688	0.677	0.691
2.50704	83.0864	0.116	0.117	0.115	0.116	0.12	0.119	0.116	0.119	0.113	0.119	0.117	0.116	0.657	0.638	0.643	0.69	0.717	0.71	0.763	0.737	0.723	0.625	0.688	0.711	0.657	0.701	0.696	0.705	0.751	0.701	0.591	0.672	0.689	0.712	0.706	0.567	0.661	0.657	0.66	0.677	0.66	0.673	0.641	0.668	0.673	0.688	0.677	0.69
2.51398	83.2531	0.116	0.117	0.115	0.116	0.12	0.119	0.116	0.119	0.113	0.119	0.117	0.116	0.658	0.637	0.643	0.691	0.718	0.713	0.764	0.737	0.724	0.624	0.689	0.711	0.659	0.702	0.697	0.708	0.753	0.703	0.591	0.673	0.69	0.712	0.706	0.567	0.662	0.658	0.66	0.678	0.66	0.673	0.641	0.668	0.674	0.689	0.678	0.691
2.52093	83.4197	0.116	0.117	0.115	0.116	0.12	0.119	0.116	0.119	0.113	0.119	0.117	0.116	0.658	0.639	0.643	0.691	0.717	0.711	0.765	0.738	0.725	0.626	0.689	0.712	0.659	0.702	0.695	0.708	0.751	0.703	0.592	0.674	0.69	0.713	0.707	0.568	0.663	0.658	0.661	0.678	0.661	0.674	0.643	0.669	0.674	0.689	0.678	0.693
2.52787	83.5864	0.116	0.117	0.114	0.116	0.12	0.119	0.116	0.119	0.112	0.119	0.117	0.116	0.66	0.64	0.644	0.694	0.72	0.713	0.766	0.739	0.726	0.626	0.692	0.714	0.658	0.704	0.698	0.709	0.754	0.704	0.592	0.675	0.691	0.715	0.708	0.568	0.665	0.66	0.662	0.679	0.663	0.675	0.643	0.669	0.675	0.69	0.679	0.692
2.53481	83.7531	0.115	0.117	0.115	0.116	0.12	0.119	0.116	0.119	0.113	0.119	0.117	0.116	0.659	0.64	0.645	0.694	0.72	0.713	0.767	0.74	0.728	0.626	0.691	0.714	0.66	0.703	0.7	0.709	0.754	0.704	0.593	0.676	0.692	0.716	0.709	0.569	0.665	0.66	0.663	0.68	0.663	0.677	0.644	0.67	0.675	0.691	0.68	0.694
2.54176	83.9197	0.116	0.117	0.115	0.116	0.12	0.119	0.116	0.119	0.113	0.119	0.117	0.116	0.66	0.64	0.646	0.693	0.721	0.715	0.766	0.742	0.727	0.628	0.692	0.715	0.659	0.703	0.699	0.709	0.753	0.705	0.592	0.676	0.692	0.715	0.71	0.569	0.665	0.66	0.662	0.68	0.662	0.675	0.644	0.67	0.675	0.69	0.68	0.694
2.5487	84.0864	0.116	0.117	0.115	0.116	0.12	0.119	0.116	0.119	0.113	0.119	0.117	0.116	0.661	0.641	0.646	0.695	0.722	0.714	0.766	0.74	0.727	0.628	0.692	0.714	0.661	0.704	0.7	0.709	0.754	0.705	0.593	0.676	0.692	0.716	0.71	0.569	0.665	0.661	0.664	0.68	0.663	0.675	0.645	0.67	0.677	0.69	0.68	0.694
2.55565	84.2531	0.116	0.117	0.114	0.116	0.12	0.119	0.116	0.119	0.113	0.119	0.117	0.116	0.66	0.641	0.646	0.695	0.721	0.716	0.768	0.742	0.729	0.629	0.694	0.716	0.661	0.704	0.701	0.711	0.756	0.705	0.593	0.678	0.693	0.717	0.71	0.57	0.666	0.662	0.665	0.681	0.664	0.677	0.646	0.67	0.677	0.69	0.681	0.695
2.56259	84.4197	0.115	0.117	0.114	0.116	0.12	0.119	0.116	0.119	0.113	0.119	0.117	0.116	0.661	0.642	0.647	0.698	0.724	0.716	0.77	0.742	0.73	0.63	0.695	0.717	0.662	0.707	0.702	0.712	0.756	0.707	0.594	0.679	0.694	0.718	0.712	0.571	0.668	0.663	0.666	0.682	0.666	0.678	0.646	0.672	0.678	0.693	0.683	0.696
2.56954	84.5864	0.115	0.117	0.115	0.116	0.12	0.119	0.116	0.119	0.113	0.119	0.117	0.116	0.663	0.643	0.646	0.698	0.726	0.718	0.771	0.743	0.731	0.63	0.695	0.716	0.663	0.708	0.702	0.713	0.757	0.707	0.594	0.68	0.695	0.718	0.712	0.571	0.669	0.663	0.666	0.682	0.666	0.679	0.647	0.672	0.679	0.694	0.683	0.696
2.57648	84.7531	0.115	0.117	0.115	0.116	0.12	0.119	0.116	0.119	0.113	0.119	0.117	0.116	0.662	0.643	0.647	0.7	0.727	0.719	0.77	0.743	0.733	0.631	0.696	0.717	0.663	0.707	0.703	0.712	0.759	0.708	0.595	0.68	0.696	0.72	0.712	0.571	0.668	0.664	0.667	0.683	0.666	0.678	0.647	0.673	0.678	0.693	0.683	0.696
2.58343	84.9197	0.116	0.117	0.115	0.116	0.12	0.119	0.116	0.119	0.113	0.119	0.117	0.116	0.663	0.642	0.647	0.699	0.724	0.718	0.77	0.743	0.732	0.632	0.695	0.716	0.664	0.707	0.702	0.712	0.756	0.708	0.595	0.68	0.695	0.719	0.713	0.571	0.668	0.664	0.666	0.683	0.666	0.679	0.648	0.673	0.679	0.693	0.683	0.697
2.59037	85.0864	0.116	0.117	0.114	0.116	0.12	0.119	0.116	0.119	0.113	0.119	0.117	0.116	0.663	0.643	0.647	0.699	0.725	0.719	0.771	0.744	0.731	0.632	0.696	0.718	0.663	0.708	0.704	0.714	0.758	0.709	0.594	0.68	0.696	0.72	0.713	0.571	0.669	0.665	0.667	0.683	0.666	0.679	0.647	0.673	0.68	0.694	0.683	0.697
2.59731	85.2531	0.116	0.117	0.115	0.116	0.12	0.119	0.116	0.119	0.113	0.119	0.117	0.116	0.663	0.644	0.647	0.699	0.725	0.72	0.771	0.744	0.732	0.632	0.694	0.718	0.663	0.708	0.703	0.714	0.758	0.708	0.595	0.682	0.697	0.721	0.715	0.571	0.67	0.666	0.668	0.684	0.667	0.679	0.649	0.673	0.68	0.694	0.683	0.699
2.60426	85.4197	0.115	0.117	0.115	0.116	0.12	0.119	0.116	0.119	0.113	0.119	0.117	0.116	0.664	0.644	0.648	0.701	0.727	0.72	0.773	0.746	0.733	0.632	0.698	0.718	0.666	0.71	0.705	0.715	0.759	0.71	0.596	0.682	0.697	0.721	0.715	0.571	0.672	0.667	0.668	0.684	0.668	0.681	0.649	0.674	0.681	0.694	0.685	0.699
2.61122	85.5867	0.115	0.117	0.115	0.116	0.12	0.119	0.116	0.119	0.112	0.119	0.117	0.116	0.666	0.645	0.647	0.703	0.729	0.723	0.773	0.747	0.735	0.633	0.698	0.72	0.666	0.71	0.705	0.715	0.76	0.71	0.596	0.683	0.698	0.722	0.716	0.572	0.672	0.668	0.67	0.685	0.668	0.681	0.65	0.674	0.681	0.695	0.685	0.7
2.61816	85.7533	0.116	0.117	0.115	0.116	0.12	0.119	0.116	0.119	0.113	0.119	0.117	0.116	0.664	0.644	0.649	0.701	0.729	0.721	0.773	0.746	0.734	0.634	0.698	0.719	0.666	0.711	0.704	0.715	0.76	0.711	0.596	0.683	0.697	0.722	0.716	0.572	0.671	0.667	0.669	0.685	0.668	0.681	0.65	0.674	0.681	0.695	0.685	0.7
2.6251	85.92	0.116	0.117	0.115	0.116	0.12	0.119	0.116	0.119	0.113	0.119	0.117	0.116	0.664	0.643	0.649	0.703	0.727	0.721	0.773	0.746	0.734	0.633	0.696	0.72	0.666	0.709	0.705	0.716	0.76	0.71	0.596	0.683	0.699	0.723	0.716	0.572	0.672	0.668	0.669	0.686	0.669	0.68	0.65	0.675	0.682	0.695	0.685	0.699
[truncated: 48 more columns]

## Sheet: c
gene	evo_line_indicator	mutation_id_0	mutation_id_1	mutation_id_2	mutation_id_3	mutation_id_4	mutation_id_5	mutation_id_6	no_present
HPS	D_E_F_G	HPS || intergenic || 1387	HPS || intergenic || 1648	HPS || intergenic || 1384	HPS || intergenic || 1389				4
fepA	D_E_F_G	fepA || intergenic || 608104	fepA || L14Q || 607910	fepA || intergenic || 608161					4
rhlB	D_E_F_G	rhlB || R282S || 3958147	rhlB || Q36K || 3958885	rhlB || C361S || 3957910	rhlB || L333* || 3957993				4
pykF	D_E_F_G	pykF || E104* || 1750264	pykF || G112C || 1750288	pykF || T306S || 1750870	pykF || E265* || 1750747	pykF || E435* || 1751257	pykF || intergenic || 1751650		4
pykA	D_E_F_G	pykA || Q266K || 1932701	pykA || A392E || 1933080	pykA || R421S || 1933166	pykA || P327Q || 1932885				4
ppsR	D_E_F_G	ppsR || Q30L || 1781790	ppsR || V153E || 1782159	ppsR || E220V || 1782360	ppsR || K203* || 1782308				4
gnd	D_E_F_G	gnd || E282* || 2093906	gnd || W222R || 2094086	gnd || D446Y || 2093414	gnd || E355* || 2093687				4
–	D_E_F_G	– || intergenic || 3976	– || intergenic || 4921	– || intergenic || 5105	– || intergenic || 311	– || intergenic || 1133	– || intergenic || 2632	– || intergenic || 2717	4
ydeN	E_F_G	ydeN || P195Q || 1576198	ydeN || intergenic || 1577018	ydeN || intergenic || 1576846					3
ydbA	D_E_G	ydbA || pseudogene || 1461143	ydbA || pseudogene || 1460263	ydbA || pseudogene || 1466167					3
pgi	D_E_G	pgi || A334S || 4224685	pgi || A334T || 4224685	pgi || Q515P || 4225229					3
tktA	D_F_G	tktA || intergenic || 3074995	tktA || intergenic || 3075107						3
ygfK	D_E_G	ygfK || D417Y || 3010667	ygfK || L351I || 3010469	ygfK || H437N || 3010727					3
curA	E_F_G	curA || intergenic || 1514439	curA || intergenic || 1514413	curA || intergenic || 1514505					3
wcaE	D_E_F	wcaE || V168D || 2122629	wcaE || W137L || 2122722	wcaE || K240N || 2122412					3
narZ	D_F_G	narZ || T978S || 1533916	narZ || S917* || 1534098	narZ || R713S || 1534711	narZ || V1029F || 1533763				3
acnA	D_E_F	acnA || D523Y || 1331654	acnA || G707C || 1332206	acnA || D388Y || 1331249					3
c.necator	D_E_G	c.necator || F279I || 6088	c.necator || V359E || 6329						3
ydjO	E_F_G	ydjO || N131H || 1806999	ydjO || L185F || 1806837	ydjO || D22Y || 1807326					3
hdeD	D_F_G	hdeD || F95L || 3650639	hdeD || F182L || 3650900	hdeD || intergenic || 3651079					3
hsdR	D_E_G	hsdR || pseudogene || 4574471	hsdR || intergenic || 4576758	hsdR || pseudogene || 4573142					3
ybfD	E_F_G	ybfD || M161I || 734030	ybfD || E52* || 733701	ybfD || D179N || 734082					3
yeeJ	D_E_F	yeeJ || L1742Q || 2043643	yeeJ || intergenic || 2045616	yeeJ || R518S || 2039970					3
trmJ	D_E_G	trmJ || intergenic || 2656708	trmJ || E95* || 2656400	trmJ || D55Y || 2656520					3
ybjT	D_F_G	ybjT || E297D || 902848	ybjT || W394R || 902559	ybjT || D389Y || 902574					3
mukB	F_G	mukB || F197Y || 972371	mukB || R1245S || 975514						2
fimD	D_F	fimD || K512* || 4536446	fimD || G303C || 4535819						2
fadH	E_G	fadH || L572* || 3226738	fadH || E531* || 3226614						2
waaH	D_G	waaH || R335S || 3782439	waaH || N230Y || 3782754	waaH || D116Y || 3783096					2
fadL	F_G	fadL || I384V || 2455934	fadL || R382S || 2455928						2
feaB	D_F	feaB || R78L || 1442008	feaB || Q474L || 1443196						2
wbbI	D_F	wbbI || L66F || 2099341	wbbI || Y238S || 2098826						2
fes	D_F	fes || L128Q || 608575	fes || V276L || 609018						2
nrdD	D_E	nrdD || intergenic || 4452700	nrdD || intergenic || 4452571						2
kch	D_G	kch || N268K || 1303723	kch || A255S || 1303764						2
nmpC	D_G	nmpC || pseudogene || 571730	nmpC || intergenic || 572443						2
fiu	D_F	fiu || intergenic || 837126	fiu || S509* || 835462						2
mukF	F_G	mukF || K283* || 970621	mukF || T416S || 971020						2
uxuR	D_G	uxuR || D239Y || 4545107	uxuR || intergenic || 4545190						2
fixC	D_G	fixC || R137L || 44589	fixC || Y90D || 44447						2
kbl	D_F	kbl || L345Q || 3784878	kbl || intergenic || 3786020						2
flgK	D_G	flgK || L117Q || 1134183	flgK || S234* || 1134534	flgK || R287L || 1134693					2
narI	E_F	narI || intergenic || 1282164	narI || M48I || 1281448						2
napF	E_G	napF || T38S || 2296865	napF || C117S || 2296628						2
nagE	F_G	nagE || L643Q || 701327	nagE || E375* || 700522						2
xylR	D_E	xylR || R295S || 3729221	xylR || S33* || 3728436						2
ybhP	D_F	ybhP || H252N || 819200	ybhP || intergenic || 820055						2
fadE	D_F	fadE || A292E || 238916	fadE || A70S || 239583	fadE || E631* || 237900					2
uxaB	D_G	uxaB || intergenic || 1605105	uxaB || intergenic || 1604991						2
katE	E_G	katE || S613* || 1809961	katE || P24Q || 1808194						2
eutA	E_G	eutA || K415* || 2559001	eutA || N338Y || 2559232	eutA || D12Y || 2560210					2
trpD	F_G	trpD || P50Q || 1315493	trpD || L475M || 1314219						2
tsx	D_F	tsx || intergenic || 427575	tsx || R105S || 427157						2
dicA	D_F	dicA || intergenic || 1642639	dicA || intergenic || 1642634						2
leuB	D_E	leuB || G147C || 78007	leuB || D349Y || 77401						2
yhhY	D_G	yhhY || intergenic || 3575032	yhhY || M103I || 3574806						2
dnaE	D_E	dnaE || E409D || 202839	dnaE || D19Y || 201667						2
ubiX	E_F	ubiX || intergenic || 2422143	ubiX || M135I || 2421701	ubiX || intergenic || 2422181					2
ugd	D_E	ugd || K130I || 2092706	ugd || N212Y || 2092461						2
paoC	E_F	paoC || E229V || 295960	paoC || C404S || 295436						2
yghU	D_F	yghU || D277Y || 3132914	yghU || T5S || 3132098						2
ecpD	D_F	ecpD || L113F || 302190	ecpD || R355S || 301466						2
efeO	D_E	efeO || D203Y || 1078305	efeO || D328Y || 1078680						2
elaD	D_G	elaD || K244E || 2376921	elaD || E323K || 2377158	elaD || A39E || 2376307					2
paaD	D_E	paaD || R101S || 1450482	paaD || M96I || 1450469						2
ycdU	F_G	ycdU || intergenic || 1092610	ycdU || intergenic || 1092501						2
ybjE	E_G	ybjE || T139S || 909899	ybjE || L179* || 909778						2
ygeN	D_G	ygeN || pseudogene || 2988934	ygeN || pseudogene || 2989172						2
entF	E_G	entF || M614I || 611454	entF || T559S || 611287	entF || D1219N || 613267					2
opgH	D_G	opgH || S62* || 1106503	opgH || N252H || 1107072						2
uvrD	D_E	uvrD || intergenic || 3993534	uvrD || intergenic || 3993566	uvrD || R140L || 3991761					2
opgC	D_E	opgC || R245S || 1103665	opgC || S167T || 1103899	opgC || intergenic || 1104438					2
fusA	D_G	fusA || S312R || 3465938	fusA || L162Q || 3466389						2
ycjW	D_E	ycjW || intergenic || 1378237	ycjW || S198* || 1377626						2
lrhA	D_G	lrhA || intergenic || 2400876	lrhA || intergenic || 2400513						2
hspQ	D_G	hspQ || D59Y || 1024003	hspQ || G21* || 1024117						2
ydhY	E_F	ydhY || intergenic || 1748741	ydhY || R65L || 1748541						2
ydhP	D_G	ydhP || intergenic || 1731596	ydhP || S23* || 1731480						2
lpoA	F_G	lpoA || R534S || 3288358	lpoA || L497F || 3288249						2
mdtF	D_F	mdtF || L405Q || 3654987	mdtF || F752L || 3656029						2
hemB	E_F	hemB || intergenic || 385207	hemB || Q6L || 385167						2
hemC	D_G	hemC || R277S || 3983298	hemC || intergenic || 3984184						2
ydeT	E_F	ydeT || pseudogene || 1584087	ydeT || intergenic || 1584368	ydeT || intergenic || 1584388					2
ybeX	D_F	ybeX || intergenic || 687323	ybeX || D201Y || 686640						2
hscC	F_G	hscC || F263C || 678062	hscC || H399P || 677654						2
ycjO	E_F	ycjO || G249C || 1368223	ycjO || D261Y || 1368259						2
htrE	D_G	htrE || E488* || 150452	htrE || R465S || 150521						2
yabI	D_F	yabI || R237S || 68546	yabI || E176* || 68363						2
malS	D_G	malS || D565Y || 3732549	malS || F184L || 3731408	malS || F394L || 3732038	malS || intergenic || 3732963				2
hybO	D_E	hybO || N325Y || 3138648	hybO || G282C || 3138777	hybO || E357* || 3138552					2
ydeE	D_E	ydeE || R36S || 1615694	ydeE || I65F || 1615781						2
maeB	D_G	maeB || D418Y || 2570485	maeB || D681Y || 2569696						2
insO	D_G	insO || pseudogene || 4499530	insO || pseudogene || 4498979						2
ydcD	D_G	ydcD || L13* || 1524216	ydcD || L13F || 1524217	ydcD || N27Y || 1524257					2
ybgJ	E_G	ybgJ || R3L || 739056	ybgJ || V123E || 739416						2
infB	D_F	infB || G784C || 3307024	infB || G73C || 3309157						2
ydaY	E_G	ydaY || intergenic || 1420677	ydaY || pseudogene || 1420019						2
insB1	F_G	insB1 || intergenic || 1046302	insB1 || intergenic || 1046210	insB1 || pseudogene || 4508860					2
yagJ	E_G	yagJ || pseudogene || 287361	yagJ || pseudogene || 287378						2
yagF	D_F	yagF || E63* || 279098	yagF || intergenic || 281016						2
yagA	F_G	yagA || intergenic || 277945	yagA || intergenic || 277951						2
gspA	E_G	gspA || E410D || 3447528							2
gcvP	D_E	gcvP || Q641P || 3040479	gcvP || T336S || 3041395						2
gcvT	F_G	gcvT || R139S || 3043612	gcvT || M144I || 3043595						2
mrcA	D_G	mrcA || P608Q || 3518052	mrcA || P618Q || 3518082						2
ghrA	D_F	ghrA || W110R || 1093669	ghrA || Q13L || 1093379						2
glcB	D_F	glcB || L240R || 3116446	glcB || G649C || 3115220						2
dcuC	E_F	dcuC || intergenic || 651808	dcuC || L7F || 651406						2
glgB	D_E	glgB || R255S || 3566100	glgB || D581Y || 3565122						2
yedR	E_F	yedR || C4R || 2026956	yedR || intergenic || 2026969						2
yedN	D_E	yedN || pseudogene || 2005352	yedN || pseudogene || 2005174						2
mngB	F_G	mngB || G142C || 763857	mngB || intergenic || 766564						2
gltA	E_G	gltA || intergenic || 750342	gltA || intergenic || 750164						2
yebT	F_G	yebT || Y535N || 1913369	yebT || D83Y || 1912013						2
mngA	E_G	mngA || D287Y || 762298	mngA || A7E || 761459	mngA || L333* || 762437					2
yeaP	D_E	yeaP || S271* || 1872783	yeaP || H285N || 1872824						2
gmr	E_F	gmr || E317* || 1340051	gmr || S545F || 1339366						2
yeaI	D_F	yeaI || D399Y || 1865836	yeaI || L53* || 1864799						2
yeaD	D_F	yeaD || L196Q || 1858693	yeaD || L101Q || 1858408						2
gntP	D_E	gntP || intergenic || 4541306	gntP || intergenic || 4541296						2
ybhD	D_F	ybhD || N292Y || 795158	ybhD || H225N || 795359						2
mltA	D_G	mltA || E236* || 2939832	mltA || L43Q || 2940410						2
ydjJ	E_F	ydjJ || F242L || 1852365	ydjJ || R336L || 1852084						2
yehM	D_G	yehM || A614E || 2201014	yehM || D345Y || 2200206						2
ycaN	E_G	ycaN || Q18K || 944973	ycaN || G178S || 944493						2
yijE	E_G	yijE || V110G || 4126364	yijE || E209* || 4126660						2
abgR	D_G	abgR || S115Y || 1399341	abgR || E226* || 1399673						2
yqeF	E_F	yqeF || D127Y || 2978573	yqeF || intergenic || 2979104						2
ampG	D_G	ampG || R71L || 448790	ampG || V376I || 447876						2
yigL	E_F	yigL || D214Y || 4004199	yigL || H71L || 4003771						2
caiB	E_F	caiB || R104S || 38806							2
yjiH	F_G	yjiH || intergenic || 4550592	yjiH || intergenic || 4550628						2
yihI	D_E	yihI || intergenic || 4045386	yihI || R29S || 4044791						2
rspA	E_F	rspA || intergenic || 1649464	rspA || intergenic || 1649461						2
ansB	F_G	ansB || intergenic || 3094183	ansB || intergenic || 3094141						2
prfC	F_G	prfC || intergenic || 4601137	prfC || *530S || 4600819						2
cpxA	E_G	cpxA || R432S || 4093610	cpxA || R296S || 4094018						2
codA	F_G	codA || intergenic || 353483	codA || D318Y || 352833						2
araG	E_F	araG || G19C || 1978496	araG || T214P || 1977911	araG || intergenic || 1978561					2
yiiD	F_G	yiiD || intergenic || 4072630	yiiD || E13D || 4070847						2
betT	D_F	betT || E626D || 327051	betT || intergenic || 327605	betT || intergenic || 327598					2
yojI	F_G	yojI || D183Y || 2301548	yojI || R82L || 2301850						2
proP	D_G	proP || intergenic || 4321863	proP || L51F || 4320471						2
rhsB	D_G	rhsB || Q1194L || 3616132	rhsB || S1121* || 3615913						2
argR	E_G	argR || intergenic || 3378775	argR || intergenic || 3378864	argR || intergenic || 3378587					2
rhmT	E_F	rhmT || R239L || 2352916	rhmT || A334E || 2352631						2
putA	D_E	putA || E579* || 1072604	putA || intergenic || 1074411						2
yjbS	D_E	yjbS || T63S || 4258754	yjbS || S13Y || 4258903						2
stpA	D_F	stpA || intergenic || 2792318	stpA || intergenic || 2792374						2
arnB	D_G	arnB || L45* || 2359540	arnB || W347L || 2360446						2
pspE	E_F	pspE || intergenic || 1364263	pspE || intergenic || 1364373						2
aroP	D_F	aroP || intergenic || 118548	aroP || intergenic || 118319						2
rimO	D_F	rimO || E173* || 872975	rimO || intergenic || 873566						2
yihG	D_G	yihG || intergenic || 4040044	yihG || intergenic || 4040098	yihG || intergenic || 4040186					2
yrhA	D_F	yrhA || pseudogene || 3576745	yrhA || intergenic || 3577827	yrhA || pseudogene || 3576738					2
yqiG	E_F	yqiG || pseudogene || 3181583	yqiG || intergenic || 3179494						2
yqjK	E_F	yqjK || G78C || 3243667	yqjK || T91P || 3243706	yqjK || intergenic || 3243914					2
dapB	D_E	dapB || intergenic || 29245	dapB || intergenic || 29224						2
yidA	D_E	yidA || V201G || 3869711	yidA || D220Y || 3869655						2
yncH	D_G	yncH || intergenic || 1522007	yncH || intergenic || 1521625						2
yicH	D_F	yicH || W378R || 3824948	yicH || P567Q || 3825516						2
yrfF	E_G	yrfF || A52S || 3519981	yrfF || D113Y || 3520164						2
rnb	E_G	rnb || L254Q || 1342409	rnb || F86L || 1342912						2
aldA	D_G	aldA || V201E || 1483090	aldA || F188L || 1483052						2
yjiV	E_F	yjiV || pseudogene || 4564979	yjiV || pseudogene || 4564808						2
yqiA	D_F	yqiA || E57V || 3169196	yqiA || R153S || 3168909						2
rrlH	D_F	rrlH || noncoding || 223096	rrlH || noncoding || 223373						2
yafN	D	yafN || T13I || 248529							1
ybaB	D	ybaB || E67D || 489732							1
sgcE	F	sgcE || F207L || 4516734							1
sgcC	G	sgcC || A105S || 4519748							1
sfmF	D	sfmF || G154C || 559245							1
sfmD	D	sfmD || D259Y || 555927							1
sapD	E	sapD || A261S || 1347105							1
sgrR	G	sgrR || R116S || 73441							1
yaiT	G	yaiT || pseudogene || 386763							1
ybaK	D	ybaK || intergenic || 502621							1
shiA	F	shiA || S182* || 2047668							1
yafX	F	yafX || D98Y || 260626							1
yaiA	D	yaiA || Y57D || 402603							1
sbcD	D	sbcD || D285Y || 411556							1
yahK	D	yahK || D252Y || 339348							1
yahC	F	yahC || intergenic || 330816							1
sdaA	F	sdaA || E74* || 1891408							1
sfmC	F	sfmC || E147* || 554868							1
yagU	F	yagU || I181F || 299242							1
serT	D	serT || intergenic || 1027412							1
secA	G	secA || Q355P || 105829	secA || intergenic || 107508						1
serS	G	serS || intergenic || 936297							1
yafP	E	yafP || N8I || 249218							1
selC	G	selC || intergenic || 3829777							1
sad	E	sad || E390* || 1607793	sad || D314Y || 1608021						1
yafT	F	yafT || R259L || 234597							1
serA	G	serA || intergenic || 3051950							1
selD	D	selD || intergenic || 1842276							1
sanA	D	sanA || G80C || 2226594							1
treA	D	treA || H479L || 1241397							1
ybbC	F	ybbC || Y97N || 523325							1
rseP	D	rseP || I42T || 193157							1
ybgK	F	ybgK || P242Q || 740423							1
rrlD	G	rrlD || intergenic || 3420306							1
ybgL	F	ybgL || H57L || 740790							1
ybgO	E	ybgO || P226Q || 743762	ybgO || S110C || 744111						1
ybgQ	D	ybgQ || S578L || 745893	ybgQ || S356* || 746559	ybgQ || F237Y || 746916					1
ybhA	E	ybhA || A243S || 793161							1
rrlB	D	rrlB || intergenic || 4161564							1
ybhJ	F	ybhJ || D65Y || 799151	ybhJ || Q614L || 800799						1
rrfA	D	rrfA || intergenic || 4034118							1
ybiA	G	ybiA || intergenic || 828423							1
ybiB	F	ybiB || D217Y || 831352							1
ybjN	E	ybjN || intergenic || 888963							1
rpoN	E	rpoN || W212L || 3338710							1
ycaM	D	ycaM || N14Y || 942724							1
rplQ	D	rplQ || F87L || 3433098							1
rrrD	F	rrrD || D78N || 573300							1
rsgA	E	rsgA || R21S || 4381266							1
ybbD	F	ybbD || pseudogene || 524205							1
ybfQ	F	ybfQ || pseudogene || 732045							1
ybbP	D	ybbP || R791L || 518243							1
ybbW	G	ybbW || A235S || 533791							1
ybdH	D	ybdH || T331S || 627943							1
ybdN	D	ybdN || Q336K || 631020							1
ybeQ	E	ybeQ || C62S || 671820							1
ybeY	E	ybeY || L86Q || 687541							1
rzpQ	E	rzpQ || E156* || 1633319							1
rsxA	D	rsxA || F22Y || 1700088							1
rstB	F	rstB || L42V || 1677262							1
rssB	G	rssB || Q234K || 1286397							1
ybeZ	D	ybeZ || intergenic || 688934							1
ybfA	D	ybfA || R45S || 724722							1
ybfC	E	ybfC || A50T || 731253							1
ybfK	E	ybfK || N64D || 716228							1
ybfL	G	ybfL || pseudogene || 733072							1
sibA	F	sibA || intergenic || 2147104							1
speE	G	speE || E60* || 132774							1
yafC	F	yafC || intergenic || 227448							1
tdcB	G	tdcB || intergenic || 3259401							1
umpG	D	umpG || V31E || 2863542							1
tktB	F	tktB || E164* || 2573484							1
umpH	D	umpH || R120S || 695425							1
tilS	F	tilS || T402K || 210022							1
umuC	F	umuC || G120V || 1227000							1
thrC	D	thrC || L323Q || 4701							1
thrB	F	thrB || Q79L || 3036							1
uspA	E	uspA || intergenic || 3634081							1
uspB	G	uspB || intergenic || 3633111							1
uspD	F	uspD || L119F || 4103577							1
thiP	G	thiP || R531L || 69417							1
ycaO	F	ycaO || F491L || 950616							1
tehA	G	tehA || P10Q || 1494858							1
tdh	D	tdh || A327S || 3783727							1
tdcR	E	tdcR || intergenic || 3261004							1
uxuB	F	uxuB || Q369P || 4543823							1
valS	E	valS || P240Q || 4472936							1
vsr	F	vsr || G108C || 2024078							1
waaG	F	waaG || D44Y || 3800298							1
ulaD	F	ulaD || E33* || 4412099							1
ulaA	G	ulaA || D231Y || 4410487							1
uidC	D	uidC || R36* || 1687003							1
tynA	F	tynA || F47L || 1445466							1
trmA	E	trmA || K127T || 4152819							1
tqsA	D	tqsA || Y196S || 1668756							1
trpB	E	trpB || D291Y || 1311802							1
torA	D	torA || E839* || 1057226							1
topB	E	topB || R235L || 1840514							1
ttdT	G	ttdT || R9L || 3201408							1
tufB	E	tufB || Q49L || 4166017							1
tolQ	E	tolQ || I25N || 770682							1
typA	D	typA || intergenic || 4053774							1
uidA	D	uidA || E504* || 1688819							1
tolC	D	tolC || R260S || 3172251							1
tyrA	F	tyrA || A250E || 2732680							1
tyrR	D	tyrR || N133H || 1381373							1
ubiB	G	ubiB || R338S || 4014597							1
tmpR	G	tmpR || pseudogene || 1421324							1
tmcA	F	tmcA || L23Q || 2589151							1
uhpB	D	uhpB || G344W || 3842467							1
uhpC	E	uhpC || A288V || 3841122							1
tdcC	F	tdcC || P383Q || 3257229							1
waaP	D	waaP || Q243H || 3798582							1
slyB	G	slyB || D120Y || 1714490							1
waaR	G	waaR || R98L || 3796126							1
xerD	F	xerD || H291N || 3032232							1
xylB	D	xylB || intergenic || 3722763							1
stfQ	E	stfQ || S263* || 1629317							1
ssuE	F	ssuE || L39Q || 992853							1
yaaJ	G	yaaJ || intergenic || 8182							1
yaaU	E	yaaU || F7V || 45825							1
yaaW	E	yaaW || D95Y || 11074							1
sseB	D	sseB || H56L || 2648126							1
srkA	D	srkA || D80Y || 4036012							1
speF	D	speF || intergenic || 715924							1
trg	E	trg || M204I || 1487338							1
speA	E	speA || Y317D || 3078322							1
yabP	E	yabP || intergenic || 59414							1
solA	G	solA || intergenic || 1116054							1
yadG	E	yadG || T13N || 139303	yadG || D235Y || 139968						1
sodB	E	sodB || S52* || 1729789							1
yadK	E	yadK || D161Y || 147606							1
yaeI	G	yaeI || V186E || 181000							1
slyD	G	slyD || G194C || 3471277							1
xdhD	F	xdhD || intergenic || 3017591							1
stfR	G	stfR || S914* || 1426046							1
xdhB	F	xdhB || D193E || 2996551							1
tag	D	tag || F154I || 3706911							1
waaY	G	waaY || F222I || 3793662							1
wbbH	F	wbbH || S353F || 2099650							1
tdcA	G	tdcA || M158I || 3259951							1
tamB	D	tamB || G912C || 4436662							1
wcaA	D	wcaA || D173Y || 2126362							1
tam	D	tam || Y151F || 1602054							1
wcaI	F	wcaI || F95L || 2118943							1
wcaN	D	wcaN || E27D || 2107728							1
symE	F	symE || S84* || 4569407							1
wzzE	F	wzzE || L268Q || 3963193							1
sxy	G	sxy || K7E || 1016612							1
wecD	D	wecD || L142F || 3968252							1
suhB	D	suhB || intergenic || 2657665							1
wecE	E	wecE || T104I || 3968816							1
wzc	D	wzc || S266* || 2128337							1
sufS	G	sufS || L27I || 1754702							1
wzxC	G	wzxC || V254I || 2112880							1
wzxE	D	wzxE || Q370L || 3970746							1
uvrA	D	uvrA || intergenic || 4263914							1
adhE	D	adhE || intergenic || 1293952							1
ycbF	E	ycbF || F13L || 999441							1
yihO	G	yihO || L408* || 4057904							1
yibN	G	yibN || intergenic || 3778461							1
yicI	F	yicI || G624A || 3826027							1
yicL	D	yicL || S234T || 3832308							1
yicT	G	yicT || intergenic || 3829918	yicT || intergenic || 3830193						1
yidB	E	yidB || E109* || 3870501							1
yidC	E	yidC || M18I || 3878489							1
yidF	F	yidF || S85* || 3848718							1
yidZ	G	yidZ || Q261K || 3886905							1
yieH	D	yieH || intergenic || 3890808							1
yihM	D	yihM || G216A || 4055171							1
yihN	E	yihN || V228F || 4056288							1
yihR	D	yihR || N212I || 4063127							1
yjfP	E	yjfP || E214* || 4407408							1
yihT	E	yihT || S247* || 4065272							1
yihX	G	yihX || D25Y || 4068985							1
yjaG	E	yjaG || D44Y || 4189561							1
yjbB	E	yjbB || D515Y || 4219201							1
yjbM	F	yjbM || intergenic || 4251564							1
yjbT	D	yjbT || intergenic || 4230049							1
yjcD	D	yjcD || intergenic || 4269869							1
yjcF	F	yjcF || L244I || 4272274							1
yjcS	F	yjcS || F66L || 4296217							1
yjdC	D	yjdC || Y33C || 4353028							1
yjeJ	G	yjeJ || L160Q || 4363573							1
yiaY	D	yiaY || intergenic || 3751360							1
yiaO	D	yiaO || F220L || 3740113							1
yiaM	D	yiaM || F134Y || 3738088							1
yiaJ	D	yiaJ || F272L || 3735077							1
ygiS	G	ygiS || intergenic || 3161135							1
ygjI	F	ygjI || H393N || 3220769	ygjI || intergenic || 3221055						1
ygjK	F	ygjK || S518* || 3223799							1
yhaJ	F	yhaJ || intergenic || 3247576							1
yhaM	G	yhaM || N90Y || 3249743							1
yhcC	F	yhcC || intergenic || 3347791							1
yhcE	E	yhcE || pseudogene || 3358762							1
yhdE	F	yhdE || D123Y || 3391371							1
yhdW	E	yhdW || pseudogene || 3412733							1
yhdY	D	yhdY || L340Q || 3415702							1
yhfL	D	yhfL || intergenic || 3493210							1
yhgF	G	yhgF || D617Y || 3532592							1
yhhS	E	yhhS || intergenic || 3605104							1
yhiI	D	yhiI || intergenic || 3624198							1
yhiJ	G	yhiJ || C304G || 3625041							1
yhiN	E	yhiN || Y363N || 3629684							1
yhiS	G	yhiS || pseudogene || 3646657							1
yhjB	D	yhjB || intergenic || 3665383	yhjB || intergenic || 3665485						1
yhjH	F	yhjH || R207S || 3671929							1
yhjJ	D	yhjJ || R287S || 3674442	yhjJ || D191Y || 3674730						1
yhjK	F	yhjK || L201R || 3678377	yhjK || L46Q || 3678842						1
yhjV	E	yhjV || S163T || 3694409							1
yiaF	G	yiaF || intergenic || 3712821							1
yjeM	G	yjeM || V108E || 4373978							1
yjgL	G	yjgL || Q540K || 4466871							1
yghJ	G	yghJ || intergenic || 3112936							1
yphG	D	yphG || D950Y || 2673257							1
ynjC	D	ynjC || R458L || 1832841							1
ynjE	G	ynjE || L69* || 1833929							1
ynjH	D	ynjH || Q72* || 1836179							1
ynjI	F	ynjI || R124L || 1838758							1
yoaD	G	yoaD || D458Y || 1894055							1
yodB	D	yodB || S85* || 2036102							1
yohD	D	yohD || R83W || 2219526							1
yohP	G	yohP || intergenic || 2222711							1
ypdA	F	ypdA || F396L || 2493337							1
ypdF	D	ypdF || T311K || 2499180							1
ypfJ	G	ypfJ || R6L || 2590080							1
ypjA	G	ypjA || Y1332N || 2772092							1
yjgN	E	yjgN || D250E || 4470296							1
yqeB	D	yqeB || T433S || 3006302							1
yqeG	D	yqeG || A226S || 2979881							1
yqeI	G	yqeI || V189F || 2982425							1
yqeK	D	yqeK || R51I || 2983568							1
yqfE	G	yqfE || pseudogene || 3052921							1
yqhC	E	yqhC || K35E || 3148475							1
yqjH	F	yqjH || H106L || 3209534							1
yraI	G	yraI || L81F || 3281689							1
yrbN	G	yrbN || intergenic || 3301304							1
yrhB	F	yrhB || D48Y || 3578260							1
ytfA	F	ytfA || pseudogene || 4417569							1
ynjA	G	ynjA || P127Q || 1830151							1
yniC	G	yniC || E29* || 1803721							1
ynhF	G	ynhF || intergenic || 1731846							1
ynfG	G	ynfG || D29Y || 1657331							1
yjhC	G	yjhC || Y4N || 4495113							1
yjhR	G	yjhR || intergenic || 4526266	yjhR || intergenic || 4526351						1
yjiC	D	yjiC || intergenic || 4546672							1
yjiK	F	yjiK || intergenic || 4553578							1
yjiN	F	yjiN || S316R || 4556118							1
yjiY	G	yjiY || intergenic || 4581176							1
yjjK	F	yjjK || R10S || 4620312							1
yjjV	F	yjjV || D192Y || 4603871							1
ykfA	G	ykfA || W283R || 263825							1
ykfL	D	ykfL || pseudogene || 262357							1
ykgA	D	ykgA || pseudogene || 312443							1
ykgR	D	ykgR || intergenic || 309013							1
ylaB	G	ylaB || S88N || 473811							1
ylaC	F	ylaC || intergenic || 474769							1
ylbE	E	ylbE || R273S || 544629							1
ylbG	D	ylbG || pseudogene || 525079	ylbG || pseudogene || 525268						1
yliE	E	yliE || D686Y || 870490							1
ymgI	D	ymgI || K7* || 1218601							1
ynaE	G	ynaE || intergenic || 1428485							1
yncD	G	yncD || N81Y || 1517082							1
yncE	F	yncE || intergenic || 1518636	yncE || intergenic || 1518653						1
yneO	F	yneO || pseudogene || 1590972	yneO || intergenic || 1592597						1
ynfD	G	ynfD || intergenic || 1652136							1
ygiF	F	ygiF || Q323L || 3193357							1
yghF	E	yghF || pseudogene || 3105973							1
yccM	F	yccM || S263* || 1048031							1
ydhK	E	ydhK || M220I || 1717037							1
ydeM	E	ydeM || E31D || 1574955							1
rob	D	rob || G180A || 4624589							1
ydeO	D	ydeO || H104N || 1577635							1
ydeP	G	ydeP || R495S || 1579261							1
ydeS	F	ydeS || G91C || 1582826							1
ydfJ	G	ydfJ || intergenic || 1627174							1
ydfU	G	ydfU || P46Q || 1638425							1
ydgC	E	ydgC || M82I || 1676042							1
ydgH	G	ydgH || intergenic || 1673688							1
ydgK	D	ydgK || intergenic || 1700008							1
ydhI	D	ydhI || F34L || 1715383							1
ydhL	D	ydhL || intergenic || 1720180							1
yebS	F	yebS || D114Y || 1910854							1
ydhQ	G	ydhQ || K321N || 1739422							1
ydhS	F	ydhS || L334I || 1742387							1
ydhV	G	ydhV || intergenic || 1748105							1
ydiF	G	ydiF || V351E || 1770895							1
ydiN	D	ydiN || F151Y || 1767220							1
ydiO	F	ydiO || L86* || 1771709							1
ydiU	D	ydiU || K470* || 1784094							1
ydjA	E	ydjA || Q125L || 1842560							1
ydjE	F	ydjE || S388* || 1847074							1
ydjI	D	ydjI || D121Y || 1851666							1
ydjK	D	ydjK || E138* || 1854075							1
ydeJ	E	ydeJ || D15Y || 1619072							1
yddM	F	yddM || L76Q || 1546713							1
yddK	F	yddK || pseudogene || 1539180							1
yddA	D	yddA || L525* || 1572026							1
yccS	F	yccS || Q672P || 1017325							1
yccT	F	yccT || S42Y || 1023105							1
yccU	E	yccU || P68Q || 1023604							1
yceB	G	yceB || intergenic || 1118756							1
ycfH	D	ycfH || intergenic || 1153214							1
ycfJ	E	ycfJ || D120Y || 1163412							1
ycfP	G	ycfP || L63R || 1160786							1
ychE	D	ychE || intergenic || 1295270							1
yciA	E	yciA || C80G || 1306266							1
yciG	E	yciG || intergenic || 1310477							1
yciS	F	yciS || L58F || 1334673							1
yciV	F	yciV || D20Y || 1317534							1
ycjG	G	ycjG || V175F || 1383709							1
ycjM	F	ycjM || L323R || 1365440							1
ycjN	D	ycjN || E323A || 1367133	ycjN || E363* || 1367252						1
ycjQ	F	ycjQ || G251C || 1369970							1
ycjT	D	ycjT || P392Q || 1373315							1
ydaG	F	ydaG || intergenic || 1413877							1
ydbL	E	ydbL || intergenic || 1440522							1
ydcA	D	ydcA || T12K || 1485968							1
ydcC	F	ydcC || intergenic || 1527253							1
ydcP	F	ydcP || L394I || 1502217							1
ydcX	F	ydcX || intergenic || 1511869							1
yeaX	D	yeaX || Q13L || 1880139							1
yebV	D	yebV || intergenic || 1916375							1
yghA	D	yghA || intergenic || 3143969							1
ygaP	F	ygaP || L165* || 2791372							1
yfdC	G	yfdC || G176C || 2459305							1
yfdN	D	yfdN || D23Y || 2466294							1
yfdX	E	yfdX || S90R || 2487614							1
yfeW	D	yfeW || S9Y || 2541486							1
yffP	F	yffP || intergenic || 2,556,740:1							1
yffS	G	yffS || L259F || 2558656							1
yfgG	D	yfgG || intergenic || 2623044							1
yfgI	F	yfgI || A76T || 2623910							1
yfjL	D	yfjL || intergenic || 2758842							1
yfjM	F	yfjM || L72F || 2758920							1
yfjT	F	yfjT || R104S || 2764816							1
ygaQ	F	ygaQ || pseudogene || 2780088							1
yecT	E	yecT || C109* || 1956555							1
ygaY	G	ygaY || pseudogene || 2802481							1
ygbK	F	ygbK || A234E || 2856394							1
ygcP	D	ygcP || V73F || 2887771							1
ygdR	G	ygdR || A58S || 2964801							1
ygeF	G	ygeF || intergenic || 2984626							1
ygeG	E	ygeG || D107Y || 2984945							1
ygeH	D	ygeH || F7Y || 2985472							1
ygeK	F	ygeK || intergenic || 2988657							1
ygeQ	F	ygeQ || intergenic || 2992282							1
ygeV	F	ygeV || R433L || 2997848							1
ygfF	F	ygfF || A4E || 3039250							1
yfcV	G	yfcV || intergenic || 2449673							1
yfcO	F	yfcO || K2I || 2443524							1
yfcC	D	yfcC || L381* || 2411701							1
yfbR	E	yfbR || Q195L || 2402924							1
yedS	G	yedS || intergenic || 2029066							1
yedV	F	yedV || L304F || 2030722							1
yeeE	D	yeeE || intergenic || 2079063							1
yeeL	D	yeeL || intergenic || 2047039							1
yeeO	E	yeeO || S494* || 2051691							1
yeeP	D	yeeP || pseudogene || 2064466							1
yegE	D	yegE || S652R || 2138702							1
yehB	D	yehB || D250Y || 2183642							1
yehC	E	yehC || M204I || 2184513							1
yehU	G	yehU || N5Y || 2208111							1
yehY	D	yehY || R383C || 2210890	yehY || D125Y || 2211664						1
yeiB	D	yeiB || T63S || 2236260							1
yeiP	F	yeiP || intergenic || 2259539							1
yejA	E	yejA || D135Y || 2266245							1
yejF	D	yejF || N380K || 2270918							1
yejG	G	yejG || R87S || 2271458							1
yejH	F	yejH || D77Y || 2274339							1
yejO	F	yejO || pseudogene || 2280096							1
yfaE	F	yfaE || E18* || 2342044							1
yfaL	F	yfaL || L913Q || 2334911	yfaL || intergenic || 2337940						1
yfaS	E	yfaS || pseudogene || 2327593							1
yfbL	G	yfbL || intergenic || 2380356							1
yfbN	F	yfbN || intergenic || 2381934							1
rplA	E	rplA || D225Y || 4169479							1
racC	F	racC || G57S || 1411852							1
rnpB	F	rnpB || noncoding || 3263897							1
fetA	G	fetA || F28I || 511456							1
eutH	E	eutH || G255C || 2560704							1
eutL	D	eutL || D206Y || 2549144							1
evgS	D	evgS || E117* || 2478201	evgS || intergenic || 2481488						1
exuR	D	exuR || F233L || 3240709							1
fabG	D	fabG || intergenic || 1146960							1
fadI	E	fadI || D252Y || 2453195	fadI || E47* || 2453810						1
fdnI	G	fdnI || intergenic || 1546250							1
feaR	G	feaR || R258S || 1440769							1
fecA	G	fecA || P412Q || 4505260							1
actP	E	actP || R124L || 4274460							1
fepE	F	fepE || K88T || 613972							1
ffh	D	ffh || Q367L || 2740055							1
epmB	D	epmB || D61Y || 4365294							1
fhuE	D	fhuE || D365Y || 1155915							1
fhuF	E	fhuF || intergenic || 4595484							1
fimA	D	fimA || intergenic || 4533538							1
fimB	F	fimB || D58E || 4530947							1
fklB	G	fklB || R143S || 4419178							1
flgD	G	flgD || A28S || 1127391							1
flgF	D	flgF || D239Y || 1129972							1
flgJ	D	flgJ || L162Q || 1133311							1
fliJ	D	fliJ || R65S || 2011619							1
fliN	F	fliN || G44C || 2014698							1
folE	E	folE || K121N || 2236769							1
eutE	E	eutE || D283Y || 2564264							1
envY	D	envY || E15* || 582322							1
frmR	D	frmR || intergenic || 375,468:1							1
dtpA	G	dtpA || Y177N || 1707554							1
dnaC	F	dnaC || C78S || 4590561							1
dnaK	D	dnaK || E600D || 13962							1
dnaN	D	dnaN || T4I || 3875671							1
dnaX	G	dnaX || R477S || 488976							1
dosC	F	dosC || intergenic || 1561758							1
dppC	F	dppC || A12T || 3698088							1
dps	G	dps || intergenic || 844517							1
dsbA	F	dsbA || intergenic || 4037494							1
dsbB	D	dsbB || R70L || 1228278							1
dsbG	D	dsbG || intergenic || 634078							1
dsrA	G	dsrA || intergenic || 2018932							1
dtpB	G	dtpB || L358Q || 3635294							1
envC	D	envC || R126S || 3780573							1
dusC	D	dusC || intergenic || 2224076							1
eco	E	eco || intergenic || 2298317							1
ecpA	E	ecpA || intergenic || 306425							1
ecpR	G	ecpR || intergenic || 307509							1
elbB	D	elbB || intergenic || 3343866							1
elfG	E	elfG || R142L || 997687							1
emrA	F	emrA || D54E || 2804947							1
emrE	E	emrE || intergenic || 564319							1
emrY	D	emrY || E467D || 2474255							1
entC	G	entC || D159Y || 620815							1
entS	F	entS || M46I || 617893							1
fre	D	fre || P55A || 4020049							1
fruK	E	fruK || D152Y || 2255391							1
dinG	E	dinG || S317* || 829475							1
hcaT	E	hcaT || Q351* || 2660155							1
gor	G	gor || H145L || 3640092							1
gpp	E	gpp || Q426K || 3956314	gpp || R80S || 3957352						1
gpsA	E	gpsA || S275R || 3776199							1
gsk	D	gsk || M210I || 496210							1
gspF	G	gspF || R4S || 3453185							1
gstB	D	gstB || D157Y || 875468							1
gtrS	D	gtrS || S275* || 2463433	gtrS || A369V || 2463715						1
guaD	D	guaD || S215Y || 3019768							1
gudX	E	gudX || D365Y || 2913013							1
gyrB	D	gyrB || N631K || 3871587							1
hcaR	G	hcaR || intergenic || 2662256							1
hcp	D	hcp || D460Y || 907893							1
gntK	D	gntK || intergenic || 3571015							1
hcr	E	hcr || F241L || 906884							1
hdeA	E	hdeA || intergenic || 3650256							1
hdeB	F	hdeB || E41K || 3649532							1
hdhA	F	hdhA || E26D || 1692220							1
hemA	F	hemA || S58R || 1259343							1
hemL	E	hemL || intergenic || 171580							1
hemN	F	hemN || G286C || 4046260							1
hemY	F	hemY || V16L || 3981197							1
hicB	D	hicB || N112Y || 1504098							1
hipA	E	hipA || Y267D || 1585635							1
hipB	G	hipB || intergenic || 1586903							1
gntX	D	gntX || R115S || 3538583							1
acrR	F	acrR || Q143* || 481643							1
frvX	F	frvX || L127R || 4083906							1
gfcC	G	gfcC || D172Y || 1043634							1
fryA	F	fryA || G612C || 2496131							1
fsr	G	fsr || S151Y || 499701							1
ftsA	F	ftsA || intergenic || 101739							1
ftsE	F	ftsE || K124N || 3595736							1
fucA	G	fucA || intergenic || 2927130							1
fumC	G	fumC || T42S || 1680722							1
gabP	F	gabP || F200L || 2788211							1
gabT	E	gabT || F26L || 2786171							1
gapC	G	gapC || pseudogene || 1484312	gapC || pseudogene || 1484916						1
garR	D	garR || A178E || 3265578							1
gatZ	G	gatZ || R389L || 2168635							1
glcE	E	glcE || D279Y || 3119047							1
gmhA	F	gmhA || E189D || 240596	gmhA || intergenic || 240677						1
glf	G	glf || K250T || 2101062							1
glgA	D	glgA || Y74N || 3561174							1
glgP	G	glgP || D508Y || 3558420							1
glmS	D	glmS || N99Y || 3906734							1
glmU	D	glmU || intergenic || 3908627							1
glnK	E	glnK || R103S || 468360							1
glpT	E	glpT || intergenic || 2346030							1
glrK	E	glrK || H378L || 2683325							1
gltI	G	gltI || intergenic || 683277							1
gltU	D	gltU || noncoding || 3936834							1
glyA	F	glyA || intergenic || 2679161							1
dmsA	G	dmsA || D450Y || 937762							1
dinD	D	dinD || N266K || 3811917							1
holD	F	holD || E129* || 4598004							1
bamB	F	bamB || D28N || 2631930							1
artI	E	artI || L9F || 898418							1
artM	G	artM || D186Y || 896435							1
artP	D	artP || intergenic || 899388							1
ascG	D	ascG || intergenic || 2832734							1
astC	D	astC || intergenic || 1826495							1
astD	D	astD || V64F || 1823802							1
atoB	F	atoB || E218* || 2320239							1
atoC	G	atoC || intergenic || 2316820							1
atoD	D	atoD || E194* || 2317505							1
atpD	G	atpD || P95Q || 3910452							1
azuC	E	azuC || intergenic || 1,981,521:1							1
bamC	F	bamC || A2V || 2592220							1
arnT	E	arnT || L93* || 2364664	arnT || P187Q || 2364946						1
barA	G	barA || D578Y || 2910147							1
bcp	E	bcp || intergenic || 2594475							1
bcsQ	G	bcsQ || pseudogene || 3689335							1
bdm	G	bdm || intergenic || 1550752							1
bglJ	G	bglJ || L131* || 4594368							1
bglX	F	bglX || M153I || 2215010							1
bioB	G	bioB || Q324L || 805770							1
bioD	F	bioD || M195I || 808310							1
bioH	E	bioH || D74Y || 3537984							1
bisC	D	bisC || L755Q || 3707491							1
blr	G	blr || E6* || 1698823							1
arpB	E	arpB || pseudogene || 1797381							1
arnC	E	arnC || L37* || 2360659							1
brnQ	F	brnQ || S367* || 416146							1
alsA	F	alsA || Y29N || 4300713							1
agaI	F	agaI || R190S || 3280196							1
agaR	E	agaR || intergenic || 3272037							1
agp	D	agp || D133Y || 1061437							1
aidB	F	aidB || L149* || 4404537							1
ais	G	ais || intergenic || 2359350							1
alaW	F	alaW || intergenic || 2511828							1
alkA	G	alkA || W218R || 2140370							1
allB	E	allB || D210Y || 535230							1
allS	E	allS || intergenic || 527809							1
alpA	G	alpA || intergenic || 2752305							1
alr	G	alr || T338K || 4256722							1
alsR	E	alsR || intergenic || 4,302,884:1							1
arnA	F	arnA || H64N || 2361707							1
amiA	D	amiA || L163R || 2546198							1
amiD	D	amiD || G28V || 900451							1
amn	G	amn || Y163S || 2049029							1
ampC	F	ampC || A343E || 4367734							1
amtB	D	amtB || E271* || 469232							1
ansP	E	ansP || A39S || 1520123							1
appA	G	appA || Q23L || 1036140							1
appY	D	appY || D186N || 579692							1
araF	D	araF || E43* || 1979483							1
argF	F	argF || E304* || 285107							1
argP	F	argP || R232S || 3053805							1
bluF	F	bluF || R29S || 1210847							1
btuB	D	btuB || R452L || 4154921							1
dhaR	D	dhaR || intergenic || 1248453							1
dapF	D	dapF || F123V || 3988488							1
cvpA	D	cvpA || intergenic || 2424448							1
cydB	D	cydB || A309V || 769423							1
cynR	D	cynR || Q29L || 354316							1
cynX	G	cynX || R13L || 355740							1
cyoA	G	cyoA || intergenic || 447301							1
cysJ	F	cysJ || Y498F || 2883765							1
cysK	E	cysK || intergenic || 2526890							1
dacA	D	dacA || D96Y || 659134							1
dacC	G	dacC || Y202F || 876787							1
dacD	D	dacD || intergenic || 2076118							1
dadX	G	dadX || intergenic || 1235594							1
dauA	F	dauA || intergenic || 1256352							1
cspI	E	cspI || intergenic || 1633006							1
dbpA	G	dbpA || P99Q || 1404063							1
dcp	D	dcp || intergenic || 1621733							1
dcuA	D	dcuA || A390E || 4355422							1
dcuB	G	dcuB || intergenic || 4338775							1
ddlB	G	ddlB || Q172P || 99234							1
ddpA	E	ddpA || N412Y || 1555505							1
ddpF	F	ddpF || C53S || 1552139							1
deoB	D	deoB || E42* || 4609543							1
dgcZ	G	dgcZ || D219Y || 1617453							1
dgkA	G	dgkA || K13N || 4246603							1
dhaL	G	dhaL || H189N || 1244649							1
cueO	D	cueO || S243* || 134297							1
csgD	F	csgD || intergenic || 1099232							1
btuD	D	btuD || D192Y || 1787242							1
cheA	G	cheA || R155S || 1969119							1
cadA	G	cadA || E361* || 4347354							1
caiT	E	caiT || intergenic || 42170							1
casA	E	casA || R312L || 2876563							1
casC	F	casC || D136Y || 2875096							1
cbdB	G	cbdB || D120N || 1035109							1
cbpA	G	cbpA || R79S || 1058997							1
cbrB	D	cbrB || I46V || 3891001							1
ccmC	G	ccmC || R231L || 2289108							1
chaA	F	chaA || Q318L || 1266353							1
chbG	D	chbG || S214R || 1810751							1
chbR	G	chbR || N228Y || 1813023							1
cheR	D	cheR || intergenic || 1963622							1
csgC	F	csgC || intergenic || 1100847							1
chpS	D	chpS || *84K || 4438513							1
chrR	G	chrR || F147L || 3888452							1
citG	F	citG || R231S || 642275							1
clpA	G	clpA || R446S || 920055							1
clpB	G	clpB || R356L || 2726466							1
clpP	D	clpP || intergenic || 452844							1
clsC	D	clsC || N435Y || 1103113							1
cmoA	F	cmoA || L15Q || 1947002							1
cmtB	G	cmtB || intergenic || 3072828							1
codB	F	codB || M359I || 351709							1
cpxP	F	cpxP || S161R || 4096228							1
hisJ	D	hisJ || S92* || 2419993							1
hscA	F	hscA || D161Y || 2651814							1
rnk	D	rnk || L122Q || 639059							1
pntB	E	pntB || Q286K || 1669762							1
pgpC	F	pgpC || S183R || 2691361							1
pgrR	E	pgrR || H273L || 1387065							1
pheS	E	pheS || intergenic || 1793224							1
pheU	D	pheU || intergenic || 4352529							1
phnJ	G	phnJ || R132C || 4309030							1
phoQ	G	phoQ || W65R || 1185040							1
pinH	E	pinH || intergenic || 2776843							1
pinQ	F	pinQ || F161L || 1628361							1
pitA	G	pitA || M253I || 3631760							1
pka	G	pka || intergenic || 2716034							1
pncA	G	pncA || R4S || 1846153							1
polB	D	polB || P700Q || 63682							1
pgaB	G	pgaB || F560L || 1083634							1
poxB	F	poxB || D348Y || 905464							1
ppc	G	ppc || D805Y || 4140614							1
pphA	F	pphA || intergenic || 1917282							1
ppiC	G	ppiC || R54S || 3953014							1
ppiD	D	ppiD || intergenic || 459325							1
pppA	D	pppA || D151Y || 3107261							1
acrD	G	acrD || M1008I || 2583977							1
pqiB	G	pqiB || H37N || 1008823							1
pqiC	E	pqiC || intergenic || 1010999							1
prc	E	prc || E38D || 1908960							1
priA	G	priA || H547N || 4115100							1
pgpB	E	pgpB || D211Y || 1334217							1
pfo	G	pfo || S444T || 1433712							1
prlC	G	prlC || E523D || 3636974							1
oweS	F	oweS || pseudogene || 2466710							1
nuoC	G	nuoC || E207G || 2396705							1
obgE	D	obgE || D375Y || 3323991							1
ogt	D	ogt || R47S || 1394355							1
ompF	D	ompF || intergenic || 982574							1
ompL	G	ompL || S11Y || 4057624							1
ompT	G	ompT || intergenic || 581252							1
omrA	G	omrA || noncoding || 2969529							1
opgG	G	opgG || Q85K || 1105043							1
oppD	F	oppD || A221S || 1299671							1
oppF	D	oppF || A69S || 1300225							1
otsA	D	otsA || F80L || 1974854							1
paaK	D	paaK || R119S || 1456736							1
pfkA	F	pfkA || D40Y || 4097597							1
pagP	D	pagP || intergenic || 652574							1
paoD	F	paoD || F284Y || 293587							1
pbpC	G	pbpC || D758Y || 2638413							1
pck	G	pck || T388S || 3527338							1
pdxY	G	pdxY || D213V || 1709509							1
peaD	F	peaD || pseudogene || 562121							1
pepA	G	pepA || Q94K || 4475489							1
pepN	G	pepN || E692* || 988151							1
pepP	D	pepP || V127E || 3047820							1
pepQ	F	pepQ || V132E || 4024915							1
pepT	F	pepT || E383* || 1182446							1
priC	G	priC || L38F || 486157							1
proA	D	proA || Q174L || 257734							1
nth	E	nth || intergenic || 1706734							1
rhsC	G	rhsC || E864* || 727628							1
recA	E	recA || G300A || 2816230							1
recB	F	recB || D899Y || 2946668	recB || L571F || 2947650						1
recC	D	recC || L313H || 2954850							1
recF	F	recF || D137Y || 3874173							1
recG	G	recG || intergenic || 3820718							1
recJ	D	recJ || L49Q || 3031320							1
recO	D	recO || A212E || 2695194							1
rfbA	D	rfbA || N170Y || 2103993							1
rffH	G	rffH || D108Y || 3967289							1
abgT	E	abgT || S192* || 1395456							1
rhmR	E	rhmR || T97S || 2355402							1
rhtB	F	rhtB || intergenic || 4002498							1
rcsF	D	rcsF || P116Q || 216136							1
rhtC	E	rhtC || E107* || 4001435							1
ribB	F	ribB || L5Q || 3177812							1
ribE	D	ribE || A141T || 430523							1
rihC	F	rihC || E83* || 27539							1
rimP	E	rimP || intergenic || 3311431							1
rlmA	F	rlmA || D84Y || 1901068							1
rlmL	G	rlmL || F37I || 1003408							1
rlmM	G	rlmM || A290E || 2933734	rlmM || L64F || 2934411						1
rlmN	F	rlmN || intergenic || 2637658							1
rnd	D	rnd || R231L || 1881557							1
rng	E	rng || V139F || 3390740							1
rdgC	D	rdgC || F255Y || 404712							1
rcsD	G	rcsD || D507Y || 2308485							1
proX	G	proX || L326Q || 2801467							1
queC	F	queC || P159Q || 460528							1
prpE	D	prpE || intergenic || 350348	prpE || intergenic || 350559						1
psiE	F	psiE || D104N || 4230562							1
psuG	E	psuG || R208S || 2251225							1
ptrA	D	ptrA || N605Y || 2950431							1
purF	E	purF || D480Y || 2422280							1
purH	G	purH || F419Y || 4196205							1
purL	F	purL || A738S || 2686691							1
purP	E	purP || R131L || 3889578							1
puuC	G	puuC || E149* || 1357444							1
acpP	F	acpP || E5D || 1147085							1
pyrB	E	pyrB || S211R || 4461582							1
queE	D	queE || S136* || 2898371							1
rcsC	D	rcsC || E458D || 2311982							1
queF	D	queF || A130E || 2919095							1
agaA	D	agaA || intergenic || 3275178							1
racR	G	racR || intergenic || 1414559							1
rbsB	F	rbsB || V131L || 3930028							1
rbsK	E	rbsK || V89E || 3930919							1
rbsR	G	rbsR || A248S || 3932328							1
rcdA	G	rcdA || H31L || 882970							1
rclA	E	rclA || D57Y || 315544							1
rclB	F	rclB || intergenic || 314306							1
rcnB	D	rcnB || intergenic || 2180790							1
rcnR	D	rcnR || intergenic || 2179279							1
nudE	E	nudE || intergenic || 3519708							1
nrdR	D	nrdR || D82Y || 428701							1
hslU	D	hslU || S407T || 4110457							1
leuS	G	leuS || intergenic || 670338							1
kdpD	F	kdpD || R12S || 719837							1
kduI	D	kduI || intergenic || 2977601							1
kilR	E	kilR || intergenic || 1412706							1
lacA	E	lacA || P169Q || 357066							1
lacI	F	lacI || L356Q || 360677							1
lacIq	E	lacIq || intergenic || 2728							1
lacZ	E	lacZ || pseudogene || 359419							1
lamB	G	lamB || L69F || 4238105							1
ldhA	D	ldhA || intergenic || 1437184							1
ldtE	E	ldtE || E235D || 1752278							1
leuO	G	leuO || intergenic || 81986							1
lexA	D	lexA || D110Y || 4247370							1
kdgK	E	kdgK || Y101D || 3673079							1
lfhA	D	lfhA || pseudogene || 245020	lfhA || pseudogene || 245058						1
lgt	E	lgt || V109F || 2959072							1
ligB	F	ligB || K423I || 3813263							1
livK	E	livK || intergenic || 3,591,243:1							1
livM	F	livM || R240S || 3588123							1
lldR	D	lldR || A107S || 3772732							1
lolD	E	lolD || R219L || 1172730							1
lolE	D	lolE || L314F || 1173717							1
lplT	F	lplT || N197Y || 2966633							1
lptD	E	lptD || L654Q || 55149							1
lptE	G	lptE || Q54K || 667483							1
kdgT	G	kdgT || M43I || 4091746							1
katG	D	katG || L571Q || 4125474							1
lspA	G	lspA || Q32L || 25301							1
ileS	D	ileS || L798Q || 24783							1
hybB	E	hybB || H387N || 3136365							1
hycA	G	hycA || intergenic || 2843887							1
hycC	D	hycC || W258L || 2841828							1
hycE	D	hycE || E169* || 2839326							1
hycG	G	hycG || A87S || 2837311							1
hycI	E	hycI || D15Y || 2836360							1
hyfF	D	hyfF || F407L || 2601496							1
hypF	D	hypF || R49L || 2830639							1
iap	D	iap || intergenic || 2871577							1
icd	D	icd || M234I || 1191280	icd || L375M || 1191701	icd || L375M || 1191703					1
iclR	D	iclR || intergenic || 4213578							1
insA	E	insA || intergenic || 275603							1
ispH	G	ispH || intergenic || 27260							1
insG	G	insG || Y13* || 4493210							1
insI1	E	insI1 || E15* || 1463657							1
insJ	F	insJ || L101Q || 3714341							1
insM	E	insM || pseudogene || 4498757							1
intA	D	intA || Y23D || 2749584							1
intF	D	intF || V299E || 291912							1
intQ	G	intQ || pseudogene || 1646185							1
intR	D	intR || C118* || 1407139							1
iraM	D	iraM || G15C || 1207417							1
ispB	D	ispB || intergenic || 3328119							1
ispG	D	ispG || D253Y || 2634407	ispG || K249N || 2634417						1
lpxL	G	lpxL || intergenic || 1112197							1
lsrA	D	lsrA || L271Q || 1596558							1
nrdF	F	nrdF || S107* || 2797180							1
nagB	D	nagB || intergenic || 699,161:1							1
mnmG	G	mnmG || I559L || 3917319							1
mocA	D	mocA || L157R || 3008988							1
modA	D	modA || Y252* || 791300							1
motB	G	motB || R63L || 1970325							1
mrp	E	mrp || T34S || 2187548							1
mscK	G	mscK || S904* || 484702	mscK || L941Q || 484813						1
mscM	E	mscM || P654Q || 4377227							1
msrA	E	msrA || intergenic || 4432180							1
murA	F	murA || F197V || 3329265							1
murG	E	murG || H283N || 96977							1
nadR	E	nadR || K320* || 4618089							1
nanA	G	nanA || intergenic || 3366997							1
mltD	D	mltD || M176I || 229915							1
nanC	D	nanC || intergenic || 4529906							1
napA	D	napA || H438N || 2294921							1
napC	F	napC || E125D || 2291364							1
narJ	D	narJ || R150S || 1281042							1
narK	G	narK || G172C || 1273926							1
nfsA	G	nfsA || I216L || 887285							1
nikD	G	nikD || D200Y || 3610972							1
nnr	G	nnr || D355Y || 4384945							1
norR	G	norR || intergenic || 2825770							1
norV	G	norV || R376L || 2826961							1
nrdE	G	nrdE || R79S || 2794941	nrdE || L496I || 2796192						1
mnmE	F	mnmE || W414R || 3881427							1
mlaD	D	mlaD || N172Y || 3331307							1
lsrB	D	lsrB || E315* || 1600250							1
mdtC	E	mdtC || D174Y || 2152386							1
lsrK	F	lsrK || L513Q || 1592929	lsrK || N380Y || 1593329						1
lysC	F	lysC || intergenic || 4223639							1
lysP	D	lysP || D446Y || 2240676							1
lyxK	G	lyxK || S329C || 3741428							1
malX	G	malX || D251Y || 1694362							1
manA	D	manA || F250L || 1683582							1
marA	D	marA || L22Q || 1613895							1
matP	D	matP || W13R || 1013977							1
mazE	E	mazE || intergenic || 2904733							1
mcrC	E	mcrC || Y13N || 4567739							1
mdtB	F	mdtB || I924M || 2151515							1
mdtE	G	mdtE || S174* || 3653112							1
mlaC	G	mlaC || intergenic || 3331265							1
mdtG	F	mdtG || L220R || 1110288							1
menF	D	menF || C322G || 2373159							1
menH	F	menH || R251H || 2370320							1
mepS	E	mepS || S186R || 2264013							1
metA	D	metA || intergenic || 4205240							1
metG	G	metG || intergenic || 2189909							1
metK	E	metK || intergenic || 3081573							1
mglA	E	mglA || D66Y || 2232573							1
mglC	E	mglC || *337L || 2230223							1
mgtL	D	mgtL || R12I || 4457282							1
mhpE	F	mhpE || intergenic || 370826							1
qorB	G	qorB || intergenic || 4423891							1
