# Supplementary material for: A synthetic methylotrophic Escherichia coli as a chassis for bioproduction from methanol
Source: Nat Catal. 2024 Apr 23;7(5):560–73. doi: 10.1038/s41929-024-01137-0 (PMC11136667; doi:10.1038/s41929-024-01137-0)
Supplement: Supplementary file 18 — Statistical source data. [file 41929_2024_1137_MOESM18_ESM.xlsx]

## Sheet: 3b-lac_std
CHROMATOGRAM
20231019_1693_TB_Lactate04_C18_SCFA_neg_lactate_std_216.raw
Data points: 2793
Time	Intensity
1.0018	0
1.00852	0
1.01076	0
1.01301	0
1.01525	0
1.0175	0
1.01975	0
1.02199	0
1.02424	0
1.02648	0
1.02873	0
1.03098	0
1.03322	0
1.03547	0
1.03771	0
1.03996	0
1.0422	0
1.04445	0
1.0467	0
1.04894	0
1.05119	0
1.05343	0
1.05568	0
1.05792	0
1.06017	0
1.06242	0
1.06466	0
1.06691	0
1.06915	0
1.0714	0
1.07364	0
1.07589	0
1.07814	0
1.08038	0
1.08263	0
1.08487	0
1.08712	0
1.09007	0
1.09232	0
1.09456	0
1.09681	0
1.09905	0
1.1013	0
1.10355	0
1.10579	0
1.10804	0
1.11028	0
1.11253	0
1.11478	0
1.11702	0
1.11927	0
1.12151	0
1.12376	0
1.126	0
1.12825	0
1.1305	0
1.13274	0
1.13499	0
1.13723	0
1.13948	0
1.14172	0
1.14397	0
1.14621	0
1.14846	0
1.15071	0
1.15295	0
1.1552	0
1.15744	0
1.15969	0
1.16194	0
1.16418	0
1.16643	0
1.16867	0
1.17092	0
1.17387	0
1.17612	0
1.17837	0
1.18061	0
1.18286	0
1.1851	0
1.18735	0
1.1896	0
1.19184	0
1.19409	0
1.19633	0
1.19858	0
1.20082	0
1.20307	0
1.20531	0
1.20756	0
1.20981	0
1.21205	0
1.2143	0
1.21654	0
1.21879	0
1.22103	0
1.22328	0
1.22553	0
1.22777	0
1.23002	0
1.23226	0
1.23451	0
1.23676	0
1.239	0
1.24125	0
1.24349	0
1.24574	0
1.24798	0
1.25023	0
1.25247	0
1.25472	0
1.2577	0
1.25994	0
1.26219	0
1.26443	0
1.26668	0
1.26893	0
1.27117	0
1.27342	0
1.27566	0
1.27791	0
1.28016	0
1.2824	0
1.28465	0
1.28689	0
1.28914	0
1.29138	0
1.29363	0
1.29587	0
1.29812	0
1.30037	0
1.30261	0
1.30486	0
1.3071	0
1.30935	0
1.31159	0
1.31384	0
1.31609	0
1.31833	0
1.32058	0
1.32282	0
1.32507	0
1.32732	0
1.32956	0
1.33181	0
1.33405	0
1.3363	0
1.33854	0
1.34151	0
1.34375	0
1.346	0
1.34825	0
1.35049	0
1.35274	0
1.35498	0
1.35723	0
1.35947	0
1.36172	0
1.36397	0
1.36621	0
1.36846	0
1.3707	0
1.37295	0
1.37519	0
1.37744	0
1.37969	0
1.38193	0
1.38418	0
1.38642	0
1.38867	0
1.39091	0
1.39316	0
1.39541	0
1.39765	0
1.3999	0
1.40214	0
1.40439	0
1.40663	0
1.40888	0
1.41113	0
1.41337	0
1.41562	0
1.41786	0
1.42011	0
1.42235	0
1.4246	0
1.42685	0
1.42909	0
1.43134	0
1.43358	0
1.43583	0
1.43807	0
1.44032	0
1.44256	0
1.44481	0
1.44706	0
1.4493	0
1.45155	0
1.45379	0
1.45604	0
1.45829	0
1.46053	0
1.46278	0
1.46502	0
1.46727	0
1.46951	0
1.47176	0
1.47401	0
1.47625	0
1.4785	0
1.48074	0
1.48299	0
1.48523	0
1.48748	0
1.48972	0
1.49197	0
1.49422	0
1.49646	0
1.49871	0
1.50095	0
1.5032	0
1.50618	0
1.50842	0
1.51067	0
1.51291	0
1.51516	0
1.51741	0
1.51965	0
1.5219	0
1.52414	0
1.52639	0
1.52863	0
1.53088	0
1.53313	0
1.53537	0
1.53762	0
1.53986	0
1.54211	0
1.54435	0
1.5466	0
1.54885	0
1.55109	0
1.55334	0
1.55558	0
1.55783	0
1.56007	0
1.56232	0
1.56457	0
1.56681	0
1.56906	0
1.5713	0
1.57355	0
1.57579	0
1.57804	0
1.58029	0
1.58253	0
1.58478	0
1.58702	0
1.58998	0
1.59223	0
1.59447	0
1.59672	0
1.59897	0
1.60121	0
1.60346	0
1.6057	0
1.60795	0
1.61019	0
1.61244	0
1.61469	0
1.61693	0
1.61918	0
1.62142	0
1.62367	0
1.62592	0
1.62816	0
1.63041	0
1.63265	0
1.6349	0
1.63714	0
1.63939	0
1.64163	0
1.64388	0
1.64613	0
1.64837	0
1.65062	0
1.65286	0
1.65511	0
1.65735	0
1.6596	0
1.66185	0
1.66409	0
1.66634	0
1.66858	0
1.67083	0
1.6738	0
1.67604	0
1.67829	0
1.68054	0
1.68278	0
1.68503	0
1.68727	0
1.68952	0
1.69176	0
1.69401	0
1.69626	0
1.6985	0
1.70075	0
1.70299	0
1.70524	0
1.70749	0
1.70973	0
1.71198	0
1.71422	0
1.71647	0
1.71871	0
1.72096	0
1.7232	0
1.72545	0
1.7277	0
1.72994	0
1.73219	0
1.73443	0
1.73668	0
1.73893	0
1.74117	0
1.74342	0
1.74566	0
1.74791	0
1.75015	0
1.7524	0
1.75465	0
1.75759	0
1.75983	0
1.76208	0
1.76432	0
1.76657	0
1.76881	0
1.77106	0
1.77331	0
1.77555	0
1.7778	0
1.78004	0
1.78229	0
1.78454	0
1.78678	0
1.78903	0
1.79127	0
1.79352	0
1.79576	0
1.79801	0
1.80026	0
1.8025	0
1.80475	0
1.80699	0
1.80924	0
1.81148	0
1.81373	0
1.81597	0
1.81822	0
1.82047	0
1.82271	0
1.82496	0
1.8272	0
1.82945	0
1.8317	0
1.83394	0
1.83619	0
1.83843	0
1.84136	0
1.84361	0
1.84586	0
1.8481	0
1.85035	0
1.85259	0
1.85484	0
1.85708	0
1.85933	0
1.86157	0
1.86382	0
1.86607	0
1.86831	0
1.87056	0
1.8728	0
1.87505	15704.1
1.87729	0
1.87954	0
1.88179	0
1.88403	0
1.88628	0
1.88852	0
1.89077	0
1.89302	0
1.89526	0
1.89751	13285.7
1.89975	21121.5
1.902	0
1.90424	0
1.90649	13720.5
1.90873	0
1.91098	0
1.91323	0
1.91547	0
1.91772	0
1.91996	0
1.92294	19609.5
1.92519	0
1.92744	0
1.92968	0
1.93193	18909.8
1.93417	0
1.93642	13891.2
1.93866	18799.9
1.94091	0
1.94315	11918.9
1.9454	14057.2
1.94765	22449.2
1.94989	21305.2
1.95214	13257.9
1.95438	17081.9
1.95663	28885.1
1.95888	33627.6
1.96112	0
1.96337	0
1.96561	0
1.96786	13040.9
1.9701	0
1.97235	0
1.9746	0
1.97684	0
1.97909	0
1.98133	0
1.98358	0
1.98582	0
1.98807	0
1.99032	0
1.99256	0
1.99481	0
1.99705	0
1.9993	0
2.00154	0
2.00379	0
2.00677	0
2.00901	0
2.01126	0
2.0135	25271
2.01575	61665.6
2.018	194002
2.02024	658314
2.02249	1.82369e+06
2.02473	4.23344e+06
2.02698	9369613
2.02923	17796346
2.03147	26702292
2.03372	44977724
2.03596	55901536
2.03821	75395336
2.04045	97060960
2.0427	113413432
2.04495	134732944
2.04719	159167024
2.04944	173557408
2.05168	193970112
2.05393	197335520
2.05617	194973296
2.05842	180521984
2.06066	181737152
2.06291	152553184
2.06516	124508784
2.0674	98143920
2.06965	74077416
2.07189	60185004
2.07414	45826036
2.07639	32629190
2.07863	22980156
2.08088	17391968
2.08312	11955219
2.08537	8509276
2.08761	6445889
2.08986	5352350
2.0921	3.56012e+06
2.09435	3109813
2.0966	2462158
2.09884	2128457
2.10109	1.69441e+06
2.10333	1.59389e+06
2.10558	1.29424e+06
2.10782	1145893
2.11007	972888
2.11232	930678
2.11456	812589
2.11681	798862
2.11905	662702
2.1213	699510
2.12355	644745
2.12579	499104
2.12804	512678
2.13028	465310
2.13253	391247
2.13477	393629
2.13702	403781
2.13926	372336
2.14151	360408
2.14376	307832
2.146	356182
2.14825	301506
2.15049	284383
2.15274	260036
2.15498	282741
2.15723	229148
2.15948	221370
2.16172	239374
2.16397	190676
2.16621	233093
2.16846	212379
2.17071	167745
2.1737	194823
2.17594	184673
2.17819	148294
2.18043	174463
2.18268	139137
2.18492	181111
2.18717	123172
2.18941	160325
2.19166	164515
2.19391	128055
2.19615	130997
2.1984	138993
2.20064	141766
2.20289	107697
2.20513	100814
2.20738	116752
2.20963	123104
2.21187	109661
2.21412	76250
2.21636	102773
2.21861	91809.6
2.22086	88693.2
2.2231	93578.1
2.22535	89567.1
2.22759	70520.5
2.22984	102290
2.23208	95196.5
2.23433	105227
2.23657	75862.2
2.23882	107071
2.24107	66379.4
2.24331	63396.3
2.24556	81072
2.2478	62250.9
2.25005	72733.1
2.25229	64432.4
2.25454	67113.5
2.25679	76647.3
2.25903	61038.6
2.26128	76042.2
2.26352	91987.2
2.26577	55972.7
2.26802	60855.1
2.27026	61297.2
2.27251	70964.1
2.27475	65025.2
2.277	62303.7
2.27924	72115.4
2.28149	66664.1
2.28373	66979
2.28598	52739.8
2.28823	67062.1
2.29047	83248.4
2.29272	79681.8
2.29496	55340.6
2.29721	47189.4
2.29945	68384.9
2.3017	57038.3
2.30395	34047.5
2.30619	68549
2.30844	54051.5
2.31068	71135.3
2.31293	59470.3
2.31518	56167.3
2.31742	57448.8
2.31967	65652.2
2.32191	50840
2.32416	54549.9
2.3264	39825.1
2.32865	38696.1
2.33089	57842.8
2.33314	46607.7
2.33539	49018.6
2.33763	47936.2
2.33988	58479.9
2.34212	37218.6
2.34437	30480.1
2.34661	60127.6
2.34886	58983.9
2.35111	59415.7
2.35335	57553.2
2.3556	60685.5
2.35784	40873.3
2.36009	71055.5
2.36233	62558.5
2.36458	53578
2.36683	40589
2.36907	68081.4
2.37132	53643.4
2.37356	40737.8
2.37581	46440.8
2.37805	48458.2
2.3803	42243.3
2.38255	46636.7
2.38479	53209.7
2.38704	43092.4
2.38928	51378.4
2.39153	53939.6
2.39377	40396.8
2.39602	26909.3
2.39827	34080.6
2.40051	35364.4
2.40276	40269.3
2.405	36717.2
2.40725	52935.5
2.40949	44361.4
2.41174	43158.9
2.41399	55588.4
2.41623	30767.7
2.41848	34315.3
2.42072	33080.1
2.42297	38818.8
2.42521	33299.2
2.42746	66599.9
2.42971	36284.8
2.43195	27508.5
2.4342	37936.9
2.43644	37696.3
2.43869	47060.5
2.44094	29942.5
2.44318	42820.6
2.44543	35878.7
2.44767	56022.1
2.44992	83542.6
2.45216	63319.1
2.45441	72740.7
2.45665	99183.8
2.4589	119733
2.46115	120988
2.46339	121590
2.46564	141659
2.46788	139084
2.47013	128905
2.47237	134453
2.47462	115818
2.47687	113364
2.47911	100288
2.48136	89223.2
2.4836	63468.9
2.48585	64084
2.4881	54327.8
2.49034	35787.6
2.49259	45078.4
2.49483	40059.7
2.49708	39059.1
2.49932	24989.9
2.50157	26251
2.50381	43341.4
2.50606	26356.1
2.50831	33212.7
2.51055	32770.5
2.5128	32696.4
2.51504	35326.7
2.51729	35097.8
2.51953	32910.6
2.52178	41066
2.52403	39964.9
2.52627	40603.2
2.52852	32305.9
2.53076	35440.4
2.53301	36451.5
2.53526	32582.2
2.5375	54706.2
2.53974	31119.1
2.54199	60367
2.54424	0
2.54648	56689
2.54873	25588
2.55097	27457.3
2.55322	26437.9
2.55547	41509.9
2.55771	31587.7
2.55996	35338.2
2.5622	52855.5
2.56445	20993.7
2.56669	23638.2
2.56894	28674.2
2.57119	37897
2.57343	20264.6
2.57568	0
2.57792	44739.5
2.58017	29257.2
2.58241	22010.6
2.58466	34423.6
2.5869	28285.8
2.58915	36772.3
2.5914	21783.9
2.59364	26153.9
2.59589	34146.7
2.59813	29512.2
2.60038	34894.3
2.60263	15974.2
2.60487	29185.3
2.60712	28278.9
2.60936	22294.6
2.61161	41591.1
2.61385	36436.5
2.6161	33620.1
2.61835	15009
2.62059	30445
2.62284	17613.9
2.62508	23425.5
2.62733	26913.6
2.62957	23593.4
2.63182	28989.8
2.63406	47578.1
2.63631	34667.1
2.63856	27611.3
2.6408	22276.6
2.64305	28734.2
2.64529	22030.6
2.64754	15758.7
2.64979	20129.2
2.65203	0
2.65428	22922.7
2.65652	21982.7
2.65877	27037.2
2.66101	33266.3
2.66326	0
2.66551	32259.7
2.66775	24780.5
2.67	30312.4
2.67224	0
2.67449	29707.5
2.67673	28267.6
2.67898	0
2.68122	25737.1
2.68347	0
2.68572	17991.7
2.68796	19257.3
2.69021	30399.8
2.69245	15716.1
2.6947	26190.4
2.69695	25714.2
2.69919	24484.8
2.70144	27669.6
2.70368	0
2.70593	22498.8
2.70817	0
2.71042	0
2.71266	36424.8
2.71491	34273.9
2.71716	0
2.7194	18579.2
2.72165	0
2.72389	0
2.72614	17550.2
2.72839	23377.6
2.73063	35720.3
2.73288	17980.2
2.73512	19596.5
2.73737	21832.8
2.73961	0
2.74186	24412.4
2.74411	21311.7
2.74635	19217.9
2.7486	38399.5
2.75084	0
2.75309	21419.4
2.756	24550
2.75824	0
2.76049	0
2.76273	27732.1
2.76498	0
2.76722	30784.8
2.76947	0
2.77171	0
2.77396	0
2.77621	0
2.77845	24265.3
2.7807	36095.3
2.78294	0
2.78519	0
2.78743	33288.2
2.78968	0
2.79193	0
2.79417	0
2.79642	0
2.79866	21592.3
2.80091	0
2.80316	0
2.8054	0
2.80765	0
2.80989	0
2.81214	0
2.81438	18714
2.81663	0
2.81887	0
2.82112	0
2.82337	19991
2.82561	22146.3
2.82786	0
2.8301	0
2.83235	0
2.83459	0
2.83684	0
2.83909	0
2.84133	22195.6
2.84358	22917.4
2.84582	0
2.84807	24398.7
2.85032	0
2.85256	0
2.85481	0
2.85705	0
2.8593	0
2.86154	0
2.86379	0
2.86603	0
2.86828	0
2.87053	0
2.87277	0
2.87502	0
2.87726	0
2.87951	0
2.88176	0
2.884	0
2.88625	0
2.88849	26345.5
2.89074	31432.3
2.89298	0
2.89523	0
2.89747	37906.8
2.89972	0
2.90197	0
2.90421	0
2.90646	0
2.9087	0
2.91095	0
2.91319	0
2.91544	0
2.91769	0
2.91993	0
2.92282	0
2.92507	0
2.92731	0
2.92956	24265.4
2.9318	0
2.93405	0
2.93629	0
2.93854	0
2.94079	0
2.94303	34264.4
2.94528	25130.1
2.94752	0
2.94977	0
2.95201	0
2.95426	0
2.95651	0
2.95875	0
2.961	0
2.96324	0
2.96549	0
2.96773	0
2.96998	0
2.97223	0
2.97447	0
2.97672	0
2.97896	0
2.98121	0
2.98345	0
2.9857	0
2.98795	0
2.99019	0
2.99244	0
2.99468	0
2.99693	0
2.99918	0
3.00142	0
3.00367	0
3.00654	0
3.00879	0
3.01103	0
3.01328	0
3.01552	0
3.01777	0
3.02001	0
3.02226	0
3.02451	0
3.02675	0
3.029	0
3.03124	0
3.03349	0
3.03574	0
3.03798	34346.8
3.04023	0
3.04247	0
3.04472	0
3.04696	0
3.04921	0
3.05146	0
3.0537	0
3.05595	0
3.05819	0
3.06044	0
3.06268	0
3.06493	0
3.06717	0
3.06942	0
3.07167	0
3.07391	0
3.07616	0
3.0784	0
3.08065	0
3.0829	0
3.08514	0
3.08739	0
3.08963	0
3.09188	0
3.09412	0
3.09637	0
3.09861	0
3.10086	24216.4
3.10311	0
3.10535	0
3.1076	0
3.10984	0
3.11209	0
3.11433	0
3.11658	0
3.11883	29247.3
3.12107	0
3.12332	0
3.12556	0
3.12781	0
3.13006	0
3.1323	0
3.13455	0
3.13679	0
3.13904	35127.7
3.14128	0
3.14353	0
3.14577	0
3.14802	0
3.15027	0
3.15251	0
3.15476	0
3.157	0
3.15925	0
3.16149	0
3.16374	0
3.16599	0
3.16823	0
3.17048	0
3.17333	0
3.17557	0
3.17782	0
3.18006	0
3.18231	0
3.18455	0
3.1868	0
3.18904	0
3.19129	0
3.19354	0
3.19578	0
3.19803	0
3.20027	0
3.20252	0
3.20477	0
3.20701	0
3.20926	0
3.2115	0
3.21375	0
3.21599	0
3.21824	0
3.22049	0
3.22273	0
3.22498	0
3.22722	0
3.22947	0
3.23171	0
3.23396	0
3.2362	0
3.23845	0
3.2407	0
3.24294	0
3.24519	0
3.24743	0
3.24968	0
3.25193	0
3.25417	0
3.25705	0
3.2593	0
3.26154	0
3.26379	0
3.26604	0
3.26828	0
3.27053	0
3.27277	0
3.27502	31522.6
3.27726	0
3.27951	0
3.28176	0
3.284	0
3.28625	0
3.28849	0
3.29074	0
3.29299	0
3.29523	0
3.29748	0
3.29972	0
3.30197	0
3.30421	0
3.30646	0
3.3087	0
3.31095	0
3.3132	0
3.31544	0
3.31769	0
3.31993	0
3.32218	0
3.32442	0
3.32667	0
3.32892	0
3.33116	0
3.33341	0
3.33565	0
3.3379	0
3.34077	0
3.34302	0
3.34526	0
3.34751	29307.9
3.34975	0
3.352	0
3.35425	0
3.35649	0
3.35874	0
3.36098	0
3.36323	25857.5
3.36547	0
3.36772	0
3.36997	0
3.37221	0
3.37446	0
3.3767	0
3.37895	0
3.3812	0
3.38344	0
3.38568	0
3.38793	0
3.39018	0
3.39242	0
3.39467	0
3.39691	0
3.39916	0
3.40141	0
3.40365	0
3.4059	0
3.40814	0
3.41039	0
3.41263	0
3.41488	0
3.41713	0
3.41937	0
3.42162	0
3.4245	0
3.42675	0
3.42899	0
3.43124	0
3.43348	0
3.43573	0
3.43798	0
3.44022	0
3.44247	0
3.44471	0
3.44696	0
3.44921	0
3.45145	26307.6
3.4537	0
3.45594	0
3.45819	0
3.46043	0
3.46268	0
3.46492	0
3.46717	25350.1
3.46942	0
3.47166	0
3.47391	0
3.47615	0
3.4784	0
3.48064	0
3.48289	0
3.48514	0
3.48738	0
3.48963	0
3.49187	0
3.49412	0
3.49637	0
3.49861	0
3.50086	0
3.5031	0
3.50599	0
3.50823	0
3.51048	0
3.51272	0
3.51497	0
3.51722	0
3.51946	0
3.52171	0
3.52395	0
3.5262	0
3.52844	0
3.53069	0
3.53293	0
3.53518	0
3.53743	0
3.53967	0
3.54192	0
3.54416	0
3.54641	0
3.54865	0
3.5509	0
3.55315	0
3.55539	0
3.55764	0
3.55988	0
3.56213	0
3.56438	0
3.56662	0
3.56887	0
3.57111	0
3.57336	0
3.5756	0
3.57785	0
3.58009	0
3.58234	0
3.58459	0
3.58683	0
3.5897	0
3.59195	0
3.59419	0
3.59644	0
3.59869	0
3.60093	0
3.60318	0
3.60542	0
3.60767	0
3.60991	0
3.61216	24273.9
3.61441	0
3.61665	0
3.6189	0
3.62114	0
3.62339	0
3.62563	0
3.62788	0
3.63013	0
3.63237	0
3.63462	0
3.63686	0
3.63911	0
3.64135	0
3.6436	0
3.64585	0
3.64809	0
3.65034	0
3.65258	0
3.65483	0
3.65707	0
3.65932	0
3.66157	0
3.66381	0
3.66606	0
3.6683	0
3.67055	0
3.67342	0
3.67566	0
3.67791	0
3.68016	0
3.6824	0
3.68465	0
3.68689	0
3.68914	0
3.69138	0
3.69363	0
3.69588	0
3.69812	0
3.70037	0
3.70261	0
3.70486	0
3.7071	0
3.70935	0
3.7116	0
3.71384	0
3.71609	0
3.71833	0
3.72058	0
3.72282	0
3.72507	0
3.72732	0
3.72956	0
3.73181	0
3.73405	0
3.7363	0
3.73855	23091.1
3.74079	0
3.74304	0
3.74528	0
3.74753	0
3.74977	0
3.75202	0
3.75426	0
3.75713	0
3.75938	0
3.76162	0
3.76387	0
3.76611	0
3.76836	0
3.7706	0
3.77285	0
3.77509	0
3.77734	0
3.77959	0
3.78183	0
3.78408	0
3.78632	0
3.78857	0
3.79082	0
3.79306	0
3.79531	0
3.79755	0
3.7998	0
3.80204	0
3.80429	0
3.80654	0
3.80878	0
3.81103	0
3.81327	0
3.81552	0
3.81776	0
3.82001	0
3.82226	0
3.8245	0
3.82675	0
3.82899	0
3.83124	0
3.83348	0
3.83573	0
3.83798	0
3.84085	0
3.8431	0
3.84534	0
3.84759	0
3.84983	0
3.85208	0
3.85433	0
3.85657	0
3.85882	0
3.86106	0
3.86331	0
3.86555	0
3.8678	0
3.87005	0
3.87229	0
3.87454	0
3.87678	0
3.87903	0
3.88128	0
3.88352	0
3.88577	0
3.88801	0
3.89026	0
3.8925	0
3.89475	0
3.89699	0
3.89924	0
3.90149	0
3.90373	0
3.90598	0
3.90822	0
3.91047	0
3.91271	0
3.91496	0
3.91721	0
3.91945	0
3.9217	0
3.92394	0
3.92619	0
3.92844	0
3.93068	0
3.93293	0
3.93517	0
3.93742	0
3.93966	0
3.94191	0
3.94415	0
3.9464	0
3.94865	0
3.95089	0
3.95314	0
3.95538	0
3.95763	0
3.95987	0
3.96212	0
3.96437	0
3.96661	0
3.96886	0
3.9711	0
3.97335	0
3.9756	0
3.97784	0
3.98009	0
3.98233	0
3.98458	0
3.98682	0
3.98907	0
3.99131	0
3.99356	0
3.99581	0
3.99805	0
4.0003	0
4.00254	0
4.00479	0
4.00765	0
4.00989	0
4.01214	0
4.01438	0
4.01663	0
4.01887	0
4.02112	0
4.02336	0
4.02561	0
4.02786	0
4.0301	0
4.03235	0
4.03459	0
4.03684	0
4.03908	0
4.04133	0
4.04358	0
4.04582	0
4.04807	0
4.05031	0
4.05256	0
4.05481	0
4.05705	0
4.0593	0
4.06154	0
4.06379	0
4.06603	0
4.06828	0
4.07052	0
4.07277	0
4.07502	0
4.07726	0
4.07951	0
4.08175	0
4.084	0
4.08624	0
4.08849	0
4.09134	0
4.09359	0
4.09583	0
4.09808	0
4.10032	0
4.10257	0
4.10482	0
4.10706	0
4.10931	0
4.11155	0
4.1138	0
4.11604	0
4.11829	0
4.12054	0
4.12278	0
4.12503	0
4.12727	0
4.12952	0
4.13176	0
4.13401	0
4.13626	0
4.1385	0
4.14075	0
4.14299	0
4.14524	0
4.14748	0
4.14973	0
4.15198	0
4.15422	0
4.15647	0
4.15871	0
4.16096	0
4.1632	0
4.16545	0
4.16769	0
4.16994	0
4.17219	0
4.17443	0
4.17668	0
4.17892	0
4.18117	0
4.18342	0
4.18566	0
4.18791	0
4.19015	0
4.1924	0
4.19464	0
4.19689	0
4.19914	0
4.20138	0
4.20363	0
4.20587	0
4.20812	0
4.21036	0
4.21261	0
4.21485	0
4.2171	0
4.21935	0
4.22159	0
4.22384	0
4.22608	0
4.22833	0
4.23058	0
4.23282	0
4.23507	0
4.23731	0
4.23956	0
4.2418	0
4.24405	0
4.2463	0
4.24854	0
4.25079	0
4.25303	0
4.25587	0
4.25812	0
4.26037	0
4.26261	0
4.26486	0
4.2671	0
4.26935	0
4.27159	0
4.27384	0
4.27609	0
4.27833	0
4.28058	0
4.28282	0
4.28507	0
4.28731	0
4.28956	0
4.29181	0
4.29405	0
4.2963	0
4.29854	0
4.30079	0
4.30304	0
4.30528	0
4.30753	0
4.30977	0
4.31202	0
4.31426	0
4.31651	0
4.31875	0
4.321	0
4.32325	0
4.32549	0
4.32774	0
4.32998	0
4.33223	0
4.33447	0
4.33672	0
4.33897	0
4.34121	0
4.34346	0
4.3457	0
4.34795	0
4.3502	0
4.35244	0
4.35469	0
4.35693	0
4.35918	0
4.36142	0
4.36367	0
4.36591	0
4.36816	0
4.37041	0
4.37265	0
4.3749	0
4.37714	0
4.37939	0
4.38163	0
4.38388	0
4.38613	0
4.38837	0
4.39062	0
4.39286	0
4.39511	0
4.39736	0
4.3996	0
4.40184	0
4.40409	0
4.40634	0
4.40858	0
4.41083	0
4.41307	0
4.41532	0
4.41757	0
4.41981	0
4.42206	0
4.4243	0
4.42655	0
4.42879	0
4.43104	0
4.43329	0
4.43553	0
4.43778	0
4.44002	0
4.44227	0
4.44451	0
4.44676	0
4.449	0
4.45125	0
4.4535	0
4.45574	0
4.45799	0
4.46023	0
4.46248	0
4.46473	0
4.46697	0
4.46922	0
4.47146	0
4.47371	0
4.47595	0
4.4782	0
4.48045	0
4.48269	0
4.48494	0
4.48718	0
4.48943	0
4.49167	0
4.49392	0
4.49617	0
4.49841	0
4.50066	0
4.5029	0
4.50515	0
4.50739	0
4.50964	0
4.51189	0
4.51413	0
4.51638	0
4.51862	0
4.52087	0
4.52311	0
4.52536	0
4.52761	0
4.52985	0
4.5321	0
4.53434	0
4.53659	0
4.53883	0
4.54108	0
4.54333	0
4.54557	0
4.54782	0
4.55006	0
4.55231	0
4.55455	0
4.5568	0
4.55905	0
4.56129	0
4.56354	0
4.56578	0
4.56803	0
4.57027	0
4.57252	0
4.57477	0
4.57701	0
4.57926	0
4.5815	0
4.58375	0
4.58599	0
4.58824	0
4.59049	0
4.59273	0
4.59498	0
4.59722	0
4.59947	0
4.60171	0
4.60396	0
4.60621	0
4.60845	0
4.6107	0
4.61294	0
4.61519	0
4.61743	0
4.61968	0
4.62192	0
4.62417	0
4.62642	0
4.62866	0
4.63091	0
4.63315	0
4.6354	0
4.63765	0
4.63989	0
4.64214	0
4.64438	0
4.64663	0
4.64887	0
4.65112	0
4.65337	0
4.65561	0
4.65786	0
4.6601	0
4.66235	0
4.66459	0
4.66684	0
4.66908	0
4.67133	0
4.67358	0
4.67582	0
4.67807	0
4.68031	0
4.68256	0
4.68481	0
4.68705	0
4.6893	0
4.69154	0
4.69379	0
4.69603	0
4.69828	0
4.70053	0
4.70277	0
4.70502	0
4.70726	0
4.70951	0
4.71175	0
4.714	0
4.71624	0
4.71849	0
4.72074	0
4.72298	0
4.72523	0
4.72747	0
4.72972	0
4.73197	0
4.73421	0
4.73646	0
4.7387	0
4.74095	0
4.74319	0
4.74544	0
4.74769	0
4.74993	0
4.75218	0
4.75442	0
4.75667	0
4.75891	0
4.76116	0
4.7634	0
4.76565	0
4.7679	0
4.77014	0
4.77239	0
4.77463	0
4.77688	0
4.77913	0
4.78137	0
4.78362	0
4.78586	0
4.78811	0
4.79035	0
4.7926	0
4.79484	0
4.79709	0
4.79934	0
4.80158	0
4.80383	0
4.80607	0
4.80832	0
4.81057	0
4.81281	0
4.81506	0
4.8173	0
4.81955	0
4.82179	0
4.82404	0
4.82629	0
4.82853	0
4.83078	0
4.83302	0
4.83527	0
4.83751	0
4.83976	0
4.842	0
4.84425	0
4.8465	0
4.84874	0
4.85099	0
4.85323	0
4.85548	0
4.85773	0
4.85997	0
4.86222	0
4.86446	0
4.86671	0
4.86895	0
4.8712	0
4.87345	0
4.87569	0
4.87794	0
4.88018	0
4.88243	0
4.88467	0
4.88692	0
4.88916	0
4.89141	0
4.89366	0
4.8959	0
4.89815	0
4.90039	0
4.90264	0
4.90489	0
4.90713	0
4.90938	0
4.91162	0
4.91387	0
4.91611	0
4.91836	0
4.9206	0
4.92285	0
4.9251	0
4.92734	0
4.92959	0
4.93183	0
4.93408	0
4.93632	0
4.93857	0
4.94082	0
4.94306	0
4.94531	0
4.94755	0
4.9498	0
4.95205	0
4.95429	0
4.95654	0
4.95878	0
4.96103	0
4.96327	0
4.96552	0
4.96776	0
4.97001	0
4.97226	64526.9
4.9745	0
4.97675	0
4.97899	0
4.98124	0
4.98348	0
4.98573	0
4.98798	0
4.99022	0
4.99247	0
4.99471	0
4.99696	0
4.99921	0
5.00145	0
5.0037	0
5.00594	0
5.00819	0
5.01043	0
5.01268	0
5.01492	0
5.01717	0
5.01942	0
5.02166	0
5.02391	0
5.02615	0
5.0284	0
5.03064	0
5.03289	68126.8
5.03514	0
5.03738	0
5.03963	0
5.04187	0
5.04412	0
5.04637	0
5.04861	0
5.05086	0
5.0531	0
5.05535	0
5.05759	0
5.05984	0
5.06208	0
5.06433	0
5.06658	0
5.06882	0
5.07107	0
5.07331	0
5.07556	0
5.0778	0
5.08005	0
5.0823	0
5.08454	0
5.08679	0
5.08903	0
5.09128	0
5.09352	0
5.09577	0
5.09802	0
5.10026	0
5.10251	0
5.10475	0
5.107	0
5.10924	0
5.11149	0
5.11374	0
5.11598	0
5.11823	0
5.12047	0
5.12272	0
5.12497	0
5.12721	0
5.12946	0
5.1317	0
5.13395	0
5.13619	0
5.13844	0
5.14068	0
5.14293	0
5.14518	0
5.14742	0
5.14967	0
5.15191	0
5.15416	0
5.1564	0
5.15865	0
5.1609	0
5.16314	0
5.16539	0
5.16763	0
5.16988	0
5.1727	0
5.17494	0
5.17719	0
5.17944	0
5.18168	0
5.18393	155224
5.18617	0
5.18842	0
5.19066	0
5.19291	0
5.19515	0
5.1974	0
5.19965	0
5.20189	0
5.20414	0
5.20638	0
5.20863	0
5.21087	0
5.21312	0
5.21537	0
5.21761	0
5.21986	0
5.2221	0
5.22435	0
5.22659	0
5.22884	0
5.23109	534803
5.23333	0
5.23558	0
5.23782	0
5.24007	0
5.24231	0
5.24456	0
5.24681	0
5.24905	0
5.2513	0
5.25354	0
5.25579	0
5.25803	0
5.26028	0
5.26253	0
5.26477	0
5.26702	0
5.26926	0
5.27151	0
5.27375	0
5.276	0
5.27825	0
5.28049	0
5.28274	0
5.28498	0
5.28723	0
5.28947	0
5.29172	0
5.29397	0
5.29621	0
5.29846	0
5.3007	0
5.30295	0
5.3052	0
5.30744	0
5.30969	0
5.31193	0
5.31418	0
5.31642	0
5.31867	0
5.32091	0
5.32316	0
5.32541	0
5.32765	0
5.3299	0
5.33214	0
5.33439	0
5.33663	0
5.33944	0
5.34169	0
5.34393	0
5.34618	0
5.34842	0
5.35067	0
5.35292	0
5.35516	0
5.35741	0
5.35965	0
5.3619	0
5.36414	0
5.36639	0
5.36863	0
5.37088	0
5.37313	0
5.37537	0
5.37762	0
5.37986	0
5.38211	0
5.38435	0
5.3866	0
5.38885	0
5.39109	0
5.39334	0
5.39558	0
5.39783	0
5.40007	0
5.40232	0
5.40457	0
5.40681	0
5.40906	0
5.4113	0
5.41355	0
5.41579	0
5.41804	0
5.42029	0
5.42253	0
5.42478	0
5.42702	0
5.42927	0
5.43152	0
5.43376	0
5.43601	0
5.43825	0
5.4405	0
5.44274	0
5.44499	0
5.44723	0
5.44948	0
5.45173	0
5.45397	0
5.45622	0
5.45846	0
5.46071	0
5.46295	0
5.4652	0
5.46745	0
5.46969	0
5.47194	0
5.47418	0
5.47643	0
5.47868	0
5.48092	0
5.48316	0
5.48541	0
5.48766	0
5.4899	0
5.49215	0
5.49439	0
5.49664	0
5.49889	0
5.50113	0
5.50338	0
5.50562	0
[truncated: 797 more rows]

## Sheet: 3b-pl_lac
CHROMATOGRAM
20231019_1706_TB_Lactate04_C18_SCFA_neg_pTet_strongRBS_LDH_STREI_rep1_t3.raw
Data points: 2792
Time	Intensity
1.00177	0
1.0085	0
1.01074	0
1.01299	0
1.01523	0
1.01748	0
1.01972	0
1.02197	0
1.02422	0
1.02646	0
1.02871	0
1.03095	0
1.0332	0
1.03544	0
1.03769	0
1.03993	0
1.04218	0
1.04443	0
1.04667	0
1.04892	0
1.05116	0
1.05341	0
1.05566	0
1.0579	0
1.06015	0
1.06239	0
1.06464	12737.3
1.06688	0
1.06913	0
1.07138	0
1.07362	0
1.07587	0
1.07811	0
1.08036	0
1.0826	0
1.08485	0
1.08709	0
1.09006	0
1.09231	0
1.09455	0
1.0968	0
1.09904	0
1.10129	0
1.10353	0
1.10578	0
1.10803	0
1.11027	0
1.11252	0
1.11476	0
1.11701	0
1.11925	0
1.1215	0
1.12374	0
1.12599	0
1.12824	0
1.13048	0
1.13273	0
1.13497	0
1.13722	0
1.13947	0
1.14171	0
1.14396	0
1.1462	0
1.14845	0
1.15069	0
1.15294	0
1.15519	0
1.15743	0
1.15968	0
1.16192	0
1.16417	0
1.16641	0
1.16866	0
1.1709	0
1.1739	0
1.17615	0
1.17839	0
1.18064	0
1.18289	0
1.18513	0
1.18738	0
1.18962	0
1.19187	0
1.19411	0
1.19636	0
1.19861	0
1.20085	0
1.2031	0
1.20534	0
1.20759	0
1.20984	0
1.21208	0
1.21433	0
1.21657	0
1.21882	0
1.22106	0
1.22331	0
1.22555	0
1.2278	0
1.23005	0
1.23229	0
1.23454	0
1.23678	0
1.23903	0
1.24127	0
1.24352	0
1.24577	0
1.24801	0
1.25026	0
1.2525	0
1.25475	0
1.25771	0
1.25996	0
1.26221	0
1.26445	0
1.2667	0
1.26894	0
1.27119	0
1.27343	0
1.27568	0
1.27792	0
1.28017	0
1.28242	0
1.28466	0
1.28691	0
1.28915	0
1.2914	0
1.29365	0
1.29589	0
1.29814	0
1.30038	0
1.30263	0
1.30487	0
1.30712	0
1.30936	0
1.31161	0
1.31386	0
1.3161	0
1.31835	0
1.32059	0
1.32284	0
1.32508	0
1.32733	0
1.32958	0
1.33182	0
1.33407	0
1.33631	0
1.33931	0
1.34155	0
1.3438	0
1.34604	0
1.34829	0
1.35054	0
1.35278	0
1.35503	0
1.35727	0
1.35952	0
1.36176	0
1.36401	0
1.36626	0
1.3685	0
1.37075	0
1.37299	0
1.37524	0
1.37748	0
1.37973	0
1.38198	0
1.38422	0
1.38647	0
1.38871	0
1.39096	0
1.39321	0
1.39545	0
1.3977	0
1.39994	0
1.40219	0
1.40443	0
1.40668	0
1.40892	0
1.41117	0
1.41342	0
1.41566	0
1.41791	0
1.42015	0
1.42314	0
1.42538	0
1.42763	0
1.42987	0
1.43212	0
1.43437	0
1.43661	0
1.43886	0
1.4411	0
1.44335	0
1.44559	0
1.44784	0
1.45009	0
1.45233	0
1.45458	0
1.45682	0
1.45907	0
1.46132	0
1.46356	0
1.4658	0
1.46805	0
1.4703	0
1.47254	0
1.47479	0
1.47703	0
1.47928	0
1.48153	0
1.48377	0
1.48602	0
1.48826	0
1.49051	0
1.49275	0
1.495	0
1.49725	0
1.49949	0
1.50174	0
1.50398	0
1.50695	0
1.5092	0
1.51144	0
1.51369	0
1.51593	0
1.51818	0
1.52043	0
1.52267	0
1.52492	0
1.52716	0
1.52941	0
1.53165	0
1.5339	0
1.53614	0
1.53839	0
1.54064	0
1.54288	0
1.54513	0
1.54737	0
1.54962	0
1.55186	0
1.55411	0
1.55636	0
1.5586	0
1.56085	0
1.56309	0
1.56534	0
1.56759	0
1.56983	0
1.57208	0
1.57432	0
1.57657	0
1.57881	0
1.58106	0
1.5833	0
1.58555	0
1.5878	0
1.59076	0
1.59301	0
1.59525	0
1.5975	0
1.59975	0
1.60199	0
1.60424	0
1.60648	0
1.60873	0
1.61097	0
1.61322	0
1.61547	0
1.61771	0
1.61996	0
1.6222	0
1.62445	0
1.62669	0
1.62894	0
1.63118	0
1.63343	0
1.63568	0
1.63792	0
1.64017	0
1.64241	0
1.64466	0
1.64691	0
1.64915	0
1.6514	0
1.65364	0
1.65589	0
1.65813	0
1.66038	0
1.66263	0
1.66487	0
1.66712	0
1.66936	0
1.67161	0
1.67457	0
1.67682	0
1.67906	0
1.68131	0
1.68355	0
1.6858	0
1.68804	0
1.69029	0
1.69253	0
1.69478	0
1.69703	0
1.69927	0
1.70152	0
1.70376	0
1.70601	0
1.70826	0
1.7105	0
1.71275	0
1.71499	0
1.71724	0
1.71948	0
1.72173	0
1.72397	0
1.72622	0
1.72847	0
1.73071	0
1.73296	0
1.7352	0
1.73745	0
1.73969	0
1.74194	0
1.74419	0
1.74643	0
1.74868	0
1.75092	0
1.75317	0
1.75612	0
1.75836	0
1.76061	0
1.76285	0
1.7651	0
1.76734	0
1.76959	0
1.77184	0
1.77408	0
1.77633	0
1.77857	0
1.78082	0
1.78307	0
1.78531	0
1.78756	0
1.7898	0
1.79205	0
1.79429	0
1.79654	0
1.79879	0
1.80103	0
1.80328	0
1.80552	0
1.80777	0
1.81001	0
1.81226	0
1.8145	0
1.81675	0
1.819	0
1.82124	0
1.82349	0
1.82573	0
1.82798	0
1.83023	0
1.83247	0
1.83472	0
1.83696	0
1.83994	0
1.84218	0
1.84443	0
1.84668	0
1.84892	0
1.85117	0
1.85341	0
1.85566	0
1.8579	0
1.86015	0
1.86239	14363.5
1.86464	0
1.86689	13922.6
1.86913	13629.6
1.87138	0
1.87362	0
1.87587	21776.3
1.87811	17756.2
1.88036	0
1.88261	20132.6
1.88485	13567.9
1.8871	16486.1
1.88934	19969.4
1.89159	0
1.89384	22418
1.89608	0
1.89833	18355.7
1.90057	0
1.90282	0
1.90506	0
1.90731	15489.9
1.90955	0
1.9118	18408.8
1.91405	0
1.91629	0
1.91854	18687.5
1.92078	0
1.92369	0
1.92594	0
1.92818	0
1.93043	24495.6
1.93267	0
1.93492	0
1.93717	0
1.93941	22479.2
1.94166	0
1.9439	18368.5
1.94615	0
1.9484	27871.4
1.95064	22777.7
1.95289	19161.1
1.95513	21481.5
1.95738	0
1.95962	20846.6
1.96187	0
1.96411	0
1.96636	0
1.96861	0
1.97085	0
1.9731	0
1.97534	0
1.97759	0
1.97983	0
1.98208	0
1.98433	0
1.98657	0
1.98882	0
1.99106	0
1.99331	0
1.99556	0
1.9978	0
2.00005	0
2.00229	0
2.00454	0
2.00742	0
2.00967	0
2.01191	0
2.01416	64068.1
2.01641	238030
2.01865	726051
2.0209	1.7274e+06
2.02314	4.7418e+06
2.02539	9915072
2.02763	22501374
2.02988	34746948
2.03213	52329084
2.03437	71589264
2.03662	103679016
2.03886	124485312
2.04111	145231008
2.04335	169112224
2.0456	215337824
2.04784	234720688
2.05009	260929040
2.05234	283275200
2.05458	285081056
2.05683	276059424
2.05907	265091968
2.06132	221416512
2.06357	208137712
2.06581	182205552
2.06806	147084864
2.0703	109817256
2.07255	85359864
2.07479	64610728
2.07704	51633620
2.07929	34674928
2.08153	25229604
2.08378	19750550
2.08602	14581571
2.08827	10738651
2.09116	7.27882e+06
2.0934	5426609
2.09565	4419947
2.0979	3578466
2.10014	3020836
2.10239	2.63105e+06
2.10463	2.17432e+06
2.10688	2.06886e+06
2.10913	1.74499e+06
2.11137	1.53551e+06
2.11362	1.47001e+06
2.11586	1.37424e+06
2.11811	1.16757e+06
2.12035	964339
2.1226	1.0109e+06
2.12485	876674
2.12709	906824
2.12934	716575
2.13158	694946
2.13383	754601
2.13607	655604
2.13832	550908
2.14056	541151
2.14281	562017
2.14506	518652
2.1473	463185
2.14955	382845
2.15179	350029
2.15404	395904
2.15629	385754
2.15853	351660
2.16078	364661
2.16302	405321
2.16527	296156
2.16751	307013
2.16976	307166
2.17272	292637
2.17497	318884
2.17722	239527
2.17946	230458
2.18171	242739
2.18395	258718
2.1862	227239
2.18845	254920
2.19069	260364
2.19294	237624
2.19518	206521
2.19743	202731
2.19967	207233
2.20192	182589
2.20417	189206
2.20641	144081
2.20866	183658
2.2109	175170
2.21315	166406
2.21539	149906
2.21764	162584
2.21989	150439
2.22213	137235
2.22438	126882
2.22662	146448
2.22887	138572
2.23111	164043
2.23336	144328
2.23561	155301
2.23785	154668
2.2401	130886
2.24234	119559
2.24459	128849
2.24683	105528
2.24908	126235
2.25133	141472
2.25357	127938
2.25582	116658
2.25806	122222
2.26031	109520
2.26255	115379
2.2648	145752
2.26705	99694.4
2.26929	103887
2.27154	89608
2.27378	118155
2.27603	117095
2.27827	113672
2.28052	110501
2.28277	101667
2.28501	109508
2.28726	98342.1
2.2895	125117
2.29175	111851
2.29399	103369
2.29624	129890
2.29849	111530
2.30073	116074
2.30298	105531
2.30522	79894.7
2.30747	87938.2
2.30971	101610
2.31196	106754
2.31421	81792.8
2.31645	84526
2.3187	122943
2.32094	97254.4
2.32319	108216
2.32543	88237.6
2.32768	90519.6
2.32993	73399.2
2.33217	83531.2
2.33442	83928.3
2.33666	78779
2.33963	77644.1
2.34187	82580.5
2.34412	59479.4
2.34636	88340.8
2.34861	52484.2
2.35086	96978.1
2.3531	84471.8
2.35535	84393.8
2.35759	94474.5
2.35984	92420.8
2.36208	91648
2.36433	103908
2.36658	140105
2.36882	138587
2.37107	134339
2.37331	160123
2.37556	155222
2.3778	131688
2.38005	132358
2.38229	149469
2.38454	131450
2.38679	176266
2.38903	130356
2.39128	136040
2.39352	117118
2.39577	108129
2.39802	114081
2.40026	101089
2.40251	94823.2
2.40475	85349.2
2.407	103822
2.40924	88508
2.41149	97918.7
2.41374	111670
2.41598	117170
2.41823	83307.6
2.42047	90997.3
2.42272	87382.6
2.42496	73676.2
2.42721	66576.4
2.42945	79964.8
2.4317	47891.1
2.43395	61093.2
2.43619	48463.8
2.43844	66960.8
2.44068	51928.5
2.44293	68207.7
2.44518	46984.3
2.44742	77198.4
2.44967	79236.8
2.45191	65054.2
2.45416	86365
2.4564	95922.6
2.45865	113371
2.4609	103203
2.46314	140017
2.46539	165066
2.46763	147646
2.46988	159986
2.47212	211760
2.47437	188827
2.47661	206494
2.47886	219886
2.48111	179014
2.48335	152012
2.4856	142032
2.48784	110895
2.49009	109342
2.49234	92300.1
2.49458	65430.2
2.49683	68598.5
2.49907	72082.6
2.50132	55412.3
2.50356	66259.7
2.50581	78538.2
2.50805	41847.1
2.5103	52308.7
2.51255	67823.5
2.51479	49812.4
2.51704	44509.7
2.51928	36313.4
2.52153	52796.3
2.52377	59752.3
2.52602	64608.3
2.52827	51967.1
2.53051	33749.1
2.53276	54861.9
2.535	53777.8
2.53725	36323.3
2.5395	58357.7
2.54174	37801.8
2.54399	47747.5
2.54623	50523.8
2.54848	61592.9
2.55072	57599.1
2.55297	74212.2
2.55521	66810.4
2.55746	50223.9
2.55971	39664.7
2.56195	52068
2.5642	50728.1
2.56644	46172
2.56869	35212.6
2.57093	64744.4
2.57318	58890.9
2.57543	50274.1
2.57767	79749
2.57992	48280.9
2.58216	39691.9
2.58441	48974.8
2.58666	42081.7
2.5889	48399.4
2.59115	49197.2
2.59339	58068.3
2.59564	52936.2
2.59788	52784
2.60013	47731.2
2.60237	42304.5
2.60462	49658.2
2.60687	52532.9
2.60911	48561.4
2.61136	39241
2.6136	33847.2
2.61585	36274.1
2.61809	50739.7
2.62034	45996.1
2.62259	54677.1
2.62483	48675.3
2.62708	47940.3
2.62932	36108.2
2.63157	41559.5
2.63382	43474.8
2.63606	33152.7
2.63831	43173.8
2.64055	50621.1
2.6428	36944.7
2.64504	37550.4
2.64729	39777.1
2.64953	39973.9
2.65178	52468.6
2.65403	43169.4
2.65627	41036
2.65852	37024
2.66076	26041.3
2.66301	32718.4
2.66526	55803.7
2.6675	49792.7
2.66975	24126.1
2.67199	46082.4
2.67424	35940.8
2.67648	31462.6
2.67873	32191.6
2.68097	45246.2
2.68322	26430.9
2.68547	34871
2.68771	43646.7
2.68996	29094.4
2.6922	20115.7
2.69445	43926.9
2.69669	32774.4
2.69894	25757.7
2.70119	28258.4
2.70343	30297.2
2.70568	31919.8
2.70792	44174.4
2.71017	26209.2
2.71242	22358.8
2.71466	22231.6
2.71691	31431.7
2.71915	39027.6
2.7214	28356.1
2.72364	32043.7
2.72589	18406.6
2.72813	31305.1
2.73038	37248.5
2.73263	24312.1
2.73487	36751.5
2.73712	22576.6
2.73936	30208.4
2.74161	40953
2.74385	23493.1
2.7461	18718.1
2.74835	24343.1
2.75059	0
2.75284	30051
2.75508	28849.1
2.75733	47395.4
2.75958	32867.5
2.76182	22950.1
2.76407	26560
2.76631	28251.3
2.76856	36053.4
2.7708	28759.4
2.77305	32416.9
2.77529	30700.9
2.77754	22708.6
2.77979	34389.2
2.78203	39443.6
2.78428	39342.2
2.78652	35219.9
2.78877	23024
2.79101	37925.7
2.79326	18194.8
2.79551	0
2.79775	38347.9
2.8	36959.3
2.80224	33467.6
2.80449	40673.1
2.80673	39336.8
2.80898	0
2.81122	32019
2.81347	32535.4
2.81572	0
2.81796	0
2.82021	30457.9
2.82245	19405.2
2.8247	32498.7
2.82695	32627.7
2.82919	0
2.83144	29231.2
2.83368	22874.3
2.83593	33390.3
2.83817	28966.2
2.84042	41847.8
2.84267	24663.1
2.84491	0
2.84716	28855.9
2.8494	44454.6
2.85165	29447.6
2.85389	35619.4
2.85614	38932.2
2.85839	33772
2.86063	0
2.86288	0
2.86512	0
2.86737	0
2.86961	33225.8
2.87186	0
2.87411	0
2.87635	0
2.8786	0
2.88084	51620.1
2.88309	29041.7
2.88533	32845.4
2.88758	0
2.88983	29557.4
2.89207	34798.2
2.89432	40249.1
2.89656	0
2.89881	0
2.90105	31737.8
2.9033	0
2.90555	0
2.90779	19244.5
2.91004	0
2.91228	20217.7
2.91453	24759.8
2.91677	37606.4
2.91902	0
2.92127	25701.9
2.92417	29169.1
2.92641	0
2.92866	26054.9
2.93091	26241.9
2.93315	25644.8
2.93539	0
2.93764	25812
2.93989	32760.4
2.94213	27406.1
2.94438	0
2.94662	29548.5
2.94887	0
2.95112	0
2.95336	24552.1
2.95561	0
2.95785	20395.7
2.9601	0
2.96234	23935.5
2.96459	0
2.96684	0
2.96908	0
2.97133	23980
2.97357	0
2.97582	39664.5
2.97806	0
2.98031	25258.7
2.98256	30042.8
2.9848	0
2.98705	0
2.98929	0
2.99154	22041.2
2.99378	0
2.99603	21730.7
2.99828	30411
3.00052	29002.1
3.00277	29280.8
3.00501	21539.2
3.00791	27905.1
3.01015	0
3.0124	21055.1
3.01464	38518.8
3.01689	25343.2
3.01914	0
3.02138	0
3.02363	0
3.02587	0
3.02812	0
3.03037	0
3.03261	0
3.03486	0
3.0371	0
3.03935	0
3.04159	0
3.04384	0
3.04609	20069.6
3.04833	0
3.05058	0
3.05282	0
3.05507	0
3.05731	0
3.05956	0
3.0618	0
3.06405	0
3.0663	28791.2
3.06854	0
3.07079	0
3.07303	0
3.07528	21836
3.07753	30675.3
3.07977	0
3.08202	0
3.08426	0
3.08651	0
3.08941	19192.1
3.09166	29782.6
3.0939	0
3.09615	0
3.09839	24417.5
3.10064	0
3.10288	0
3.10513	0
3.10738	0
3.10962	0
3.11187	0
3.11411	0
3.11636	0
3.1186	0
3.12085	0
3.1231	29514.3
3.12534	0
3.12759	0
3.12983	0
3.13208	28119.7
3.13432	0
3.13657	0
3.13882	0
3.14106	32791.1
3.14331	0
3.14555	0
3.1478	0
3.15004	30163
3.15229	0
3.15454	0
3.15678	0
3.15903	0
3.16127	35847.9
3.16352	0
3.16576	0
3.16801	0
3.17026	0
3.17309	0
3.17533	0
3.17758	0
3.17982	0
3.18207	0
3.18431	0
3.18656	0
3.18881	0
3.19105	0
3.1933	0
3.19554	0
3.19779	0
3.20003	0
3.20228	26390.3
3.20453	0
3.20677	0
3.20902	0
3.21126	31073.7
3.21351	0
3.21576	0
3.218	0
3.22025	27109.4
3.22249	0
3.22474	0
3.22698	0
3.22923	0
3.23147	0
3.23372	0
3.23597	0
3.23821	0
3.24046	0
3.2427	0
3.24495	0
3.24719	0
3.24944	0
3.25169	0
3.25393	29464.1
3.25618	0
3.25842	0
3.26067	0
3.26292	0
3.26516	0
3.26741	0
3.26965	0
3.2719	26885.4
3.27414	0
3.27639	0
3.27863	0
3.28088	0
3.28313	0
3.28537	0
3.28762	0
3.28986	0
3.29211	0
3.29435	0
3.2966	24468.6
3.29885	0
3.30109	0
3.30334	0
3.30558	32568.6
3.30783	0
3.31008	30025.4
3.31232	0
3.31457	0
3.31681	0
3.31906	0
3.3213	0
3.32355	0
3.32579	0
3.32804	0
3.33029	20551.8
3.33253	19504.5
3.33478	0
3.33702	0
3.33993	0
3.34217	0
3.34442	0
3.34666	0
3.34891	0
3.35116	0
3.3534	0
3.35565	0
3.35789	0
3.36014	0
3.36239	0
3.36463	0
3.36688	0
3.36912	0
3.37137	0
3.37361	0
3.37586	0
3.3781	27428.6
3.38035	0
3.3826	0
3.38484	0
3.38709	0
3.38933	0
3.39158	0
3.39383	0
3.39607	0
3.39832	0
3.40056	0
3.40281	0
3.40505	0
3.4073	0
3.40955	0
3.41179	0
3.41404	0
3.41628	0
3.41853	0
3.42077	0
3.42367	0
3.42592	0
3.42816	27440
3.43041	0
3.43266	0
3.4349	0
3.43715	0
3.43939	0
3.44164	0
3.44389	0
3.44613	0
3.44838	0
3.45062	0
3.45287	0
3.45511	0
3.45736	0
3.45961	0
3.46185	0
3.4641	0
3.46634	0
3.46859	0
3.47083	0
3.47308	0
3.47532	0
3.47757	0
3.47982	0
3.48206	0
3.48431	0
3.48655	23028.9
3.4888	0
3.49105	0
3.49329	0
3.49554	0
3.49778	24836.7
3.50003	0
3.50227	0
3.50452	0
3.5074	0
3.50965	0
3.51189	0
3.51414	0
3.51638	0
3.51863	0
3.52088	0
3.52312	24259.9
3.52537	0
3.52761	0
3.52986	0
3.53211	0
3.53435	0
3.5366	27576.1
3.53884	0
3.54109	0
3.54333	0
3.54558	0
3.54782	0
3.55007	0
3.55232	0
3.55456	0
3.55681	0
3.55905	0
3.5613	0
3.56354	0
3.56579	0
3.56804	0
3.57028	0
3.57253	0
3.57477	0
3.57702	0
3.57927	0
3.58151	0
3.58376	0
3.586	0
3.58825	0
3.59113	24926.8
3.59338	0
3.59562	0
3.59787	0
3.60012	0
3.60236	0
3.60461	0
3.60685	0
3.6091	0
3.61134	0
3.61359	24862.3
3.61583	0
3.61808	0
3.62033	0
3.62257	0
3.62482	0
3.62706	0
3.62931	0
3.63155	0
3.6338	0
3.63605	0
3.63829	0
3.64054	0
3.64278	0
3.64503	0
3.64728	0
3.64952	0
3.65177	0
3.65401	0
3.65626	0
3.6585	0
3.66075	0
3.66299	0
3.66524	0
3.66749	0
3.66973	0
3.67261	0
3.67485	0
3.6771	0
3.67934	0
3.68159	0
3.68384	0
3.68608	0
3.68833	0
3.69057	0
3.69282	0
3.69506	0
3.69731	0
3.69956	0
3.7018	0
3.70405	0
3.70629	0
3.70854	0
3.71079	0
3.71303	0
3.71528	0
3.71752	0
3.71977	0
3.72201	0
3.72426	0
3.7265	0
3.72875	0
3.731	0
3.73324	0
3.73549	0
3.73773	0
3.73998	0
3.74222	0
3.74447	0
3.74672	0
3.74896	0
3.75121	0
3.75345	0
3.75632	0
3.75857	0
3.76081	0
3.76306	0
3.7653	0
3.76755	0
3.7698	0
3.77204	0
3.77429	0
3.77653	0
3.77878	0
3.78102	0
3.78327	0
3.78552	0
3.78776	0
3.79001	0
3.79225	0
3.7945	0
3.79675	0
3.79899	0
3.80124	0
3.80348	0
3.80573	0
3.80797	0
3.81022	0
3.81246	0
3.81471	0
3.81696	0
3.8192	0
3.82145	0
3.82369	0
3.82594	0
3.82818	0
3.83043	0
3.83268	0
3.83492	0
3.83717	0
3.84003	0
3.84228	0
3.84452	0
3.84677	0
3.84902	0
3.85126	0
3.85351	0
3.85575	0
3.858	0
3.86024	0
3.86249	0
3.86474	0
3.86698	0
3.86923	0
3.87147	0
3.87372	0
3.87597	0
3.87821	0
3.88046	0
3.8827	0
3.88495	0
3.88719	0
3.88944	0
3.89168	0
3.89393	0
3.89618	0
3.89842	29521
3.90067	0
3.90291	0
3.90516	0
3.9074	0
3.90965	0
3.9119	0
3.91414	0
3.91639	0
3.91863	0
3.92088	0
3.92374	0
3.92598	0
3.92823	0
3.93047	0
3.93272	0
3.93497	0
3.93721	0
3.93946	0
3.9417	0
3.94395	0
3.94619	0
3.94844	0
3.95069	0
3.95293	0
3.95518	0
3.95742	0
3.95967	0
3.96192	0
3.96416	0
3.96641	0
3.96865	0
3.9709	0
3.97314	0
3.97539	0
3.97763	0
3.97988	0
3.98213	0
3.98437	0
3.98662	0
3.98886	0
3.99111	0
3.99335	0
3.9956	0
3.99785	0
4.00009	0
4.00234	0
4.00458	0
4.00744	0
4.00969	0
4.01193	0
4.01418	0
4.01642	0
4.01867	0
4.02091	0
4.02316	0
4.02541	0
4.02765	0
4.0299	0
4.03214	0
4.03439	0
4.03664	0
4.03888	0
4.04113	0
4.04337	0
4.04562	0
4.04786	0
4.05011	0
4.05235	0
4.0546	0
4.05685	0
4.05909	0
4.06134	0
4.06358	0
4.06583	0
4.06807	0
4.07032	0
4.07257	0
4.07481	0
4.07706	0
4.0793	0
4.08155	0
4.0838	0
4.08604	0
4.08829	0
4.09053	0
4.09278	0
4.09502	0
4.09727	0
4.09951	0
4.10176	0
4.10401	0
4.10625	0
4.1085	0
4.11074	0
4.11299	0
4.11523	0
4.11748	0
4.11973	0
4.12197	0
4.12422	0
4.12646	0
4.12871	0
4.13096	0
4.1332	30763.4
4.13545	0
4.13769	0
4.13994	0
4.14218	0
4.14443	0
4.14667	0
4.14892	0
4.15117	0
4.15341	0
4.15566	0
4.1579	0
4.16015	0
4.1624	0
4.16464	0
4.16689	0
4.16913	0
4.17138	0
4.17423	0
4.17647	0
4.17872	0
4.18096	0
4.18321	0
4.18545	0
4.1877	0
4.18994	0
4.19219	0
4.19444	0
4.19668	0
4.19893	0
4.20117	0
4.20342	0
4.20567	0
4.20791	0
4.21016	0
4.2124	0
4.21465	0
4.21689	0
4.21914	0
4.22139	0
4.22363	0
4.22588	0
4.22812	0
4.23037	0
4.23261	0
4.23486	0
4.2371	0
4.23935	0
4.2416	0
4.24384	0
4.24609	0
4.24833	0
4.25058	0
4.25283	0
4.25507	0
4.25732	0
4.25956	0
4.26181	0
4.26405	0
4.2663	0
4.26855	0
4.27079	0
4.27304	0
4.27528	0
4.27753	0
4.27977	0
4.28202	0
4.28427	0
4.28651	0
4.28876	0
4.291	0
4.29325	0
4.29549	0
4.29774	0
4.29999	0
4.30223	0
4.30448	0
4.30672	0
4.30897	0
4.31121	0
4.31346	0
4.3157	0
4.31795	0
4.3202	0
4.32244	0
4.32469	0
4.32693	0
4.32918	0
4.33143	0
4.33367	0
4.33592	0
4.33816	0
4.34041	0
4.34265	0
4.3449	0
4.34715	0
4.34939	0
4.35164	0
4.35388	0
4.35613	0
4.35837	0
4.36062	0
4.36286	0
4.36511	0
4.36736	0
4.3696	0
4.37185	0
4.37409	0
4.37634	0
4.37859	0
4.38083	0
4.38308	0
4.38532	0
4.38757	0
4.38981	0
4.39206	0
4.39431	0
4.39655	0
4.3988	0
4.40104	0
4.40329	0
4.40553	0
4.40778	0
4.41002	0
4.41227	0
4.41452	0
4.41676	0
4.41901	0
4.42125	0
4.4235	0
4.42575	0
4.42799	0
4.43024	0
4.43248	0
4.43473	0
4.43697	0
4.43922	0
4.44146	0
4.44371	0
4.44596	0
4.4482	0
4.45045	0
4.45269	0
4.45494	0
4.45718	0
4.45943	0
4.46168	0
4.46392	0
4.46617	0
4.46841	0
4.47066	0
4.47291	0
4.47515	0
4.4774	0
4.47964	0
4.48189	0
4.48413	0
4.48638	0
4.48862	0
4.49087	0
4.49312	0
4.49536	0
4.49761	0
4.49985	0
4.5021	0
4.50434	0
4.50659	0
4.50884	0
4.51108	0
4.51333	0
4.51557	0
4.51782	0
4.52007	0
4.52231	0
4.52456	0
4.5268	0
4.52905	0
4.53129	0
4.53354	0
4.53578	0
4.53803	0
4.54028	0
4.54252	0
4.54477	0
4.54701	0
4.54926	0
4.5515	0
4.55375	0
4.556	0
4.55824	0
4.56049	0
4.56273	0
4.56498	0
4.56723	0
4.56947	0
4.57172	0
4.57396	0
4.57621	0
4.57845	0
4.5807	0
4.58294	0
4.58519	0
4.58744	0
4.58968	0
4.59193	0
4.59417	0
4.59642	0
4.59866	0
4.60091	0
4.60316	0
4.6054	0
4.60765	0
4.60989	0
4.61214	0
4.61438	0
4.61663	0
4.61888	0
4.62112	0
4.62337	0
4.62561	0
4.62786	0
4.6301	0
4.63235	0
4.6346	0
4.63684	0
4.63909	0
4.64133	0
4.64358	0
4.64583	0
4.64807	0
4.65032	0
4.65256	0
4.65481	0
4.65705	0
4.6593	0
4.66154	0
4.66379	0
4.66604	0
4.66828	0
4.67053	0
4.67277	0
4.67502	0
4.67726	0
4.67951	0
4.68176	0
4.684	0
4.68625	0
4.68849	0
4.69074	0
4.69299	0
4.69523	0
4.69748	0
4.69972	0
4.70197	0
4.70421	0
4.70646	0
4.7087	0
4.71095	0
4.7132	0
4.71544	0
4.71769	0
4.71993	0
4.72218	0
4.72442	0
4.72667	0
4.72892	0
4.73116	0
4.73341	0
4.73565	0
4.7379	0
4.74015	0
4.74239	0
4.74464	0
4.74688	0
4.74913	0
4.75137	0
4.75362	0
4.75586	0
4.75811	0
4.76036	0
4.7626	0
4.76485	0
4.76709	0
4.76934	0
4.77158	0
4.77383	0
4.77608	0
4.77832	0
4.78057	0
4.78281	0
4.78506	0
4.78731	0
4.78955	0
4.79179	0
4.79404	0
4.79629	0
4.79853	0
4.80078	0
4.80302	0
4.80527	0
4.80752	0
4.80976	0
4.81201	0
4.81425	0
4.8165	0
4.81874	0
4.82099	0
4.82324	0
4.82548	0
4.82773	0
4.82997	0
4.83222	0
4.83446	0
4.83671	0
4.83896	0
4.8412	0
4.84345	0
4.84569	0
4.84794	0
4.85018	0
4.85243	0
4.85468	0
4.85692	0
4.85917	0
4.86141	0
4.86366	0
4.8659	0
4.86815	0
4.8704	0
4.87264	0
4.87489	0
4.87713	0
4.87938	0
4.88162	0
4.88387	0
4.88612	0
4.88836	0
4.89061	0
4.89285	0
4.8951	0
4.89734	0
4.89959	0
4.90184	0
4.90408	0
4.90633	0
4.90857	0
4.91082	0
4.91306	0
4.91531	62732.6
4.91756	0
4.9198	0
4.92205	0
4.92429	0
4.92654	0
4.92878	0
4.93103	0
4.93328	0
4.93552	0
4.93777	0
4.94001	0
4.94226	0
4.9445	0
4.94675	0
4.949	0
4.95124	0
4.95349	0
4.95573	0
4.95798	0
4.96023	0
4.96247	0
4.96471	0
4.96696	0
4.96921	0
4.97145	0
4.9737	0
4.97594	0
4.97819	0
4.98044	0
4.98268	0
4.98493	0
4.98717	0
4.98942	0
4.99166	106464
4.99391	0
4.99616	0
4.9984	0
5.00065	0
5.00289	0
5.00514	0
5.00739	0
5.00963	0
5.01187	0
5.01412	0
5.01637	0
5.01861	0
5.02086	0
5.0231	0
5.02535	0
5.0276	0
5.02984	0
5.03209	0
5.03433	0
5.03658	0
5.03882	0
5.04107	0
5.04332	0
5.04556	0
5.04781	0
5.05005	0
5.0523	0
5.05454	0
5.05679	0
5.05903	0
5.06128	0
5.06353	0
5.06577	0
5.06802	0
5.07026	0
5.07251	0
5.07476	0
5.077	0
5.07925	0
5.08149	0
5.08374	0
5.08598	0
5.08823	0
5.09048	0
5.09272	0
5.09497	0
5.09721	0
5.09946	0
5.1017	248061
5.10395	0
5.10619	0
5.10844	0
5.11069	0
5.11293	0
5.11518	0
5.11742	0
5.11967	0
5.12192	0
5.12416	0
5.12641	0
5.12865	0
5.1309	0
5.13314	0
5.13539	0
5.13763	0
5.13988	0
5.14213	0
5.14437	0
5.14662	0
5.14886	0
5.15111	0
5.15336	0
5.1556	0
5.15785	0
5.16009	0
5.16234	0
5.16458	0
5.16683	0
5.16908	0
5.17132	0
5.17357	0
5.17581	0
5.17806	0
5.1803	0
5.18255	0
5.18479	0
5.18704	0
5.18929	0
5.19153	0
5.19378	0
5.19602	0
5.19827	0
5.20052	0
5.20276	0
5.20501	0
5.20725	0
5.2095	0
5.21174	0
5.21399	0
5.21624	0
5.21848	0
5.22073	0
5.22297	0
5.22522	0
5.22746	0
5.22971	0
5.23195	0
5.2342	0
5.23645	0
5.23869	0
5.24094	0
5.24318	0
5.24543	0
5.24768	0
5.24992	0
5.25217	79002.9
5.25441	0
5.25723	0
5.25947	0
5.26172	0
5.26396	0
5.26621	0
5.26845	0
5.2707	0
5.27294	0
5.27519	0
5.27744	0
5.27968	0
5.28193	0
5.28417	0
5.28642	0
5.28866	0
5.29091	0
5.29316	0
5.2954	0
5.29765	0
5.29989	0
5.30214	0
5.30439	0
5.30663	0
5.30888	0
5.31112	0
5.31337	0
5.31561	0
5.31786	0
5.3201	0
5.32235	0
5.3246	0
5.32684	0
5.32909	0
5.33133	0
5.33358	0
5.33582	0
5.33807	0
5.34032	0
5.34256	0
5.34481	0
5.34705	0
5.3493	0
5.35155	0
5.35379	0
5.35604	0
5.35828	0
5.36053	0
5.36277	0
5.36502	0
5.36726	0
5.36951	0
5.37176	0
5.374	0
5.37625	0
5.37849	0
5.38074	0
5.38298	0
5.38523	0
5.38748	0
5.38972	0
5.39197	0
5.39421	0
5.39646	0
5.39871	0
5.40095	0
5.4032	0
5.40544	0
5.40769	0
5.40993	0
5.41218	0
5.41442	0
5.41667	0
5.41892	0
5.42116	0
5.42398	0
5.42622	0
5.42847	0
5.43072	0
5.43296	0
5.43521	0
5.43745	0
5.4397	0
5.44194	0
5.44419	0
5.44644	0
5.44868	286783
5.45093	0
5.45317	0
5.45542	0
5.45767	0
5.45991	0
5.46216	0
5.4644	0
5.46665	0
5.46889	0
5.47114	0
5.47338	0
5.47563	0
5.47788	0
5.48012	0
5.48237	0
5.48461	0
5.48686	0
5.4891	0
5.49135	0
5.4936	0
5.49584	0
5.49809	0
5.50033	0
5.50258	0
5.50483	0
5.50764	0
[truncated: 796 more rows]

## Sheet: 3b-pl_empty
CHROMATOGRAM
20231019_1705_TB_Lactate04_C18_SCFA_neg_pTet_empty_rep1_t3.raw
Data points: 2790
Time	Intensity
1.00175	0
1.00847	0
1.01071	0
1.01296	0
1.01521	0
1.01745	0
1.0197	0
1.02194	0
1.02419	0
1.02643	0
1.02868	0
1.03093	0
1.03317	0
1.03542	0
1.03766	0
1.03991	0
1.04215	0
1.0444	0
1.04664	0
1.04889	0
1.05114	0
1.05338	0
1.05563	0
1.05787	0
1.06012	0
1.06237	0
1.06461	0
1.06686	0
1.0691	0
1.07135	0
1.07359	0
1.07584	0
1.07809	0
1.08033	0
1.08258	0
1.08482	0
1.08707	0
1.09005	0
1.0923	0
1.09455	0
1.09679	0
1.09904	0
1.10128	0
1.10353	0
1.10578	0
1.10802	0
1.11027	0
1.11251	0
1.11476	0
1.117	0
1.11925	0
1.12149	0
1.12374	0
1.12599	0
1.12823	0
1.13048	0
1.13272	0
1.13497	0
1.13721	0
1.13946	0
1.14171	0
1.14395	0
1.1462	0
1.14844	0
1.15069	0
1.15293	0
1.15518	0
1.15743	0
1.15967	0
1.16192	0
1.16416	0
1.16641	0
1.16865	0
1.1709	0
1.17388	0
1.17613	0
1.17837	0
1.18062	0
1.18286	0
1.18511	0
1.18735	0
1.1896	0
1.19185	0
1.19409	0
1.19634	0
1.19858	0
1.20083	0
1.20307	0
1.20532	0
1.20756	0
1.20981	0
1.21206	0
1.2143	0
1.21655	0
1.21879	0
1.22104	0
1.22329	0
1.22553	0
1.22778	0
1.23002	0
1.23227	0
1.23451	0
1.23676	0
1.23901	0
1.24125	0
1.2435	0
1.24574	0
1.24799	0
1.25023	0
1.25248	0
1.25472	0
1.25697	0
1.25922	0
1.26146	0
1.26371	0
1.26595	0
1.2682	0
1.27045	0
1.27269	0
1.27494	0
1.27718	0
1.27943	0
1.28167	0
1.28392	0
1.28616	0
1.28841	0
1.29066	0
1.2929	0
1.29515	0
1.29739	0
1.29964	0
1.30188	0
1.30413	0
1.30638	0
1.30862	0
1.31087	0
1.31311	0
1.31536	0
1.31761	0
1.31985	0
1.3221	0
1.32434	0
1.32659	0
1.32883	0
1.33108	0
1.33332	0
1.33557	0
1.33782	0
1.34079	0
1.34304	0
1.34529	0
1.34753	0
1.34978	0
1.35202	0
1.35427	0
1.35652	0
1.35876	0
1.36101	0
1.36325	0
1.3655	0
1.36774	0
1.36999	0
1.37224	0
1.37448	0
1.37673	0
1.37897	0
1.38122	0
1.38346	0
1.38571	0
1.38795	0
1.3902	0
1.39245	0
1.39469	0
1.39694	0
1.39918	0
1.40143	0
1.40368	0
1.40592	0
1.40817	0
1.41041	0
1.41266	0
1.4149	0
1.41715	0
1.41939	0
1.42164	0
1.42462	0
1.42686	0
1.42911	0
1.43135	0
1.4336	0
1.43584	0
1.43809	0
1.44034	0
1.44258	0
1.44483	0
1.44707	0
1.44932	0
1.45156	0
1.45381	0
1.45605	0
1.4583	0
1.46055	0
1.46279	0
1.46504	0
1.46728	0
1.46953	0
1.47178	0
1.47402	0
1.47627	0
1.47851	0
1.48076	0
1.483	0
1.48525	0
1.4875	0
1.48974	0
1.49199	0
1.49423	0
1.49648	0
1.49872	0
1.50097	0
1.50321	0
1.50617	0
1.50842	0
1.51066	0
1.51291	0
1.51515	0
1.5174	0
1.51965	0
1.52189	0
1.52414	0
1.52638	0
1.52863	0
1.53087	0
1.53312	0
1.53537	0
1.53761	0
1.53986	0
1.5421	0
1.54435	0
1.5466	0
1.54884	0
1.55109	0
1.55333	0
1.55558	0
1.55782	0
1.56007	0
1.56231	0
1.56456	0
1.56681	0
1.56905	0
1.5713	0
1.57354	0
1.57579	0
1.57803	0
1.58028	0
1.58253	0
1.58477	0
1.58702	0
1.58999	0
1.59223	0
1.59448	0
1.59673	0
1.59897	0
1.60122	0
1.60346	0
1.60571	0
1.60795	0
1.6102	0
1.61245	0
1.61469	0
1.61694	0
1.61918	0
1.62143	0
1.62367	0
1.62592	0
1.62817	0
1.63041	0
1.63266	0
1.6349	0
1.63715	0
1.63939	0
1.64164	0
1.64388	0
1.64613	0
1.64838	0
1.65062	0
1.65287	0
1.65511	0
1.65736	0
1.65961	0
1.66185	0
1.6641	0
1.66634	0
1.66859	0
1.67083	0
1.6738	0
1.67604	0
1.67829	0
1.68053	0
1.68278	0
1.68503	0
1.68727	0
1.68952	0
1.69176	0
1.69401	0
1.69625	0
1.6985	0
1.70074	0
1.70299	0
1.70524	0
1.70748	0
1.70973	0
1.71197	0
1.71422	0
1.71647	0
1.71871	0
1.72096	0
1.7232	0
1.72545	0
1.72769	0
1.72994	0
1.73218	0
1.73443	0
1.73668	0
1.73892	0
1.74117	0
1.74341	0
1.74566	0
1.7479	0
1.75015	0
1.7524	0
1.75464	0
1.75759	0
1.75984	0
1.76208	0
1.76433	0
1.76658	0
1.76882	0
1.77107	0
1.77331	0
1.77556	0
1.7778	0
1.78005	0
1.78229	0
1.78454	0
1.78679	0
1.78903	0
1.79128	0
1.79352	0
1.79577	0
1.79801	0
1.80026	0
1.80251	0
1.80475	0
1.807	0
1.80924	0
1.81149	0
1.81374	0
1.81598	0
1.81823	0
1.82047	0
1.82272	0
1.82496	0
1.82721	0
1.82945	0
1.8317	0
1.83395	14355.8
1.83619	0
1.83844	0
1.84139	16812.8
1.84363	30120.9
1.84588	17363.5
1.84812	16639.9
1.85037	36718.8
1.85261	15705.3
1.85486	27323.5
1.85711	25872.3
1.85935	28860.7
1.8616	23294.5
1.86384	23828.4
1.86609	20550.2
1.86834	14143.5
1.87058	18570
1.87283	21836.8
1.87507	26823.8
1.87732	29560
1.87956	19708.8
1.88181	19041.5
1.88406	27108.6
1.8863	14215.5
1.88855	0
1.89079	0
1.89304	18789.8
1.89528	0
1.89753	0
1.89977	22309
1.90202	0
1.90427	19401.9
1.90651	0
1.90876	23786.9
1.911	0
1.91325	0
1.9155	0
1.91774	0
1.91999	0
1.92289	0
1.92514	0
1.92738	0
1.92963	0
1.93188	0
1.93412	0
1.93637	0
1.93861	0
1.94086	0
1.9431	0
1.94535	0
1.94759	0
1.94984	0
1.95209	0
1.95433	0
1.95658	0
1.95882	0
1.96107	0
1.96332	0
1.96556	0
1.96781	0
1.97005	0
1.9723	0
1.97454	0
1.97679	0
1.97904	0
1.98128	0
1.98353	0
1.98577	0
1.98802	0
1.99026	0
1.99251	0
1.99476	0
1.997	0
1.99925	0
2.00149	0
2.00374	0
2.00661	0
2.00886	96531.2
2.0111	171702
2.01335	288454
2.01559	468098
2.01784	719629
2.02008	1.08591e+06
2.02233	1.41176e+06
2.02458	1651839
2.02682	2.02829e+06
2.02907	2.71264e+06
2.03131	3.04899e+06
2.03356	3.54328e+06
2.0358	3.79174e+06
2.03805	4.26563e+06
2.04029	4219305
2.04254	4.18551e+06
2.04479	3.70149e+06
2.04703	3646321
2.04928	2.97711e+06
2.05152	2684488
2.05377	1.9176e+06
2.05601	1.63434e+06
2.05826	1075377
2.06051	951657
2.06275	646617
2.065	441481
2.06724	303748
2.06949	273344
2.07174	209754
2.07398	142121
2.07623	114223
2.07847	96292.6
2.08072	66525.3
2.08296	72538
2.08521	50437.1
2.08745	32471.4
2.09036	29522.2
2.0926	21454.6
2.09485	0
2.09709	34814.7
2.09934	0
2.10159	22725.7
2.10383	0
2.10608	0
2.10832	0
2.11057	0
2.11281	28527.6
2.11506	0
2.11731	21600.5
2.11955	0
2.1218	0
2.12404	0
2.12629	0
2.12853	17515.3
2.13078	0
2.13302	0
2.13527	0
2.13752	15516.7
2.13976	0
2.14201	0
2.14425	0
2.1465	0
2.14875	0
2.15099	0
2.15324	0
2.15548	0
2.15773	0
2.15997	0
2.16222	0
2.16446	0
2.16671	0
2.16896	0
2.1712	0
2.17416	0
2.17641	0
2.17866	0
2.1809	0
2.18315	0
2.18539	0
2.18764	0
2.18988	0
2.19213	0
2.19438	25573.6
2.19662	18952.2
2.19887	0
2.20111	19701.5
2.20336	19307.2
2.2056	23053.1
2.20785	0
2.2101	23172.7
2.21234	16616.9
2.21459	0
2.21683	0
2.21908	0
2.22132	0
2.22357	0
2.22582	0
2.22806	0
2.23031	0
2.23255	0
2.2348	0
2.23705	0
2.23929	0
2.24153	0
2.24378	0
2.24603	0
2.24827	0
2.25052	0
2.25276	0
2.25501	0
2.25726	0
2.2595	0
2.26175	0
2.26399	0
2.26624	0
2.26848	0
2.27073	0
2.27298	0
2.27522	0
2.27747	0
2.27971	0
2.28196	0
2.2842	0
2.28645	0
2.28869	0
2.29094	0
2.29319	0
2.29543	0
2.29768	0
2.29992	0
2.30217	0
2.30442	0
2.30666	0
2.30891	0
2.31115	0
2.3134	0
2.31564	0
2.31789	0
2.32014	0
2.32238	0
2.32463	0
2.32687	0
2.32912	0
2.33136	0
2.33361	0
2.33585	0
2.3381	0
2.34102	39148.3
2.34326	33793
2.34551	85334.2
2.34775	95918.2
2.35	104323
2.35224	148415
2.35449	161685
2.35674	188259
2.35898	224302
2.36123	310186
2.36347	304375
2.36572	291133
2.36796	272819
2.37021	245944
2.37245	164665
2.3747	106015
2.37695	117535
2.37919	86145.9
2.38144	68671.8
2.38368	48029.2
2.38593	29560.5
2.38818	25343.5
2.39042	37488.3
2.39267	19399.6
2.39491	26211.5
2.39716	19969.6
2.3994	16366.6
2.40165	23489.1
2.4039	0
2.40614	0
2.40839	16321.6
2.41063	0
2.41288	17751.3
2.41512	15245.8
2.41737	0
2.41961	21170.7
2.42186	0
2.42479	0
2.42703	0
2.42928	0
2.43153	0
2.43377	0
2.43602	0
2.43826	20591.7
2.44051	0
2.44275	0
2.445	40820.6
2.44724	46900
2.44949	63225.3
2.45174	84065.2
2.45398	97713.5
2.45623	94283.3
2.45847	123926
2.46072	146416
2.46296	165341
2.46521	137011
2.46746	125002
2.4697	139139
2.47195	96018.6
2.47419	105223
2.47644	66800.6
2.47869	49936.8
2.48093	20575.8
2.48317	39282.4
2.48542	16746.1
2.48767	13359.3
2.48991	0
2.49216	0
2.4944	0
2.49665	0
2.4989	0
2.50114	0
2.50339	0
2.50563	0
2.50788	0
2.51012	0
2.51237	0
2.51462	0
2.51686	0
2.51911	0
2.52135	0
2.5236	0
2.52585	0
2.52809	0
2.53033	0
2.53258	0
2.53483	0
2.53707	0
2.53932	0
2.54156	0
2.54381	0
2.54606	0
2.5483	0
2.55055	0
2.55279	0
2.55504	0
2.55728	0
2.55953	0
2.56178	0
2.56402	0
2.56627	0
2.56851	0
2.57076	0
2.573	0
2.57525	0
2.57749	0
2.57974	0
2.58199	0
2.58423	0
2.58648	0
2.58942	0
2.59167	0
2.59391	0
2.59616	0
2.59841	0
2.60065	0
2.6029	0
2.60514	0
2.60739	0
2.60963	0
2.61188	0
2.61413	0
2.61637	0
2.61862	0
2.62086	0
2.62311	0
2.62535	0
2.6276	0
2.62984	0
2.63209	0
2.63434	0
2.63658	0
2.63883	0
2.64107	0
2.64332	0
2.64557	0
2.64781	0
2.65006	0
2.6523	0
2.65455	0
2.65679	0
2.65904	0
2.66129	0
2.66353	0
2.66578	0
2.66802	0
2.67027	0
2.67251	0
2.67476	0
2.677	0
2.67925	0
2.6815	0
2.68374	0
2.68599	0
2.68823	0
2.69048	0
2.69273	0
2.69497	0
2.69722	0
2.69946	0
2.70171	0
2.70395	0
2.7062	0
2.70844	0
2.71069	0
2.71294	0
2.71518	0
2.71743	0
2.71967	0
2.72192	0
2.72416	0
2.72641	0
2.72866	0
2.7309	0
2.73315	0
2.73539	0
2.73764	0
2.73989	0
2.74213	0
2.74438	0
2.74662	0
2.74887	0
2.75111	0
2.75336	0
2.7556	0
2.75785	0
2.7601	0
2.76234	0
2.76459	0
2.76683	0
2.76908	0
2.77132	0
2.77357	0
2.77582	0
2.77806	0
2.78031	0
2.78255	0
2.7848	0
2.78705	0
2.78929	0
2.79154	0
2.79378	0
2.79603	0
2.79827	0
2.80052	0
2.80276	0
2.80501	0
2.80726	0
2.8095	0
2.81175	0
2.81399	0
2.81624	0
2.81848	0
2.82073	0
2.82298	0
2.82522	0
2.82747	0
2.82971	0
2.83196	0
2.8342	0
2.83645	0
2.8387	0
2.84094	0
2.84319	0
2.84543	0
2.84768	0
2.84992	0
2.85217	0
2.85442	0
2.85666	0
2.85891	0
2.86115	0
2.8634	0
2.86565	0
2.86789	0
2.87014	0
2.87238	0
2.87463	0
2.87687	0
2.87912	0
2.88136	0
2.88361	0
2.88586	0
2.8881	0
2.89035	0
2.89259	0
2.89484	0
2.89708	0
2.89933	0
2.90158	0
2.90382	0
2.90607	0
2.90831	0
2.91056	0
2.91281	0
2.91505	0
2.9173	0
2.91954	0
2.92179	0
2.92403	0
2.92628	0
2.92852	0
2.93077	0
2.93302	0
2.93526	0
2.93751	0
2.93975	0
2.942	0
2.94424	0
2.94649	0
2.94874	0
2.95098	0
2.95323	0
2.95547	0
2.95772	0
2.95997	0
2.96221	0
2.96445	0
2.9667	0
2.96895	0
2.97119	0
2.97344	0
2.97568	0
2.97793	0
2.98018	0
2.98242	0
2.98467	0
2.98691	0
2.98916	0
2.9914	0
2.99365	0
2.9959	0
2.99814	0
3.00039	0
3.00263	0
3.00488	0
3.00778	0
3.01002	0
3.01227	0
3.01451	0
3.01676	0
3.019	0
3.02125	0
3.02349	0
3.02574	0
3.02799	0
3.03023	0
3.03248	0
3.03472	0
3.03697	0
3.03921	0
3.04146	0
3.04371	0
3.04595	0
3.0482	0
3.05044	0
3.05269	0
3.05494	0
3.05718	0
3.05943	0
3.06167	0
3.06392	0
3.06616	0
3.06841	0
3.07065	0
3.0729	0
3.07515	0
3.07739	0
3.07964	0
3.08188	0
3.08413	0
3.08637	0
3.08927	0
3.09152	0
3.09376	0
3.09601	0
3.09825	0
3.1005	0
3.10274	0
3.10499	0
3.10724	0
3.10948	0
3.11173	0
3.11397	0
3.11622	0
3.11846	0
3.12071	0
3.12296	0
3.1252	0
3.12745	0
3.12969	0
3.13194	0
3.13418	0
3.13643	0
3.13868	0
3.14092	0
3.14317	0
3.14541	0
3.14766	0
3.1499	0
3.15215	0
3.1544	0
3.15664	0
3.15889	0
3.16113	0
3.16338	0
3.16562	0
3.16787	0
3.17012	0
3.17297	0
3.17521	0
3.17746	0
3.17971	0
3.18195	0
3.1842	0
3.18644	0
3.18869	0
3.19093	0
3.19318	0
3.19543	0
3.19767	0
3.19992	0
3.20216	0
3.20441	0
3.20666	0
3.2089	0
3.21115	0
3.21339	0
3.21564	0
3.21788	0
3.22013	0
3.22237	0
3.22462	0
3.22687	0
3.22911	0
3.23136	0
3.2336	0
3.23585	0
3.23809	0
3.24034	0
3.24259	0
3.24483	0
3.24708	0
3.24932	0
3.25157	0
3.25382	0
3.25667	0
3.25892	0
3.26116	0
3.26341	0
3.26565	0
3.2679	0
3.27015	0
3.27239	0
3.27464	0
3.27688	0
3.27913	0
3.28138	0
3.28362	0
3.28587	0
3.28811	0
3.29036	0
3.2926	0
3.29485	0
3.2971	0
3.29934	0
3.30159	0
3.30383	0
3.30608	0
3.30832	0
3.31057	0
3.31282	0
3.31506	0
3.31731	0
3.31955	0
3.3218	0
3.32404	0
3.32629	0
3.32854	0
3.33078	0
3.33303	0
3.33527	0
3.33752	0
3.3404	0
3.34264	0
3.34489	0
3.34714	0
3.34938	0
3.35163	0
3.35387	0
3.35612	0
3.35836	0
3.36061	0
3.36286	0
3.3651	0
3.36735	0
3.36959	0
3.37184	0
3.37409	0
3.37633	0
3.37858	0
3.38082	0
3.38307	0
3.38531	0
3.38756	0
3.3898	0
3.39205	0
3.3943	0
3.39654	0
3.39879	0
3.40103	0
3.40328	0
3.40552	0
3.40777	0
3.41002	0
3.41226	0
3.41451	0
3.41675	0
3.419	0
3.42125	0
3.42414	0
3.42638	0
3.42863	0
3.43087	0
3.43312	0
3.43536	0
3.43761	0
3.43986	0
3.4421	0
3.44435	0
3.44659	0
3.44884	0
3.45108	0
3.45333	0
3.45557	0
3.45782	0
3.46007	0
3.46231	0
3.46456	0
3.4668	0
3.46905	0
3.4713	0
3.47354	0
3.47579	0
3.47803	0
3.48028	0
3.48252	0
3.48477	0
3.48701	0
3.48926	0
3.49151	0
3.49375	0
3.496	0
3.49824	0
3.50049	0
3.50273	0
3.50498	0
3.50787	0
3.51012	0
3.51236	0
3.51461	0
3.51686	0
3.5191	0
3.52135	0
3.52359	0
3.52584	0
3.52808	0
3.53033	0
3.53257	0
3.53482	0
3.53707	0
3.53931	0
3.54156	0
3.5438	0
3.54605	0
3.54829	0
3.55054	0
3.55279	0
3.55503	0
3.55728	0
3.55952	0
3.56177	0
3.56402	0
3.56626	0
3.56851	0
3.57075	0
3.573	0
3.57524	0
3.57749	0
3.57973	0
3.58198	0
3.58423	0
3.58647	0
3.58936	0
3.5916	0
3.59385	0
3.5961	0
3.59834	0
3.60059	0
3.60283	0
3.60508	0
3.60732	0
3.60957	0
3.61182	0
3.61406	0
3.61631	0
3.61855	0
3.6208	0
3.62304	0
3.62529	0
3.62754	0
3.62978	0
3.63203	0
3.63427	0
3.63652	0
3.63876	0
3.64101	0
3.64326	0
3.6455	0
3.64775	0
3.64999	0
3.65224	0
3.65448	0
3.65673	0
3.65898	0
3.66122	0
3.66347	0
3.66571	0
3.66796	0
3.6702	0
3.67308	0
3.67533	0
3.67758	0
3.67982	0
3.68207	0
3.68431	0
3.68656	0
3.6888	0
3.69105	0
3.69329	0
3.69554	0
3.69779	0
3.70003	0
3.70228	0
3.70452	0
3.70677	0
3.70901	0
3.71126	0
3.71351	0
3.71575	0
3.718	0
3.72024	0
3.72249	0
3.72474	0
3.72698	0
3.72922	0
3.73147	0
3.73372	0
3.73596	0
3.73821	0
3.74045	0
3.7427	0
3.74495	0
3.74719	0
3.74944	0
3.75168	0
3.75393	0
3.7568	0
3.75905	0
3.76129	0
3.76354	0
3.76578	0
3.76803	0
3.77027	0
3.77252	0
3.77476	0
3.77701	0
3.77926	0
3.7815	0
3.78375	0
3.78599	0
3.78824	0
3.79048	0
3.79273	0
3.79498	0
3.79722	0
3.79947	0
3.80171	0
3.80396	0
3.80621	0
3.80845	0
3.8107	0
3.81294	0
3.81519	0
3.81743	0
3.81968	0
3.82192	0
3.82417	0
3.82642	0
3.82866	0
3.83091	0
3.83315	0
3.8354	0
3.83764	0
3.84052	0
3.84277	0
3.84501	0
3.84726	0
3.84951	0
3.85175	0
3.854	0
3.85624	0
3.85849	0
3.86073	0
3.86298	0
3.86523	0
3.86747	0
3.86972	0
3.87196	0
3.87421	0
3.87645	0
3.8787	0
3.88094	0
3.88319	0
3.88544	0
3.88768	0
3.88993	0
3.89217	0
3.89442	0
3.89667	0
3.89891	0
3.90116	0
3.9034	0
3.90565	0
3.90789	0
3.91014	0
3.91239	0
3.91463	0
3.91688	0
3.91912	0
3.92137	0
3.92422	0
3.92647	0
3.92871	0
3.93096	0
3.9332	0
3.93545	0
3.9377	0
3.93994	0
3.94219	0
3.94443	0
3.94668	0
3.94893	0
3.95117	0
3.95342	0
3.95566	0
3.95791	0
3.96015	0
3.9624	0
3.96465	0
3.96689	0
3.96914	0
3.97138	0
3.97363	0
3.97587	0
3.97812	0
3.98036	0
3.98261	0
3.98486	0
3.9871	0
3.98935	0
3.99159	0
3.99384	0
3.99609	0
3.99833	0
4.00058	0
4.00282	0
4.00507	0
4.00793	0
4.01017	0
4.01242	0
4.01466	0
4.01691	0
4.01916	0
4.0214	0
4.02365	0
4.02589	0
4.02814	0
4.03038	0
4.03263	0
4.03487	0
4.03712	0
4.03937	0
4.04161	0
4.04386	0
4.0461	0
4.04835	0
4.0506	0
4.05284	0
4.05509	0
4.05733	0
4.05958	0
4.06182	0
4.06407	0
4.06632	0
4.06856	0
4.07081	0
4.07305	0
4.0753	0
4.07754	0
4.07979	0
4.08203	0
4.08428	0
4.08653	0
4.08877	0
4.09102	0
4.09326	0
4.09551	0
4.09776	0
4.1	0
4.10225	0
4.10449	0
4.10674	0
4.10898	0
4.11123	0
4.11347	0
4.11572	0
4.11797	0
4.12021	0
4.12246	0
4.1247	0
4.12695	0
4.1292	0
4.13144	0
4.13369	0
4.13593	0
4.13818	0
4.14042	0
4.14267	0
4.14492	0
4.14716	0
4.14941	0
4.15165	0
4.1539	0
4.15614	0
4.15839	0
4.16063	0
4.16288	0
4.16513	0
4.16737	0
4.16962	0
4.17249	0
4.17474	0
4.17698	0
4.17923	0
4.18148	0
4.18372	0
4.18597	0
4.18821	0
4.19046	0
4.19271	0
4.19495	0
4.1972	0
4.19944	0
4.20169	0
4.20393	0
4.20618	0
4.20842	0
4.21067	0
4.21292	0
4.21516	0
4.21741	0
4.21965	0
4.2219	0
4.22414	0
4.22639	0
4.22864	0
4.23088	0
4.23313	0
4.23537	0
4.23762	0
4.23987	0
4.24211	0
4.24436	0
4.2466	0
4.24885	0
4.25109	0
4.25334	0
4.25619	0
4.25843	0
4.26068	0
4.26293	0
4.26517	0
4.26742	0
4.26966	0
4.27191	0
4.27415	0
4.2764	0
4.27865	0
4.28089	0
4.28314	0
4.28538	0
4.28763	0
4.28987	0
4.29212	0
4.29436	0
4.29661	0
4.29886	0
4.3011	0
4.30335	0
4.30559	0
4.30784	0
4.31009	0
4.31233	0
4.31458	0
4.31682	0
4.31907	0
4.32131	0
4.32356	0
4.3258	0
4.32805	0
4.3303	0
4.33254	0
4.33479	0
4.33703	0
4.33928	0
4.34152	0
4.34377	0
4.34602	0
4.34826	0
4.35051	0
4.35275	0
4.355	0
4.35725	0
4.35949	0
4.36174	0
4.36398	0
4.36623	0
4.36847	0
4.37072	0
4.37296	0
4.37521	0
4.37746	0
4.3797	0
4.38195	0
4.38419	0
4.38644	0
4.38868	0
4.39093	0
4.39318	0
4.39542	0
4.39767	0
4.39991	0
4.40216	0
4.40441	0
4.40665	0
4.4089	0
4.41114	0
4.41339	0
4.41563	0
4.41788	0
4.42013	0
4.42296	0
4.4252	0
4.42745	0
4.4297	0
4.43194	0
4.43419	0
4.43643	0
4.43868	0
4.44092	0
4.44317	0
4.44542	0
4.44766	0
4.44991	0
4.45215	0
4.4544	0
4.45664	0
4.45889	0
4.46114	0
4.46338	0
4.46563	0
4.46787	0
4.47012	0
4.47236	0
4.47461	0
4.47686	0
4.4791	0
4.48135	0
4.48359	0
4.48584	0
4.48808	0
4.49033	0
4.49258	0
4.49482	0
4.49707	0
4.49931	0
4.50156	0
4.5038	0
4.50605	0
4.5083	0
4.51054	0
4.51279	0
4.51503	0
4.51728	0
4.51952	0
4.52177	0
4.52402	0
4.52626	0
4.52851	0
4.53075	0
4.533	0
4.53524	0
4.53749	0
4.53974	0
4.54198	0
4.54423	0
4.54647	0
4.54872	0
4.55097	0
4.55321	0
4.55545	0
4.5577	0
4.55995	0
4.56219	0
4.56444	0
4.56668	0
4.56893	0
4.57118	0
4.57342	0
4.57567	147555
4.57791	0
4.58016	0
4.5824	0
4.58465	0
4.5869	0
4.58914	0
4.59139	0
4.59363	0
4.59588	0
4.59812	0
4.60037	0
4.60261	0
4.60486	40670.8
4.60711	0
4.60935	0
4.6116	0
4.61384	0
4.61609	0
4.61834	0
4.62058	0
4.62283	0
4.62507	0
4.62732	0
4.62956	0
4.63181	0
4.63406	0
4.6363	0
4.63855	0
4.64079	0
4.64304	0
4.64528	0
4.64753	0
4.64977	0
4.65202	0
4.65427	0
4.65651	0
4.65876	0
4.661	0
4.66325	0
4.6655	0
4.66774	155569
4.66999	0
4.67223	0
4.67448	0
4.67672	0
4.67897	0
4.68121	0
4.68346	0
4.68571	0
4.68795	0
4.6902	0
4.69244	0
4.69469	0
4.69693	0
4.69918	0
4.70143	0
4.70367	0
4.70592	0
4.70816	0
4.71041	0
4.71266	0
4.7149	0
4.71715	0
4.71939	0
4.72164	0
4.72388	0
4.72613	0
4.72837	0
4.73062	0
4.73287	0
4.73511	0
4.73736	0
4.7396	0
4.74185	0
4.7441	0
4.74634	0
4.74859	0
4.75083	0
4.75308	0
4.75532	0
4.75757	0
4.75982	0
4.76206	0
4.76431	0
4.76655	0
4.7688	0
4.77104	0
4.77329	0
4.77553	0
4.77778	0
4.78003	0
4.78227	0
4.78452	0
4.78676	0
4.78901	0
4.79126	0
4.7935	0
4.79575	0
4.79799	0
4.80024	0
4.80248	0
4.80473	0
4.80698	0
4.80922	0
4.81147	0
4.81371	0
4.81596	0
4.8182	0
4.82045	0
4.82269	0
4.82494	0
4.82719	0
4.82943	0
4.83168	0
4.83392	0
4.83617	0
4.83842	0
4.84066	0
4.84291	0
4.84515	0
4.8474	0
4.84964	0
4.85189	0
4.85413	0
4.85638	0
4.85863	0
4.86087	0
4.86312	0
4.86536	0
4.86761	0
4.86985	0
4.8721	0
4.87435	0
4.87659	0
4.87884	0
4.88108	0
4.88333	0
4.88558	0
4.88782	0
4.89007	0
4.89231	0
4.89456	0
4.8968	0
4.89905	0
4.90129	0
4.90354	0
4.90579	0
4.90803	0
4.91028	0
4.91252	0
4.91477	0
4.91701	0
4.91926	0
4.92151	0
4.92375	0
4.926	0
4.92824	0
4.93049	0
4.93274	0
4.93498	0
4.93722	0
4.93947	0
4.94172	0
4.94396	0
4.94621	86622.9
4.94845	0
4.9507	0
4.95295	0
4.95519	0
4.95744	0
4.95968	0
4.96193	0
4.96417	0
4.96642	0
4.96867	0
4.97091	0
4.97316	0
4.9754	0
4.97765	0
4.97989	0
4.98214	0
4.98439	0
4.98663	0
4.98888	0
4.99112	0
4.99337	0
4.99561	0
4.99786	0
5.00011	0
5.00235	0
5.0046	0
5.00684	0
5.00909	0
5.01133	0
5.01358	0
5.01583	0
5.01807	0
5.02032	0
5.02256	0
5.02481	0
5.02705	0
5.0293	0
5.03155	0
5.03379	0
5.03604	0
5.03828	0
5.04053	0
5.04277	0
5.04502	0
5.04727	0
5.04951	0
5.05176	0
5.054	0
5.05625	0
5.05849	0
5.06074	0
5.06299	0
5.06523	0
5.06748	0
5.06972	0
5.07197	0
5.07421	0
5.07646	0
5.07871	0
5.08095	0
5.0832	0
5.08544	0
5.08769	0
5.08993	0
5.09218	0
5.09443	0
5.09667	0
5.09892	0
5.10116	0
5.10341	75131.5
5.10566	0
5.1079	0
5.11014	0
5.11239	0
5.11464	0
5.11688	0
5.11913	0
5.12137	0
5.12362	0
5.12587	0
5.12811	0
5.13036	0
5.1326	0
5.13485	0
5.13709	0
5.13934	0
5.14159	0
5.14383	0
5.14608	0
5.14832	0
5.15057	0
5.15281	0
5.15506	0
5.1573	0
5.15955	0
5.1618	0
5.16404	0
5.16629	0
5.16853	0
5.17078	0
5.1736	0
5.17584	0
5.17809	0
5.18033	0
5.18258	0
5.18483	0
5.18707	0
5.18932	0
5.19156	0
5.19381	0
5.19605	0
5.1983	0
5.20054	0
5.20279	0
5.20504	0
5.20728	0
5.20953	0
5.21177	0
5.21402	0
5.21626	0
5.21851	0
5.22076	0
5.223	0
5.22525	0
5.22749	0
5.22974	0
5.23199	0
5.23423	0
5.23648	0
5.23872	0
5.24097	0
5.24321	0
5.24546	0
5.2477	0
5.24995	0
5.2522	0
5.25444	0
5.25669	0
5.25893	0
5.26118	0
5.26342	0
5.26567	0
5.26792	0
5.27016	0
5.27241	0
5.27465	0
5.2769	0
5.27915	0
5.28139	0
5.28364	0
5.28588	0
5.28813	0
5.29037	0
5.29262	0
5.29486	0
5.29711	0
5.29936	0
5.3016	0
5.30385	0
5.30609	0
5.30834	0
5.31058	0
5.31283	0
5.31508	0
5.31732	0
5.31957	0
5.32181	0
5.32406	0
5.32631	0
5.32855	186566
5.3308	0
5.33304	0
5.33529	0
5.33753	0
5.34034	0
5.34258	0
5.34483	0
5.34708	0
5.34932	0
5.35157	0
5.35381	0
5.35606	0
5.35831	0
5.36055	0
5.3628	0
5.36504	0
5.36729	0
5.36953	0
5.37178	0
5.37403	0
5.37627	0
5.37852	0
5.38076	0
5.38301	0
5.38525	0
5.3875	0
5.38974	0
5.39199	0
5.39424	0
5.39648	0
5.39873	0
5.40097	0
5.40322	0
5.40547	0
5.40771	0
5.40996	0
5.4122	0
5.41445	0
5.41669	0
5.41894	0
5.42118	0
5.424	0
5.42625	0
5.42849	0
5.43074	0
5.43299	0
5.43523	0
5.43748	0
5.43972	0
5.44197	0
5.44422	0
5.44646	0
5.44871	0
5.45095	0
5.4532	0
5.45544	0
5.45769	0
5.45994	0
5.46218	0
5.46443	0
5.46667	0
5.46892	0
5.47116	0
5.47341	0
5.47565	0
5.4779	0
5.48015	0
5.48239	0
5.48464	0
5.48688	0
5.48913	0
5.49138	0
5.49362	0
5.49587	0
5.49811	0
5.50036	0
5.5026	0
5.50485	0
5.5071	0
5.50934	0
[truncated: 794 more rows]

## Sheet: 3c-PHB_std
Time (min)	Step (s)	Value (pA)
0.000739	n.a.	-5.62865
0.001572	0.05	-5.62826
0.002405	0.05	-5.62956
0.003239	0.05	-5.62956
0.004072	0.05	-5.62604
0.004905	0.05	-5.62357
0.005739	0.05	-5.61901
0.006572	0.05	-5.61862
0.007405	0.05	-5.61927
0.008239	0.05	-5.6207
0.009072	0.05	-5.62357
0.009905	0.05	-5.62383
0.010739	0.05	-5.61784
0.011572	0.05	-5.61628
0.012405	0.05	-5.62604
0.013239	0.05	-5.63672
0.014072	0.05	-5.64088
0.014905	0.05	-5.64023
0.015739	0.05	-5.63854
0.016572	0.05	-5.63138
0.017405	0.05	-5.62878
0.018239	0.05	-5.61875
0.019072	0.05	-5.6375
0.019905	0.05	-5.63216
0.020739	0.05	-5.63984
0.021572	0.05	-5.63359
0.022405	0.05	-5.62383
0.023239	0.05	-5.63099
0.024072	0.05	-5.61966
0.024905	0.05	-5.62904
0.025739	0.05	-5.62643
0.026572	0.05	-5.62448
0.027405	0.05	-5.62982
0.028239	0.05	-5.62331
0.029072	0.05	-5.63177
0.029905	0.05	-5.63047
0.030739	0.05	-5.63034
0.031572	0.05	-5.63516
0.032405	0.05	-5.625
0.033239	0.05	-5.62969
0.034072	0.05	-5.62018
0.034905	0.05	-5.62174
0.035739	0.05	-5.62396
0.036572	0.05	-5.62135
0.037405	0.05	-5.62838
0.038239	0.05	-5.62122
0.039072	0.05	-5.62513
0.039905	0.05	-5.62396
0.040739	0.05	-5.62487
0.041572	0.05	-5.63073
0.042405	0.05	-5.62734
0.043239	0.05	-5.63112
0.044072	0.05	-5.62487
0.044905	0.05	-5.62135
0.045739	0.05	-5.62279
0.046572	0.05	-5.62122
0.047405	0.05	-5.63138
0.048239	0.05	-5.63021
0.049072	0.05	-5.63229
0.049905	0.05	-5.62943
0.050739	0.05	-5.62552
0.051572	0.05	-5.6293
0.052405	0.05	-5.62539
0.053239	0.05	-5.6263
0.054072	0.05	-5.62331
0.054905	0.05	-5.62135
0.055739	0.05	-5.62422
0.056572	0.05	-5.62148
0.057405	0.05	-5.62526
0.058239	0.05	-5.622
0.059072	0.05	-5.62122
0.059905	0.05	-5.62357
0.060739	0.05	-5.62318
0.061572	0.05	-5.6276
0.062405	0.05	-5.62461
0.063239	0.05	-5.62565
0.064072	0.05	-5.62435
0.064905	0.05	-5.62357
0.065739	0.05	-5.62448
0.066572	0.05	-5.62214
0.067405	0.05	-5.62305
0.068239	0.05	-5.61966
0.069072	0.05	-5.61966
0.069905	0.05	-5.62162
0.070739	0.05	-5.62383
0.071572	0.05	-5.62786
0.072405	0.05	-5.62318
0.073239	0.05	-5.62357
0.074072	0.05	-5.62383
0.074905	0.05	-5.62747
0.075739	0.05	-5.62865
0.076572	0.05	-5.62409
0.077405	0.05	-5.62513
0.078239	0.05	-5.62591
0.079072	0.05	-5.62747
0.079905	0.05	-5.62865
0.080739	0.05	-5.62617
0.081572	0.05	-5.62943
0.082405	0.05	-5.62734
0.083239	0.05	-5.62891
0.084072	0.05	-5.6293
0.084905	0.05	-5.62812
0.085739	0.05	-5.63021
0.086572	0.05	-5.62852
0.087405	0.05	-5.63021
0.088239	0.05	-5.62917
0.089072	0.05	-5.62838
0.089905	0.05	-5.6293
0.090739	0.05	-5.62747
0.091572	0.05	-5.62904
0.092405	0.05	-5.62812
0.093239	0.05	-5.62904
0.094072	0.05	-5.63047
0.094905	0.05	-5.62969
0.095739	0.05	-5.63229
0.096572	0.05	-5.63203
0.097405	0.05	-5.63294
0.098239	0.05	-5.62904
0.099072	0.05	-5.6276
0.099905	0.05	-5.62852
0.100739	0.05	-5.628
0.101572	0.05	-5.62826
0.102405	0.05	-5.6263
0.103239	0.05	-5.62591
0.104072	0.05	-5.62435
0.104905	0.05	-5.62396
0.105739	0.05	-5.6263
0.106572	0.05	-5.62708
0.107405	0.05	-5.62917
0.108239	0.05	-5.62865
0.109072	0.05	-5.62786
0.109905	0.05	-5.62682
0.110739	0.05	-5.62669
0.111572	0.05	-5.62917
0.112405	0.05	-5.63008
0.113239	0.05	-5.63242
0.114072	0.05	-5.63307
0.114905	0.05	-5.63281
0.115739	0.05	-5.63034
0.116572	0.05	-5.62838
0.117405	0.05	-5.62891
0.118239	0.05	-5.62943
0.119072	0.05	-5.62982
0.119905	0.05	-5.6306
0.120739	0.05	-5.62982
0.121572	0.05	-5.62812
0.122405	0.05	-5.62487
0.123239	0.05	-5.62565
0.124072	0.05	-5.62734
0.124905	0.05	-5.63203
0.125739	0.05	-5.63412
0.126572	0.05	-5.63464
0.127405	0.05	-5.63307
0.128239	0.05	-5.63307
0.129072	0.05	-5.63216
0.129905	0.05	-5.63021
0.130739	0.05	-5.63151
0.131572	0.05	-5.62917
0.132405	0.05	-5.62865
0.133239	0.05	-5.62448
0.134072	0.05	-5.625
0.134905	0.05	-5.62513
0.135739	0.05	-5.62292
0.136572	0.05	-5.62448
0.137405	0.05	-5.622
0.138239	0.05	-5.62539
0.139072	0.05	-5.62591
0.139905	0.05	-5.62826
0.140739	0.05	-5.63099
0.141572	0.05	-5.63086
0.142405	0.05	-5.63398
0.143239	0.05	-5.63177
0.144072	0.05	-5.63359
0.144905	0.05	-5.63346
0.145739	0.05	-5.63086
0.146572	0.05	-5.63307
0.147405	0.05	-5.63099
0.148239	0.05	-5.63516
0.149072	0.05	-5.6293
0.149905	0.05	-5.62565
0.150739	0.05	-5.62448
0.151572	0.05	-5.62331
0.152405	0.05	-5.6293
0.153239	0.05	-5.628
0.154072	0.05	-5.63047
0.154905	0.05	-5.63164
0.155739	0.05	-5.63333
0.156572	0.05	-5.63776
0.157405	0.05	-5.63529
0.158239	0.05	-5.63633
0.159072	0.05	-5.6349
0.159905	0.05	-5.63412
0.160739	0.05	-5.63464
0.161572	0.05	-5.63412
0.162405	0.05	-5.63542
0.163239	0.05	-5.63372
0.164072	0.05	-5.63216
0.164905	0.05	-5.63229
0.165739	0.05	-5.63164
0.166572	0.05	-5.63281
0.167405	0.05	-5.63203
0.168239	0.05	-5.63333
0.169072	0.05	-5.63138
0.169905	0.05	-5.63021
0.170739	0.05	-5.6263
0.171572	0.05	-5.62552
0.172405	0.05	-5.62643
0.173239	0.05	-5.62812
0.174072	0.05	-5.62865
0.174905	0.05	-5.62878
0.175739	0.05	-5.63008
0.176572	0.05	-5.63412
0.177405	0.05	-5.63385
0.178239	0.05	-5.6345
0.179072	0.05	-5.63203
0.179905	0.05	-5.63359
0.180739	0.05	-5.63268
0.181572	0.05	-5.62891
0.182405	0.05	-5.62591
0.183239	0.05	-5.62565
0.184072	0.05	-5.63177
0.184905	0.05	-5.63281
0.185739	0.05	-5.63294
0.186572	0.05	-5.628
0.187405	0.05	-5.62826
0.188239	0.05	-5.63164
0.189072	0.05	-5.6349
0.189905	0.05	-5.63555
0.190739	0.05	-5.6319
0.191572	0.05	-5.63242
0.192405	0.05	-5.63307
0.193239	0.05	-5.63346
0.194072	0.05	-5.63359
0.194905	0.05	-5.63216
0.195739	0.05	-5.63516
0.196572	0.05	-5.63581
0.197405	0.05	-5.63698
0.198239	0.05	-5.63359
0.199072	0.05	-5.63099
0.199905	0.05	-5.63008
0.200739	0.05	-5.62904
0.201572	0.05	-5.62773
0.202405	0.05	-5.62409
0.203239	0.05	-5.622
0.204072	0.05	-5.6224
0.204905	0.05	-5.62565
0.205739	0.05	-5.62695
0.206572	0.05	-5.62695
0.207405	0.05	-5.62604
0.208239	0.05	-5.62695
0.209072	0.05	-5.62982
0.209905	0.05	-5.63229
0.210739	0.05	-5.63503
0.211572	0.05	-5.63542
0.212405	0.05	-5.63503
0.213239	0.05	-5.63151
0.214072	0.05	-5.62995
0.214905	0.05	-5.62969
0.215739	0.05	-5.63112
0.216572	0.05	-5.63099
0.217405	0.05	-5.62904
0.218239	0.05	-5.6306
0.219072	0.05	-5.63099
0.219905	0.05	-5.6319
0.220739	0.05	-5.62904
0.221572	0.05	-5.62565
0.222405	0.05	-5.62448
0.223239	0.05	-5.62734
0.224072	0.05	-5.63333
0.224905	0.05	-5.63464
0.225739	0.05	-5.63568
0.226572	0.05	-5.63294
0.227405	0.05	-5.63307
0.228239	0.05	-5.63503
0.229072	0.05	-5.63438
0.229905	0.05	-5.63542
0.230739	0.05	-5.63216
0.231572	0.05	-5.63359
0.232405	0.05	-5.63177
0.233239	0.05	-5.63112
0.234072	0.05	-5.63203
0.234905	0.05	-5.63203
0.235739	0.05	-5.63568
0.236572	0.05	-5.6362
0.237405	0.05	-5.63802
0.238239	0.05	-5.63828
0.239072	0.05	-5.63815
0.239905	0.05	-5.6401
0.240739	0.05	-5.63776
0.241572	0.05	-5.6349
0.242405	0.05	-5.63372
0.243239	0.05	-5.63346
0.244072	0.05	-5.6345
0.244905	0.05	-5.63307
0.245739	0.05	-5.63216
0.246572	0.05	-5.63412
0.247405	0.05	-5.63555
0.248239	0.05	-5.63815
0.249072	0.05	-5.6375
0.249905	0.05	-5.63516
0.250739	0.05	-5.63529
0.251572	0.05	-5.63516
0.252405	0.05	-5.63659
0.253239	0.05	-5.63346
0.254072	0.05	-5.63073
0.254905	0.05	-5.63112
0.255739	0.05	-5.628
0.256572	0.05	-5.62891
0.257405	0.05	-5.6263
0.258239	0.05	-5.62838
0.259072	0.05	-5.62838
0.259905	0.05	-5.62904
0.260739	0.05	-5.63099
0.261572	0.05	-5.63281
0.262405	0.05	-5.6349
0.263239	0.05	-5.63529
0.264072	0.05	-5.63398
0.264905	0.05	-5.63477
0.265739	0.05	-5.63307
0.266572	0.05	-5.63294
0.267405	0.05	-5.63177
0.268239	0.05	-5.63333
0.269072	0.05	-5.63555
0.269905	0.05	-5.63542
0.270739	0.05	-5.63307
0.271572	0.05	-5.62995
0.272405	0.05	-5.62773
0.273239	0.05	-5.62956
0.274072	0.05	-5.63255
0.274905	0.05	-5.6349
0.275739	0.05	-5.6349
0.276572	0.05	-5.63372
0.277405	0.05	-5.63542
0.278239	0.05	-5.63776
0.279072	0.05	-5.63815
0.279905	0.05	-5.63776
0.280739	0.05	-5.63659
0.281572	0.05	-5.63477
0.282405	0.05	-5.63372
0.283239	0.05	-5.63138
0.284072	0.05	-5.63281
0.284905	0.05	-5.6319
0.285739	0.05	-5.63138
0.286572	0.05	-5.62943
0.287405	0.05	-5.62878
0.288239	0.05	-5.63099
0.289072	0.05	-5.63203
0.289905	0.05	-5.63398
0.290739	0.05	-5.63359
0.291572	0.05	-5.63503
0.292405	0.05	-5.6375
0.293239	0.05	-5.63906
0.294072	0.05	-5.6401
0.294905	0.05	-5.6362
0.295739	0.05	-5.63581
0.296572	0.05	-5.63672
0.297405	0.05	-5.63854
0.298239	0.05	-5.63906
0.299072	0.05	-5.63555
0.299905	0.05	-5.63568
0.300739	0.05	-5.63385
0.301572	0.05	-5.63372
0.302405	0.05	-5.63242
0.303239	0.05	-5.62852
0.304072	0.05	-5.64062
0.304905	0.05	-5.62917
0.305739	0.05	-5.64062
0.306572	0.05	-5.63398
0.307405	0.05	-5.64362
0.308239	0.05	-5.64115
0.309072	0.05	-5.6362
0.309905	0.05	-5.64401
0.310739	0.05	-5.64375
0.311572	0.05	-5.64128
0.312405	0.05	-5.64492
0.313239	0.05	-5.63099
0.314072	0.05	-5.64206
0.314905	0.05	-5.62891
0.315739	0.05	-5.6401
0.316572	0.05	-5.63516
0.317405	0.05	-5.63424
0.318239	0.05	-5.63659
0.319072	0.05	-5.62956
0.319905	0.05	-5.63672
0.320739	0.05	-5.6375
0.321572	0.05	-5.63672
0.322405	0.05	-5.64037
0.323239	0.05	-5.62917
0.324072	0.05	-5.63633
0.324905	0.05	-5.63008
0.325739	0.05	-5.63646
0.326572	0.05	-5.64049
0.327405	0.05	-5.63607
0.328239	0.05	-5.6431
0.329072	0.05	-5.63555
0.329905	0.05	-5.64232
0.330739	0.05	-5.63737
0.331572	0.05	-5.63372
0.332405	0.05	-5.63555
0.333239	0.05	-5.63203
0.334072	0.05	-5.63789
0.334905	0.05	-5.63346
0.335739	0.05	-5.63151
0.336572	0.05	-5.6349
0.337405	0.05	-5.63177
0.338239	0.05	-5.63763
0.339072	0.05	-5.63021
0.339905	0.05	-5.6332
0.340739	0.05	-5.63203
0.341572	0.05	-5.63268
0.342405	0.05	-5.6375
0.343239	0.05	-5.63542
0.344072	0.05	-5.63984
0.344905	0.05	-5.63789
0.345739	0.05	-5.63828
0.346572	0.05	-5.6401
0.347405	0.05	-5.63607
0.348239	0.05	-5.63919
0.349072	0.05	-5.63724
0.349905	0.05	-5.63984
0.350739	0.05	-5.64219
0.351572	0.05	-5.63633
0.352405	0.05	-5.63867
0.353239	0.05	-5.63294
0.354072	0.05	-5.63724
0.354905	0.05	-5.6388
0.355739	0.05	-5.64037
0.356572	0.05	-5.64401
0.357405	0.05	-5.64037
0.358239	0.05	-5.64128
0.359072	0.05	-5.63802
0.359905	0.05	-5.63516
0.360739	0.05	-5.63581
0.361572	0.05	-5.63359
0.362405	0.05	-5.63802
0.363239	0.05	-5.63984
0.364072	0.05	-5.63893
0.364905	0.05	-5.63776
0.365739	0.05	-5.63008
0.366572	0.05	-5.63372
0.367405	0.05	-5.63125
0.368239	0.05	-5.63464
0.369072	0.05	-5.63424
0.369905	0.05	-5.63555
0.370739	0.05	-5.63984
0.371572	0.05	-5.63737
0.372405	0.05	-5.63789
0.373239	0.05	-5.63503
0.374072	0.05	-5.63672
0.374905	0.05	-5.64128
0.375739	0.05	-5.64088
0.376572	0.05	-5.64062
0.377405	0.05	-5.63477
0.378239	0.05	-5.63633
0.379072	0.05	-5.64062
0.379905	0.05	-5.64375
0.380739	0.05	-5.64219
0.381572	0.05	-5.63698
0.382405	0.05	-5.63346
0.383239	0.05	-5.63268
0.384072	0.05	-5.63333
0.384905	0.05	-5.6375
0.385739	0.05	-5.6388
0.386572	0.05	-5.63997
0.387405	0.05	-5.63477
0.388239	0.05	-5.63294
0.389072	0.05	-5.63242
0.389905	0.05	-5.63464
0.390739	0.05	-5.63789
0.391572	0.05	-5.63802
0.392405	0.05	-5.64049
0.393239	0.05	-5.63841
0.394072	0.05	-5.6388
0.394905	0.05	-5.63763
0.395739	0.05	-5.63789
0.396572	0.05	-5.63893
0.397405	0.05	-5.63763
0.398239	0.05	-5.63711
0.399072	0.05	-5.63372
0.399905	0.05	-5.63477
0.400739	0.05	-5.63776
0.401572	0.05	-5.63945
0.402405	0.05	-5.63919
0.403239	0.05	-5.63555
0.404072	0.05	-5.63685
0.404905	0.05	-5.63776
0.405739	0.05	-5.6401
0.406572	0.05	-5.64115
0.407405	0.05	-5.64375
0.408239	0.05	-5.64635
0.409072	0.05	-5.64531
0.409905	0.05	-5.64076
0.410739	0.05	-5.63659
0.411572	0.05	-5.63594
0.412405	0.05	-5.63841
0.413239	0.05	-5.63893
0.414072	0.05	-5.63984
0.414905	0.05	-5.63776
0.415739	0.05	-5.63711
0.416572	0.05	-5.63568
0.417405	0.05	-5.6362
0.418239	0.05	-5.63672
0.419072	0.05	-5.63646
0.419905	0.05	-5.63464
0.420739	0.05	-5.63307
0.421572	0.05	-5.63281
0.422405	0.05	-5.63724
0.423239	0.05	-5.63854
0.424072	0.05	-5.63984
0.424905	0.05	-5.63945
0.425739	0.05	-5.64128
0.426572	0.05	-5.64245
0.427405	0.05	-5.64037
0.428239	0.05	-5.63815
0.429072	0.05	-5.63594
0.429905	0.05	-5.63672
0.430739	0.05	-5.63854
0.431572	0.05	-5.64023
0.432405	0.05	-5.64154
0.433239	0.05	-5.64154
0.434072	0.05	-5.6418
0.434905	0.05	-5.64115
0.435739	0.05	-5.64037
0.436572	0.05	-5.63958
0.437405	0.05	-5.63724
0.438239	0.05	-5.64023
0.439072	0.05	-5.64167
0.439905	0.05	-5.64675
0.440739	0.05	-5.64505
0.441572	0.05	-5.64492
0.442405	0.05	-5.64362
0.443239	0.05	-5.64232
0.444072	0.05	-5.64193
0.444905	0.05	-5.63932
0.445739	0.05	-5.63945
0.446572	0.05	-5.63932
0.447405	0.05	-5.63958
0.448239	0.05	-5.63854
0.449072	0.05	-5.63737
0.449905	0.05	-5.63789
0.450739	0.05	-5.63802
0.451572	0.05	-5.63672
0.452405	0.05	-5.63594
0.453239	0.05	-5.63646
0.454072	0.05	-5.63919
0.454905	0.05	-5.63893
0.455739	0.05	-5.64023
0.456572	0.05	-5.64062
0.457405	0.05	-5.64427
0.458239	0.05	-5.64779
0.459072	0.05	-5.64857
0.459905	0.05	-5.64792
0.460739	0.05	-5.64323
0.461572	0.05	-5.64062
0.462405	0.05	-5.63932
0.463239	0.05	-5.63958
0.464072	0.05	-5.63945
0.464905	0.05	-5.63698
0.465739	0.05	-5.63672
0.466572	0.05	-5.63906
0.467405	0.05	-5.64258
0.468239	0.05	-5.6444
0.469072	0.05	-5.64414
0.469905	0.05	-5.64401
0.470739	0.05	-5.64219
0.471572	0.05	-5.64141
0.472405	0.05	-5.64049
0.473239	0.05	-5.64349
0.474072	0.05	-5.64258
0.474905	0.05	-5.6418
0.475739	0.05	-5.63971
0.476572	0.05	-5.64284
0.477405	0.05	-5.64479
0.478239	0.05	-5.64297
0.479072	0.05	-5.63945
0.479905	0.05	-5.63841
0.480739	0.05	-5.63802
0.481572	0.05	-5.63724
0.482405	0.05	-5.63516
0.483239	0.05	-5.63737
0.484072	0.05	-5.63737
0.484905	0.05	-5.6362
0.485739	0.05	-5.63412
0.486572	0.05	-5.63385
0.487405	0.05	-5.63854
0.488239	0.05	-5.63919
0.489072	0.05	-5.64115
0.489905	0.05	-5.63958
0.490739	0.05	-5.63971
0.491572	0.05	-5.6401
0.492405	0.05	-5.63971
0.493239	0.05	-5.63997
0.494072	0.05	-5.64076
0.494905	0.05	-5.63971
0.495739	0.05	-5.63906
0.496572	0.05	-5.63607
0.497405	0.05	-5.63424
0.498239	0.05	-5.6332
0.499072	0.05	-5.63398
0.499905	0.05	-5.63555
0.500739	0.05	-5.63581
0.501572	0.05	-5.63672
0.502405	0.05	-5.63906
0.503239	0.05	-5.64062
0.504072	0.05	-5.64271
0.504905	0.05	-5.64232
0.505739	0.05	-5.64453
0.506572	0.05	-5.64544
0.507405	0.05	-5.64675
0.508239	0.05	-5.64779
0.509072	0.05	-5.64753
0.509905	0.05	-5.64779
0.510739	0.05	-5.64583
0.511572	0.05	-5.64336
0.512405	0.05	-5.64049
0.513239	0.05	-5.64023
0.514072	0.05	-5.64271
0.514905	0.05	-5.64492
0.515739	0.05	-5.64388
0.516572	0.05	-5.64037
0.517405	0.05	-5.63841
0.518239	0.05	-5.6401
0.519072	0.05	-5.64049
0.519905	0.05	-5.64115
0.520739	0.05	-5.64102
0.521572	0.05	-5.64049
0.522405	0.05	-5.64049
0.523239	0.05	-5.64115
0.524072	0.05	-5.6444
0.524905	0.05	-5.64701
0.525739	0.05	-5.64687
0.526572	0.05	-5.64805
0.527405	0.05	-5.6457
0.528239	0.05	-5.64427
0.529072	0.05	-5.6401
0.529905	0.05	-5.63867
0.530739	0.05	-5.63594
0.531572	0.05	-5.63698
0.532405	0.05	-5.64076
0.533239	0.05	-5.64401
0.534072	0.05	-5.64479
0.534905	0.05	-5.64492
0.535739	0.05	-5.64505
0.536572	0.05	-5.64531
0.537405	0.05	-5.64518
0.538239	0.05	-5.64557
0.539072	0.05	-5.64713
0.539905	0.05	-5.64753
0.540739	0.05	-5.64622
0.541572	0.05	-5.64375
0.542405	0.05	-5.64088
0.543239	0.05	-5.64206
0.544072	0.05	-5.64232
0.544905	0.05	-5.64323
0.545739	0.05	-5.64141
0.546572	0.05	-5.6418
0.547405	0.05	-5.64076
0.548239	0.05	-5.64401
0.549072	0.05	-5.6431
0.549905	0.05	-5.64401
0.550739	0.05	-5.64206
0.551572	0.05	-5.64219
0.552405	0.05	-5.64232
0.553239	0.05	-5.64271
0.554072	0.05	-5.64648
0.554905	0.05	-5.64896
0.555739	0.05	-5.65091
0.556572	0.05	-5.64909
0.557405	0.05	-5.64792
0.558239	0.05	-5.64544
0.559072	0.05	-5.64518
0.559905	0.05	-5.64596
0.560739	0.05	-5.64518
0.561572	0.05	-5.64362
0.562405	0.05	-5.64219
0.563239	0.05	-5.64154
0.564072	0.05	-5.64323
0.564905	0.05	-5.6431
0.565739	0.05	-5.64609
0.566572	0.05	-5.64648
0.567405	0.05	-5.64609
0.568239	0.05	-5.64713
0.569072	0.05	-5.64818
0.569905	0.05	-5.65039
0.570739	0.05	-5.64753
0.571572	0.05	-5.64466
0.572405	0.05	-5.64128
0.573239	0.05	-5.64466
0.574072	0.05	-5.64635
0.574905	0.05	-5.64896
0.575739	0.05	-5.6457
0.576572	0.05	-5.64557
0.577405	0.05	-5.64766
0.578239	0.05	-5.64844
0.579072	0.05	-5.64779
0.579905	0.05	-5.64713
0.580739	0.05	-5.64883
0.581572	0.05	-5.65052
0.582405	0.05	-5.64375
0.583239	0.05	-5.64414
0.584072	0.05	-5.63971
0.584905	0.05	-5.64388
0.585739	0.05	-5.64102
0.586572	0.05	-5.64141
0.587405	0.05	-5.64232
0.588239	0.05	-5.64284
0.589072	0.05	-5.64635
0.589905	0.05	-5.6457
0.590739	0.05	-5.6457
0.591572	0.05	-5.64596
0.592405	0.05	-5.64427
0.593239	0.05	-5.64583
0.594072	0.05	-5.64544
0.594905	0.05	-5.64805
0.595739	0.05	-5.6487
0.596572	0.05	-5.64622
0.597405	0.05	-5.64349
0.598239	0.05	-5.6375
0.599072	0.05	-5.63828
0.599905	0.05	-5.64128
0.600739	0.05	-5.64531
0.601572	0.05	-5.64805
0.602405	0.05	-5.64701
0.603239	0.05	-5.64857
0.604072	0.05	-5.64987
0.604905	0.05	-5.65156
0.605739	0.05	-5.65365
0.606572	0.05	-5.65391
0.607405	0.05	-5.65195
0.608239	0.05	-5.64753
0.609072	0.05	-5.64479
0.609905	0.05	-5.64687
0.610739	0.05	-5.6487
0.611572	0.05	-5.6487
0.612405	0.05	-5.64857
0.613239	0.05	-5.64831
0.614072	0.05	-5.64883
0.614905	0.05	-5.64596
0.615739	0.05	-5.64583
0.616572	0.05	-5.64427
0.617405	0.05	-5.6457
0.618239	0.05	-5.64557
0.619072	0.05	-5.64505
0.619905	0.05	-5.64401
0.620739	0.05	-5.64427
0.621572	0.05	-5.64753
0.622405	0.05	-5.64909
0.623239	0.05	-5.64896
0.624072	0.05	-5.64792
0.624905	0.05	-5.6474
0.625739	0.05	-5.64948
0.626572	0.05	-5.65013
0.627405	0.05	-5.65078
0.628239	0.05	-5.6487
0.629072	0.05	-5.64844
0.629905	0.05	-5.64805
0.630739	0.05	-5.64713
0.631572	0.05	-5.64596
0.632405	0.05	-5.64466
0.633239	0.05	-5.64557
0.634072	0.05	-5.64779
0.634905	0.05	-5.65091
0.635739	0.05	-5.65247
0.636572	0.05	-5.65078
0.637405	0.05	-5.64896
0.638239	0.05	-5.65
0.639072	0.05	-5.65273
0.639905	0.05	-5.65234
0.640739	0.05	-5.64948
0.641572	0.05	-5.6474
0.642405	0.05	-5.6474
0.643239	0.05	-5.64557
0.644072	0.05	-5.64271
0.644905	0.05	-5.64088
0.645739	0.05	-5.64128
0.646572	0.05	-5.64219
0.647405	0.05	-5.64258
0.648239	0.05	-5.64388
0.649072	0.05	-5.6418
0.649905	0.05	-5.64245
0.650739	0.05	-5.6401
0.651572	0.05	-5.64154
0.652405	0.05	-5.63971
0.653239	0.05	-5.64049
0.654072	0.05	-5.64154
0.654905	0.05	-5.64323
0.655739	0.05	-5.64245
0.656572	0.05	-5.64362
0.657405	0.05	-5.64427
0.658239	0.05	-5.64622
0.659072	0.05	-5.64453
0.659905	0.05	-5.64557
0.660739	0.05	-5.64727
0.661572	0.05	-5.64687
0.662405	0.05	-5.64297
0.663239	0.05	-5.63542
0.664072	0.05	-5.62083
0.664905	0.05	-5.58958
0.665739	0.05	-5.51771
0.666572	0.05	-5.36107
0.667405	0.05	-5.02982
0.668239	0.05	-4.35469
0.669072	0.05	-3.03464
0.669905	0.05	-0.601953
0.670739	0.05	3.57148
0.671572	0.05	10.2757
0.672405	0.05	20.5311
0.673239	0.05	35.5737
0.674072	0.05	56.894
0.674905	0.05	86.1254
0.675739	0.05	124.999
0.676572	0.05	175.232
0.677405	0.05	238.322
0.678239	0.05	315.518
0.679072	0.05	407.604
0.679905	0.05	514.921
0.680739	0.05	637.023
0.681572	0.05	772.82
0.682405	0.05	920.395
0.683239	0.05	1077.13
0.684072	0.05	1239.75
0.684905	0.05	1404.62
0.685739	0.05	1568.01
0.686572	0.05	1726.12
0.687405	0.05	1875.69
0.688239	0.05	2014.37
0.689072	0.05	2140.26
0.689905	0.05	2251.75
0.690739	0.05	2347.83
0.691572	0.05	2428.47
0.692405	0.05	2494.17
0.693239	0.05	2545.84
0.694072	0.05	2584.46
0.694905	0.05	2611.13
0.695739	0.05	2626.48
0.696572	0.05	2631.38
0.697405	0.05	2627.09
0.698239	0.05	2614.9
0.699072	0.05	2595.24
0.699905	0.05	2568.55
0.700739	0.05	2534.79
0.701572	0.05	2494.28
0.702405	0.05	2447.39
0.703239	0.05	2395.19
0.704072	0.05	2339.03
0.704905	0.05	2279.57
0.705739	0.05	2217.11
0.706572	0.05	2151.51
0.707405	0.05	2083.17
0.708239	0.05	2013.06
0.709072	0.05	1942.47
0.709905	0.05	1872.12
0.710739	0.05	1801.94
0.711572	0.05	1732.08
0.712405	0.05	1662.75
0.713239	0.05	1594.68
0.714072	0.05	1528.08
0.714905	0.05	1463.21
0.715739	0.05	1400.57
0.716572	0.05	1340.39
0.717405	0.05	1282.84
0.718239	0.05	1227.66
0.719072	0.05	1174.74
0.719905	0.05	1124.01
0.720739	0.05	1075.58
0.721572	0.05	1029.64
0.722405	0.05	986.044
0.723239	0.05	944.708
0.724072	0.05	905.36
0.724905	0.05	867.845
0.725739	0.05	831.999
0.726572	0.05	797.82
0.727405	0.05	765.326
0.728239	0.05	734.282
0.729072	0.05	704.595
0.729905	0.05	676.226
0.730739	0.05	649.108
0.731572	0.05	623.318
0.732405	0.05	598.859
0.733239	0.05	575.68
0.734072	0.05	553.705
0.734905	0.05	532.916
0.735739	0.05	513.436
0.736572	0.05	495.204
0.737405	0.05	477.998
0.738239	0.05	461.532
0.739072	0.05	445.725
0.739905	0.05	430.588
0.740739	0.05	416.203
0.741572	0.05	402.593
0.742405	0.05	389.703
0.743239	0.05	377.477
0.744072	0.05	365.774
0.744905	0.05	354.571
0.745739	0.05	343.784
0.746572	0.05	333.402
0.747405	0.05	323.499
0.748239	0.05	314.055
0.749072	0.05	305.095
0.749905	0.05	296.561
0.750739	0.05	288.447
0.751572	0.05	280.536
0.752405	0.05	272.79
0.753239	0.05	265.262
0.754072	0.05	258.008
0.754905	0.05	251.087
0.755739	0.05	244.507
0.756572	0.05	238.345
0.757405	0.05	232.477
0.758239	0.05	226.735
0.759072	0.05	221.072
0.759905	0.05	215.549
0.760739	0.05	210.227
0.761572	0.05	205.103
0.762405	0.05	200.193
0.763239	0.05	195.4
0.764072	0.05	190.725
0.764905	0.05	186.13
0.765739	0.05	181.707
0.766572	0.05	177.475
0.767405	0.05	173.421
0.768239	0.05	169.514
0.769072	0.05	165.687
0.769905	0.05	161.892
0.770739	0.05	158.153
0.771572	0.05	154.561
0.772405	0.05	151.171
0.773239	0.05	147.918
0.774072	0.05	144.767
0.774905	0.05	141.734
0.775739	0.05	138.819
0.776572	0.05	136.017
0.777405	0.05	133.297
0.778239	0.05	130.643
0.779072	0.05	128.001
0.779905	0.05	125.365
0.780739	0.05	122.786
0.781572	0.05	120.225
0.782405	0.05	117.726
0.783239	0.05	115.292
0.784072	0.05	112.881
0.784905	0.05	110.493
0.785739	0.05	108.186
0.786572	0.05	106.058
0.787405	0.05	104.031
0.788239	0.05	102.027
0.789072	0.05	99.9898
0.789905	0.05	98.0352
0.790739	0.05	96.1564
0.791572	0.05	94.4061
0.792405	0.05	92.6034
0.793239	0.05	90.7292
0.794072	0.05	88.8574
0.794905	0.05	87.1108
0.795739	0.05	85.4868
0.796572	0.05	83.8736
0.797405	0.05	82.2348
0.798239	0.05	80.6452
0.799072	0.05	79.129
0.799905	0.05	77.9259
0.800739	0.05	77.0516
0.801572	0.05	76.2806
0.802405	0.05	76.8745
0.803239	0.05	140.67
0.804072	0.05	2049.96
0.804905	0.05	11939
0.805739	0.05	27179.6
0.806572	0.05	41018
0.807405	0.05	46739.1
0.808239	0.05	46901.5
0.809072	0.05	46477.1
0.809905	0.05	46068.4
0.810739	0.05	45675.3
0.811572	0.05	45288.9
0.812405	0.05	44882.1
0.813239	0.05	44448.6
0.814072	0.05	44011.6
0.814905	0.05	43574
0.815739	0.05	43136.1
0.816572	0.05	42697.4
0.817405	0.05	42279.4
0.818239	0.05	41877.8
0.819072	0.05	41478.3
0.819905	0.05	41064
0.820739	0.05	40651.7
0.821572	0.05	40230.6
0.822405	0.05	39815.3
0.823239	0.05	39420.6
0.824072	0.05	39030.7
0.824905	0.05	38634.6
0.825739	0.05	38228.2
0.826572	0.05	37835.4
0.827405	0.05	37434.9
0.828239	0.05	37026.6
0.829072	0.05	36606.5
0.829905	0.05	36179.6
0.830739	0.05	35745.8
0.831572	0.05	35303.1
0.832405	0.05	34844.2
0.833239	0.05	34361.2
0.834072	0.05	33865.8
0.834905	0.05	33381.2
0.835739	0.05	32900.9
0.836572	0.05	32424.6
0.837405	0.05	31957.5
0.838239	0.05	31495.8
0.839072	0.05	31042.6
0.839905	0.05	30608.8
0.840739	0.05	30211.1
0.841572	0.05	29820.2
0.842405	0.05	29410.9
0.843239	0.05	28990.1
0.844072	0.05	28577.3
0.844905	0.05	28159.4
0.845739	0.05	27732.4
0.846572	0.05	27320.3
0.847405	0.05	26917.9
0.848239	0.05	26527.1
0.849072	0.05	26138.8
0.849905	0.05	25765
0.850739	0.05	25380.8
0.851572	0.05	24984.5
0.852405	0.05	24583.2
0.853239	0.05	24186.8
0.854072	0.05	23801.2
0.854905	0.05	23434.9
0.855739	0.05	23099.6
0.856572	0.05	22780.9
0.857405	0.05	22486.8
0.858239	0.05	22212.9
0.859072	0.05	21928.5
0.859905	0.05	21633.4
0.860739	0.05	21335.4
0.861572	0.05	21062.8
0.862405	0.05	20802.9
0.863239	0.05	20558.2
0.864072	0.05	20344.1
0.864905	0.05	20159.2
0.865739	0.05	19968
0.866572	0.05	19755.4
0.867405	0.05	19531.1
0.868239	0.05	19302.2
0.869072	0.05	19076.7
0.869905	0.05	18836.5
0.870739	0.05	18595
0.871572	0.05	18350.4
0.872405	0.05	18096.4
0.873239	0.05	17841.3
0.874072	0.05	17572.3
0.874905	0.05	17298.1
0.875739	0.05	17021.1
0.876572	0.05	16755.7
0.877405	0.05	16496.5
0.878239	0.05	16229.9
0.879072	0.05	15942
0.879905	0.05	15643.7
0.880739	0.05	15345
0.881572	0.05	15050.7
0.882405	0.05	14765.5
0.883239	0.05	14483
0.884072	0.05	14209.9
0.884905	0.05	13946
0.885739	0.05	13685.1
0.886572	0.05	13431.1
0.887405	0.05	13179.2
0.888239	0.05	12939.8
0.889072	0.05	12708.5
0.889905	0.05	12477.3
0.890739	0.05	12243.9
0.891572	0.05	12006.6
0.892405	0.05	11773.1
0.893239	0.05	11549.3
0.894072	0.05	11325.7
0.894905	0.05	11101.8
0.895739	0.05	10887.2
0.896572	0.05	10690.6
0.897405	0.05	10484.7
0.898239	0.05	10268.6
0.899072	0.05	10043.6
0.899905	0.05	9851.55
0.900739	0.05	9663.52
0.901572	0.05	9484.23
0.902405	0.05	9299.37
0.903239	0.05	9118.74
0.904072	0.05	8949.22
0.904905	0.05	8782.32
0.905739	0.05	8624.9
0.906572	0.05	8464.89
0.907405	0.05	8310.08
0.908239	0.05	8155.67
0.909072	0.05	8002.01
0.909905	0.05	7860.97
0.910739	0.05	7727.39
0.911572	0.05	7598.2
0.912405	0.05	7456.44
0.913239	0.05	7310.38
0.914072	0.05	7166.8
0.914905	0.05	7029.94
0.915739	0.05	6900.62
0.916572	0.05	6813.63
0.917405	0.05	6773.87
0.918239	0.05	6692.92
0.919072	0.05	6613.44
0.919905	0.05	6611.58
0.920739	0.05	7581.99
0.921572	0.05	19533.7
0.922405	0.05	41536.8
0.923239	0.05	63047.5
0.924072	0.05	73211.9
0.924905	0.05	72859.9
0.925739	0.05	71759.1
0.926572	0.05	70746.6
0.927405	0.05	69903.8
0.928239	0.05	69226.7
0.929072	0.05	68670.9
0.929905	0.05	68169.5
0.930739	0.05	67712
0.931572	0.05	67296.9
0.932405	0.05	66935
0.933239	0.05	66590.2
0.934072	0.05	66229.9
0.934905	0.05	65869.7
0.935739	0.05	65535.4
0.936572	0.05	65250
0.937405	0.05	64977.4
0.938239	0.05	64700.9
0.939072	0.05	64416.5
0.939905	0.05	64136.5
0.940739	0.05	63854
0.941572	0.05	63569.1
0.942405	0.05	63291.4
0.943239	0.05	63020.7
0.944072	0.05	62754.7
0.944905	0.05	62495.2
0.945739	0.05	62263.7
0.946572	0.05	62066.3
0.947405	0.05	61921.4
0.948239	0.05	61891.6
0.949072	0.05	62041.7
0.949905	0.05	62430.4
0.950739	0.05	63007.7
0.951572	0.05	63617.7
0.952405	0.05	64073.7
0.953239	0.05	64293.1
0.954072	0.05	64313.3
0.954905	0.05	64216.4
0.955739	0.05	64047.4
0.956572	0.05	63829
0.957405	0.05	63585.9
0.958239	0.05	63339.2
0.959072	0.05	63109.8
0.959905	0.05	62883.5
0.960739	0.05	62654.5
0.961572	0.05	62417.3
0.962405	0.05	62178.9
0.963239	0.05	61944.6
0.964072	0.05	61703
0.964905	0.05	61450.5
0.965739	0.05	61201.8
0.966572	0.05	60960.3
0.967405	0.05	60726.3
0.968239	0.05	60477.5
0.969072	0.05	60230.1
0.969905	0.05	59995.2
0.970739	0.05	59760.2
0.971572	0.05	59509.8
0.972405	0.05	59237.9
0.973239	0.05	58959.3
0.974072	0.05	58695.7
0.974905	0.05	58465.1
0.975739	0.05	58262.1
0.976572	0.05	58072
0.977405	0.05	57883.6
0.978239	0.05	57690.6
0.979072	0.05	57494.8
0.979905	0.05	57298.4
0.980739	0.05	57108.7
0.981572	0.05	56913.7
0.982405	0.05	56703.5
0.983239	0.05	56490.5
0.984072	0.05	56274.4
0.984905	0.05	56055.6
0.985739	0.05	55830.7
0.986572	0.05	55606.7
0.987405	0.05	55387.2
0.988239	0.05	55159.2
0.989072	0.05	54922.5
0.989905	0.05	54669.7
0.990739	0.05	54422
0.991572	0.05	54198.3
0.992405	0.05	53999.8
0.993239	0.05	53824.6
0.994072	0.05	53655.2
0.994905	0.05	53473.6
0.995739	0.05	53251.1
0.996572	0.05	52995.1
0.997405	0.05	52735.9
0.998239	0.05	52492
0.999072	0.05	52247.6
0.999905	0.05	52003.3
1.00074	0.05	51751.3
1.00157	0.05	51504.5
1.0024	0.05	51256.6
1.00324	0.05	51015.7
1.00407	0.05	50779.8
1.0049	0.05	50551.9
1.00574	0.05	50331.5
1.00657	0.05	50109.4
1.00741	0.05	49878.6
1.00824	0.05	49639.1
1.00907	0.05	49390.8
1.00991	0.05	49132.5
1.01074	0.05	48879.8
1.01157	0.05	48637
1.0124	0.05	48397.6
1.01324	0.05	48156
1.01407	0.05	47927.8
1.0149	0.05	47716.3
1.01574	0.05	47510.1
1.01657	0.05	47298.1
1.0174	0.05	47083
1.01824	0.05	46865.4
1.01907	0.05	46642.7
1.01991	0.05	46428.8
1.02074	0.05	46229.9
1.02157	0.05	46038.1
1.02241	0.05	45845.3
1.02324	0.05	45653.3
1.02407	0.05	45459.9
1.0249	0.05	45259.7
1.02574	0.05	45056.1
1.02657	0.05	44864.6
1.0274	0.05	44686.7
1.02824	0.05	44520.6
1.02907	0.05	44353.1
1.02991	0.05	44193.1
1.03074	0.05	44041.9
1.03157	0.05	43905.7
1.03241	0.05	43756.2
1.03324	0.05	43594.7
1.03407	0.05	43432.3
1.0349	0.05	43283.5
1.03574	0.05	43132.3
1.03657	0.05	42975.8
1.0374	0.05	42824.3
1.03824	0.05	42685.2
1.03907	0.05	42525.7
1.03991	0.05	42324.5
1.04074	0.05	42097.9
1.04157	0.05	41885.5
1.04241	0.05	41707.3
1.04324	0.05	41516.2
1.04407	0.05	41312.5
1.0449	0.05	41123.2
1.04574	0.05	40955
1.04657	0.05	40782.3
1.0474	0.05	40572.8
1.04824	0.05	40359
1.04907	0.05	40153.7
1.04991	0.05	39958.8
1.05074	0.05	39758.2
1.05157	0.05	39561.9
1.05241	0.05	39372.4
1.05324	0.05	39188.6
1.05407	0.05	39006.6
1.0549	0.05	38818.8
1.05574	0.05	38659.7
1.05657	0.05	38493.6
1.0574	0.05	38300.8
1.05824	0.05	38082.5
1.05907	0.05	37867.9
1.05991	0.05	37676.8
1.06074	0.05	37490
1.06157	0.05	37315.7
1.06241	0.05	37132.5
1.06324	0.05	36919
1.06407	0.05	36691.9
1.0649	0.05	36485.7
1.06574	0.05	36312.4
1.06657	0.05	36118.9
1.0674	0.05	35903.2
1.06824	0.05	35664.1
1.06907	0.05	35444.4
1.06991	0.05	35220.8
1.07074	0.05	34995.6
1.07157	0.05	34760.2
1.07241	0.05	34529.5
1.07324	0.05	34304.3
1.07407	0.05	34062.5
1.0749	0.05	33815.9
1.07574	0.05	33560.6
1.07657	0.05	33325.5
1.0774	0.05	33083.8
1.07824	0.05	32851.3
1.07907	0.05	32612.7
1.0799	0.05	32390.3
1.08074	0.05	32174.3
1.08157	0.05	31975.5
1.08241	0.05	31800.9
1.08324	0.05	31650.8
1.08407	0.05	31487.4
1.08491	0.05	31274.4
1.08574	0.05	31042.6
1.08657	0.05	30845.6
1.0874	0.05	30707.4
1.08824	0.05	30579.9
1.08907	0.05	30399.9
1.0899	0.05	30181.1
1.09074	0.05	29947.5
1.09157	0.05	29712.1
1.09241	0.05	29450.9
1.09324	0.05	29169.1
1.09407	0.05	28913
1.09491	0.05	28705.4
1.09574	0.05	28517.2
1.09657	0.05	28322.9
1.0974	0.05	28131.5
1.09824	0.05	27963.9
1.09907	0.05	27809
1.0999	0.05	27609.3
1.10074	0.05	27372.7
1.10157	0.05	27137.8
1.10241	0.05	26924.1
1.10324	0.05	26710.4
1.10407	0.05	26501.6
1.10491	0.05	26350.4
1.10574	0.05	26218.2
1.10657	0.05	26030.7
1.1074	0.05	25762
1.10824	0.05	25464.3
1.10907	0.05	25226.8
1.1099	0.05	25060.7
1.11074	0.05	24917.9
1.11157	0.05	24749.4
1.11241	0.05	24530.7
1.11324	0.05	24301.2
1.11407	0.05	24093.9
1.11491	0.05	23925.7
1.11574	0.05	23797.4
1.11657	0.05	23642.9
1.1174	0.05	23442.9
1.11824	0.05	23209.7
1.11907	0.05	22999.7
1.1199	0.05	22823.9
1.12074	0.05	22648
1.12157	0.05	22420.9
1.12241	0.05	22167.9
1.12324	0.05	21931.7
1.12407	0.05	21726.7
1.12491	0.05	21501.9
1.12574	0.05	21283.1
1.12657	0.05	21118.4
1.1274	0.05	21003.5
1.12824	0.05	20872.9
1.12907	0.05	20682.8
1.1299	0.05	20471.7
1.13074	0.05	20262.8
1.13157	0.05	20067.3
1.13241	0.05	19879
1.13324	0.05	19696.1
1.13407	0.05	19523
1.13491	0.05	19348.5
1.13574	0.05	19165.7
1.13657	0.05	18983.4
1.1374	0.05	18794.1
1.13824	0.05	18591.4
1.13907	0.05	18372.2
1.1399	0.05	18144.2
1.14074	0.05	17944.1
1.14157	0.05	17768.9
1.1424	0.05	17626.8
1.14324	0.05	17474.1
1.14407	0.05	17297.2
1.14491	0.05	17104
1.14574	0.05	16923.5
1.14657	0.05	16753.6
1.14741	0.05	16575.5
1.14824	0.05	16402.2
1.14907	0.05	16244.6
1.1499	0.05	16090
1.15074	0.05	15915.8
1.15157	0.05	15746.3
1.1524	0.05	15603.2
1.15324	0.05	15476.2
1.15407	0.05	15338.5
1.15491	0.05	15201.5
1.15574	0.05	15054.1
1.15657	0.05	14886.1
1.15741	0.05	14692.8
1.15824	0.05	14494.7
1.15907	0.05	14325.4
1.1599	0.05	14187.3
1.16074	0.05	14056
1.16157	0.05	13900.4
1.1624	0.05	13730.5
1.16324	0.05	13574
1.16407	0.05	13417.6
1.16491	0.05	13246
1.16574	0.05	13074
1.16657	0.05	12919.2
1.16741	0.05	12772.1
1.16824	0.05	12613.6
1.16907	0.05	12458.9
1.1699	0.05	12314.5
1.17074	0.05	12181.9
1.17157	0.05	12057.9
1.1724	0.05	11936.3
1.17324	0.05	11813.8
1.17407	0.05	11683.9
1.17491	0.05	11540.6
1.17574	0.05	11390.7
1.17657	0.05	11241.9
1.17741	0.05	11107.6
1.17824	0.05	10984.9
1.17907	0.05	10861.6
1.1799	0.05	10729.5
1.18074	0.05	10589.4
1.18157	0.05	10449.9
1.1824	0.05	10322.1
1.18324	0.05	10196.5
1.18407	0.05	10053.6
1.18491	0.05	9890.92
1.18574	0.05	9738.52
1.18657	0.05	9629.35
1.18741	0.05	9550.76
1.18824	0.05	9461.99
1.18907	0.05	9330.89
1.1899	0.05	9158.73
1.19074	0.05	8974.57
1.19157	0.05	8812.45
1.1924	0.05	8692.31
1.19324	0.05	8605.48
1.19407	0.05	8530.71
1.19491	0.05	8452.17
1.19574	0.05	8360.23
1.19657	0.05	8253.31
1.19741	0.05	8128.27
1.19824	0.05	8003.54
1.19907	0.05	7887.86
1.1999	0.05	7784.86
1.20074	0.05	7674.35
1.20157	0.05	7558.18
1.2024	0.05	7442.49
1.20324	0.05	7336.73
1.20407	0.05	7243.05
1.2049	0.05	7155.3
1.20574	0.05	7066.72
1.20657	0.05	6964.01
1.20741	0.05	6854.69
1.20824	0.05	6753.29
1.20907	0.05	6671.41
1.20991	0.05	6604.16
1.21074	0.05	6527.22
1.21157	0.05	6427.06
1.2124	0.05	6297.26
1.21324	0.05	6150.3
1.21407	0.05	6009.03
1.2149	0.05	5894.8
1.21574	0.05	5812.39
1.21657	0.05	5743.33
1.21741	0.05	5670.65
1.21824	0.05	5590.71
1.21907	0.05	5506.9
1.21991	0.05	5420.4
1.22074	0.05	5337.34
1.22157	0.05	5252.18
1.2224	0.05	5164.39
1.22324	0.05	5072.12
1.22407	0.05	4979.56
1.2249	0.05	4890.11
1.22574	0.05	4808.7
1.22657	0.05	4731.12
1.22741	0.05	4653.83
1.22824	0.05	4573.13
1.22907	0.05	4494.03
1.22991	0.05	4420.13
1.23074	0.05	4351
1.23157	0.05	4286.24
1.2324	0.05	4215.75
1.23324	0.05	4136.8
1.23407	0.05	4051.06
1.2349	0.05	3968.19
1.23574	0.05	3890.6
1.23657	0.05	3812.72
1.23741	0.05	3737.93
1.23824	0.05	3666.56
1.23907	0.05	3601.27
1.23991	0.05	3538.71
1.24074	0.05	3482.58
1.24157	0.05	3430.65
1.2424	0.05	3374.82
1.24324	0.05	3311.13
1.24407	0.05	3247.74
1.2449	0.05	3189.49
1.24574	0.05	3130.62
1.24657	0.05	3068.6
1.24741	0.05	3006.55
1.24824	0.05	2950.3
1.24907	0.05	2898.83
1.24991	0.05	2846.92
1.25074	0.05	2793.32
1.25157	0.05	2738.78
1.2524	0.05	2686.66
1.25324	0.05	2637.47
1.25407	0.05	2586.5
1.2549	0.05	2530.88
1.25574	0.05	2472.38
1.25657	0.05	2417.2
1.25741	0.05	2368.88
1.25824	0.05	2323.5
1.25907	0.05	2279.15
1.25991	0.05	2234.41
1.26074	0.05	2190.55
1.26157	0.05	2146.95
1.2624	0.05	2106.7
1.26324	0.05	2069.8
1.26407	0.05	2033.18
1.2649	0.05	1991.76
1.26574	0.05	1949.17
1.26657	0.05	1908.9
1.2674	0.05	1873.27
1.26824	0.05	1838.06
1.26907	0.05	1802.47
1.26991	0.05	1766.81
1.27074	0.05	1730.59
1.27157	0.05	1694.96
1.27241	0.05	1660.06
1.27324	0.05	1627.74
1.27407	0.05	1595.57
1.2749	0.05	1562.72
1.27574	0.05	1528.47
1.27657	0.05	1494.48
1.2774	0.05	1461.5
1.27824	0.05	1428.84
1.27907	0.05	1396.77
1.27991	0.05	1365.38
1.28074	0.05	1335.84
1.28157	0.05	1307.29
1.28241	0.05	1278.91
1.28324	0.05	1251.36
1.28407	0.05	1227.58
1.2849	0.05	1205.84
1.28574	0.05	1182.67
1.28657	0.05	1155.98
1.2874	0.05	1128.93
1.28824	0.05	1105.19
1.28907	0.05	1083.9
1.28991	0.05	1062.41
1.29074	0.05	1039.73
1.29157	0.05	1017.36
1.29241	0.05	996.339
1.29324	0.05	975.961
1.29407	0.05	955.512
1.2949	0.05	935.834
1.29574	0.05	916.856
1.29657	0.05	897.225
1.2974	0.05	875.89
1.29824	0.05	853.343
1.29907	0.05	831.021
1.29991	0.05	810.548
1.30074	0.05	792.452
1.30157	0.05	776.036
1.30241	0.05	759.621
1.30324	0.05	742.368
1.30407	0.05	725.373
1.3049	0.05	709.663
1.30574	0.05	694.623
1.30657	0.05	680.032
1.3074	0.05	665.564
1.30824	0.05	651.463
1.30907	0.05	637.215
1.30991	0.05	622.314
1.31074	0.05	607.187
1.31157	0.05	592.35
1.31241	0.05	579.216
1.31324	0.05	567.465
1.31407	0.05	555.822
1.3149	0.05	543.594
1.31574	0.05	531.214
1.31657	0.05	518.746
1.3174	0.05	506.022
1.31824	0.05	493.53
1.31907	0.05	481.199
1.31991	0.05	468.485
1.32074	0.05	455.511
1.32157	0.05	443.569
1.32241	0.05	433.198
1.32324	0.05	423.502
1.32407	0.05	414.326
1.3249	0.05	406.006
1.32574	0.05	398.083
1.32657	0.05	389.442
1.3274	0.05	379.904
1.32824	0.05	370.611
1.32907	0.05	362.437
1.3299	0.05	355.064
1.33074	0.05	347.671
1.33157	0.05	339.977
1.33241	0.05	331.955
1.33324	0.05	323.705
1.33407	0.05	315.566
1.33491	0.05	307.984
1.33574	0.05	301.283
1.33657	0.05	294.798
1.3374	0.05	288.06
1.33824	0.05	281.178
1.33907	0.05	274.298
1.3399	0.05	267.909
1.34074	0.05	262.079
1.34157	0.05	256.651
1.34241	0.05	250.841
1.34324	0.05	244.408
1.34407	0.05	237.885
1.34491	0.05	231.925
1.34574	0.05	226.645
1.34657	0.05	221.523
1.3474	0.05	216.297
1.34824	0.05	211.024
1.34907	0.05	206.277
1.3499	0.05	201.706
1.35074	0.05	197.096
1.35157	0.05	192.512
1.35241	0.05	188.317
1.35324	0.05	184.433
1.35407	0.05	180.512
1.35491	0.05	176.52
1.35574	0.05	172.145
1.35657	0.05	167.386
1.3574	0.05	162.74
1.35824	0.05	158.743
1.35907	0.05	155.259
1.3599	0.05	151.912
1.36074	0.05	148.488
1.36157	0.05	144.945
1.36241	0.05	141.097
1.36324	0.05	137.026
1.36407	0.05	133.031
1.36491	0.05	129.511
1.36574	0.05	126.592
1.36657	0.05	123.895
1.3674	0.05	121.038
1.36824	0.05	117.968
1.36907	0.05	114.973
1.3699	0.05	112.289
1.37074	0.05	109.848
1.37157	0.05	107.507
1.37241	0.05	105.097
1.37324	0.05	102.595
1.37407	0.05	100.08
1.37491	0.05	97.6314
1.37574	0.05	95.1767
1.37657	0.05	92.6018
1.3774	0.05	90.006
1.37824	0.05	87.5178
1.37907	0.05	85.3626
1.3799	0.05	83.6367
1.38074	0.05	82.2177
1.38157	0.05	80.7083
1.38241	0.05	78.8952
1.38324	0.05	76.8983
1.38407	0.05	74.8941
1.38491	0.05	72.8238
1.38574	0.05	70.6862
1.38657	0.05	68.7958
1.3874	0.05	67.1923
1.38824	0.05	65.669
1.38907	0.05	64.037
1.3899	0.05	62.3806
1.39074	0.05	60.8
1.39157	0.05	59.3104
1.3924	0.05	57.9387
1.39324	0.05	56.7164
1.39407	0.05	55.5444
1.39491	0.05	54.338
1.39574	0.05	53.0698
1.39657	0.05	51.7526
1.39741	0.05	50.3483
1.39824	0.05	48.8954
1.39907	0.05	47.5322
1.3999	0.05	46.3038
1.40074	0.05	45.1878
1.40157	0.05	44.0539
1.4024	0.05	42.952
1.40324	0.05	41.921
1.40407	0.05	40.9346
1.40491	0.05	39.876
1.40574	0.05	38.7483
1.40657	0.05	37.6318
1.40741	0.05	36.6038
1.40824	0.05	35.65
1.40907	0.05	34.7174
1.4099	0.05	33.8085
1.41074	0.05	32.9362
1.41157	0.05	32.1076
1.4124	0.05	31.3113
1.41324	0.05	30.5626
1.41407	0.05	29.8799
1.41491	0.05	29.2184
1.41574	0.05	28.5264
1.41657	0.05	27.7943
1.41741	0.05	27.1066
1.41824	0.05	26.4207
1.41907	0.05	25.7409
1.4199	0.05	25.0689
1.42074	0.05	24.4267
1.42157	0.05	23.823
1.4224	0.05	23.2251
1.42324	0.05	22.6415
1.42407	0.05	22.0803
1.42491	0.05	21.5049
1.42574	0.05	20.9176
1.42657	0.05	20.3344
1.42741	0.05	19.7854
1.42824	0.05	19.2552
1.42907	0.05	18.7005
1.4299	0.05	18.135
1.43074	0.05	17.6264
1.43157	0.05	17.1902
1.4324	0.05	16.8193
1.43324	0.05	16.4322
1.43407	0.05	16.0543
1.43491	0.05	15.6882
1.43574	0.05	15.3397
1.43657	0.05	14.9638
1.43741	0.05	14.5827
1.43824	0.05	14.2012
1.43907	0.05	13.8109
1.4399	0.05	13.4025
1.44074	0.05	12.9961
1.44157	0.05	12.613
1.4424	0.05	12.2711
1.44324	0.05	11.9757
1.44407	0.05	11.7005
1.44491	0.05	11.4135
1.44574	0.05	11.1255
1.44657	0.05	10.8539
1.44741	0.05	10.599
1.44824	0.05	10.3465
1.44907	0.05	10.0822
1.4499	0.05	9.77643
1.45074	0.05	9.45234
1.45157	0.05	9.16003
1.4524	0.05	8.93802
1.45324	0.05	8.75143
1.45407	0.05	8.57292
1.4549	0.05	8.37995
1.45574	0.05	8.1681
1.45657	0.05	7.93841
1.45741	0.05	7.70794
1.45824	0.05	7.50534
1.45907	0.05	7.33425
1.45991	0.05	7.16862
1.46074	0.05	6.97448
1.46157	0.05	6.7444
1.4624	0.05	6.51484
1.46324	0.05	6.31628
1.46407	0.05	6.1457
1.4649	0.05	5.9707
1.46574	0.05	5.78659
1.46657	0.05	5.59922
1.46741	0.05	5.42669
1.46824	0.05	5.27044
1.46907	0.05	5.12786
1.46991	0.05	5.00443
1.47074	0.05	4.88607
1.47157	0.05	4.76406
1.4724	0.05	4.63672
1.47324	0.05	4.52122
1.47407	0.05	4.40742
1.4749	0.05	4.27578
1.47574	0.05	4.12148
1.47657	0.05	3.96432
1.47741	0.05	3.8332
1.47824	0.05	3.72565
1.47907	0.05	3.6224
1.47991	0.05	3.50651
1.48074	0.05	3.38099
1.48157	0.05	3.26654
1.4824	0.05	3.16992
1.48324	0.05	3.08281
1.48407	0.05	2.98945
1.4849	0.05	2.88906
1.48574	0.05	2.77865
1.48657	0.05	2.67305
1.48741	0.05	2.56979
1.48824	0.05	2.46849
1.48907	0.05	2.37279
1.48991	0.05	2.29075
1.49074	0.05	2.222
1.49157	0.05	2.14792
1.4924	0.05	2.06784
1.49324	0.05	1.97943
1.49407	0.05	1.89375
1.4949	0.05	1.8082
1.49574	0.05	1.72643
1.49657	0.05	1.64935
1.49741	0.05	1.58112
1.49824	0.05	1.51654
1.49907	0.05	1.45169
1.49991	0.05	1.37643
1.50074	0.05	1.2888
1.50157	0.05	1.20417
1.5024	0.05	1.11563
1.50324	0.05	1.03893
1.50407	0.05	0.965755
1.5049	0.05	0.901172
1.50574	0.05	0.839714
1.50657	0.05	0.774609
1.50741	0.05	0.71276
1.50824	0.05	0.651302
1.50907	0.05	0.600391
1.50991	0.05	0.552734
1.51074	0.05	0.50612
1.51157	0.05	0.451563
1.5124	0.05	0.390234
1.51324	0.05	0.328385
1.51407	0.05	0.266276
1.5149	0.05	0.210286
1.51574	0.05	0.153516
1.51657	0.05	0.101693
1.5174	0.05	0.051432
1.51824	0.05	0.003776
1.51907	0.05	-0.045833
1.51991	0.05	-0.095052
1.52074	0.05	-0.142708
1.52157	0.05	-0.193359
1.52241	0.05	-0.238542
1.52324	0.05	-0.274479
1.52407	0.05	-0.302734
1.5249	0.05	-0.339844
1.52574	0.05	-0.389583
1.52657	0.05	-0.436589
1.5274	0.05	-0.478906
1.52824	0.05	-0.50651
1.52907	0.05	-0.538151
1.52991	0.05	-0.57487
1.53074	0.05	-0.622917
1.53157	0.05	-0.672917
1.53241	0.05	-0.716406
1.53324	0.05	-0.758464
1.53407	0.05	-0.79375
1.5349	0.05	-0.83138
1.53574	0.05	-0.862891
1.53657	0.05	-0.894922
1.5374	0.05	-0.927865
1.53824	0.05	-0.958073
1.53907	0.05	-0.98763
1.53991	0.05	-1.01771
1.54074	0.05	-1.0569
1.54157	0.05	-1.09779
1.54241	0.05	-1.13255
1.54324	0.05	-1.16094
1.54407	0.05	-1.17956
1.5449	0.05	-1.19232
1.54574	0.05	-1.20586
1.54657	0.05	-1.23047
1.5474	0.05	-1.26016
1.54824	0.05	-1.2862
1.54907	0.05	-1.3026
1.54991	0.05	-1.32018
1.55074	0.05	-1.33932
1.55157	0.05	-1.36367
1.55241	0.05	-1.38555
1.55324	0.05	-1.40833
1.55407	0.05	-1.43359
1.5549	0.05	-1.45794
1.55574	0.05	-1.48099
1.55657	0.05	-1.50026
1.5574	0.05	-1.52005
1.55824	0.05	-1.53607
1.55907	0.05	-1.54987
1.55991	0.05	-1.56029
1.56074	0.05	-1.57617
1.56157	0.05	-1.59401
1.56241	0.05	-1.61654
1.56324	0.05	-1.63359
1.56407	0.05	-1.65078
1.5649	0.05	-1.6668
1.56574	0.05	-1.69102
1.56657	0.05	-1.72109
1.5674	0.05	-1.75286
1.56824	0.05	-1.77578
1.56907	0.05	-1.78659
1.56991	0.05	-1.7918
1.57074	0.05	-1.79336
1.57157	0.05	-1.79727
1.57241	0.05	-1.80573
1.57324	0.05	-1.82148
1.57407	0.05	-1.84492
1.5749	0.05	-1.86706
1.57574	0.05	-1.89323
1.57657	0.05	-1.91979
1.5774	0.05	-1.94349
1.57824	0.05	-1.9599
1.57907	0.05	-1.97148
1.5799	0.05	-1.98164
1.58074	0.05	-1.99206
1.58157	0.05	-1.99883
1.58241	0.05	-2.01016
1.58324	0.05	-2.02461
1.58407	0.05	-2.04648
1.58491	0.05	-2.06419
1.58574	0.05	-2.0862
1.58657	0.05	-2.10807
1.5874	0.05	-2.13307
1.58824	0.05	-2.1487
1.58907	0.05	-2.15221
1.5899	0.05	-2.15221
1.59074	0.05	-2.1569
1.59157	0.05	-2.16758
1.59241	0.05	-2.17852
1.59324	0.05	-2.1888
1.59407	0.05	-2.19831
1.59491	0.05	-2.21016
1.59574	0.05	-2.21797
1.59657	0.05	-2.22461
1.5974	0.05	-2.222
1.59824	0.05	-2.22161
1.59907	0.05	-2.22565
1.5999	0.05	-2.23815
1.60074	0.05	-2.25404
1.60157	0.05	-2.26628
1.60241	0.05	-2.27878
1.60324	0.05	-2.2849
1.60407	0.05	-2.29258
1.60491	0.05	-2.2944
1.60574	0.05	-2.30065
1.60657	0.05	-2.30391
1.6074	0.05	-2.3069
1.60824	0.05	-2.30807
1.60907	0.05	-2.30846
1.6099	0.05	-2.3125
1.61074	0.05	-2.31784
1.61157	0.05	-2.32917
1.61241	0.05	-2.34518
1.61324	0.05	-2.36159
1.61407	0.05	-2.3724
1.61491	0.05	-2.37474
1.61574	0.05	-2.37357
1.61657	0.05	-2.37682
1.6174	0.05	-2.37995
1.61824	0.05	-2.38463
1.61907	0.05	-2.3862
1.6199	0.05	-2.39688
1.62074	0.05	-2.40599
1.62157	0.05	-2.41602
1.62241	0.05	-2.42513
1.62324	0.05	-2.43529
1.62407	0.05	-2.4444
1.62491	0.05	-2.44909
1.62574	0.05	-2.45013
1.62657	0.05	-2.44948
1.6274	0.05	-2.45156
1.62824	0.05	-2.46393
1.62907	0.05	-2.48216
1.6299	0.05	-2.49727
1.63074	0.05	-2.50508
1.63157	0.05	-2.50703
1.63241	0.05	-2.50977
1.63324	0.05	-2.51224
1.63407	0.05	-2.51419
1.63491	0.05	-2.51367
1.63574	0.05	-2.51211
1.63657	0.05	-2.50768
1.6374	0.05	-2.5026
1.63824	0.05	-2.50247
1.63907	0.05	-2.51367
1.6399	0.05	-2.52826
1.64074	0.05	-2.53555
1.64157	0.05	-2.53581
1.6424	0.05	-2.53594
1.64324	0.05	-2.54036
1.64407	0.05	-2.54974
1.64491	0.05	-2.55664
1.64574	0.05	-2.56693
1.64657	0.05	-2.57604
1.64741	0.05	-2.58438
1.64824	0.05	-2.58919
1.64907	0.05	-2.59206
1.6499	0.05	-2.59336
1.65074	0.05	-2.59362
1.65157	0.05	-2.59141
1.6524	0.05	-2.58464
1.65324	0.05	-2.5707
1.65407	0.05	-2.55404
1.65491	0.05	-2.5362
1.65574	0.05	-2.51042
1.65657	0.05	-2.47331
1.65741	0.05	-2.4306
1.65824	0.05	-2.3819
1.65907	0.05	-2.32656
1.6599	0.05	-2.26107
1.66074	0.05	-2.19974
1.66157	0.05	-2.13984
1.6624	0.05	-2.09076
1.66324	0.05	-2.04609
1.66407	0.05	-2.00404
1.66491	0.05	-1.96771
1.66574	0.05	-1.93437
[truncated: 7,628 more rows]

## Sheet: 3c-pl_phb
Time (min)	Step (s)	Value (pA)
0.000371	n.a.	-5.57721
0.001204	0.05	-5.57656
0.002038	0.05	-5.57943
0.002871	0.05	-5.5793
0.003704	0.05	-5.58164
0.004538	0.05	-5.5793
0.005371	0.05	-5.58008
0.006204	0.05	-5.58008
0.007038	0.05	-5.58281
0.007871	0.05	-5.58594
0.008704	0.05	-5.58437
0.009538	0.05	-5.58333
0.010371	0.05	-5.57682
0.011204	0.05	-5.56732
0.012038	0.05	-5.57227
0.012871	0.05	-5.57982
0.013704	0.05	-5.59102
0.014538	0.05	-5.59023
0.015371	0.05	-5.59661
0.016204	0.05	-5.58216
0.017038	0.05	-5.58294
0.017871	0.05	-5.56784
0.018704	0.05	-5.58177
0.019538	0.05	-5.58477
0.020371	0.05	-5.58268
0.021204	0.05	-5.59193
0.022038	0.05	-5.57734
0.022871	0.05	-5.58698
0.023704	0.05	-5.57969
0.024538	0.05	-5.57787
0.025371	0.05	-5.58203
0.026204	0.05	-5.57552
0.027038	0.05	-5.58477
0.027871	0.05	-5.5819
0.028704	0.05	-5.58138
0.029538	0.05	-5.58802
0.030371	0.05	-5.58073
0.031204	0.05	-5.58685
0.032038	0.05	-5.58034
0.032871	0.05	-5.58086
0.033704	0.05	-5.5849
0.034538	0.05	-5.57956
0.035371	0.05	-5.58685
0.036204	0.05	-5.57812
0.037038	0.05	-5.58372
0.037871	0.05	-5.58594
0.038704	0.05	-5.58802
0.039538	0.05	-5.59102
0.040371	0.05	-5.58411
0.041204	0.05	-5.58607
0.042038	0.05	-5.58281
0.042871	0.05	-5.58021
0.043704	0.05	-5.58229
0.044538	0.05	-5.57682
0.045371	0.05	-5.58086
0.046204	0.05	-5.57435
0.047038	0.05	-5.575
0.047871	0.05	-5.57643
0.048704	0.05	-5.57852
0.049538	0.05	-5.58568
0.050371	0.05	-5.58177
0.051204	0.05	-5.58255
0.052038	0.05	-5.58008
0.052871	0.05	-5.57917
0.053704	0.05	-5.58294
0.054538	0.05	-5.57982
0.055371	0.05	-5.58294
0.056204	0.05	-5.5793
0.057038	0.05	-5.57878
0.057871	0.05	-5.58047
0.058704	0.05	-5.58177
0.059538	0.05	-5.58346
0.060371	0.05	-5.57904
0.061204	0.05	-5.57695
0.062038	0.05	-5.57487
0.062871	0.05	-5.57357
0.063704	0.05	-5.57643
0.064538	0.05	-5.57943
0.065371	0.05	-5.58503
0.066204	0.05	-5.58398
0.067038	0.05	-5.58268
0.067871	0.05	-5.58255
0.068704	0.05	-5.58203
0.069538	0.05	-5.58451
0.070371	0.05	-5.58255
0.071204	0.05	-5.58216
0.072038	0.05	-5.58138
0.072871	0.05	-5.57917
0.073704	0.05	-5.57838
0.074538	0.05	-5.57526
0.075371	0.05	-5.57565
0.076204	0.05	-5.575
0.077038	0.05	-5.57591
0.077871	0.05	-5.57852
0.078704	0.05	-5.57878
0.079538	0.05	-5.57852
0.080371	0.05	-5.57852
0.081204	0.05	-5.58047
0.082038	0.05	-5.58346
0.082871	0.05	-5.5849
0.083704	0.05	-5.58685
0.084538	0.05	-5.58815
0.085371	0.05	-5.58594
0.086204	0.05	-5.58177
0.087038	0.05	-5.57643
0.087871	0.05	-5.57787
0.088704	0.05	-5.58008
0.089538	0.05	-5.58125
0.090371	0.05	-5.58008
0.091204	0.05	-5.57956
0.092038	0.05	-5.58047
0.092871	0.05	-5.5793
0.093704	0.05	-5.57812
0.094538	0.05	-5.57838
0.095371	0.05	-5.5776
0.096204	0.05	-5.57904
0.097038	0.05	-5.57969
0.097871	0.05	-5.58268
0.098704	0.05	-5.58203
0.099538	0.05	-5.57956
0.100371	0.05	-5.57917
0.101204	0.05	-5.57865
0.102038	0.05	-5.58034
0.102871	0.05	-5.57838
0.103704	0.05	-5.58073
0.104538	0.05	-5.58568
0.105371	0.05	-5.58867
0.106204	0.05	-5.58763
0.107038	0.05	-5.58047
0.107871	0.05	-5.57799
0.108704	0.05	-5.5763
0.109538	0.05	-5.57539
0.110371	0.05	-5.57461
0.111204	0.05	-5.57461
0.112038	0.05	-5.57643
0.112871	0.05	-5.57773
0.113704	0.05	-5.57904
0.114538	0.05	-5.57878
0.115371	0.05	-5.58008
0.116204	0.05	-5.58151
0.117038	0.05	-5.5832
0.117871	0.05	-5.58346
0.118704	0.05	-5.58425
0.119538	0.05	-5.58815
0.120371	0.05	-5.5888
0.121204	0.05	-5.58945
0.122038	0.05	-5.58594
0.122871	0.05	-5.58425
0.123704	0.05	-5.58242
0.124538	0.05	-5.58294
0.125371	0.05	-5.58516
0.126204	0.05	-5.58802
0.127038	0.05	-5.58815
0.127871	0.05	-5.58633
0.128704	0.05	-5.58359
0.129538	0.05	-5.58203
0.130371	0.05	-5.58268
0.131204	0.05	-5.58411
0.132038	0.05	-5.58437
0.132871	0.05	-5.58659
0.133704	0.05	-5.58529
0.134538	0.05	-5.58828
0.135371	0.05	-5.58646
0.136204	0.05	-5.58425
0.137038	0.05	-5.58125
0.137871	0.05	-5.58034
0.138704	0.05	-5.58359
0.139538	0.05	-5.58242
0.140371	0.05	-5.58307
0.141204	0.05	-5.57943
0.142038	0.05	-5.58164
0.142871	0.05	-5.58346
0.143704	0.05	-5.58854
0.144538	0.05	-5.59128
0.145371	0.05	-5.59049
0.146204	0.05	-5.5888
0.147038	0.05	-5.58776
0.147871	0.05	-5.58451
0.148704	0.05	-5.58294
0.149538	0.05	-5.58034
0.150371	0.05	-5.58294
0.151204	0.05	-5.58138
0.152038	0.05	-5.58268
0.152871	0.05	-5.58333
0.153704	0.05	-5.58568
0.154538	0.05	-5.58776
0.155371	0.05	-5.58672
0.156204	0.05	-5.58724
0.157038	0.05	-5.58307
0.157871	0.05	-5.58138
0.158704	0.05	-5.58034
0.159538	0.05	-5.58307
0.160371	0.05	-5.58359
0.161204	0.05	-5.58307
0.162038	0.05	-5.58073
0.162871	0.05	-5.58216
0.163704	0.05	-5.58359
0.164538	0.05	-5.58633
0.165371	0.05	-5.58437
0.166204	0.05	-5.58463
0.167038	0.05	-5.58372
0.167871	0.05	-5.58437
0.168704	0.05	-5.58125
0.169538	0.05	-5.58086
0.170371	0.05	-5.58385
0.171204	0.05	-5.58711
0.172038	0.05	-5.5862
0.172871	0.05	-5.58099
0.173704	0.05	-5.57943
0.174538	0.05	-5.5806
0.175371	0.05	-5.58294
0.176204	0.05	-5.58229
0.177038	0.05	-5.58008
0.177871	0.05	-5.57956
0.178704	0.05	-5.58138
0.179538	0.05	-5.58398
0.180371	0.05	-5.5849
0.181204	0.05	-5.58685
0.182038	0.05	-5.58854
0.182871	0.05	-5.58789
0.183704	0.05	-5.58828
0.184538	0.05	-5.58789
0.185371	0.05	-5.59102
0.186204	0.05	-5.58802
0.187038	0.05	-5.58411
0.187871	0.05	-5.57982
0.188704	0.05	-5.57878
0.189538	0.05	-5.58164
0.190371	0.05	-5.58268
0.191204	0.05	-5.58372
0.192038	0.05	-5.58372
0.192871	0.05	-5.58463
0.193704	0.05	-5.58529
0.194538	0.05	-5.58659
0.195371	0.05	-5.58919
0.196204	0.05	-5.59023
0.197038	0.05	-5.58841
0.197871	0.05	-5.5849
0.198704	0.05	-5.58099
0.199538	0.05	-5.58099
0.200371	0.05	-5.58099
0.201204	0.05	-5.58425
0.202038	0.05	-5.58333
0.202871	0.05	-5.58242
0.203704	0.05	-5.58086
0.204538	0.05	-5.58281
0.205371	0.05	-5.58529
0.206204	0.05	-5.5849
0.207038	0.05	-5.58229
0.207871	0.05	-5.58021
0.208704	0.05	-5.57904
0.209538	0.05	-5.58177
0.210371	0.05	-5.58294
0.211204	0.05	-5.5849
0.212038	0.05	-5.58229
0.212871	0.05	-5.58346
0.213704	0.05	-5.58125
0.214538	0.05	-5.58112
0.215371	0.05	-5.57904
0.216204	0.05	-5.58125
0.217038	0.05	-5.58255
0.217871	0.05	-5.58333
0.218704	0.05	-5.58346
0.219538	0.05	-5.58398
0.220371	0.05	-5.58281
0.221204	0.05	-5.5819
0.222038	0.05	-5.58086
0.222871	0.05	-5.58125
0.223704	0.05	-5.58021
0.224538	0.05	-5.57995
0.225371	0.05	-5.58008
0.226204	0.05	-5.57982
0.227038	0.05	-5.57865
0.227871	0.05	-5.57734
0.228704	0.05	-5.57669
0.229538	0.05	-5.57526
0.230371	0.05	-5.5763
0.231204	0.05	-5.57799
0.232038	0.05	-5.58034
0.232871	0.05	-5.58047
0.233704	0.05	-5.58216
0.234538	0.05	-5.58463
0.235371	0.05	-5.58307
0.236204	0.05	-5.58047
0.237038	0.05	-5.57773
0.237871	0.05	-5.57708
0.238704	0.05	-5.57812
0.239538	0.05	-5.5793
0.240371	0.05	-5.58125
0.241204	0.05	-5.58411
0.242038	0.05	-5.58451
0.242871	0.05	-5.58867
0.243704	0.05	-5.5849
0.244538	0.05	-5.5875
0.245371	0.05	-5.58711
0.246204	0.05	-5.59023
0.247038	0.05	-5.58893
0.247871	0.05	-5.58516
0.248704	0.05	-5.58281
0.249538	0.05	-5.58047
0.250371	0.05	-5.58008
0.251204	0.05	-5.5832
0.252038	0.05	-5.58385
0.252871	0.05	-5.59089
0.253704	0.05	-5.58919
0.254538	0.05	-5.58906
0.255371	0.05	-5.58294
0.256204	0.05	-5.58151
0.257038	0.05	-5.58516
0.257871	0.05	-5.58568
0.258704	0.05	-5.5875
0.259538	0.05	-5.58503
0.260371	0.05	-5.58529
0.261204	0.05	-5.58659
0.262038	0.05	-5.58581
0.262871	0.05	-5.58477
0.263704	0.05	-5.5832
0.264538	0.05	-5.58151
0.265371	0.05	-5.58216
0.266204	0.05	-5.58008
0.267038	0.05	-5.58359
0.267871	0.05	-5.5862
0.268704	0.05	-5.58958
0.269538	0.05	-5.5888
0.270371	0.05	-5.58672
0.271204	0.05	-5.58529
0.272038	0.05	-5.58607
0.272871	0.05	-5.5875
0.273704	0.05	-5.58698
0.274538	0.05	-5.58529
0.275371	0.05	-5.5819
0.276204	0.05	-5.58203
0.277038	0.05	-5.58151
0.277871	0.05	-5.58307
0.278704	0.05	-5.58425
0.279538	0.05	-5.58633
0.280371	0.05	-5.58776
0.281204	0.05	-5.5888
0.282038	0.05	-5.58997
0.282871	0.05	-5.59037
0.283704	0.05	-5.58698
0.284538	0.05	-5.58398
0.285371	0.05	-5.58307
0.286204	0.05	-5.58685
0.287038	0.05	-5.58854
0.287871	0.05	-5.58737
0.288704	0.05	-5.58529
0.289538	0.05	-5.58477
0.290371	0.05	-5.58698
0.291204	0.05	-5.58698
0.292038	0.05	-5.58646
0.292871	0.05	-5.58437
0.293704	0.05	-5.58451
0.294538	0.05	-5.58581
0.295371	0.05	-5.58659
0.296204	0.05	-5.58893
0.297038	0.05	-5.5888
0.297871	0.05	-5.59089
0.298704	0.05	-5.59075
0.299538	0.05	-5.59193
0.300371	0.05	-5.59466
0.301204	0.05	-5.59362
0.302038	0.05	-5.59453
0.302871	0.05	-5.59362
0.303704	0.05	-5.59492
0.304538	0.05	-5.5931
0.305371	0.05	-5.58932
0.306204	0.05	-5.58997
0.307038	0.05	-5.59089
0.307871	0.05	-5.59284
0.308704	0.05	-5.5918
0.309538	0.05	-5.59049
0.310371	0.05	-5.58919
0.311204	0.05	-5.58581
0.312038	0.05	-5.58555
0.312871	0.05	-5.58763
0.313704	0.05	-5.5918
0.314538	0.05	-5.59583
0.315371	0.05	-5.59753
0.316204	0.05	-5.59896
0.317038	0.05	-5.59622
0.317871	0.05	-5.59375
0.318704	0.05	-5.58958
0.319538	0.05	-5.58763
0.320371	0.05	-5.58828
0.321204	0.05	-5.59063
0.322038	0.05	-5.59141
0.322871	0.05	-5.59089
0.323704	0.05	-5.59102
0.324538	0.05	-5.59167
0.325371	0.05	-5.58997
0.326204	0.05	-5.58958
0.327038	0.05	-5.5918
0.327871	0.05	-5.5944
0.328704	0.05	-5.59622
0.329538	0.05	-5.59232
0.330371	0.05	-5.59193
0.331204	0.05	-5.58971
0.332038	0.05	-5.59141
0.332871	0.05	-5.59258
0.333704	0.05	-5.59544
0.334538	0.05	-5.59518
0.335371	0.05	-5.59128
0.336204	0.05	-5.58659
0.337038	0.05	-5.58685
0.337871	0.05	-5.59141
0.338704	0.05	-5.59492
0.339538	0.05	-5.59583
0.340371	0.05	-5.59661
0.341204	0.05	-5.59583
0.342038	0.05	-5.59427
0.342871	0.05	-5.59063
0.343704	0.05	-5.58958
0.344538	0.05	-5.58997
0.345371	0.05	-5.58763
0.346204	0.05	-5.58919
0.347038	0.05	-5.58984
0.347871	0.05	-5.59427
0.348704	0.05	-5.59388
0.349538	0.05	-5.59388
0.350371	0.05	-5.59206
0.351204	0.05	-5.58971
0.352038	0.05	-5.58568
0.352871	0.05	-5.58437
0.353704	0.05	-5.58581
0.354538	0.05	-5.59023
0.355371	0.05	-5.59049
0.356204	0.05	-5.58932
0.357038	0.05	-5.5875
0.357871	0.05	-5.5875
0.358704	0.05	-5.58607
0.359538	0.05	-5.58555
0.360371	0.05	-5.58477
0.361204	0.05	-5.58659
0.362038	0.05	-5.58802
0.362871	0.05	-5.59023
0.363704	0.05	-5.59245
0.364538	0.05	-5.59063
0.365371	0.05	-5.59362
0.366204	0.05	-5.59323
0.367038	0.05	-5.59896
0.367871	0.05	-5.59557
0.368704	0.05	-5.59531
0.369538	0.05	-5.59102
0.370371	0.05	-5.58893
0.371204	0.05	-5.58633
0.372038	0.05	-5.58724
0.372871	0.05	-5.5888
0.373704	0.05	-5.59037
0.374538	0.05	-5.58815
0.375371	0.05	-5.58724
0.376204	0.05	-5.58529
0.377038	0.05	-5.58477
0.377871	0.05	-5.58451
0.378704	0.05	-5.5862
0.379538	0.05	-5.58919
0.380371	0.05	-5.5931
0.381204	0.05	-5.59466
0.382038	0.05	-5.59687
0.382871	0.05	-5.59466
0.383704	0.05	-5.59336
0.384538	0.05	-5.59023
0.385371	0.05	-5.5862
0.386204	0.05	-5.58255
0.387038	0.05	-5.58086
0.387871	0.05	-5.58372
0.388704	0.05	-5.58854
0.389538	0.05	-5.58893
0.390371	0.05	-5.59037
0.391204	0.05	-5.59154
0.392038	0.05	-5.59661
0.392871	0.05	-5.59687
0.393704	0.05	-5.59753
0.394538	0.05	-5.59687
0.395371	0.05	-5.59753
0.396204	0.05	-5.59583
0.397038	0.05	-5.59349
0.397871	0.05	-5.59427
0.398704	0.05	-5.59492
0.399538	0.05	-5.59622
0.400371	0.05	-5.59596
0.401204	0.05	-5.59505
0.402038	0.05	-5.59505
0.402871	0.05	-5.59544
0.403704	0.05	-5.59675
0.404538	0.05	-5.59596
0.405371	0.05	-5.59375
0.406204	0.05	-5.59167
0.407038	0.05	-5.58997
0.407871	0.05	-5.58958
0.408704	0.05	-5.58828
0.409538	0.05	-5.58802
0.410371	0.05	-5.58815
0.411204	0.05	-5.58997
0.412038	0.05	-5.59284
0.412871	0.05	-5.59518
0.413704	0.05	-5.5944
0.414538	0.05	-5.59323
0.415371	0.05	-5.59232
0.416204	0.05	-5.59414
0.417038	0.05	-5.59349
0.417871	0.05	-5.59115
0.418704	0.05	-5.58906
0.419538	0.05	-5.58815
0.420371	0.05	-5.58997
0.421204	0.05	-5.59049
0.422038	0.05	-5.59154
0.422871	0.05	-5.58906
0.423704	0.05	-5.58425
0.424538	0.05	-5.58112
0.425371	0.05	-5.58411
0.426204	0.05	-5.58685
0.427038	0.05	-5.58841
0.427871	0.05	-5.5875
0.428704	0.05	-5.59297
0.429538	0.05	-5.59675
0.430371	0.05	-5.59974
0.431204	0.05	-5.59557
0.432038	0.05	-5.59063
0.432871	0.05	-5.58607
0.433704	0.05	-5.58555
0.434538	0.05	-5.5888
0.435371	0.05	-5.59219
0.436204	0.05	-5.59232
0.437038	0.05	-5.59388
0.437871	0.05	-5.58997
0.438704	0.05	-5.59037
0.439538	0.05	-5.58724
0.440371	0.05	-5.58724
0.441204	0.05	-5.58906
0.442038	0.05	-5.59167
0.442871	0.05	-5.59661
0.443704	0.05	-5.59596
0.444538	0.05	-5.59544
0.445371	0.05	-5.59388
0.446204	0.05	-5.59401
0.447038	0.05	-5.59531
0.447871	0.05	-5.5957
0.448704	0.05	-5.59831
0.449538	0.05	-5.59987
0.450371	0.05	-5.60078
0.451204	0.05	-5.59935
0.452038	0.05	-5.59492
0.452871	0.05	-5.59362
0.453704	0.05	-5.59128
0.454538	0.05	-5.59323
0.455371	0.05	-5.59362
0.456204	0.05	-5.59388
0.457038	0.05	-5.59557
0.457871	0.05	-5.59701
0.458704	0.05	-5.59948
0.459538	0.05	-5.59687
0.460371	0.05	-5.59622
0.461204	0.05	-5.5957
0.462038	0.05	-5.59544
0.462871	0.05	-5.59141
0.463704	0.05	-5.58919
0.464538	0.05	-5.58646
0.465371	0.05	-5.58958
0.466204	0.05	-5.59141
0.467038	0.05	-5.59635
0.467871	0.05	-5.59531
0.468704	0.05	-5.59453
0.469538	0.05	-5.59102
0.470371	0.05	-5.58958
0.471204	0.05	-5.59089
0.472038	0.05	-5.59453
0.472871	0.05	-5.59466
0.473704	0.05	-5.59635
0.474538	0.05	-5.59284
0.475371	0.05	-5.59414
0.476204	0.05	-5.59284
0.477038	0.05	-5.59453
0.477871	0.05	-5.59779
0.478704	0.05	-5.59583
0.479538	0.05	-5.59675
0.480371	0.05	-5.59245
0.481204	0.05	-5.59102
0.482038	0.05	-5.58984
0.482871	0.05	-5.58867
0.483704	0.05	-5.58854
0.484538	0.05	-5.58841
0.485371	0.05	-5.59206
0.486204	0.05	-5.59518
0.487038	0.05	-5.59375
0.487871	0.05	-5.59219
0.488704	0.05	-5.58997
0.489538	0.05	-5.59128
0.490371	0.05	-5.59271
0.491204	0.05	-5.59557
0.492038	0.05	-5.59401
0.492871	0.05	-5.59453
0.493704	0.05	-5.59505
0.494538	0.05	-5.59857
0.495371	0.05	-5.60065
0.496204	0.05	-5.59961
0.497038	0.05	-5.60156
0.497871	0.05	-5.5987
0.498704	0.05	-5.59857
0.499538	0.05	-5.59687
0.500371	0.05	-5.59609
0.501204	0.05	-5.59766
0.502038	0.05	-5.59414
0.502871	0.05	-5.59622
0.503704	0.05	-5.59232
0.504538	0.05	-5.59258
0.505371	0.05	-5.59037
0.506204	0.05	-5.58984
0.507038	0.05	-5.5918
0.507871	0.05	-5.59128
0.508704	0.05	-5.59479
0.509538	0.05	-5.59518
0.510371	0.05	-5.59518
0.511204	0.05	-5.59701
0.512038	0.05	-5.59818
0.512871	0.05	-5.60404
0.513704	0.05	-5.60065
0.514538	0.05	-5.59987
0.515371	0.05	-5.59609
0.516204	0.05	-5.59401
0.517038	0.05	-5.59219
0.517871	0.05	-5.58893
0.518704	0.05	-5.59505
0.519538	0.05	-5.59635
0.520371	0.05	-5.59896
0.521204	0.05	-5.59661
0.522038	0.05	-5.5957
0.522871	0.05	-5.59727
0.523704	0.05	-5.59323
0.524538	0.05	-5.59479
0.525371	0.05	-5.5931
0.526204	0.05	-5.59609
0.527038	0.05	-5.59713
0.527871	0.05	-5.59753
0.528704	0.05	-5.60026
0.529538	0.05	-5.59792
0.530371	0.05	-5.60247
0.531204	0.05	-5.60117
0.532038	0.05	-5.60247
0.532871	0.05	-5.59961
0.533704	0.05	-5.59492
0.534538	0.05	-5.59245
0.535371	0.05	-5.58919
0.536204	0.05	-5.59271
0.537038	0.05	-5.59284
0.537871	0.05	-5.59401
0.538704	0.05	-5.59648
0.539538	0.05	-5.59727
0.540371	0.05	-5.60208
0.541204	0.05	-5.6013
0.542038	0.05	-5.60273
0.542871	0.05	-5.59935
0.543704	0.05	-5.59831
0.544538	0.05	-5.59831
0.545371	0.05	-5.59792
0.546204	0.05	-5.59779
0.547038	0.05	-5.59753
0.547871	0.05	-5.59466
0.548704	0.05	-5.5918
0.549538	0.05	-5.58971
0.550371	0.05	-5.59323
0.551204	0.05	-5.59466
0.552038	0.05	-5.59518
0.552871	0.05	-5.59375
0.553704	0.05	-5.59206
0.554538	0.05	-5.59453
0.555371	0.05	-5.59349
0.556204	0.05	-5.59531
0.557038	0.05	-5.5974
0.557871	0.05	-5.60169
0.558704	0.05	-5.6026
0.559538	0.05	-5.59805
0.560371	0.05	-5.59518
0.561204	0.05	-5.59284
0.562038	0.05	-5.59401
0.562871	0.05	-5.59492
0.563704	0.05	-5.59896
0.564538	0.05	-5.60117
0.565371	0.05	-5.59844
0.566204	0.05	-5.59141
0.567038	0.05	-5.58594
0.567871	0.05	-5.58867
0.568704	0.05	-5.59466
0.569538	0.05	-5.59583
0.570371	0.05	-5.59531
0.571204	0.05	-5.5931
0.572038	0.05	-5.59622
0.572871	0.05	-5.59479
0.573704	0.05	-5.59675
0.574538	0.05	-5.59687
0.575371	0.05	-5.60117
0.576204	0.05	-5.60273
0.577038	0.05	-5.60117
0.577871	0.05	-5.59766
0.578704	0.05	-5.5957
0.579538	0.05	-5.5957
0.580371	0.05	-5.59753
0.581204	0.05	-5.59622
0.582038	0.05	-5.59935
0.582871	0.05	-5.59766
0.583704	0.05	-5.59987
0.584538	0.05	-5.59622
0.585371	0.05	-5.59414
0.586204	0.05	-5.59492
0.587038	0.05	-5.59557
0.587871	0.05	-5.59935
0.588704	0.05	-5.5974
0.589538	0.05	-5.59857
0.590371	0.05	-5.59896
0.591204	0.05	-5.59909
0.592038	0.05	-5.60026
0.592871	0.05	-5.59909
0.593704	0.05	-5.59713
0.594538	0.05	-5.59518
0.595371	0.05	-5.59362
0.596204	0.05	-5.59701
0.597038	0.05	-5.59635
0.597871	0.05	-5.59792
0.598704	0.05	-5.59687
0.599538	0.05	-5.59779
0.600371	0.05	-5.59857
0.601204	0.05	-5.6
0.602038	0.05	-5.60026
0.602871	0.05	-5.60052
0.603704	0.05	-5.60104
0.604538	0.05	-5.60221
0.605371	0.05	-5.60221
0.606204	0.05	-5.6
0.607038	0.05	-5.59792
0.607871	0.05	-5.59701
0.608704	0.05	-5.59635
0.609538	0.05	-5.5974
0.610371	0.05	-5.59675
0.611204	0.05	-5.59844
0.612038	0.05	-5.59922
0.612871	0.05	-5.60078
0.613704	0.05	-5.60104
0.614538	0.05	-5.60078
0.615371	0.05	-5.60052
0.616204	0.05	-5.59818
0.617038	0.05	-5.59766
0.617871	0.05	-5.59727
0.618704	0.05	-5.59922
0.619538	0.05	-5.60026
0.620371	0.05	-5.59922
0.621204	0.05	-5.59974
0.622038	0.05	-5.60156
0.622871	0.05	-5.60417
0.623704	0.05	-5.60469
0.624538	0.05	-5.60325
0.625371	0.05	-5.60339
0.626204	0.05	-5.60195
0.627038	0.05	-5.60391
0.627871	0.05	-5.60586
0.628704	0.05	-5.6099
0.629538	0.05	-5.61029
0.630371	0.05	-5.60781
0.631204	0.05	-5.6043
0.632038	0.05	-5.59948
0.632871	0.05	-5.59622
0.633704	0.05	-5.59297
0.634538	0.05	-5.59245
0.635371	0.05	-5.59466
0.636204	0.05	-5.59753
0.637038	0.05	-5.59766
0.637871	0.05	-5.59375
0.638704	0.05	-5.59245
0.639538	0.05	-5.59544
0.640371	0.05	-5.60182
0.641204	0.05	-5.60547
0.642038	0.05	-5.60534
0.642871	0.05	-5.6026
0.643704	0.05	-5.59857
0.644538	0.05	-5.59518
0.645371	0.05	-5.59427
0.646204	0.05	-5.59635
0.647038	0.05	-5.6
0.647871	0.05	-5.60391
0.648704	0.05	-5.60573
0.649538	0.05	-5.60482
0.650371	0.05	-5.60039
0.651204	0.05	-5.59922
0.652038	0.05	-5.59961
0.652871	0.05	-5.60169
0.653704	0.05	-5.59948
0.654538	0.05	-5.59648
0.655371	0.05	-5.59596
0.656204	0.05	-5.59974
0.657038	0.05	-5.60482
0.657871	0.05	-5.60742
0.658704	0.05	-5.60221
0.659538	0.05	-5.59922
0.660371	0.05	-5.59596
0.661204	0.05	-5.5987
0.662038	0.05	-5.59766
0.662871	0.05	-5.59648
0.663704	0.05	-5.59258
0.664538	0.05	-5.58242
0.665371	0.05	-5.55456
0.666204	0.05	-5.48802
0.667038	0.05	-5.35091
0.667871	0.05	-5.0599
0.668704	0.05	-4.45951
0.669538	0.05	-3.25521
0.670371	0.05	-0.991406
0.671204	0.05	2.96328
0.672038	0.05	9.44193
0.672871	0.05	19.5005
0.673704	0.05	34.4698
0.674538	0.05	55.9047
0.675371	0.05	85.6035
0.676204	0.05	125.397
0.677038	0.05	177.088
0.677871	0.05	242.22
0.678704	0.05	321.91
0.679538	0.05	416.667
0.680371	0.05	526.12
0.681204	0.05	649.128
0.682038	0.05	783.615
0.682871	0.05	926.863
0.683704	0.05	1075.33
0.684538	0.05	1225.1
0.685371	0.05	1372.17
0.686204	0.05	1512.96
0.687038	0.05	1644.06
0.687871	0.05	1762.8
0.688704	0.05	1867.32
0.689538	0.05	1956.76
0.690371	0.05	2030.74
0.691204	0.05	2089.31
0.692038	0.05	2133.09
0.692871	0.05	2163.14
0.693704	0.05	2180.43
0.694538	0.05	2185.94
0.695371	0.05	2181.04
0.696204	0.05	2167.09
0.697038	0.05	2144.96
0.697871	0.05	2115.08
0.698704	0.05	2077.64
0.699538	0.05	2033.08
0.700371	0.05	1982.12
0.701204	0.05	1926.01
0.702038	0.05	1866.35
0.702871	0.05	1803.85
0.703704	0.05	1738.69
0.704538	0.05	1671.15
0.705371	0.05	1602.23
0.706204	0.05	1533
0.707038	0.05	1464.38
0.707871	0.05	1396.89
0.708704	0.05	1330.83
0.709538	0.05	1266.21
0.710371	0.05	1203.06
0.711204	0.05	1141.97
0.712038	0.05	1083.31
0.712871	0.05	1027.29
0.713704	0.05	974.002
0.714538	0.05	923.536
0.715371	0.05	875.945
0.716204	0.05	831.064
0.717038	0.05	788.604
0.717871	0.05	748.47
0.718704	0.05	710.711
0.719538	0.05	675.411
0.720371	0.05	642.306
0.721204	0.05	611.129
0.722038	0.05	581.812
0.722871	0.05	554.232
0.723704	0.05	528.267
0.724538	0.05	503.751
0.725371	0.05	480.688
0.726204	0.05	458.895
0.727038	0.05	438.3
0.727871	0.05	418.823
0.728704	0.05	400.435
0.729538	0.05	383.106
0.730371	0.05	366.73
0.731204	0.05	351.27
0.732038	0.05	336.707
0.732871	0.05	323.043
0.733704	0.05	310.292
0.734538	0.05	298.374
0.735371	0.05	287.171
0.736204	0.05	276.525
0.737038	0.05	266.314
0.737871	0.05	256.587
0.738704	0.05	247.368
0.739538	0.05	238.72
0.740371	0.05	230.575
0.741204	0.05	222.954
0.742038	0.05	215.718
0.742871	0.05	208.86
0.743704	0.05	202.313
0.744538	0.05	196.12
0.745371	0.05	190.296
0.746204	0.05	184.83
0.747038	0.05	179.725
0.747871	0.05	174.926
0.748704	0.05	170.382
0.749538	0.05	166.01
0.750371	0.05	161.726
0.751204	0.05	157.517
0.752038	0.05	153.42
0.752871	0.05	149.502
0.753704	0.05	145.734
0.754538	0.05	142.116
0.755371	0.05	138.597
0.756204	0.05	135.108
0.757038	0.05	131.633
0.757871	0.05	128.17
0.758704	0.05	124.805
0.759538	0.05	121.517
0.760371	0.05	118.324
0.761204	0.05	115.187
0.762038	0.05	112.13
0.762871	0.05	109.155
0.763704	0.05	106.296
0.764538	0.05	103.557
0.765371	0.05	100.953
0.766204	0.05	98.462
0.767038	0.05	96.0227
0.767871	0.05	93.6349
0.768704	0.05	91.327
0.769538	0.05	89.1331
0.770371	0.05	87.0579
0.771204	0.05	85.0785
0.772038	0.05	83.2104
0.772871	0.05	81.4266
0.773704	0.05	79.721
0.774538	0.05	78.0717
0.775371	0.05	76.4797
0.776204	0.05	74.9099
0.777038	0.05	73.3219
0.777871	0.05	71.7225
0.778704	0.05	70.1462
0.779538	0.05	68.5924
0.780371	0.05	67.0344
0.781204	0.05	65.5059
0.782038	0.05	63.9941
0.782871	0.05	62.5027
0.783704	0.05	61.0673
0.784538	0.05	59.781
0.785371	0.05	58.6599
0.786204	0.05	57.6772
0.787038	0.05	56.8462
0.787871	0.05	56.2669
0.788704	0.05	55.9659
0.789538	0.05	55.9701
0.790371	0.05	56.1634
0.791204	0.05	56.4559
0.792038	0.05	56.7421
0.792871	0.05	56.9424
0.793704	0.05	56.8404
0.794538	0.05	56.2772
0.795371	0.05	55.1536
0.796204	0.05	53.5353
0.797038	0.05	51.5471
0.797871	0.05	49.5155
0.798704	0.05	47.8435
0.799538	0.05	46.5042
0.800371	0.05	45.9505
0.801204	0.05	64.1526
0.802038	0.05	872.546
0.802871	0.05	7705.13
0.803704	0.05	21744.8
0.804538	0.05	36323
0.805371	0.05	44780.8
0.806204	0.05	45879.5
0.807038	0.05	45494.8
0.807871	0.05	45044.7
0.808704	0.05	44573.1
0.809538	0.05	44093.6
0.810371	0.05	43617.6
0.811204	0.05	43130.7
0.812038	0.05	42634.1
0.812871	0.05	42135.6
0.813704	0.05	41660.1
0.814538	0.05	41202.2
0.815371	0.05	40753.4
0.816204	0.05	40301.5
0.817038	0.05	39851.2
0.817871	0.05	39389
0.818704	0.05	38929.2
0.819538	0.05	38490.8
0.820371	0.05	38061.1
0.821204	0.05	37631.2
0.822038	0.05	37196.1
0.822871	0.05	36773.6
0.823704	0.05	36336
0.824538	0.05	35887.8
0.825371	0.05	35433.8
0.826204	0.05	34978
0.827038	0.05	34512.8
0.827871	0.05	34035.9
0.828704	0.05	33554
0.829538	0.05	33063.1
0.830371	0.05	32559.9
0.831204	0.05	32060
0.832038	0.05	31562.1
0.832871	0.05	31069.7
0.833704	0.05	30580.1
0.834538	0.05	30092.6
0.835371	0.05	29613.9
0.836204	0.05	29157.3
0.837038	0.05	28733.5
0.837871	0.05	28313
0.838704	0.05	27873.5
0.839538	0.05	27423.1
0.840371	0.05	26980.5
0.841204	0.05	26534.2
0.842038	0.05	26082.3
0.842871	0.05	25642.4
0.843704	0.05	25208.3
0.844538	0.05	24780.2
0.845371	0.05	24356.7
0.846204	0.05	23949
0.847038	0.05	23531.4
0.847871	0.05	23102.5
0.848704	0.05	22674.6
0.849538	0.05	22257.1
0.850371	0.05	21855.5
0.851204	0.05	21470.2
0.852038	0.05	21105.5
0.852871	0.05	20744.1
0.853704	0.05	20394.1
0.854538	0.05	20051.9
0.855371	0.05	19695.3
0.856204	0.05	19329.6
0.857038	0.05	18967
0.857871	0.05	18635.9
0.858704	0.05	18332
0.859538	0.05	18057.9
0.860371	0.05	17827.5
0.861204	0.05	17636.8
0.862038	0.05	17460.3
0.862871	0.05	17289.6
0.863704	0.05	17131.8
0.864538	0.05	16992.5
0.865371	0.05	16872.9
0.866204	0.05	16748.3
0.867038	0.05	16626.6
0.867871	0.05	16497.9
0.868704	0.05	16355.4
0.869538	0.05	16199.3
0.870371	0.05	16019.2
0.871204	0.05	15826.1
0.872038	0.05	15619.1
0.872871	0.05	15404.4
0.873704	0.05	15177.2
0.874538	0.05	14933.8
0.875371	0.05	14670.2
0.876204	0.05	14391.9
0.877038	0.05	14103.9
0.877871	0.05	13807.4
0.878704	0.05	13512.1
0.879538	0.05	13214.7
0.880371	0.05	12925.2
0.881204	0.05	12643.9
0.882038	0.05	12367.9
0.882871	0.05	12098.7
0.883704	0.05	11831.4
0.884538	0.05	11574.2
0.885371	0.05	11324.5
0.886204	0.05	11074.6
0.887038	0.05	10821.8
0.887871	0.05	10567.7
0.888704	0.05	10319.7
0.889538	0.05	10083.8
0.890371	0.05	9848.2
0.891204	0.05	9614.74
0.892038	0.05	9391.3
0.892871	0.05	9186.76
0.893704	0.05	8975.97
0.894538	0.05	8759.85
0.895371	0.05	8538.83
0.896204	0.05	8347.69
0.897038	0.05	8157.88
0.897871	0.05	7975.61
0.898704	0.05	7787.55
0.899538	0.05	7605
0.900371	0.05	7431.32
0.901204	0.05	7259.45
0.902038	0.05	7095.76
0.902871	0.05	6932.53
0.903704	0.05	6779.86
0.904538	0.05	6631.23
0.905371	0.05	6486.06
0.906204	0.05	6352.44
0.907038	0.05	6226.72
0.907871	0.05	6105.63
0.908704	0.05	5975.82
0.909538	0.05	5843.96
0.910371	0.05	5715.05
0.911204	0.05	5592.31
0.912038	0.05	5476.66
0.912871	0.05	5393.35
0.913704	0.05	5352.48
0.914538	0.05	5277.44
0.915371	0.05	5200.56
0.916204	0.05	5182.66
0.917038	0.05	5952.02
0.917871	0.05	17239.9
0.918704	0.05	39469.4
0.919538	0.05	61543
0.920371	0.05	72736.4
0.921204	0.05	72542.5
0.922038	0.05	71454.1
0.922871	0.05	70461.6
0.923704	0.05	69639.9
0.924538	0.05	68971.1
0.925371	0.05	68438.9
0.926204	0.05	68008.4
0.927038	0.05	67646
0.927871	0.05	67314.2
0.928704	0.05	66994.5
0.929538	0.05	66687.9
0.930371	0.05	66393.7
0.931204	0.05	66095
0.932038	0.05	65787.9
0.932871	0.05	65460.1
0.933704	0.05	65130.4
0.934538	0.05	64793.7
0.935371	0.05	64470.5
0.936204	0.05	64169.6
0.937038	0.05	63900.3
0.937871	0.05	63632
0.938704	0.05	63350.9
0.939538	0.05	63074.7
0.940371	0.05	62817.1
0.941204	0.05	62557.8
0.942038	0.05	62296.4
0.942871	0.05	62123
0.943704	0.05	62209.6
0.944538	0.05	62759.2
0.945371	0.05	63751.3
0.946204	0.05	64868
0.947038	0.05	65695.9
0.947871	0.05	66050.8
0.948704	0.05	66051.6
0.949538	0.05	65888
0.950371	0.05	65691.3
0.951204	0.05	65482.5
0.952038	0.05	65256.4
0.952871	0.05	64998.1
0.953704	0.05	64736.4
0.954538	0.05	64473.1
0.955371	0.05	64185
0.956204	0.05	63884.1
0.957038	0.05	63583.8
0.957871	0.05	63307.7
0.958704	0.05	63036.3
0.959538	0.05	62770
0.960371	0.05	62519.2
0.961204	0.05	62279.7
0.962038	0.05	62050.2
0.962871	0.05	61803.8
0.963704	0.05	61539.6
0.964538	0.05	61258.8
0.965371	0.05	60975.3
0.966204	0.05	60694.3
0.967038	0.05	60414.3
0.967871	0.05	60137.2
0.968704	0.05	59857.6
0.969538	0.05	59588.1
0.970371	0.05	59330.7
0.971204	0.05	59080
0.972038	0.05	58813
0.972871	0.05	58532.3
0.973704	0.05	58259.8
0.974538	0.05	57990.3
0.975371	0.05	57729.9
0.976204	0.05	57464.6
0.977038	0.05	57207.8
0.977871	0.05	56949.8
0.978704	0.05	56682
0.979538	0.05	56421.9
0.980371	0.05	56181.9
0.981204	0.05	55954.4
0.982038	0.05	55721.6
0.982871	0.05	55471.2
0.983704	0.05	55220.3
0.984538	0.05	54969.5
0.985371	0.05	54714.1
0.986204	0.05	54456.8
0.987038	0.05	54199
0.987871	0.05	53950.2
0.988704	0.05	53723
0.989538	0.05	53504.4
0.990371	0.05	53273.4
0.991204	0.05	53020
0.992038	0.05	52768.8
0.992871	0.05	52543.2
0.993704	0.05	52323.8
0.994538	0.05	52087.2
0.995371	0.05	51835.2
0.996204	0.05	51580.7
0.997038	0.05	51328.2
0.997871	0.05	51082.4
0.998704	0.05	50833.1
0.999538	0.05	50575.8
1.00037	0.05	50299.7
1.0012	0.05	50034.3
1.00204	0.05	49789.5
1.00287	0.05	49571.9
1.0037	0.05	49360.2
1.00454	0.05	49148.1
1.00537	0.05	48917.3
1.0062	0.05	48676.4
1.00704	0.05	48436.9
1.00787	0.05	48198.9
1.0087	0.05	47967.6
1.00954	0.05	47732.7
1.01037	0.05	47503.6
1.0112	0.05	47284.9
1.01204	0.05	47080.6
1.01287	0.05	46890.5
1.0137	0.05	46695.3
1.01454	0.05	46495.4
1.01537	0.05	46294.5
1.0162	0.05	46099.4
1.01704	0.05	45905.2
1.01787	0.05	45712.5
1.0187	0.05	45526
1.01954	0.05	45346.1
1.02037	0.05	45167.1
1.0212	0.05	44987.3
1.02204	0.05	44811.3
1.02287	0.05	44638.9
1.0237	0.05	44456.1
1.02454	0.05	44263.4
1.02537	0.05	44064.2
1.0262	0.05	43870.5
1.02704	0.05	43682.6
1.02787	0.05	43499.2
1.0287	0.05	43310
1.02954	0.05	43116.9
1.03037	0.05	42923.4
1.0312	0.05	42725.1
1.03204	0.05	42524.2
1.03287	0.05	42334.6
1.0337	0.05	42177.7
1.03454	0.05	42045.7
1.03537	0.05	41898.4
1.0362	0.05	41736.5
1.03704	0.05	41559.1
1.03787	0.05	41388.7
1.0387	0.05	41204.3
1.03954	0.05	41015.7
1.04037	0.05	40842.8
1.0412	0.05	40682.3
1.04204	0.05	40508.4
1.04287	0.05	40302.3
1.0437	0.05	40079.2
1.04454	0.05	39874.8
1.04537	0.05	39674.7
1.0462	0.05	39479.2
1.04704	0.05	39287.2
1.04787	0.05	39097.1
1.0487	0.05	38889.8
1.04954	0.05	38675.9
1.05037	0.05	38478.8
1.0512	0.05	38312.7
1.05204	0.05	38128.6
1.05287	0.05	37910.6
1.0537	0.05	37677.7
1.05454	0.05	37453.3
1.05537	0.05	37261
1.0562	0.05	37078.7
1.05704	0.05	36894.5
1.05787	0.05	36675.8
1.0587	0.05	36436.6
1.05954	0.05	36196.9
1.06037	0.05	35980.6
1.0612	0.05	35782.5
1.06204	0.05	35587.6
1.06287	0.05	35382.1
1.0637	0.05	35155.7
1.06454	0.05	34931.8
1.06537	0.05	34712.8
1.0662	0.05	34525.8
1.06704	0.05	34333.3
1.06787	0.05	34088
1.0687	0.05	33799.9
1.06954	0.05	33516.6
1.07037	0.05	33300.8
1.0712	0.05	33117.6
1.07204	0.05	32922.2
1.07287	0.05	32701
1.0737	0.05	32477.2
1.07454	0.05	32254.2
1.07537	0.05	32024.2
1.0762	0.05	31775.9
1.07704	0.05	31549.1
1.07787	0.05	31348.3
1.0787	0.05	31164.8
1.07954	0.05	30951.4
1.08037	0.05	30714.3
1.0812	0.05	30475.7
1.08204	0.05	30249
1.08287	0.05	30016.8
1.0837	0.05	29768.8
1.08454	0.05	29551.1
1.08537	0.05	29351.5
1.0862	0.05	29168.9
1.08704	0.05	28958.6
1.08787	0.05	28738
1.0887	0.05	28520
1.08954	0.05	28313.4
1.09037	0.05	28118.5
1.0912	0.05	27920.1
1.09204	0.05	27733.5
1.09287	0.05	27546.8
1.0937	0.05	27356.1
1.09454	0.05	27120.1
1.09537	0.05	26876.9
1.0962	0.05	26668.2
1.09704	0.05	26491.7
1.09787	0.05	26297.1
1.0987	0.05	26057.7
1.09954	0.05	25804.2
1.10037	0.05	25562.3
1.1012	0.05	25321
1.10204	0.05	25083.1
1.10287	0.05	24851.1
1.1037	0.05	24625.7
1.10454	0.05	24412.4
1.10537	0.05	24207
1.1062	0.05	24015.5
1.10704	0.05	23821.6
1.10787	0.05	23616.6
1.1087	0.05	23409.5
1.10954	0.05	23209.4
1.11037	0.05	23017.6
1.1112	0.05	22806.1
1.11204	0.05	22584.2
1.11287	0.05	22381.1
1.1137	0.05	22206.4
1.11454	0.05	22025.2
1.11537	0.05	21839.4
1.1162	0.05	21639.4
1.11704	0.05	21428.3
1.11787	0.05	21211.9
1.1187	0.05	21009.1
1.11954	0.05	20834.1
1.12037	0.05	20670.6
1.1212	0.05	20512.3
1.12204	0.05	20352.1
1.12287	0.05	20181.2
1.1237	0.05	20000.7
1.12454	0.05	19816.7
1.12537	0.05	19623.7
1.1262	0.05	19409.1
1.12704	0.05	19164.2
1.12787	0.05	18929.6
1.1287	0.05	18726.7
1.12954	0.05	18546.7
1.13037	0.05	18354.4
1.1312	0.05	18149.9
1.13204	0.05	17952.8
1.13287	0.05	17761
1.1337	0.05	17561.5
1.13454	0.05	17365.5
1.13537	0.05	17161.9
1.1362	0.05	16952.3
1.13704	0.05	16752.2
1.13787	0.05	16588.2
1.1387	0.05	16463.3
1.13954	0.05	16340.5
1.14037	0.05	16193.7
1.1412	0.05	16024.1
1.14204	0.05	15856.2
1.14287	0.05	15700.5
1.1437	0.05	15534.9
1.14454	0.05	15340.5
1.14537	0.05	15127.4
1.1462	0.05	14929.6
1.14704	0.05	14756.7
1.14787	0.05	14593.7
1.1487	0.05	14423.8
1.14954	0.05	14266.9
1.15037	0.05	14121.3
1.1512	0.05	13984.1
1.15204	0.05	13828.6
1.15287	0.05	13670.1
1.1537	0.05	13516.1
1.15454	0.05	13365.4
1.15537	0.05	13202.4
1.1562	0.05	13022.4
1.15704	0.05	12828.4
1.15787	0.05	12634.5
1.1587	0.05	12453.7
1.15954	0.05	12298.3
1.16037	0.05	12171.8
1.1612	0.05	12064.5
1.16204	0.05	11962.9
1.16287	0.05	11841.8
1.1637	0.05	11691.3
1.16454	0.05	11533.5
1.16537	0.05	11387.7
1.1662	0.05	11251.6
1.16704	0.05	11119.5
1.16787	0.05	10991.4
1.1687	0.05	10855.5
1.16954	0.05	10692
1.17037	0.05	10508.9
1.1712	0.05	10334.8
1.17204	0.05	10183.2
1.17287	0.05	10054.6
1.1737	0.05	9933.41
1.17454	0.05	9802.07
1.17537	0.05	9665.21
1.1762	0.05	9524.88
1.17704	0.05	9395.64
1.17787	0.05	9266.75
1.1787	0.05	9127.96
1.17954	0.05	8987.81
1.18037	0.05	8855.85
1.1812	0.05	8743.71
1.18204	0.05	8636.37
1.18287	0.05	8528.27
1.1837	0.05	8420.42
1.18454	0.05	8310.9
1.18537	0.05	8195.45
1.1862	0.05	8076.76
1.18704	0.05	7957.46
1.18787	0.05	7833.46
1.1887	0.05	7708.75
1.18954	0.05	7597.84
1.19037	0.05	7496.44
1.1912	0.05	7387.58
1.19204	0.05	7259.56
1.19287	0.05	7121.79
1.1937	0.05	6995.93
1.19454	0.05	6882.97
1.19537	0.05	6777.23
1.1962	0.05	6664.98
1.19704	0.05	6545.16
1.19787	0.05	6428.57
1.1987	0.05	6325.91
1.19954	0.05	6230.43
1.20037	0.05	6132.65
1.2012	0.05	6021.59
1.20204	0.05	5906.81
1.20287	0.05	5792.57
1.2037	0.05	5684.7
1.20454	0.05	5587.01
1.20537	0.05	5492.48
1.2062	0.05	5396.88
1.20704	0.05	5290.18
1.20787	0.05	5181.46
1.2087	0.05	5082.23
1.20954	0.05	4998.6
1.21037	0.05	4927.33
1.2112	0.05	4860.66
1.21204	0.05	4787
1.21287	0.05	4702.94
1.2137	0.05	4604.76
1.21454	0.05	4507.35
1.21537	0.05	4422.64
1.2162	0.05	4345.75
1.21704	0.05	4267.46
1.21787	0.05	4180.55
1.2187	0.05	4091.63
1.21954	0.05	4000.03
1.22037	0.05	3913.16
1.2212	0.05	3833.12
1.22204	0.05	3762.99
1.22287	0.05	3695.89
1.2237	0.05	3624.85
1.22454	0.05	3551.56
1.22537	0.05	3476.36
1.2262	0.05	3404.83
1.22704	0.05	3336.63
1.22787	0.05	3270.24
1.2287	0.05	3205.52
1.22954	0.05	3137.97
1.23037	0.05	3069.38
1.2312	0.05	3004.67
1.23204	0.05	2948.06
1.23287	0.05	2899.09
1.2337	0.05	2850.51
1.23454	0.05	2797.54
1.23537	0.05	2738.35
1.2362	0.05	2676.66
1.23704	0.05	2617.58
1.23787	0.05	2561.02
1.2387	0.05	2506.69
1.23954	0.05	2454.45
1.24037	0.05	2404.49
1.2412	0.05	2356.6
1.24204	0.05	2309.74
1.24287	0.05	2261.93
1.2437	0.05	2212.45
1.24454	0.05	2161.54
1.24537	0.05	2114.57
1.2462	0.05	2073.06
1.24704	0.05	2031.94
1.24787	0.05	1989.01
1.2487	0.05	1944.27
1.24954	0.05	1900.85
1.25037	0.05	1859.41
1.2512	0.05	1817.85
1.25204	0.05	1775.81
1.25287	0.05	1731.86
1.2537	0.05	1688.06
1.25454	0.05	1648.17
1.25537	0.05	1611.79
1.2562	0.05	1575.54
1.25704	0.05	1536.28
1.25787	0.05	1497.64
1.2587	0.05	1461.6
1.25954	0.05	1428.35
1.26037	0.05	1396.37
1.2612	0.05	1364.24
1.26204	0.05	1333.02
1.26287	0.05	1303.18
1.2637	0.05	1274.81
1.26454	0.05	1246.79
1.26537	0.05	1217.49
1.2662	0.05	1188.61
1.26704	0.05	1160.37
1.26787	0.05	1132.96
1.2687	0.05	1106.24
1.26954	0.05	1080.94
1.27037	0.05	1056.91
1.2712	0.05	1033.25
1.27204	0.05	1009.65
1.27287	0.05	985.784
1.2737	0.05	962.194
1.27454	0.05	938.833
1.27537	0.05	915.946
1.2762	0.05	893.975
1.27704	0.05	872.549
1.27787	0.05	852.032
1.2787	0.05	832.019
1.27954	0.05	811.848
1.28037	0.05	791.674
1.2812	0.05	771.442
1.28204	0.05	752.261
1.28287	0.05	733.462
1.2837	0.05	715.119
1.28454	0.05	697.612
1.28537	0.05	681.467
1.2862	0.05	666.456
1.28704	0.05	651.713
1.28787	0.05	636.685
1.2887	0.05	621.018
1.28954	0.05	605.235
1.29037	0.05	589.526
1.2912	0.05	574.642
1.29204	0.05	560.7
1.29287	0.05	547.863
1.2937	0.05	535.879
1.29454	0.05	523.658
1.29537	0.05	510.536
1.2962	0.05	496.787
1.29704	0.05	483.169
1.29787	0.05	470.125
1.2987	0.05	457.617
1.29954	0.05	445.611
1.30037	0.05	434.02
1.3012	0.05	421.939
1.30204	0.05	409.918
1.30287	0.05	398.667
1.3037	0.05	388.778
1.30454	0.05	379.6
1.30537	0.05	370.586
1.3062	0.05	361.986
1.30704	0.05	353.854
1.30787	0.05	345.426
1.3087	0.05	336.192
1.30954	0.05	326.427
1.31037	0.05	317.196
1.3112	0.05	309.011
1.31204	0.05	301.406
1.31287	0.05	294.071
1.3137	0.05	286.62
1.31454	0.05	279.207
1.31537	0.05	271.946
1.3162	0.05	264.966
1.31704	0.05	257.91
1.31787	0.05	251.025
1.3187	0.05	244.58
1.31954	0.05	238.635
1.32037	0.05	232.474
1.3212	0.05	225.87
1.32204	0.05	219.196
1.32287	0.05	212.754
1.3237	0.05	206.69
1.32454	0.05	201.032
1.32537	0.05	195.719
1.3262	0.05	190.609
1.32704	0.05	185.961
1.32787	0.05	181.903
1.3287	0.05	178.123
1.32954	0.05	173.898
1.33037	0.05	169.391
1.3312	0.05	164.882
1.33204	0.05	160.836
1.33287	0.05	157.051
1.3337	0.05	153.107
1.33454	0.05	148.757
1.33537	0.05	144.041
1.3362	0.05	139.525
1.33704	0.05	135.464
1.33787	0.05	131.754
1.3387	0.05	128.169
1.33954	0.05	124.733
1.34037	0.05	121.468
1.3412	0.05	118.3
1.34204	0.05	115.101
1.34287	0.05	111.944
1.3437	0.05	108.887
1.34454	0.05	105.929
1.34537	0.05	102.924
1.3462	0.05	99.9087
1.34704	0.05	97.0633
1.34787	0.05	94.612
1.3487	0.05	92.4303
1.34954	0.05	90.2819
1.35037	0.05	87.988
1.3512	0.05	85.7038
1.35204	0.05	83.416
1.35287	0.05	81.1884
1.3537	0.05	78.9316
1.35454	0.05	76.7081
1.35537	0.05	74.5703
1.3562	0.05	72.5052
1.35704	0.05	70.5863
1.35787	0.05	68.7971
1.3587	0.05	67.1046
1.35954	0.05	65.3833
1.36037	0.05	63.582
1.3612	0.05	61.7534
1.36204	0.05	59.976
1.36287	0.05	58.3876
1.3637	0.05	57.0121
1.36454	0.05	55.7538
1.36537	0.05	54.4961
1.3662	0.05	53.127
1.36704	0.05	51.6661
1.36787	0.05	50.1279
1.3687	0.05	48.6526
1.36954	0.05	47.3316
1.37037	0.05	46.1444
1.3712	0.05	45.0663
1.37204	0.05	43.9952
1.37287	0.05	42.9452
1.3737	0.05	41.8645
1.37454	0.05	40.8004
1.37537	0.05	39.7786
1.3762	0.05	38.7749
1.37704	0.05	37.7604
1.37787	0.05	36.7284
1.3787	0.05	35.6669
1.37954	0.05	34.6116
1.38037	0.05	33.5806
1.3812	0.05	32.6255
1.38204	0.05	31.7531
1.38287	0.05	30.9392
1.3837	0.05	30.1984
1.38454	0.05	29.471
1.38537	0.05	28.7268
1.3862	0.05	27.9564
1.38704	0.05	27.2072
1.38787	0.05	26.4837
1.3887	0.05	25.7888
1.38954	0.05	25.1193
1.39037	0.05	24.4469
1.3912	0.05	23.752
1.39204	0.05	23.0611
1.39287	0.05	22.4629
1.3937	0.05	21.9336
1.39454	0.05	21.4068
1.39537	0.05	20.8521
1.3962	0.05	20.3051
1.39704	0.05	19.784
1.39787	0.05	19.2604
1.3987	0.05	18.7201
1.39954	0.05	18.1728
1.40037	0.05	17.6368
1.4012	0.05	17.1257
1.40204	0.05	16.6538
1.40287	0.05	16.1947
1.4037	0.05	15.7434
1.40454	0.05	15.2884
1.40537	0.05	14.85
1.4062	0.05	14.4207
1.40704	0.05	13.9948
1.40787	0.05	13.5745
1.4087	0.05	13.1813
1.40954	0.05	12.8164
1.41037	0.05	12.4837
1.4112	0.05	12.1663
1.41204	0.05	11.8612
1.41287	0.05	11.5555
1.4137	0.05	11.2596
1.41454	0.05	10.9608
1.41537	0.05	10.6428
1.4162	0.05	10.3125
1.41704	0.05	10.015
1.41787	0.05	9.75534
1.4187	0.05	9.50963
1.41954	0.05	9.25612
1.42037	0.05	9.00195
1.4212	0.05	8.76458
1.42204	0.05	8.54258
1.42287	0.05	8.33555
1.4237	0.05	8.1112
1.42454	0.05	7.87826
1.42537	0.05	7.64141
1.4262	0.05	7.41992
1.42704	0.05	7.19662
1.42787	0.05	6.96654
1.4287	0.05	6.73451
1.42954	0.05	6.51549
1.43037	0.05	6.3168
1.4312	0.05	6.1293
1.43204	0.05	5.94284
1.43287	0.05	5.76224
1.4337	0.05	5.59193
1.43454	0.05	5.41927
1.43537	0.05	5.2474
1.4362	0.05	5.08307
1.43704	0.05	4.91966
1.43787	0.05	4.74427
1.4387	0.05	4.56367
1.43954	0.05	4.4
1.44037	0.05	4.25573
1.4412	0.05	4.12552
1.44204	0.05	3.99271
1.44287	0.05	3.85521
1.4437	0.05	3.70885
1.44454	0.05	3.57135
1.44537	0.05	3.44154
1.4462	0.05	3.30534
1.44704	0.05	3.17083
1.44787	0.05	3.04609
1.4487	0.05	2.94336
1.44954	0.05	2.84987
1.45037	0.05	2.76719
1.4512	0.05	2.68346
1.45204	0.05	2.59323
1.45287	0.05	2.50977
1.4537	0.05	2.42669
1.45454	0.05	2.35078
1.45537	0.05	2.2599
1.4562	0.05	2.16146
1.45704	0.05	2.06693
1.45787	0.05	1.98516
1.4587	0.05	1.92213
1.45954	0.05	1.84974
1.46037	0.05	1.76719
1.4612	0.05	1.68477
1.46204	0.05	1.60885
1.46287	0.05	1.53516
1.4637	0.05	1.45026
1.46454	0.05	1.3625
1.46537	0.05	1.27357
1.4662	0.05	1.19036
1.46704	0.05	1.11211
1.46787	0.05	1.04154
1.4687	0.05	0.982161
1.46954	0.05	0.933984
1.47037	0.05	0.885026
1.4712	0.05	0.83099
1.47204	0.05	0.771875
1.47287	0.05	0.717318
1.4737	0.05	0.66849
1.47454	0.05	0.618099
1.47537	0.05	0.559245
1.4762	0.05	0.494792
1.47704	0.05	0.4375
1.47787	0.05	0.391927
1.4787	0.05	0.339974
1.47954	0.05	0.279688
1.48037	0.05	0.216927
1.4812	0.05	0.167318
1.48204	0.05	0.123828
1.48287	0.05	0.073438
1.4837	0.05	0.014974
1.48454	0.05	-0.042318
1.48537	0.05	-0.087109
1.4862	0.05	-0.123177
1.48704	0.05	-0.159635
1.48787	0.05	-0.199479
1.4887	0.05	-0.248307
1.48954	0.05	-0.296354
1.49037	0.05	-0.344792
1.4912	0.05	-0.380339
1.49204	0.05	-0.410026
1.49287	0.05	-0.434505
1.4937	0.05	-0.469792
1.49454	0.05	-0.507943
1.49537	0.05	-0.539063
1.4962	0.05	-0.567188
1.49704	0.05	-0.603776
1.49787	0.05	-0.651693
1.4987	0.05	-0.695443
1.49954	0.05	-0.727083
1.50037	0.05	-0.760286
1.5012	0.05	-0.789323
1.50204	0.05	-0.823568
1.50287	0.05	-0.857682
1.5037	0.05	-0.895703
1.50454	0.05	-0.930599
1.50537	0.05	-0.959375
1.5062	0.05	-0.9875
1.50704	0.05	-1.0168
1.50787	0.05	-1.0513
1.5087	0.05	-1.08607
1.50954	0.05	-1.11992
1.51037	0.05	-1.14635
1.5112	0.05	-1.17175
1.51204	0.05	-1.19661
1.51287	0.05	-1.22643
1.5137	0.05	-1.25547
1.51454	0.05	-1.28516
1.51537	0.05	-1.3095
1.5162	0.05	-1.33151
1.51704	0.05	-1.35234
1.51787	0.05	-1.37669
1.5187	0.05	-1.39635
1.51954	0.05	-1.41471
1.52037	0.05	-1.43802
1.5212	0.05	-1.46719
1.52204	0.05	-1.50065
1.52287	0.05	-1.52643
1.5237	0.05	-1.54779
1.52454	0.05	-1.56862
1.52537	0.05	-1.59193
1.5262	0.05	-1.62344
1.52704	0.05	-1.65885
1.52787	0.05	-1.69505
1.5287	0.05	-1.72591
1.52954	0.05	-1.74987
1.53037	0.05	-1.76979
1.5312	0.05	-1.78776
1.53204	0.05	-1.80716
1.53287	0.05	-1.82721
1.5337	0.05	-1.8513
1.53454	0.05	-1.87331
1.53537	0.05	-1.89193
1.5362	0.05	-1.90716
1.53704	0.05	-1.9224
1.53787	0.05	-1.93815
1.5387	0.05	-1.95247
1.53954	0.05	-1.96068
1.54037	0.05	-1.96693
1.5412	0.05	-1.97669
1.54204	0.05	-1.99323
1.54287	0.05	-2.01354
1.5437	0.05	-2.0263
1.54454	0.05	-2.03372
1.54537	0.05	-2.03841
1.5462	0.05	-2.04779
1.54704	0.05	-2.0612
1.54787	0.05	-2.07435
1.5487	0.05	-2.09076
1.54954	0.05	-2.10612
1.55037	0.05	-2.12044
1.5512	0.05	-2.12956
1.55204	0.05	-2.13516
1.55287	0.05	-2.14297
1.5537	0.05	-2.14831
1.55454	0.05	-2.15833
1.55537	0.05	-2.16641
1.5562	0.05	-2.18047
1.55704	0.05	-2.19141
1.55787	0.05	-2.20312
1.5587	0.05	-2.21406
1.55954	0.05	-2.22747
1.56037	0.05	-2.23854
1.5612	0.05	-2.24375
1.56204	0.05	-2.24349
1.56287	0.05	-2.24766
1.5637	0.05	-2.25716
1.56454	0.05	-2.27396
1.56537	0.05	-2.2888
1.5662	0.05	-2.30247
1.56704	0.05	-2.31419
1.56787	0.05	-2.32422
1.5687	0.05	-2.33307
1.56954	0.05	-2.3388
1.57037	0.05	-2.34766
1.5712	0.05	-2.35469
1.57204	0.05	-2.3655
1.57287	0.05	-2.37865
1.5737	0.05	-2.38854
1.57454	0.05	-2.39766
1.57537	0.05	-2.40313
1.5762	0.05	-2.41536
1.57704	0.05	-2.42656
1.57787	0.05	-2.43841
1.5787	0.05	-2.45
1.57954	0.05	-2.46081
1.58037	0.05	-2.47318
1.5812	0.05	-2.48503
1.58204	0.05	-2.49661
1.58287	0.05	-2.50065
1.5837	0.05	-2.50547
1.58454	0.05	-2.51016
1.58537	0.05	-2.51771
1.5862	0.05	-2.52682
1.58704	0.05	-2.53607
1.58787	0.05	-2.5474
1.5887	0.05	-2.55339
1.58954	0.05	-2.55456
1.59037	0.05	-2.55951
1.5912	0.05	-2.56393
1.59204	0.05	-2.57357
1.59287	0.05	-2.57865
1.5937	0.05	-2.58464
1.59454	0.05	-2.58659
1.59537	0.05	-2.58828
1.5962	0.05	-2.59245
1.59704	0.05	-2.59831
1.59787	0.05	-2.6043
1.5987	0.05	-2.61068
1.59954	0.05	-2.61198
1.60037	0.05	-2.61029
1.6012	0.05	-2.60677
1.60204	0.05	-2.6099
1.60287	0.05	-2.61003
1.6037	0.05	-2.60781
1.60454	0.05	-2.6069
1.60537	0.05	-2.61042
1.6062	0.05	-2.61719
1.60704	0.05	-2.62005
1.60787	0.05	-2.62188
1.6087	0.05	-2.62448
1.60954	0.05	-2.62409
1.61037	0.05	-2.62396
1.6112	0.05	-2.61784
1.61204	0.05	-2.61979
1.61287	0.05	-2.62253
1.6137	0.05	-2.63385
1.61454	0.05	-2.64154
1.61537	0.05	-2.64974
1.6162	0.05	-2.65352
1.61704	0.05	-2.66523
1.61787	0.05	-2.68034
1.6187	0.05	-2.69831
1.61954	0.05	-2.70742
1.62037	0.05	-2.71354
1.6212	0.05	-2.71654
1.62204	0.05	-2.72279
1.62287	0.05	-2.73216
1.6237	0.05	-2.74531
1.62454	0.05	-2.75872
1.62537	0.05	-2.77383
1.6262	0.05	-2.78971
1.62704	0.05	-2.80885
1.62787	0.05	-2.82708
1.6287	0.05	-2.83945
1.62954	0.05	-2.84518
1.63037	0.05	-2.84896
1.6312	0.05	-2.85
1.63204	0.05	-2.84792
1.63287	0.05	-2.84401
1.6337	0.05	-2.8457
1.63454	0.05	-2.84961
1.63537	0.05	-2.85495
1.6362	0.05	-2.85912
1.63704	0.05	-2.86107
1.63787	0.05	-2.85807
1.6387	0.05	-2.85833
1.63954	0.05	-2.86029
1.64037	0.05	-2.8655
1.6412	0.05	-2.86497
1.64204	0.05	-2.86888
1.64287	0.05	-2.87643
1.6437	0.05	-2.88555
1.64454	0.05	-2.88776
1.64537	0.05	-2.89023
1.6462	0.05	-2.89453
1.64704	0.05	-2.89961
1.64787	0.05	-2.89857
1.6487	0.05	-2.89349
1.64954	0.05	-2.88958
1.65037	0.05	-2.88568
1.6512	0.05	-2.8819
1.65204	0.05	-2.87188
1.65287	0.05	-2.85729
1.6537	0.05	-2.83464
1.65454	0.05	-2.80169
1.65537	0.05	-2.75781
1.6562	0.05	-2.70208
1.65704	0.05	-2.63594
1.65787	0.05	-2.55521
1.6587	0.05	-2.45846
1.65954	0.05	-2.35651
1.66037	0.05	-2.25156
1.6612	0.05	-2.14727
1.66204	0.05	-2.04414
1.66287	0.05	-1.94753
1.6637	0.05	-1.85469
1.66454	0.05	-1.75977
1.66537	0.05	-1.66458
[truncated: 7,629 more rows]

## Sheet: 3c-pl_empty
Time (min)	Step (s)	Value (pA)
0.000792	n.a.	-5.57083
0.001625	0.05	-5.57396
0.002458	0.05	-5.57591
0.003292	0.05	-5.57787
0.004125	0.05	-5.57708
0.004958	0.05	-5.57604
0.005792	0.05	-5.57826
0.006625	0.05	-5.58138
0.007458	0.05	-5.58346
0.008292	0.05	-5.58112
0.009125	0.05	-5.57878
0.009958	0.05	-5.57995
0.010792	0.05	-5.57409
0.011625	0.05	-5.57513
0.012458	0.05	-5.5862
0.013292	0.05	-5.59727
0.014125	0.05	-5.59935
0.014958	0.05	-5.59622
0.015792	0.05	-5.58945
0.016625	0.05	-5.5776
0.017458	0.05	-5.5707
0.018292	0.05	-5.56263
0.019125	0.05	-5.58685
0.019958	0.05	-5.58151
0.020792	0.05	-5.59037
0.021625	0.05	-5.57982
0.022458	0.05	-5.57162
0.023292	0.05	-5.5832
0.024125	0.05	-5.57721
0.024958	0.05	-5.58802
0.025792	0.05	-5.58333
0.026625	0.05	-5.57943
0.027458	0.05	-5.58659
0.028292	0.05	-5.57956
0.029125	0.05	-5.5849
0.029958	0.05	-5.58411
0.030792	0.05	-5.58216
0.031625	0.05	-5.59102
0.032458	0.05	-5.58099
0.033292	0.05	-5.5888
0.034125	0.05	-5.58229
0.034958	0.05	-5.58229
0.035792	0.05	-5.58529
0.036625	0.05	-5.57838
0.037458	0.05	-5.58607
0.038292	0.05	-5.57799
0.039125	0.05	-5.58346
0.039958	0.05	-5.58477
0.040792	0.05	-5.58229
0.041625	0.05	-5.58568
0.042458	0.05	-5.57643
0.043292	0.05	-5.58021
0.044125	0.05	-5.57682
0.044958	0.05	-5.57878
0.045792	0.05	-5.58255
0.046625	0.05	-5.57734
0.047458	0.05	-5.58437
0.048292	0.05	-5.58229
0.049125	0.05	-5.58724
0.049958	0.05	-5.58659
0.050792	0.05	-5.5806
0.051625	0.05	-5.58177
0.052458	0.05	-5.57487
0.053292	0.05	-5.57956
0.054125	0.05	-5.57891
0.054958	0.05	-5.57799
0.055792	0.05	-5.58021
0.056625	0.05	-5.57487
0.057458	0.05	-5.57865
0.058292	0.05	-5.57591
0.059125	0.05	-5.57852
0.059958	0.05	-5.58242
0.060792	0.05	-5.5806
0.061625	0.05	-5.58581
0.062458	0.05	-5.58255
0.063292	0.05	-5.58477
0.064125	0.05	-5.58477
0.064958	0.05	-5.58099
0.065792	0.05	-5.58177
0.066625	0.05	-5.57643
0.067458	0.05	-5.58034
0.068292	0.05	-5.57812
0.069125	0.05	-5.5763
0.069958	0.05	-5.57643
0.070792	0.05	-5.57539
0.071625	0.05	-5.58034
0.072458	0.05	-5.5793
0.073292	0.05	-5.58008
0.074125	0.05	-5.57969
0.074958	0.05	-5.57799
0.075792	0.05	-5.58177
0.076625	0.05	-5.58138
0.077458	0.05	-5.58516
0.078292	0.05	-5.58542
0.079125	0.05	-5.58529
0.079958	0.05	-5.58281
0.080792	0.05	-5.57643
0.081625	0.05	-5.57682
0.082458	0.05	-5.57799
0.083292	0.05	-5.58099
0.084125	0.05	-5.5806
0.084958	0.05	-5.57852
0.085792	0.05	-5.57917
0.086625	0.05	-5.57799
0.087458	0.05	-5.57865
0.088292	0.05	-5.57982
0.089125	0.05	-5.58307
0.089958	0.05	-5.58698
0.090792	0.05	-5.58581
0.091625	0.05	-5.58385
0.092458	0.05	-5.58086
0.093292	0.05	-5.58203
0.094125	0.05	-5.58503
0.094958	0.05	-5.58802
0.095792	0.05	-5.58841
0.096625	0.05	-5.58672
0.097458	0.05	-5.58529
0.098292	0.05	-5.58594
0.099125	0.05	-5.58451
0.099958	0.05	-5.58555
0.100792	0.05	-5.58711
0.101625	0.05	-5.59075
0.102458	0.05	-5.58945
0.103292	0.05	-5.58385
0.104125	0.05	-5.5793
0.104958	0.05	-5.5776
0.105792	0.05	-5.57995
0.106625	0.05	-5.58086
0.107458	0.05	-5.58255
0.108292	0.05	-5.58411
0.109125	0.05	-5.5862
0.109958	0.05	-5.58776
0.110792	0.05	-5.5875
0.111625	0.05	-5.58633
0.112458	0.05	-5.58411
0.113292	0.05	-5.5819
0.114125	0.05	-5.58294
0.114958	0.05	-5.58425
0.115792	0.05	-5.58711
0.116625	0.05	-5.58503
0.117458	0.05	-5.58542
0.118292	0.05	-5.5849
0.119125	0.05	-5.58451
0.119958	0.05	-5.58164
0.120792	0.05	-5.57956
0.121625	0.05	-5.58164
0.122458	0.05	-5.58346
0.123292	0.05	-5.58425
0.124125	0.05	-5.58437
0.124958	0.05	-5.58437
0.125792	0.05	-5.58633
0.126625	0.05	-5.58529
0.127458	0.05	-5.58477
0.128292	0.05	-5.58333
0.129125	0.05	-5.58516
0.129958	0.05	-5.58398
0.130792	0.05	-5.58437
0.131625	0.05	-5.5806
0.132458	0.05	-5.58177
0.133292	0.05	-5.58268
0.134125	0.05	-5.58425
0.134958	0.05	-5.58594
0.135792	0.05	-5.58164
0.136625	0.05	-5.5832
0.137458	0.05	-5.57969
0.138292	0.05	-5.58268
0.139125	0.05	-5.58021
0.139958	0.05	-5.57969
0.140792	0.05	-5.58034
0.141625	0.05	-5.57812
0.142458	0.05	-5.57787
0.143292	0.05	-5.57656
0.144125	0.05	-5.57969
0.144958	0.05	-5.58646
0.145792	0.05	-5.58633
0.146625	0.05	-5.59206
0.147458	0.05	-5.58854
0.148292	0.05	-5.59037
0.149125	0.05	-5.58893
0.149958	0.05	-5.5875
0.150792	0.05	-5.58932
0.151625	0.05	-5.58568
0.152458	0.05	-5.58542
0.153292	0.05	-5.58268
0.154125	0.05	-5.58268
0.154958	0.05	-5.58411
0.155792	0.05	-5.58333
0.156625	0.05	-5.58268
0.157458	0.05	-5.57982
0.158292	0.05	-5.58034
0.159125	0.05	-5.5806
0.159958	0.05	-5.58112
0.160792	0.05	-5.58255
0.161625	0.05	-5.58372
0.162458	0.05	-5.58542
0.163292	0.05	-5.58659
0.164125	0.05	-5.58711
0.164958	0.05	-5.58776
0.165792	0.05	-5.58711
0.166625	0.05	-5.58594
0.167458	0.05	-5.58451
0.168292	0.05	-5.58437
0.169125	0.05	-5.58516
0.169958	0.05	-5.58581
0.170792	0.05	-5.58372
0.171625	0.05	-5.58516
0.172458	0.05	-5.58659
0.173292	0.05	-5.5875
0.174125	0.05	-5.58359
0.174958	0.05	-5.58125
0.175792	0.05	-5.58268
0.176625	0.05	-5.58281
0.177458	0.05	-5.58385
0.178292	0.05	-5.58138
0.179125	0.05	-5.58411
0.179958	0.05	-5.58151
0.180792	0.05	-5.5793
0.181625	0.05	-5.5776
0.182458	0.05	-5.57747
0.183292	0.05	-5.58242
0.184125	0.05	-5.5849
0.184958	0.05	-5.58802
0.185792	0.05	-5.58685
0.186625	0.05	-5.58294
0.187458	0.05	-5.58151
0.188292	0.05	-5.57734
0.189125	0.05	-5.5806
0.189958	0.05	-5.57891
0.190792	0.05	-5.58229
0.191625	0.05	-5.58398
0.192458	0.05	-5.58437
0.193292	0.05	-5.58815
0.194125	0.05	-5.58542
0.194958	0.05	-5.58646
0.195792	0.05	-5.58594
0.196625	0.05	-5.58398
0.197458	0.05	-5.58802
0.198292	0.05	-5.58359
0.199125	0.05	-5.58802
0.199958	0.05	-5.58333
0.200792	0.05	-5.58164
0.201625	0.05	-5.5806
0.202458	0.05	-5.58125
0.203292	0.05	-5.58646
0.204125	0.05	-5.5862
0.204958	0.05	-5.5875
0.205792	0.05	-5.58776
0.206625	0.05	-5.58568
0.207458	0.05	-5.59219
0.208292	0.05	-5.58789
0.209125	0.05	-5.59075
0.209958	0.05	-5.58372
0.210792	0.05	-5.58281
0.211625	0.05	-5.58359
0.212458	0.05	-5.58268
0.213292	0.05	-5.59115
0.214125	0.05	-5.58906
0.214958	0.05	-5.59141
0.215792	0.05	-5.58789
0.216625	0.05	-5.58997
0.217458	0.05	-5.59258
0.218292	0.05	-5.59167
0.219125	0.05	-5.58984
0.219958	0.05	-5.58854
0.220792	0.05	-5.5888
0.221625	0.05	-5.59453
0.222458	0.05	-5.59154
0.223292	0.05	-5.59271
0.224125	0.05	-5.58737
0.224958	0.05	-5.58867
0.225792	0.05	-5.58711
0.226625	0.05	-5.58529
0.227458	0.05	-5.58763
0.228292	0.05	-5.58789
0.229125	0.05	-5.59232
0.229958	0.05	-5.59167
0.230792	0.05	-5.59075
0.231625	0.05	-5.58945
0.232458	0.05	-5.58711
0.233292	0.05	-5.5901
0.234125	0.05	-5.58906
0.234958	0.05	-5.58932
0.235792	0.05	-5.58789
0.236625	0.05	-5.58437
0.237458	0.05	-5.58789
0.238292	0.05	-5.58672
0.239125	0.05	-5.59284
0.239958	0.05	-5.58945
0.240792	0.05	-5.58919
0.241625	0.05	-5.58607
0.242458	0.05	-5.58542
0.243292	0.05	-5.58672
0.244125	0.05	-5.58437
0.244958	0.05	-5.58711
0.245792	0.05	-5.5875
0.246625	0.05	-5.58997
0.247458	0.05	-5.58867
0.248292	0.05	-5.5832
0.249125	0.05	-5.58125
0.249958	0.05	-5.58021
0.250792	0.05	-5.58698
0.251625	0.05	-5.58997
0.252458	0.05	-5.59167
0.253292	0.05	-5.59284
0.254125	0.05	-5.58789
0.254958	0.05	-5.58997
0.255792	0.05	-5.58555
0.256625	0.05	-5.59023
0.257458	0.05	-5.58763
0.258292	0.05	-5.58802
0.259125	0.05	-5.58919
0.259958	0.05	-5.59128
0.260792	0.05	-5.59479
0.261625	0.05	-5.59609
0.262458	0.05	-5.59414
0.263292	0.05	-5.59323
0.264125	0.05	-5.59284
0.264958	0.05	-5.59414
0.265792	0.05	-5.59049
0.266625	0.05	-5.58763
0.267458	0.05	-5.58711
0.268292	0.05	-5.58711
0.269125	0.05	-5.5875
0.269958	0.05	-5.58685
0.270792	0.05	-5.58685
0.271625	0.05	-5.58958
0.272458	0.05	-5.5901
0.273292	0.05	-5.59414
0.274125	0.05	-5.59219
0.274958	0.05	-5.59206
0.275792	0.05	-5.58867
0.276625	0.05	-5.58789
0.277458	0.05	-5.5875
0.278292	0.05	-5.5862
0.279125	0.05	-5.58659
0.279958	0.05	-5.58398
0.280792	0.05	-5.58372
0.281625	0.05	-5.58372
0.282458	0.05	-5.58581
0.283292	0.05	-5.58958
0.284125	0.05	-5.59154
0.284958	0.05	-5.59245
0.285792	0.05	-5.58958
0.286625	0.05	-5.58451
0.287458	0.05	-5.58151
0.288292	0.05	-5.5793
0.289125	0.05	-5.5819
0.289958	0.05	-5.58372
0.290792	0.05	-5.58737
0.291625	0.05	-5.58828
0.292458	0.05	-5.5901
0.293292	0.05	-5.59245
0.294125	0.05	-5.59245
0.294958	0.05	-5.5944
0.295792	0.05	-5.5944
0.296625	0.05	-5.59518
0.297458	0.05	-5.59219
0.298292	0.05	-5.59115
0.299125	0.05	-5.5931
0.299958	0.05	-5.59466
0.300792	0.05	-5.59544
0.301625	0.05	-5.5931
0.302458	0.05	-5.59154
0.303292	0.05	-5.5918
0.304125	0.05	-5.5888
0.304958	0.05	-5.59037
0.305792	0.05	-5.58607
0.306625	0.05	-5.58672
0.307458	0.05	-5.58516
0.308292	0.05	-5.58516
0.309125	0.05	-5.5888
0.309958	0.05	-5.59115
0.310792	0.05	-5.59414
0.311625	0.05	-5.59063
0.312458	0.05	-5.58724
0.313292	0.05	-5.58581
0.314125	0.05	-5.58698
0.314958	0.05	-5.59023
0.315792	0.05	-5.58919
0.316625	0.05	-5.58893
0.317458	0.05	-5.58542
0.318292	0.05	-5.58529
0.319125	0.05	-5.58659
0.319958	0.05	-5.58594
0.320792	0.05	-5.58672
0.321625	0.05	-5.58255
0.322458	0.05	-5.58398
0.323292	0.05	-5.58776
0.324125	0.05	-5.59297
0.324958	0.05	-5.59792
0.325792	0.05	-5.59544
0.326625	0.05	-5.59362
0.327458	0.05	-5.5901
0.328292	0.05	-5.59102
0.329125	0.05	-5.59141
0.329958	0.05	-5.59102
0.330792	0.05	-5.59219
0.331625	0.05	-5.59297
0.332458	0.05	-5.59609
0.333292	0.05	-5.59505
0.334125	0.05	-5.59349
0.334958	0.05	-5.59258
0.335792	0.05	-5.59115
0.336625	0.05	-5.5931
0.337458	0.05	-5.59141
0.338292	0.05	-5.59271
0.339125	0.05	-5.59232
0.339958	0.05	-5.59141
0.340792	0.05	-5.59206
0.341625	0.05	-5.59154
0.342458	0.05	-5.59414
0.343292	0.05	-5.59284
0.344125	0.05	-5.59206
0.344958	0.05	-5.5901
0.345792	0.05	-5.58672
0.346625	0.05	-5.58607
0.347458	0.05	-5.58503
0.348292	0.05	-5.58919
0.349125	0.05	-5.59141
0.349958	0.05	-5.59414
0.350792	0.05	-5.59323
0.351625	0.05	-5.59284
0.352458	0.05	-5.58971
0.353292	0.05	-5.59154
0.354125	0.05	-5.59141
0.354958	0.05	-5.59609
0.355792	0.05	-5.59779
0.356625	0.05	-5.6
0.357458	0.05	-5.59713
0.358292	0.05	-5.59414
0.359125	0.05	-5.59154
0.359958	0.05	-5.59128
0.360792	0.05	-5.58971
0.361625	0.05	-5.59075
0.362458	0.05	-5.5901
0.363292	0.05	-5.59583
0.364125	0.05	-5.59727
0.364958	0.05	-5.59818
0.365792	0.05	-5.5957
0.366625	0.05	-5.59141
0.367458	0.05	-5.59167
0.368292	0.05	-5.59102
0.369125	0.05	-5.59596
0.369958	0.05	-5.59831
0.370792	0.05	-5.59766
0.371625	0.05	-5.59609
0.372458	0.05	-5.59349
0.373292	0.05	-5.59206
0.374125	0.05	-5.59375
0.374958	0.05	-5.59362
0.375792	0.05	-5.59792
0.376625	0.05	-5.59701
0.377458	0.05	-5.59922
0.378292	0.05	-5.59518
0.379125	0.05	-5.59297
0.379958	0.05	-5.59362
0.380792	0.05	-5.59349
0.381625	0.05	-5.59544
0.382458	0.05	-5.59414
0.383292	0.05	-5.59427
0.384125	0.05	-5.59375
0.384958	0.05	-5.59206
0.385792	0.05	-5.59206
0.386625	0.05	-5.5901
0.387458	0.05	-5.59089
0.388292	0.05	-5.59284
0.389125	0.05	-5.5944
0.389958	0.05	-5.59492
0.390792	0.05	-5.59427
0.391625	0.05	-5.59818
0.392458	0.05	-5.59961
0.393292	0.05	-5.59922
0.394125	0.05	-5.59505
0.394958	0.05	-5.59102
0.395792	0.05	-5.59193
0.396625	0.05	-5.59206
0.397458	0.05	-5.59427
0.398292	0.05	-5.59596
0.399125	0.05	-5.59922
0.399958	0.05	-5.6013
0.400792	0.05	-5.59935
0.401625	0.05	-5.59622
0.402458	0.05	-5.59388
0.403292	0.05	-5.59401
0.404125	0.05	-5.59427
0.404958	0.05	-5.59375
0.405792	0.05	-5.59635
0.406625	0.05	-5.59675
0.407458	0.05	-5.60052
0.408292	0.05	-5.59974
0.409125	0.05	-5.60065
0.409958	0.05	-5.59883
0.410792	0.05	-5.59779
0.411625	0.05	-5.59727
0.412458	0.05	-5.59427
0.413292	0.05	-5.59271
0.414125	0.05	-5.59232
0.414958	0.05	-5.59388
0.415792	0.05	-5.59492
0.416625	0.05	-5.5931
0.417458	0.05	-5.59388
0.418292	0.05	-5.59219
0.419125	0.05	-5.59427
0.419958	0.05	-5.59622
0.420792	0.05	-5.60169
0.421625	0.05	-5.60508
0.422458	0.05	-5.60313
0.423292	0.05	-5.60117
0.424125	0.05	-5.59844
0.424958	0.05	-5.59883
0.425792	0.05	-5.59622
0.426625	0.05	-5.59544
0.427458	0.05	-5.59701
0.428292	0.05	-5.59635
0.429125	0.05	-5.59531
0.429958	0.05	-5.5918
0.430792	0.05	-5.59349
0.431625	0.05	-5.59596
0.432458	0.05	-5.59753
0.433292	0.05	-5.60013
0.434125	0.05	-5.59961
0.434958	0.05	-5.59974
0.435792	0.05	-5.59544
0.436625	0.05	-5.59271
0.437458	0.05	-5.59219
0.438292	0.05	-5.59245
0.439125	0.05	-5.59544
0.439958	0.05	-5.59531
0.440792	0.05	-5.59766
0.441625	0.05	-5.59687
0.442458	0.05	-5.59687
0.443292	0.05	-5.59414
0.444125	0.05	-5.59375
0.444958	0.05	-5.59388
0.445792	0.05	-5.59336
0.446625	0.05	-5.58971
0.447458	0.05	-5.58971
0.448292	0.05	-5.5918
0.449125	0.05	-5.5944
0.449958	0.05	-5.59544
0.450792	0.05	-5.59518
0.451625	0.05	-5.59583
0.452458	0.05	-5.59453
0.453292	0.05	-5.59414
0.454125	0.05	-5.59518
0.454958	0.05	-5.59661
0.455792	0.05	-5.59831
0.456625	0.05	-5.59766
0.457458	0.05	-5.59518
0.458292	0.05	-5.59675
0.459125	0.05	-5.59909
0.459958	0.05	-5.60195
0.460792	0.05	-5.60143
0.461625	0.05	-5.60195
0.462458	0.05	-5.60078
0.463292	0.05	-5.59857
0.464125	0.05	-5.59675
0.464958	0.05	-5.59557
0.465792	0.05	-5.59661
0.466625	0.05	-5.59401
0.467458	0.05	-5.59271
0.468292	0.05	-5.59023
0.469125	0.05	-5.59023
0.469958	0.05	-5.59648
0.470792	0.05	-5.59909
0.471625	0.05	-5.60273
0.472458	0.05	-5.59661
0.473292	0.05	-5.59505
0.474125	0.05	-5.5957
0.474958	0.05	-5.59427
0.475792	0.05	-5.59792
0.476625	0.05	-5.59414
0.477458	0.05	-5.59805
0.478292	0.05	-5.59635
0.479125	0.05	-5.59805
0.479958	0.05	-5.60078
0.480792	0.05	-5.6
0.481625	0.05	-5.60339
0.482458	0.05	-5.60234
0.483292	0.05	-5.59961
0.484125	0.05	-5.59727
0.484958	0.05	-5.59349
0.485792	0.05	-5.59727
0.486625	0.05	-5.59375
0.487458	0.05	-5.59727
0.488292	0.05	-5.59844
0.489125	0.05	-5.6026
0.489958	0.05	-5.60703
0.490792	0.05	-5.60703
0.491625	0.05	-5.6082
0.492458	0.05	-5.60521
0.493292	0.05	-5.6026
0.494125	0.05	-5.60247
0.494958	0.05	-5.60182
0.495792	0.05	-5.60339
0.496625	0.05	-5.59948
0.497458	0.05	-5.59557
0.498292	0.05	-5.59388
0.499125	0.05	-5.5931
0.499958	0.05	-5.59531
0.500792	0.05	-5.59675
0.501625	0.05	-5.59896
0.502458	0.05	-5.59713
0.503292	0.05	-5.59583
0.504125	0.05	-5.59479
0.504958	0.05	-5.59635
0.505792	0.05	-5.59974
0.506625	0.05	-5.6013
0.507458	0.05	-5.60026
0.508292	0.05	-5.59713
0.509125	0.05	-5.59675
0.509958	0.05	-5.59948
0.510792	0.05	-5.6
0.511625	0.05	-5.60247
0.512458	0.05	-5.60169
0.513292	0.05	-5.60339
0.514125	0.05	-5.60182
0.514958	0.05	-5.6026
0.515792	0.05	-5.60143
0.516625	0.05	-5.60039
0.517458	0.05	-5.60052
0.518292	0.05	-5.60052
0.519125	0.05	-5.60365
0.519958	0.05	-5.60651
0.520792	0.05	-5.60807
0.521625	0.05	-5.6043
0.522458	0.05	-5.59544
0.523292	0.05	-5.58932
0.524125	0.05	-5.58737
0.524958	0.05	-5.59258
0.525792	0.05	-5.59922
0.526625	0.05	-5.60195
0.527458	0.05	-5.60091
0.528292	0.05	-5.59661
0.529125	0.05	-5.59492
0.529958	0.05	-5.59583
0.530792	0.05	-5.59661
0.531625	0.05	-5.59779
0.532458	0.05	-5.59805
0.533292	0.05	-5.59961
0.534125	0.05	-5.60078
0.534958	0.05	-5.60156
0.535792	0.05	-5.6026
0.536625	0.05	-5.60273
0.537458	0.05	-5.60273
0.538292	0.05	-5.60169
0.539125	0.05	-5.59922
0.539958	0.05	-5.59753
0.540792	0.05	-5.5987
0.541625	0.05	-5.60039
0.542458	0.05	-5.60052
0.543292	0.05	-5.60026
0.544125	0.05	-5.60078
0.544958	0.05	-5.60026
0.545792	0.05	-5.59857
0.546625	0.05	-5.59583
0.547458	0.05	-5.59779
0.548292	0.05	-5.59766
0.549125	0.05	-5.59935
0.549958	0.05	-5.5974
0.550792	0.05	-5.5987
0.551625	0.05	-5.60039
0.552458	0.05	-5.60117
0.553292	0.05	-5.5957
0.554125	0.05	-5.58685
0.554958	0.05	-5.58125
0.555792	0.05	-5.58463
0.556625	0.05	-5.59206
0.557458	0.05	-5.59687
0.558292	0.05	-5.59635
0.559125	0.05	-5.59427
0.559958	0.05	-5.59518
0.560792	0.05	-5.59818
0.561625	0.05	-5.60195
0.562458	0.05	-5.6043
0.563292	0.05	-5.60339
0.564125	0.05	-5.60117
0.564958	0.05	-5.59831
0.565792	0.05	-5.5987
0.566625	0.05	-5.59948
0.567458	0.05	-5.59987
0.568292	0.05	-5.59818
0.569125	0.05	-5.5944
0.569958	0.05	-5.59297
0.570792	0.05	-5.59492
0.571625	0.05	-5.59844
0.572458	0.05	-5.59727
0.573292	0.05	-5.59427
0.574125	0.05	-5.59648
0.574958	0.05	-5.59713
0.575792	0.05	-5.59792
0.576625	0.05	-5.59271
0.577458	0.05	-5.59414
0.578292	0.05	-5.59583
0.579125	0.05	-5.59713
0.579958	0.05	-5.59609
0.580792	0.05	-5.59297
0.581625	0.05	-5.59362
0.582458	0.05	-5.5918
0.583292	0.05	-5.59427
0.584125	0.05	-5.59753
0.584958	0.05	-5.59857
0.585792	0.05	-5.60313
0.586625	0.05	-5.60065
0.587458	0.05	-5.60339
0.588292	0.05	-5.60065
0.589125	0.05	-5.60052
0.589958	0.05	-5.60104
0.590792	0.05	-5.59713
0.591625	0.05	-5.59453
0.592458	0.05	-5.59167
0.593292	0.05	-5.59258
0.594125	0.05	-5.59518
0.594958	0.05	-5.59701
0.595792	0.05	-5.60091
0.596625	0.05	-5.60065
0.597458	0.05	-5.60052
0.598292	0.05	-5.5987
0.599125	0.05	-5.59961
0.599958	0.05	-5.60026
0.600792	0.05	-5.60091
0.601625	0.05	-5.59987
0.602458	0.05	-5.60156
0.603292	0.05	-5.60065
0.604125	0.05	-5.60091
0.604958	0.05	-5.59753
0.605792	0.05	-5.59753
0.606625	0.05	-5.59831
0.607458	0.05	-5.60013
0.608292	0.05	-5.59909
0.609125	0.05	-5.59974
0.609958	0.05	-5.60013
0.610792	0.05	-5.60156
0.611625	0.05	-5.60078
0.612458	0.05	-5.59961
0.613292	0.05	-5.59792
0.614125	0.05	-5.59557
0.614958	0.05	-5.59492
0.615792	0.05	-5.59687
0.616625	0.05	-5.59883
0.617458	0.05	-5.60013
0.618292	0.05	-5.59987
0.619125	0.05	-5.59805
0.619958	0.05	-5.59727
0.620792	0.05	-5.59896
0.621625	0.05	-5.60378
0.622458	0.05	-5.6069
0.623292	0.05	-5.60586
0.624125	0.05	-5.60508
0.624958	0.05	-5.60378
0.625792	0.05	-5.60404
0.626625	0.05	-5.60143
0.627458	0.05	-5.59896
0.628292	0.05	-5.59909
0.629125	0.05	-5.59909
0.629958	0.05	-5.60247
0.630792	0.05	-5.60313
0.631625	0.05	-5.60417
0.632458	0.05	-5.60299
0.633292	0.05	-5.60287
0.634125	0.05	-5.60729
0.634958	0.05	-5.60755
0.635792	0.05	-5.60625
0.636625	0.05	-5.59922
0.637458	0.05	-5.59909
0.638292	0.05	-5.60091
0.639125	0.05	-5.60273
0.639958	0.05	-5.60313
0.640792	0.05	-5.59922
0.641625	0.05	-5.6
0.642458	0.05	-5.59922
0.643292	0.05	-5.60143
0.644125	0.05	-5.60104
0.644958	0.05	-5.59922
0.645792	0.05	-5.60247
0.646625	0.05	-5.60365
0.647458	0.05	-5.60534
0.648292	0.05	-5.60247
0.649125	0.05	-5.59974
0.649958	0.05	-5.60013
0.650792	0.05	-5.59766
0.651625	0.05	-5.59844
0.652458	0.05	-5.59635
0.653292	0.05	-5.59518
0.654125	0.05	-5.59727
0.654958	0.05	-5.59792
0.655792	0.05	-5.60156
0.656625	0.05	-5.59896
0.657458	0.05	-5.59844
0.658292	0.05	-5.5974
0.659125	0.05	-5.59661
0.659958	0.05	-5.59622
0.660792	0.05	-5.59219
0.661625	0.05	-5.59154
0.662458	0.05	-5.59336
0.663292	0.05	-5.5957
0.664125	0.05	-5.59687
0.664958	0.05	-5.59049
0.665792	0.05	-5.57604
0.666625	0.05	-5.5457
0.667458	0.05	-5.47513
0.668292	0.05	-5.32604
0.669125	0.05	-5.00352
0.669958	0.05	-4.3707
0.670792	0.05	-3.14701
0.671625	0.05	-0.944792
0.672458	0.05	2.79049
0.673292	0.05	8.71602
0.674125	0.05	17.6874
0.674958	0.05	30.7243
0.675792	0.05	49.0414
0.676625	0.05	73.9591
0.677458	0.05	106.881
0.678292	0.05	149.253
0.679125	0.05	202.411
0.679958	0.05	267.45
0.680792	0.05	345.093
0.681625	0.05	435.659
0.682458	0.05	538.982
0.683292	0.05	654.263
0.684125	0.05	779.836
0.684958	0.05	913.301
0.685792	0.05	1051.84
0.686625	0.05	1192.48
0.687458	0.05	1331.75
0.688292	0.05	1466.12
0.689125	0.05	1592.3
0.689958	0.05	1707.94
0.690792	0.05	1811.12
0.691625	0.05	1900.59
0.692458	0.05	1975.83
0.693292	0.05	2037.04
0.694125	0.05	2084.95
0.694958	0.05	2120.22
0.695792	0.05	2143.78
0.696625	0.05	2156.64
0.697458	0.05	2160.27
0.698292	0.05	2155.56
0.699125	0.05	2142.97
0.699958	0.05	2123.18
0.700792	0.05	2097.16
0.701625	0.05	2065.56
0.702458	0.05	2028.67
0.703292	0.05	1987.02
0.704125	0.05	1941.48
0.704958	0.05	1892.12
0.705792	0.05	1838.8
0.706625	0.05	1782.29
0.707458	0.05	1723.96
0.708292	0.05	1664.67
0.709125	0.05	1604.38
0.709958	0.05	1543.08
0.710792	0.05	1481.26
0.711625	0.05	1419.53
0.712458	0.05	1358.38
0.713292	0.05	1298.52
0.714125	0.05	1240.32
0.714958	0.05	1183.71
0.715792	0.05	1128.76
0.716625	0.05	1075.43
0.717458	0.05	1024.11
0.718292	0.05	974.75
0.719125	0.05	927.583
0.719958	0.05	882.86
0.720792	0.05	840.564
0.721625	0.05	800.597
0.722458	0.05	762.775
0.723292	0.05	726.906
0.724125	0.05	692.836
0.724958	0.05	660.595
0.725792	0.05	630.251
0.726625	0.05	601.713
0.727458	0.05	574.742
0.728292	0.05	549.241
0.729125	0.05	525.155
0.729958	0.05	502.41
0.730792	0.05	480.838
0.731625	0.05	460.365
0.732458	0.05	440.951
0.733292	0.05	422.561
0.734125	0.05	405.144
0.734958	0.05	388.598
0.735792	0.05	373.004
0.736625	0.05	358.276
0.737458	0.05	344.375
0.738292	0.05	331.222
0.739125	0.05	318.851
0.739958	0.05	307.333
0.740792	0.05	296.6
0.741625	0.05	286.484
0.742458	0.05	276.842
0.743292	0.05	267.631
0.744125	0.05	258.855
0.744958	0.05	250.503
0.745792	0.05	242.582
0.746625	0.05	235.101
0.747458	0.05	228.001
0.748292	0.05	221.248
0.749125	0.05	214.76
0.749958	0.05	208.562
0.750792	0.05	202.64
0.751625	0.05	197.062
0.752458	0.05	191.745
0.753292	0.05	186.669
0.754125	0.05	181.836
0.754958	0.05	177.23
0.755792	0.05	172.798
0.756625	0.05	168.411
0.757458	0.05	164.071
0.758292	0.05	159.796
0.759125	0.05	155.652
0.759958	0.05	151.641
0.760792	0.05	147.795
0.761625	0.05	144.113
0.762458	0.05	140.55
0.763292	0.05	137.019
0.764125	0.05	133.531
0.764958	0.05	130.139
0.765792	0.05	126.875
0.766625	0.05	123.724
0.767458	0.05	120.672
0.768292	0.05	117.729
0.769125	0.05	114.905
0.769958	0.05	112.18
0.770792	0.05	109.564
0.771625	0.05	107.075
0.772458	0.05	104.714
0.773292	0.05	102.414
0.774125	0.05	100.141
0.774958	0.05	97.8966
0.775792	0.05	95.7194
0.776625	0.05	93.6302
0.777458	0.05	91.625
0.778292	0.05	89.7085
0.779125	0.05	87.8255
0.779958	0.05	85.9893
0.780792	0.05	84.1708
0.781625	0.05	82.4171
0.782458	0.05	80.707
0.783292	0.05	79.0077
0.784125	0.05	77.325
0.784958	0.05	75.6988
0.785792	0.05	74.143
0.786625	0.05	72.6447
0.787458	0.05	71.2526
0.788292	0.05	70.0387
0.789125	0.05	68.9771
0.789958	0.05	68.0944
0.790792	0.05	67.4865
0.791625	0.05	67.2327
0.792458	0.05	67.3378
0.793292	0.05	67.7188
0.794125	0.05	68.4225
0.794958	0.05	69.3788
0.795792	0.05	70.4408
0.796625	0.05	71.3768
0.797458	0.05	71.9285
0.798292	0.05	71.9634
0.799125	0.05	71.4148
0.799958	0.05	70.2633
0.800792	0.05	68.5464
0.801625	0.05	66.3186
0.802458	0.05	63.8178
0.803292	0.05	61.204
0.804125	0.05	58.7066
0.804958	0.05	56.6294
0.805792	0.05	55.0049
0.806625	0.05	53.8641
0.807458	0.05	57.7772
0.808292	0.05	279.68
0.809125	0.05	3646.48
0.809958	0.05	14718.5
0.810792	0.05	28856.3
0.811625	0.05	39983.7
0.812458	0.05	43261.1
0.813292	0.05	43120.1
0.814125	0.05	42696.8
0.814958	0.05	42263.8
0.815792	0.05	41814.6
0.816625	0.05	41347.3
0.817458	0.05	40873
0.818292	0.05	40394.6
0.819125	0.05	39921.5
0.819958	0.05	39458.1
0.820792	0.05	39012.8
0.821625	0.05	38581.1
0.822458	0.05	38149.9
0.823292	0.05	37708.8
0.824125	0.05	37267
0.824958	0.05	36818.2
0.825792	0.05	36383.2
0.826625	0.05	35964.7
0.827458	0.05	35549.8
0.828292	0.05	35129.7
0.829125	0.05	34707.2
0.829958	0.05	34291
0.830792	0.05	33860.4
0.831625	0.05	33425.9
0.832458	0.05	32990
0.833292	0.05	32547
0.834125	0.05	32087.5
0.834958	0.05	31614.7
0.835792	0.05	31140.2
0.836625	0.05	30659.2
0.837458	0.05	30174.9
0.838292	0.05	29689.3
0.839125	0.05	29201.9
0.839958	0.05	28719.4
0.840792	0.05	28244.2
0.841625	0.05	27773.3
0.842458	0.05	27308.8
0.843292	0.05	26873.3
0.844125	0.05	26464.9
0.844958	0.05	26057.1
0.845792	0.05	25626.9
0.846625	0.05	25187.7
0.847458	0.05	24752.7
0.848292	0.05	24314.1
0.849125	0.05	23879.5
0.849958	0.05	23456.9
0.850792	0.05	23037
0.851625	0.05	22621.4
0.852458	0.05	22212.2
0.853292	0.05	21812.7
0.854125	0.05	21403.1
0.854958	0.05	20988.9
0.855792	0.05	20578.3
0.856625	0.05	20171.3
0.857458	0.05	19771.7
0.858292	0.05	19387.6
0.859125	0.05	19024.1
0.859958	0.05	18671.8
0.860792	0.05	18339.6
0.861625	0.05	18021.4
0.862458	0.05	17700
0.863292	0.05	17382.9
0.864125	0.05	17082.6
0.864958	0.05	16815.6
0.865792	0.05	16566.9
0.866625	0.05	16338.7
0.867458	0.05	16144.4
0.868292	0.05	15981.9
0.869125	0.05	15824.8
0.869958	0.05	15661.6
0.870792	0.05	15497.1
0.871625	0.05	15335.6
0.872458	0.05	15178.8
0.873292	0.05	15010.6
0.874125	0.05	14841.9
0.874958	0.05	14666.4
0.875792	0.05	14481.5
0.876625	0.05	14288.5
0.877458	0.05	14078.6
0.878292	0.05	13859.4
0.879125	0.05	13631.4
0.879958	0.05	13404.9
0.880792	0.05	13175.5
0.881625	0.05	12938.7
0.882458	0.05	12689.8
0.883292	0.05	12435.4
0.884125	0.05	12179.8
0.884958	0.05	11923
0.885792	0.05	11670.6
0.886625	0.05	11419.1
0.887458	0.05	11172.9
0.888292	0.05	10931.3
0.889125	0.05	10693
0.889958	0.05	10461.7
0.890792	0.05	10233.8
0.891625	0.05	10011.3
0.892458	0.05	9791.94
0.893292	0.05	9570.97
0.894125	0.05	9349.87
0.894958	0.05	9129.35
0.895792	0.05	8914.33
0.896625	0.05	8708.83
0.897458	0.05	8503.55
0.898292	0.05	8300.98
0.899125	0.05	8107.76
0.899958	0.05	7929.29
0.900792	0.05	7742.88
0.901625	0.05	7548.79
0.902458	0.05	7349.65
0.903292	0.05	7176.43
0.904125	0.05	7006.99
0.904958	0.05	6846.22
0.905792	0.05	6681.69
0.906625	0.05	6523.5
0.907458	0.05	6374.88
0.908292	0.05	6229.6
0.909125	0.05	6091.06
0.909958	0.05	5950.56
0.910792	0.05	5817.85
0.911625	0.05	5688.33
0.912458	0.05	5562.63
0.913292	0.05	5447.18
0.914125	0.05	5337.58
0.914958	0.05	5231.91
0.915792	0.05	5119.09
0.916625	0.05	5007.14
0.917458	0.05	4900.35
0.918292	0.05	4799.77
0.919125	0.05	4701.57
0.919958	0.05	4627.08
0.920792	0.05	4586.65
0.921625	0.05	4519.28
0.922458	0.05	4451.19
0.923292	0.05	4433.87
0.924125	0.05	5094.73
0.924958	0.05	15658.1
0.925792	0.05	37388.5
0.926625	0.05	59206.2
0.927458	0.05	70782.8
0.928292	0.05	70784.8
0.929125	0.05	69780
0.929958	0.05	68885.3
0.930792	0.05	68165.6
0.931625	0.05	67590.5
0.932458	0.05	67116.3
0.933292	0.05	66706.7
0.934125	0.05	66346.2
0.934958	0.05	66022.1
0.935792	0.05	65711.2
0.936625	0.05	65398.1
0.937458	0.05	65061.6
0.938292	0.05	64696
0.939125	0.05	64326.3
0.939958	0.05	63974.1
0.940792	0.05	63652.3
0.941625	0.05	63343.4
0.942458	0.05	63037.9
0.943292	0.05	62727.1
0.944125	0.05	62425.7
0.944958	0.05	62138.6
0.945792	0.05	61871.9
0.946625	0.05	61648.1
0.947458	0.05	61529.1
0.948292	0.05	61682.9
0.949125	0.05	62325.5
0.949958	0.05	63475
0.950792	0.05	64741.6
0.951625	0.05	65625.4
0.952458	0.05	65961.5
0.953292	0.05	65948.7
0.954125	0.05	65808.6
0.954958	0.05	65634.5
0.955792	0.05	65435.8
0.956625	0.05	65230.5
0.957458	0.05	65014
0.958292	0.05	64776.3
0.959125	0.05	64524.9
0.959958	0.05	64260
0.960792	0.05	64009.5
0.961625	0.05	63785.4
0.962458	0.05	63573.7
0.963292	0.05	63348.3
0.964125	0.05	63103.9
0.964958	0.05	62849.1
0.965792	0.05	62598.4
0.966625	0.05	62343.6
0.967458	0.05	62077.2
0.968292	0.05	61820.5
0.969125	0.05	61561
0.969958	0.05	61297.9
0.970792	0.05	61013.3
0.971625	0.05	60733.8
0.972458	0.05	60470
0.973292	0.05	60209.5
0.974125	0.05	59938.5
0.974958	0.05	59650.6
0.975792	0.05	59373.4
0.976625	0.05	59116.7
0.977458	0.05	58876.6
0.978292	0.05	58636.6
0.979125	0.05	58387.3
0.979958	0.05	58132.9
0.980792	0.05	57863.9
0.981625	0.05	57568
0.982458	0.05	57262.7
0.983292	0.05	56980.1
0.984125	0.05	56719.7
0.984958	0.05	56465.6
0.985792	0.05	56207.3
0.986625	0.05	55934.5
0.987458	0.05	55657.6
0.988292	0.05	55384.8
0.989125	0.05	55134.7
0.989958	0.05	54886.2
0.990792	0.05	54634.9
0.991625	0.05	54397.6
0.992458	0.05	54164.5
0.993292	0.05	53913.7
0.994125	0.05	53661.8
0.994958	0.05	53422.3
0.995792	0.05	53187
0.996625	0.05	52936
0.997458	0.05	52677.2
0.998292	0.05	52423.9
0.999125	0.05	52172.7
0.999958	0.05	51932.2
1.00079	0.05	51701.4
1.00162	0.05	51470.2
1.00246	0.05	51245.8
1.00329	0.05	51026.2
1.00412	0.05	50790
1.00496	0.05	50523.5
1.00579	0.05	50241.7
1.00663	0.05	49961.3
1.00746	0.05	49678
1.00829	0.05	49390.2
1.00913	0.05	49105.6
1.00996	0.05	48832.3
1.01079	0.05	48573.2
1.01162	0.05	48323
1.01246	0.05	48075.4
1.01329	0.05	47836.3
1.01412	0.05	47619.9
1.01496	0.05	47415.1
1.01579	0.05	47210.9
1.01662	0.05	47008.4
1.01746	0.05	46818.7
1.01829	0.05	46635
1.01913	0.05	46454
1.01996	0.05	46269.7
1.02079	0.05	46082.7
1.02163	0.05	45897.1
1.02246	0.05	45731.4
1.02329	0.05	45588.2
1.02412	0.05	45453.1
1.02496	0.05	45318
1.02579	0.05	45185.9
1.02662	0.05	45064.3
1.02746	0.05	44944.6
1.02829	0.05	44824.5
1.02913	0.05	44692
1.02996	0.05	44544.3
1.03079	0.05	44379.2
1.03163	0.05	44198.9
1.03246	0.05	44009.7
1.03329	0.05	43807.4
1.03412	0.05	43613.8
1.03496	0.05	43426.5
1.03579	0.05	43240.7
1.03662	0.05	43044
1.03746	0.05	42860.4
1.03829	0.05	42683.7
1.03913	0.05	42509.5
1.03996	0.05	42339.8
1.04079	0.05	42173.6
1.04163	0.05	41999.1
1.04246	0.05	41814
1.04329	0.05	41641.6
1.04412	0.05	41457.7
1.04496	0.05	41229.3
1.04579	0.05	40958.2
1.04662	0.05	40710.2
1.04746	0.05	40516.6
1.04829	0.05	40351.8
1.04913	0.05	40163.3
1.04996	0.05	39953
1.05079	0.05	39730.8
1.05163	0.05	39516.2
1.05246	0.05	39301.1
1.05329	0.05	39074.3
1.05412	0.05	38849
1.05496	0.05	38630.2
1.05579	0.05	38418.4
1.05662	0.05	38199.5
1.05746	0.05	37956.2
1.05829	0.05	37714.6
1.05913	0.05	37483.5
1.05996	0.05	37265.4
1.06079	0.05	37059
1.06163	0.05	36861
1.06246	0.05	36667.7
1.06329	0.05	36470.1
1.06412	0.05	36282.7
1.06496	0.05	36102
1.06579	0.05	35897.8
1.06662	0.05	35664.2
1.06746	0.05	35403.2
1.06829	0.05	35142.6
1.06913	0.05	34876.1
1.06996	0.05	34610.5
1.07079	0.05	34356.9
1.07163	0.05	34127.4
1.07246	0.05	33904.3
1.07329	0.05	33676
1.07412	0.05	33453.6
1.07496	0.05	33224.7
1.07579	0.05	32992.1
1.07662	0.05	32741.5
1.07746	0.05	32526
1.07829	0.05	32335.7
1.07912	0.05	32115.8
1.07996	0.05	31852.7
1.08079	0.05	31565.8
1.08163	0.05	31303.1
1.08246	0.05	31069.8
1.08329	0.05	30874.8
1.08413	0.05	30689.2
1.08496	0.05	30482.9
1.08579	0.05	30251.4
1.08662	0.05	30028.1
1.08746	0.05	29802.7
1.08829	0.05	29552.4
1.08912	0.05	29304.1
1.08996	0.05	29063.5
1.09079	0.05	28842.5
1.09163	0.05	28618.8
1.09246	0.05	28390.7
1.09329	0.05	28152.9
1.09413	0.05	27900
1.09496	0.05	27637.3
1.09579	0.05	27396
1.09662	0.05	27188.2
1.09746	0.05	27009
1.09829	0.05	26833.1
1.09912	0.05	26640.2
1.09996	0.05	26452.4
1.10079	0.05	26254.3
1.10163	0.05	26042.2
1.10246	0.05	25816.6
1.10329	0.05	25569.4
1.10413	0.05	25304.7
1.10496	0.05	25060.6
1.10579	0.05	24862.8
1.10662	0.05	24702.5
1.10746	0.05	24533.7
1.10829	0.05	24356
1.10912	0.05	24159
1.10996	0.05	23952.5
1.11079	0.05	23737.1
1.11163	0.05	23556.5
1.11246	0.05	23368.3
1.11329	0.05	23151.4
1.11413	0.05	22913
1.11496	0.05	22692.5
1.11579	0.05	22494.9
1.11662	0.05	22293.3
1.11746	0.05	22064.1
1.11829	0.05	21839.2
1.11912	0.05	21619.8
1.11996	0.05	21423.2
1.12079	0.05	21227.5
1.12163	0.05	21060.8
1.12246	0.05	20945.2
1.12329	0.05	20861.4
1.12413	0.05	20751.6
1.12496	0.05	20580.1
1.12579	0.05	20367.8
1.12662	0.05	20132.3
1.12746	0.05	19881
1.12829	0.05	19630.8
1.12912	0.05	19415.2
1.12996	0.05	19244.1
1.13079	0.05	19087.6
1.13163	0.05	18916.2
1.13246	0.05	18732.3
1.13329	0.05	18546.8
1.13413	0.05	18363.3
1.13496	0.05	18169.3
1.13579	0.05	17982.4
1.13662	0.05	17817.4
1.13746	0.05	17670
1.13829	0.05	17505.5
1.13912	0.05	17289.5
1.13996	0.05	17045
1.14079	0.05	16824.8
1.14162	0.05	16641.6
1.14246	0.05	16479.5
1.14329	0.05	16335.8
1.14413	0.05	16211.9
1.14496	0.05	16081.7
1.14579	0.05	15905.1
1.14663	0.05	15692.7
1.14746	0.05	15473.9
1.14829	0.05	15260.7
1.14912	0.05	15064.5
1.14996	0.05	14907
1.15079	0.05	14793.7
1.15162	0.05	14684.1
1.15246	0.05	14532.3
1.15329	0.05	14330.8
1.15413	0.05	14101.1
1.15496	0.05	13892.3
1.15579	0.05	13725
1.15663	0.05	13596
1.15746	0.05	13463.9
1.15829	0.05	13300.5
1.15912	0.05	13109.1
1.15996	0.05	12922.6
1.16079	0.05	12755.9
1.16162	0.05	12608.1
1.16246	0.05	12457.3
1.16329	0.05	12308.4
1.16413	0.05	12157.6
1.16496	0.05	12007.6
1.16579	0.05	11843.8
1.16663	0.05	11694.8
1.16746	0.05	11564.2
1.16829	0.05	11451.7
1.16912	0.05	11328.1
1.16996	0.05	11179.2
1.17079	0.05	11016.3
1.17162	0.05	10847
1.17246	0.05	10688.4
1.17329	0.05	10538.6
1.17413	0.05	10405.8
1.17496	0.05	10286.2
1.17579	0.05	10166
1.17663	0.05	10037.4
1.17746	0.05	9894.35
1.17829	0.05	9738.2
1.17912	0.05	9577.9
1.17996	0.05	9424.54
1.18079	0.05	9283.08
1.18162	0.05	9149.45
1.18246	0.05	9021.2
1.18329	0.05	8901.37
1.18413	0.05	8779.11
1.18496	0.05	8655.37
1.18579	0.05	8536.29
1.18663	0.05	8413.03
1.18746	0.05	8280.77
1.18829	0.05	8144.85
1.18912	0.05	8024.65
1.18996	0.05	7913.98
1.19079	0.05	7801.88
1.19162	0.05	7679.06
1.19246	0.05	7554.29
1.19329	0.05	7437.88
1.19413	0.05	7326.04
1.19496	0.05	7210.66
1.19579	0.05	7083.58
1.19663	0.05	6962.97
1.19746	0.05	6858.44
1.19829	0.05	6757.15
1.19912	0.05	6643.28
1.19996	0.05	6522.09
1.20079	0.05	6410.57
1.20162	0.05	6315.71
1.20246	0.05	6219.21
1.20329	0.05	6115.07
1.20412	0.05	6008.6
1.20496	0.05	5911.14
1.20579	0.05	5822.39
1.20663	0.05	5734.7
1.20746	0.05	5644.28
1.20829	0.05	5547.32
1.20913	0.05	5445.72
1.20996	0.05	5342.56
1.21079	0.05	5245.53
1.21162	0.05	5156.26
1.21246	0.05	5074.62
1.21329	0.05	4991.52
1.21412	0.05	4908.59
1.21496	0.05	4826.97
1.21579	0.05	4750.8
1.21663	0.05	4672.89
1.21746	0.05	4592.83
1.21829	0.05	4506.4
1.21913	0.05	4421.3
1.21996	0.05	4337.31
1.22079	0.05	4254.3
1.22162	0.05	4163.71
1.22246	0.05	4070.2
1.22329	0.05	3979.08
1.22412	0.05	3893.45
1.22496	0.05	3811.6
1.22579	0.05	3736.3
1.22663	0.05	3670.05
1.22746	0.05	3608.06
1.22829	0.05	3539.3
1.22913	0.05	3463.46
1.22996	0.05	3384.45
1.23079	0.05	3310.62
1.23162	0.05	3243.99
1.23246	0.05	3181.39
1.23329	0.05	3121.68
1.23412	0.05	3061.46
1.23496	0.05	3000.2
1.23579	0.05	2935.98
1.23663	0.05	2867.01
1.23746	0.05	2797.37
1.23829	0.05	2731.02
1.23913	0.05	2671.25
1.23996	0.05	2616.88
1.24079	0.05	2564.19
1.24162	0.05	2508.64
1.24246	0.05	2451.64
1.24329	0.05	2395.6
1.24412	0.05	2344.72
1.24496	0.05	2295.46
1.24579	0.05	2244.39
1.24663	0.05	2191.25
1.24746	0.05	2141.62
1.24829	0.05	2100.36
1.24913	0.05	2064.77
1.24996	0.05	2028.9
1.25079	0.05	1988.1
1.25162	0.05	1942.4
1.25246	0.05	1891.64
1.25329	0.05	1839.53
1.25412	0.05	1793.52
1.25496	0.05	1755.43
1.25579	0.05	1722.45
1.25663	0.05	1690.14
1.25746	0.05	1654.87
1.25829	0.05	1614.79
1.25913	0.05	1569.83
1.25996	0.05	1525.38
1.26079	0.05	1485.79
1.26162	0.05	1450.84
1.26246	0.05	1418.89
1.26329	0.05	1388.04
1.26412	0.05	1357.27
1.26496	0.05	1325.24
1.26579	0.05	1291.43
1.26662	0.05	1255.18
1.26746	0.05	1218.62
1.26829	0.05	1185.16
1.26913	0.05	1157.1
1.26996	0.05	1131.98
1.27079	0.05	1106.16
1.27163	0.05	1078.8
1.27246	0.05	1051.93
1.27329	0.05	1026.58
1.27412	0.05	1002.69
1.27496	0.05	979.829
1.27579	0.05	958.589
1.27662	0.05	938.329
1.27746	0.05	918.363
1.27829	0.05	897.15
1.27913	0.05	873.741
1.27996	0.05	848.217
1.28079	0.05	822.343
1.28163	0.05	799.199
1.28246	0.05	778.519
1.28329	0.05	759.06
1.28412	0.05	740.569
1.28496	0.05	723.723
1.28579	0.05	708.21
1.28662	0.05	691.88
1.28746	0.05	673.738
1.28829	0.05	654.567
1.28913	0.05	635.703
1.28996	0.05	618.579
1.29079	0.05	603.02
1.29163	0.05	588.743
1.29246	0.05	574.658
1.29329	0.05	560.555
1.29412	0.05	546.384
1.29496	0.05	532.347
1.29579	0.05	518.644
1.29662	0.05	505.727
1.29746	0.05	493.52
1.29829	0.05	481.659
1.29913	0.05	470.172
1.29996	0.05	459.022
1.30079	0.05	447.684
1.30163	0.05	435.958
1.30246	0.05	424.635
1.30329	0.05	413.995
1.30412	0.05	403.614
1.30496	0.05	393.182
1.30579	0.05	383.287
1.30662	0.05	374.067
1.30746	0.05	365.721
1.30829	0.05	357.732
1.30913	0.05	349.763
1.30996	0.05	341.012
1.31079	0.05	331.605
1.31163	0.05	322.224
1.31246	0.05	313.605
1.31329	0.05	305.897
1.31412	0.05	298.13
1.31496	0.05	289.765
1.31579	0.05	281.134
1.31662	0.05	273.755
1.31746	0.05	267.897
1.31829	0.05	262.688
1.31913	0.05	257.11
1.31996	0.05	251.08
1.32079	0.05	244.784
1.32163	0.05	238.183
1.32246	0.05	231.368
1.32329	0.05	224.802
1.32412	0.05	218.72
1.32496	0.05	212.974
1.32579	0.05	207.683
1.32662	0.05	202.718
1.32746	0.05	197.786
1.32829	0.05	192.321
1.32912	0.05	186.766
1.32996	0.05	181.771
1.33079	0.05	177.489
1.33163	0.05	173.608
1.33246	0.05	169.609
1.33329	0.05	165.178
1.33413	0.05	160.125
1.33496	0.05	154.813
1.33579	0.05	149.78
1.33662	0.05	145.464
1.33746	0.05	141.733
1.33829	0.05	138.316
1.33912	0.05	134.969
1.33996	0.05	131.499
1.34079	0.05	127.998
1.34163	0.05	124.52
1.34246	0.05	121.362
1.34329	0.05	118.56
1.34413	0.05	115.993
1.34496	0.05	113.484
1.34579	0.05	110.831
1.34662	0.05	108.177
1.34746	0.05	105.445
1.34829	0.05	102.583
1.34912	0.05	99.6128
1.34996	0.05	96.8223
1.35079	0.05	94.1794
1.35163	0.05	91.5996
1.35246	0.05	88.9655
1.35329	0.05	86.3546
1.35413	0.05	83.8107
1.35496	0.05	81.3681
1.35579	0.05	79.2021
1.35662	0.05	77.281
1.35746	0.05	75.5117
1.35829	0.05	73.7115
1.35912	0.05	71.8257
1.35996	0.05	69.7695
1.36079	0.05	67.6893
1.36163	0.05	65.7271
1.36246	0.05	64.0665
1.36329	0.05	62.5034
1.36413	0.05	60.9427
1.36496	0.05	59.3264
1.36579	0.05	57.7664
1.36662	0.05	56.2699
1.36746	0.05	54.8109
1.36829	0.05	53.3289
1.36912	0.05	51.879
1.36996	0.05	50.5648
1.37079	0.05	49.3363
1.37163	0.05	48.0762
1.37246	0.05	46.713
1.37329	0.05	45.3413
1.37413	0.05	44.0336
1.37496	0.05	42.8078
1.37579	0.05	41.6809
1.37662	0.05	40.5828
1.37746	0.05	39.4779
1.37829	0.05	38.3477
1.37912	0.05	37.2405
1.37996	0.05	36.1562
1.38079	0.05	35.134
1.38163	0.05	34.1809
1.38246	0.05	33.3305
1.38329	0.05	32.5333
1.38413	0.05	31.7105
1.38496	0.05	30.8665
1.38579	0.05	30.0658
1.38662	0.05	29.374
1.38746	0.05	28.7331
1.38829	0.05	28.0477
1.38912	0.05	27.2767
1.38996	0.05	26.4798
1.39079	0.05	25.6796
1.39162	0.05	24.926
1.39246	0.05	24.173
1.39329	0.05	23.4048
1.39413	0.05	22.6201
1.39496	0.05	21.9031
1.39579	0.05	21.3188
1.39663	0.05	20.8358
1.39746	0.05	20.3419
1.39829	0.05	19.812
1.39912	0.05	19.2701
1.39996	0.05	18.7447
1.40079	0.05	18.2277
1.40162	0.05	17.6538
1.40246	0.05	17.0406
1.40329	0.05	16.4111
1.40413	0.05	15.851
1.40496	0.05	15.406
1.40579	0.05	15.0266
1.40663	0.05	14.6331
1.40746	0.05	14.2091
1.40829	0.05	13.8061
1.40912	0.05	13.4637
1.40996	0.05	13.1272
1.41079	0.05	12.7656
1.41162	0.05	12.3591
1.41246	0.05	11.9564
1.41329	0.05	11.5555
1.41413	0.05	11.1642
1.41496	0.05	10.7919
1.41579	0.05	10.456
1.41663	0.05	10.1737
1.41746	0.05	9.89323
1.41829	0.05	9.61992
1.41912	0.05	9.3405
1.41996	0.05	9.08503
1.42079	0.05	8.83802
1.42162	0.05	8.57826
1.42246	0.05	8.31758
1.42329	0.05	8.05495
1.42413	0.05	7.81966
1.42496	0.05	7.60729
1.42579	0.05	7.40833
1.42663	0.05	7.23372
1.42746	0.05	7.04713
1.42829	0.05	6.85625
1.42912	0.05	6.63008
1.42996	0.05	6.39687
1.43079	0.05	6.17552
1.43162	0.05	5.96029
1.43246	0.05	5.75534
1.43329	0.05	5.5401
1.43413	0.05	5.34141
1.43496	0.05	5.15169
1.43579	0.05	4.9513
1.43663	0.05	4.76406
1.43746	0.05	4.58333
1.43829	0.05	4.43971
1.43912	0.05	4.31042
1.43996	0.05	4.17682
1.44079	0.05	4.03164
1.44162	0.05	3.87018
1.44246	0.05	3.73398
1.44329	0.05	3.61315
1.44413	0.05	3.50781
1.44496	0.05	3.40534
1.44579	0.05	3.28776
1.44663	0.05	3.1763
1.44746	0.05	3.05977
1.44829	0.05	2.96211
1.44912	0.05	2.86523
1.44996	0.05	2.77109
1.45079	0.05	2.67956
1.45162	0.05	2.57708
1.45246	0.05	2.46615
1.45329	0.05	2.34115
1.45412	0.05	2.22838
1.45496	0.05	2.13034
1.45579	0.05	2.05
1.45663	0.05	1.98086
1.45746	0.05	1.9151
1.45829	0.05	1.85729
1.45913	0.05	1.78385
1.45996	0.05	1.70638
1.46079	0.05	1.62643
1.46162	0.05	1.55534
1.46246	0.05	1.49961
1.46329	0.05	1.44479
1.46412	0.05	1.4
1.46496	0.05	1.35143
1.46579	0.05	1.30534
1.46663	0.05	1.25234
1.46746	0.05	1.18229
1.46829	0.05	1.12031
1.46913	0.05	1.0612
1.46996	0.05	1.00221
1.47079	0.05	0.923438
1.47162	0.05	0.835938
1.47246	0.05	0.7625
1.47329	0.05	0.707813
1.47412	0.05	0.66224
1.47496	0.05	0.614193
1.47579	0.05	0.561458
1.47663	0.05	0.511328
1.47746	0.05	0.466016
1.47829	0.05	0.423177
1.47913	0.05	0.374219
1.47996	0.05	0.318099
1.48079	0.05	0.259115
1.48162	0.05	0.202734
1.48246	0.05	0.157943
1.48329	0.05	0.114323
1.48412	0.05	0.075651
1.48496	0.05	0.026172
1.48579	0.05	-0.022526
1.48663	0.05	-0.069531
1.48746	0.05	-0.11263
1.48829	0.05	-0.154557
1.48913	0.05	-0.198828
1.48996	0.05	-0.238021
1.49079	0.05	-0.277734
1.49162	0.05	-0.325781
1.49246	0.05	-0.375521
1.49329	0.05	-0.41888
1.49412	0.05	-0.451432
1.49496	0.05	-0.478516
1.49579	0.05	-0.515365
1.49663	0.05	-0.557682
1.49746	0.05	-0.605859
1.49829	0.05	-0.648047
1.49913	0.05	-0.682813
1.49996	0.05	-0.719922
1.50079	0.05	-0.751693
1.50162	0.05	-0.780859
1.50246	0.05	-0.803385
1.50329	0.05	-0.833854
1.50412	0.05	-0.86849
1.50496	0.05	-0.9
1.50579	0.05	-0.929818
1.50663	0.05	-0.953255
1.50746	0.05	-0.979297
1.50829	0.05	-1.00625
1.50913	0.05	-1.03984
1.50996	0.05	-1.07396
1.51079	0.05	-1.10378
1.51162	0.05	-1.14154
1.51246	0.05	-1.17682
1.51329	0.05	-1.21107
1.51412	0.05	-1.23724
1.51496	0.05	-1.25859
1.51579	0.05	-1.28503
1.51662	0.05	-1.30326
1.51746	0.05	-1.3263
1.51829	0.05	-1.34857
1.51913	0.05	-1.37578
1.51996	0.05	-1.40378
1.52079	0.05	-1.42891
1.52163	0.05	-1.45091
1.52246	0.05	-1.46849
1.52329	0.05	-1.48646
1.52412	0.05	-1.51198
1.52496	0.05	-1.53776
1.52579	0.05	-1.56784
1.52662	0.05	-1.59505
1.52746	0.05	-1.62721
1.52829	0.05	-1.65104
1.52913	0.05	-1.67318
1.52996	0.05	-1.69857
1.53079	0.05	-1.72279
1.53163	0.05	-1.75
1.53246	0.05	-1.77279
1.53329	0.05	-1.79987
1.53412	0.05	-1.82669
1.53496	0.05	-1.84831
1.53579	0.05	-1.8694
1.53662	0.05	-1.8832
1.53746	0.05	-1.90169
1.53829	0.05	-1.91706
1.53913	0.05	-1.93034
1.53996	0.05	-1.94857
1.54079	0.05	-1.96289
1.54163	0.05	-1.97878
1.54246	0.05	-1.98333
1.54329	0.05	-1.98867
1.54412	0.05	-1.99961
1.54496	0.05	-2.01211
1.54579	0.05	-2.0263
1.54662	0.05	-2.03633
1.54746	0.05	-2.05117
1.54829	0.05	-2.0599
1.54913	0.05	-2.06237
1.54996	0.05	-2.05807
1.55079	0.05	-2.05703
1.55163	0.05	-2.06289
1.55246	0.05	-2.07109
1.55329	0.05	-2.08294
1.55412	0.05	-2.09362
1.55496	0.05	-2.09987
1.55579	0.05	-2.10898
1.55662	0.05	-2.11862
1.55746	0.05	-2.13151
1.55829	0.05	-2.14271
1.55913	0.05	-2.15391
1.55996	0.05	-2.16341
1.56079	0.05	-2.1681
1.56163	0.05	-2.16771
1.56246	0.05	-2.16523
1.56329	0.05	-2.16771
1.56412	0.05	-2.17526
1.56496	0.05	-2.18542
1.56579	0.05	-2.19661
1.56662	0.05	-2.20482
1.56746	0.05	-2.21185
1.56829	0.05	-2.21901
1.56913	0.05	-2.22513
1.56996	0.05	-2.2332
1.57079	0.05	-2.23477
1.57163	0.05	-2.24076
1.57246	0.05	-2.24375
1.57329	0.05	-2.25039
1.57412	0.05	-2.25573
1.57496	0.05	-2.26107
1.57579	0.05	-2.26745
1.57662	0.05	-2.27383
1.57746	0.05	-2.27839
1.57829	0.05	-2.28021
1.57912	0.05	-2.2832
1.57996	0.05	-2.29635
1.58079	0.05	-2.31055
1.58163	0.05	-2.32539
1.58246	0.05	-2.33581
1.58329	0.05	-2.3474
1.58413	0.05	-2.36211
1.58496	0.05	-2.37591
1.58579	0.05	-2.3918
1.58662	0.05	-2.40182
1.58746	0.05	-2.41081
1.58829	0.05	-2.41693
1.58912	0.05	-2.42266
1.58996	0.05	-2.4306
1.59079	0.05	-2.43555
1.59163	0.05	-2.44583
1.59246	0.05	-2.45404
1.59329	0.05	-2.47083
1.59413	0.05	-2.48854
1.59496	0.05	-2.50391
1.59579	0.05	-2.51602
1.59662	0.05	-2.51927
1.59746	0.05	-2.52839
1.59829	0.05	-2.5349
1.59912	0.05	-2.54245
1.59996	0.05	-2.55052
1.60079	0.05	-2.55768
1.60163	0.05	-2.56276
1.60246	0.05	-2.56979
1.60329	0.05	-2.57643
1.60413	0.05	-2.58607
1.60496	0.05	-2.58763
1.60579	0.05	-2.58997
1.60662	0.05	-2.59674
1.60746	0.05	-2.60677
1.60829	0.05	-2.61745
1.60912	0.05	-2.6181
1.60996	0.05	-2.62083
1.61079	0.05	-2.62253
1.61163	0.05	-2.63125
1.61246	0.05	-2.63737
1.61329	0.05	-2.64115
1.61413	0.05	-2.64362
1.61496	0.05	-2.6405
1.61579	0.05	-2.64466
1.61662	0.05	-2.65378
1.61746	0.05	-2.67018
1.61829	0.05	-2.68711
1.61912	0.05	-2.69909
1.61996	0.05	-2.71341
1.62079	0.05	-2.72161
1.62163	0.05	-2.73724
1.62246	0.05	-2.7543
1.62329	0.05	-2.76992
1.62413	0.05	-2.78698
1.62496	0.05	-2.79857
1.62579	0.05	-2.8194
1.62662	0.05	-2.83685
1.62746	0.05	-2.85169
1.62829	0.05	-2.8625
1.62912	0.05	-2.86719
1.62996	0.05	-2.87891
1.63079	0.05	-2.88333
1.63163	0.05	-2.89414
1.63246	0.05	-2.90104
1.63329	0.05	-2.90977
1.63413	0.05	-2.91354
1.63496	0.05	-2.91328
1.63579	0.05	-2.91784
1.63662	0.05	-2.92135
1.63746	0.05	-2.92865
1.63829	0.05	-2.93138
1.63912	0.05	-2.93125
1.63996	0.05	-2.92982
1.64079	0.05	-2.93099
1.64162	0.05	-2.92357
1.64246	0.05	-2.91927
1.64329	0.05	-2.91693
1.64413	0.05	-2.93268
1.64496	0.05	-2.93815
1.64579	0.05	-2.93425
1.64663	0.05	-2.92031
1.64746	0.05	-2.9056
1.64829	0.05	-2.89662
1.64912	0.05	-2.88828
1.64996	0.05	-2.88633
1.65079	0.05	-2.8819
1.65162	0.05	-2.86953
1.65246	0.05	-2.8599
1.65329	0.05	-2.8444
1.65413	0.05	-2.83412
1.65496	0.05	-2.81797
1.65579	0.05	-2.79818
1.65663	0.05	-2.78203
1.65746	0.05	-2.75378
1.65829	0.05	-2.73086
1.65912	0.05	-2.68711
1.65996	0.05	-2.64648
1.66079	0.05	-2.59622
1.66162	0.05	-2.54948
1.66246	0.05	-2.49466
1.66329	0.05	-2.43659
1.66413	0.05	-2.3793
1.66496	0.05	-2.32083
1.66579	0.05	-2.26562
[truncated: 7,628 more rows]

## Sheet: 3d-ita_std
CHROMATOGRAM
20230823_1279_TB_itaYieldBiorac_C18_SCFA_neg_ID5_ita_std_200uM.raw
Data points: 2792
Time	Intensity
1.00164	0
1.00833	0
1.01058	0
1.01283	0
1.01507	0
1.01732	0
1.01956	0
1.02181	0
1.02405	0
1.0263	0
1.02855	0
1.03079	0
1.03304	0
1.03528	0
1.03753	0
1.03978	0
1.04202	0
1.04426	0
1.04651	0
1.04876	0
1.051	0
1.05325	0
1.05549	0
1.05774	0
1.05999	0
1.06223	0
1.06448	0
1.06672	0
1.06897	0
1.07121	0
1.07346	0
1.07571	0
1.07795	0
1.0802	0
1.08244	0
1.08469	0
1.08693	0
1.08977	0
1.09202	0
1.09426	0
1.09651	0
1.09875	0
1.101	0
1.10324	0
1.10549	0
1.10774	0
1.10998	0
1.11223	0
1.11447	0
1.11672	0
1.11896	0
1.12121	0
1.12346	0
1.1257	0
1.12795	0
1.13019	0
1.13244	0
1.13468	0
1.13693	0
1.13918	0
1.14142	0
1.14367	0
1.14591	0
1.14816	0
1.1504	0
1.15265	0
1.1549	0
1.15714	0
1.15939	0
1.16163	0
1.16388	0
1.16612	0
1.16837	0
1.17062	0
1.17347	0
1.17571	0
1.17796	0
1.1802	0
1.18245	0
1.1847	0
1.18694	0
1.18919	0
1.19143	0
1.19368	0
1.19592	0
1.19817	0
1.20041	0
1.20266	0
1.20491	0
1.20715	0
1.2094	0
1.21164	0
1.21389	0
1.21613	0
1.21838	0
1.22063	0
1.22287	0
1.22512	0
1.22736	0
1.22961	0
1.23186	0
1.2341	0
1.23635	0
1.23859	0
1.24084	0
1.24308	0
1.24533	0
1.24757	0
1.24982	0
1.25207	0
1.25431	0
1.25716	0
1.2594	0
1.26165	0
1.26389	0
1.26614	0
1.26839	0
1.27063	0
1.27288	0
1.27512	0
1.27737	0
1.27962	0
1.28186	0
1.28411	0
1.28635	0
1.2886	0
1.29084	0
1.29309	0
1.29533	0
1.29758	0
1.29983	0
1.30207	0
1.30432	0
1.30656	0
1.30881	0
1.31105	0
1.3133	0
1.31555	0
1.31779	0
1.32004	0
1.32228	0
1.32453	0
1.32678	0
1.32902	0
1.33127	0
1.33351	0
1.33576	0
1.338	0
1.34087	0
1.34312	0
1.34536	0
1.34761	0
1.34986	0
1.3521	0
1.35435	0
1.35659	0
1.35884	0
1.36108	0
1.36333	0
1.36558	0
1.36782	0
1.37007	0
1.37231	0
1.37456	0
1.3768	0
1.37905	0
1.3813	0
1.38354	0
1.38579	0
1.38803	0
1.39028	0
1.39253	0
1.39477	0
1.39702	0
1.39926	0
1.40151	0
1.40375	0
1.406	0
1.40824	0
1.41049	0
1.41274	0
1.41498	0
1.41723	0
1.41947	0
1.42172	0
1.42459	0
1.42684	0
1.42908	0
1.43133	0
1.43357	0
1.43582	0
1.43806	0
1.44031	0
1.44255	0
1.4448	0
1.44705	0
1.44929	0
1.45154	0
1.45378	0
1.45603	0
1.45827	0
1.46052	0
1.46277	0
1.46501	0
1.46726	0
1.4695	0
1.47175	0
1.474	0
1.47624	0
1.47849	0
1.48073	0
1.48298	0
1.48522	0
1.48747	0
1.48971	0
1.49196	0
1.49421	0
1.49645	0
1.4987	0
1.50094	0
1.50319	0
1.50606	0
1.5083	0
1.51055	0
1.51279	0
1.51504	0
1.51728	0
1.51953	0
1.52178	0
1.52402	0
1.52627	0
1.52851	0
1.53076	0
1.53301	0
1.53525	0
1.5375	0
1.53974	0
1.54199	0
1.54423	0
1.54648	0
1.54872	0
1.55097	0
1.55322	0
1.55546	0
1.55771	0
1.55995	0
1.5622	0
1.56444	0
1.56669	0
1.56894	0
1.57118	0
1.57343	0
1.57567	0
1.57792	0
1.58017	0
1.58241	0
1.58466	0
1.5869	0
1.58977	0
1.59201	0
1.59426	0
1.5965	0
1.59875	0
1.60099	0
1.60324	0
1.60548	0
1.60773	0
1.60998	0
1.61222	0
1.61447	0
1.61671	0
1.61896	0
1.6212	0
1.62345	0
1.6257	0
1.62794	0
1.63019	0
1.63243	0
1.63468	0
1.63693	0
1.63917	0
1.64142	0
1.64366	0
1.64591	0
1.64815	0
1.6504	0
1.65264	0
1.65489	0
1.65714	0
1.65938	0
1.66163	0
1.66387	0
1.66612	0
1.66836	0
1.67061	0
1.67346	0
1.67571	0
1.67795	0
1.6802	0
1.68244	0
1.68469	0
1.68694	0
1.68918	0
1.69143	0
1.69367	0
1.69592	0
1.69816	0
1.70041	0
1.70265	0
1.7049	0
1.70715	0
1.70939	0
1.71164	0
1.71388	0
1.71613	0
1.71837	0
1.72062	0
1.72287	0
1.72511	0
1.72736	0
1.7296	0
1.73185	0
1.7341	0
1.73634	0
1.73859	0
1.74083	0
1.74308	0
1.74532	0
1.74757	0
1.74981	0
1.75206	0
1.75431	0
1.75717	0
1.75942	0
1.76166	0
1.76391	0
1.76616	0
1.7684	0
1.77065	0
1.77289	0
1.77514	0
1.77738	0
1.77963	0
1.78187	0
1.78412	0
1.78637	0
1.78861	0
1.79086	0
1.7931	0
1.79535	0
1.7976	0
1.79984	0
1.80209	0
1.80433	0
1.80658	0
1.80882	0
1.81107	0
1.81331	0
1.81556	0
1.81781	0
1.82005	0
1.8223	0
1.82454	0
1.82679	0
1.82903	0
1.83128	0
1.83353	0
1.83577	0
1.83802	0
1.84089	0
1.84314	0
1.84538	0
1.84763	0
1.84987	0
1.85212	0
1.85437	0
1.85661	0
1.85886	0
1.8611	0
1.86335	0
1.86559	0
1.86784	0
1.87008	0
1.87233	0
1.87458	0
1.87682	0
1.87907	0
1.88131	0
1.88356	0
1.8858	0
1.88805	0
1.8903	0
1.89254	0
1.89479	0
1.89703	0
1.89928	0
1.90153	0
1.90377	0
1.90602	0
1.90826	0
1.91051	0
1.91275	0
1.915	0
1.91724	0
1.91949	0
1.92174	0
1.92462	0
1.92686	0
1.92911	0
1.93135	0
1.9336	0
1.93584	0
1.93809	0
1.94034	0
1.94258	0
1.94483	0
1.94707	0
1.94932	0
1.95156	0
1.95381	0
1.95605	0
1.9583	0
1.96055	0
1.96279	0
1.96504	0
1.96728	0
1.96953	0
1.97178	0
1.97402	0
1.97627	0
1.97851	0
1.98076	0
1.983	0
1.98525	0
1.9875	0
1.98974	0
1.99199	0
1.99423	0
1.99648	0
1.99872	0
2.00097	0
2.00321	0
2.0061	0
2.00834	0
2.01059	0
2.01283	0
2.01508	0
2.01733	0
2.01957	0
2.02182	0
2.02406	0
2.02631	0
2.02855	0
2.0308	0
2.03304	0
2.03529	0
2.03754	0
2.03978	0
2.04203	0
2.04427	0
2.04652	0
2.04876	0
2.05101	0
2.05326	0
2.0555	0
2.05775	0
2.05999	0
2.06224	0
2.06449	0
2.06673	0
2.06897	0
2.07122	0
2.07347	0
2.07571	0
2.07796	0
2.0802	0
2.08245	0
2.0847	0
2.08694	0
2.08982	0
2.09207	0
2.09431	0
2.09656	0
2.0988	0
2.10105	0
2.10329	0
2.10554	0
2.10778	0
2.11003	0
2.11228	0
2.11452	0
2.11677	0
2.11901	0
2.12126	0
2.12351	0
2.12575	0
2.128	0
2.13024	0
2.13249	0
2.13473	0
2.13698	0
2.13922	0
2.14147	0
2.14372	0
2.14596	0
2.14821	0
2.15045	0
2.1527	0
2.15494	0
2.15719	0
2.15944	0
2.16168	0
2.16393	0
2.16617	0
2.16842	0
2.17067	0
2.17355	0
2.1758	0
2.17804	0
2.18029	0
2.18253	0
2.18478	0
2.18702	0
2.18927	0
2.19152	0
2.19376	0
2.19601	0
2.19825	0
2.2005	0
2.20274	0
2.20499	0
2.20724	0
2.20948	0
2.21173	0
2.21397	0
2.21622	0
2.21847	0
2.22071	0
2.22295	0
2.2252	0
2.22745	0
2.22969	0
2.23194	0
2.23418	0
2.23643	0
2.23868	0
2.24092	0
2.24317	0
2.24541	0
2.24766	0
2.2499	0
2.25215	0
2.2544	0
2.2573	0
2.25954	0
2.26179	0
2.26404	0
2.26628	0
2.26853	0
2.27077	0
2.27302	0
2.27526	0
2.27751	0
2.27976	0
2.282	0
2.28425	0
2.28649	0
2.28874	40700.7
2.29099	34799.8
2.29323	73107.6
2.29548	140830
2.29772	176743
2.29997	230693
2.30221	289774
2.30446	316381
2.3067	327952
2.30895	266276
2.3112	287034
2.31344	270891
2.31569	183146
2.31793	144792
2.32018	104759
2.32242	116708
2.32467	78085.3
2.32692	45323.4
2.32916	0
2.33141	0
2.33365	0
2.3359	0
2.33814	0
2.34101	0
2.34325	0
2.3455	0
2.34775	0
2.34999	0
2.35224	0
2.35448	0
2.35673	0
2.35897	0
2.36122	0
2.36347	0
2.36571	0
2.36796	0
2.3702	0
2.37245	0
2.3747	0
2.37694	0
2.37919	0
2.38143	0
2.38368	0
2.38592	0
2.38817	0
2.39041	0
2.39266	0
2.39491	0
2.39715	0
2.3994	0
2.40164	0
2.40389	0
2.40613	0
2.40838	0
2.41063	0
2.41287	0
2.41512	0
2.41736	0
2.41961	0
2.42249	0
2.42473	0
2.42698	0
2.42922	0
2.43147	0
2.43372	0
2.43596	0
2.43821	0
2.44045	0
2.4427	0
2.44495	0
2.44719	0
2.44944	0
2.45168	0
2.45393	0
2.45617	0
2.45842	0
2.46067	0
2.46291	0
2.46516	0
2.4674	0
2.46965	0
2.47189	0
2.47414	0
2.47638	0
2.47863	0
2.48088	0
2.48312	0
2.48537	0
2.48761	0
2.48986	0
2.49211	0
2.49435	0
2.4966	0
2.49884	0
2.50109	0
2.50333	0
2.50558	0
2.50783	0
2.51007	0
2.51232	0
2.51456	0
2.51681	0
2.51905	0
2.5213	0
2.52354	0
2.52579	0
2.52804	0
2.53028	28248.2
2.53253	0
2.53477	0
2.53702	53194.2
2.53927	0
2.54151	0
2.54376	0
2.546	0
2.54825	38028.9
2.55049	41369.6
2.55274	0
2.55499	0
2.55723	0
2.55948	0
2.56172	50099.3
2.56397	0
2.56621	0
2.56846	48674.6
2.5707	0
2.57295	0
2.5752	0
2.57744	0
2.57969	0
2.58193	0
2.58418	29804.5
2.58643	0
2.58931	34596
2.59156	0
2.5938	0
2.59605	0
2.59829	0
2.60054	0
2.60279	0
2.60503	0
2.60728	0
2.60952	0
2.61177	0
2.61401	0
2.61626	0
2.6185	0
2.62075	0
2.623	0
2.62524	0
2.62749	0
2.62973	0
2.63198	0
2.63422	0
2.63647	0
2.63872	0
2.64096	0
2.64321	0
2.64545	0
2.6477	0
2.64994	0
2.65219	0
2.65444	0
2.65668	0
2.65893	0
2.66117	0
2.66342	0
2.66566	0
2.66791	0
2.67016	0
2.6724	0
2.67465	0
2.67689	0
2.67914	0
2.68139	0
2.68363	0
2.68588	0
2.68812	0
2.69037	0
2.69261	0
2.69486	0
2.6971	0
2.69935	0
2.7016	0
2.70384	0
2.70609	0
2.70833	0
2.71058	0
2.71282	0
2.71507	0
2.71732	0
2.71956	0
2.72181	0
2.72405	0
2.7263	0
2.72855	0
2.73079	0
2.73304	0
2.73528	0
2.73753	0
2.73977	0
2.74202	0
2.74426	0
2.74651	0
2.74876	0
2.751	0
2.75325	0
2.75549	33040.1
2.75774	76841.2
2.75998	237045
2.76223	425483
2.76448	838346
2.76672	1231538
2.76897	1.79582e+06
2.77121	2.40436e+06
2.77346	2821213
2.77571	3.19473e+06
2.77795	3.37495e+06
2.78019	3.26198e+06
2.78244	3.38246e+06
2.78469	3.04803e+06
2.78693	2.49533e+06
2.78918	2300656
2.79142	1.86083e+06
2.79367	1.61703e+06
2.79592	1.1627e+06
2.79816	966396
2.80041	757958
2.80265	664036
2.8049	601753
2.80714	569670
2.80939	592567
2.81164	500190
2.81388	580616
2.81613	489303
2.81837	498529
2.82062	367599
2.82286	297883
2.82511	236478
2.82735	136356
2.8296	123327
2.83185	110473
2.83409	105950
2.83634	47755.7
2.83858	33564.1
2.84083	45939.8
2.84308	0
2.84532	0
2.84757	0
2.84981	30248.9
2.85206	0
2.8543	32062.2
2.85655	0
2.8588	0
2.86104	0
2.86329	0
2.86553	0
2.86778	0
2.87002	0
2.87227	0
2.87452	0
2.87676	0
2.87901	0
2.88125	0
2.8835	0
2.88574	0
2.88799	0
2.89024	0
2.89248	0
2.89473	0
2.89697	0
2.89922	0
2.90146	0
2.90371	0
2.90595	0
2.9082	0
2.91045	0
2.91269	0
2.91494	0
2.91718	0
2.91943	0
2.92168	0
2.92392	0
2.92617	0
2.92841	0
2.93066	0
2.9329	0
2.93515	0
2.9374	0
2.93964	0
2.94189	0
2.94413	0
2.94638	0
2.94862	0
2.95087	0
2.95311	0
2.95536	0
2.95761	41591
2.95985	163609
2.9621	423936
2.96434	943855
2.96659	2.02801e+06
2.96884	3.71061e+06
2.97108	4.86059e+06
2.97333	6.98819e+06
2.97557	7878284
2.97782	9160459
2.98006	9339866
2.98231	9283653
2.98456	8893069
2.9868	7.86283e+06
2.98905	6.57563e+06
2.99129	5.45354e+06
2.99354	4305174
2.99578	3.44837e+06
2.99803	2.41667e+06
3.00027	1.8128e+06
3.00252	1.50213e+06
3.00477	1.04273e+06
3.00701	708771
3.00926	606073
3.0115	431495
3.01375	297506
3.016	228125
3.01824	209188
3.02049	161465
3.02273	144429
3.02498	120654
3.02722	98442.8
3.02947	77001.2
3.03172	72676.8
3.03396	58378.5
3.03621	49547
3.03845	67796.8
3.0407	57549.2
3.04294	68644.1
3.04519	52925.1
3.04743	0
3.04968	0
3.05193	41897.2
3.05417	53262.4
3.05642	0
3.05866	47248
3.06091	0
3.06316	0
3.0654	0
3.06765	0
3.06989	0
3.07214	0
3.07438	0
3.07663	0
3.07887	0
3.08112	0
3.08337	0
3.08561	0
3.08786	0
3.0901	0
3.09235	0
3.09459	0
3.09684	0
3.09909	36868
3.10133	0
3.10358	0
3.10582	38590.6
3.10807	39853.6
3.11032	0
3.11256	43939.9
3.11481	0
3.11705	0
3.1193	34637.7
3.12154	0
3.12379	0
3.12603	46877.2
3.12828	0
3.13053	0
3.13277	0
3.13502	0
3.13726	0
3.13951	0
3.14175	0
3.144	0
3.14625	0
3.14849	0
3.15074	0
3.15298	0
3.15523	0
3.15748	0
3.15972	0
3.16197	0
3.16421	0
3.16646	0
3.1687	0
3.17095	0
3.17319	0
3.17544	0
3.17769	0
3.17993	0
3.18218	0
3.18442	0
3.18667	0
3.18892	0
3.19116	0
3.19341	0
3.19565	0
3.1979	0
3.20014	0
3.20239	0
3.20464	0
3.20688	0
3.20913	0
3.21137	0
3.21362	0
3.21586	0
3.21811	0
3.22035	0
3.2226	0
3.22485	0
3.22709	0
3.22934	0
3.23158	0
3.23383	0
3.23608	0
3.23832	0
3.24057	0
3.24281	0
3.24506	0
3.2473	0
3.24955	0
3.2518	0
3.25404	0
3.25629	0
3.25853	0
3.26078	0
3.26302	0
3.26527	0
3.26751	0
3.26976	0
3.27201	0
3.27425	0
3.2765	0
3.27874	0
3.28099	0
3.28324	0
3.28548	0
3.28773	0
3.28997	0
3.29222	0
3.29446	0
3.29671	0
3.29895	0
3.3012	0
3.30345	0
3.30569	0
3.30794	0
3.31018	0
3.31243	0
3.31467	0
3.31692	0
3.31917	0
3.32141	0
3.32366	0
3.3259	0
3.32815	0
3.3304	0
3.33264	0
3.33489	0
3.33713	0
3.34	0
3.34225	0
3.3445	0
3.34674	0
3.34899	0
3.35123	0
3.35348	0
3.35572	0
3.35797	0
3.36022	0
3.36246	0
3.36471	0
3.36695	0
3.3692	0
3.37144	0
3.37369	0
3.37593	0
3.37818	0
3.38043	0
3.38267	0
3.38492	0
3.38716	0
3.38941	0
3.39166	0
3.3939	0
3.39615	0
3.39839	0
3.40064	0
3.40288	0
3.40513	0
3.40738	0
3.40962	0
3.41187	0
3.41411	0
3.41636	0
3.4186	0
3.42085	0
3.42372	0
3.42597	0
3.42822	0
3.43046	0
3.43271	0
3.43495	0
3.4372	0
3.43944	0
3.44169	0
3.44393	0
3.44618	0
3.44843	0
3.45067	0
3.45292	0
3.45516	0
3.45741	0
3.45966	0
3.4619	0
3.46415	0
3.46639	0
3.46864	0
3.47088	0
3.47313	0
3.47537	0
3.47762	0
3.47987	0
3.48211	0
3.48436	0
3.4866	0
3.48885	0
3.49109	0
3.49334	0
3.49559	0
3.49783	0
3.50008	0
3.50232	0
3.50457	0
3.50745	39918.2
3.5097	35573.7
3.51194	66179.3
3.51419	96326.3
3.51643	69754.3
3.51868	147050
3.52093	148940
3.52317	147337
3.52542	206148
3.52766	197400
3.52991	256565
3.53215	186483
3.5344	240900
3.53665	166235
3.53889	203965
3.54114	152894
3.54338	117865
3.54563	95877.8
3.54788	95016.7
3.55012	96658
3.55237	68561.2
3.55461	70224.4
3.55686	52513.4
3.5591	28202.6
3.56135	0
3.56359	30822.9
3.56584	27324.2
3.56809	0
3.57033	0
3.57258	28773.1
3.57482	0
3.57707	0
3.57931	0
3.58156	0
3.58381	0
3.58605	0
3.5883	0
3.59119	0
3.59344	0
3.59568	0
3.59793	0
3.60017	0
3.60242	0
3.60467	0
3.60691	28164.5
3.60916	0
3.6114	0
3.61365	27951.1
3.6159	0
3.61814	0
3.62039	0
3.62263	22737.9
3.62488	0
3.62712	0
3.62937	0
3.63161	0
3.63386	0
3.63611	0
3.63835	0
3.6406	25131.6
3.64284	0
3.64509	0
3.64733	0
3.64958	0
3.65183	0
3.65407	0
3.65632	0
3.65856	0
3.66081	0
3.66306	0
3.6653	0
3.66755	0
3.66979	0
3.67267	0
3.67492	0
3.67716	0
3.67941	0
3.68165	0
3.6839	0
3.68614	0
3.68839	0
3.69063	0
3.69288	0
3.69513	0
3.69737	0
3.69962	0
3.70186	0
3.70411	0
3.70636	0
3.7086	0
3.71085	0
3.71309	0
3.71534	0
3.71758	0
3.71983	0
3.72208	0
3.72432	0
3.72657	0
3.72881	0
3.73106	0
3.7333	0
3.73555	0
3.73779	0
3.74004	0
3.74229	0
3.74453	0
3.74678	0
3.74902	0
3.75127	0
3.75352	0
3.75639	0
3.75864	0
3.76088	0
3.76313	0
3.76538	0
3.76762	0
3.76987	0
3.77211	0
3.77436	0
3.7766	0
3.77885	0
3.7811	0
3.78334	0
3.78559	0
3.78783	0
3.79008	0
3.79232	0
3.79457	0
3.79682	0
3.79906	0
3.80131	0
3.80355	0
3.8058	0
3.80804	0
3.81029	0
3.81254	0
3.81478	0
3.81703	0
3.81927	0
3.82152	0
3.82376	0
3.82601	0
3.82825	0
3.8305	0
3.83275	0
3.83499	0
3.83724	0
3.84012	0
3.84236	0
3.84461	0
3.84686	0
3.8491	0
3.85135	0
3.85359	0
3.85584	0
3.85809	0
3.86033	0
3.86258	0
3.86482	0
3.86707	0
3.86931	0
3.87156	0
3.8738	0
3.87605	0
3.8783	0
3.88054	0
3.88279	0
3.88503	0
3.88728	0
3.88952	0
3.89177	0
3.89402	0
3.89626	0
3.89851	0
3.90075	0
3.903	0
3.90525	0
3.90749	0
3.90974	0
3.91198	0
3.91423	0
3.91647	0
3.91872	0
3.92096	0
3.92385	0
3.92609	0
3.92834	0
3.93058	0
3.93283	0
3.93507	0
3.93732	0
3.93957	0
3.94181	0
3.94406	0
3.9463	0
3.94855	0
3.95079	0
3.95304	0
3.95528	0
3.95753	0
3.95978	0
3.96202	0
3.96427	0
3.96651	0
3.96876	0
3.97101	0
3.97325	0
3.9755	0
3.97774	0
3.97999	0
3.98223	0
3.98448	0
3.98673	0
3.98897	0
3.99122	0
3.99346	0
3.99571	0
3.99795	0
4.0002	0
4.00245	0
4.00469	0
4.00757	0
4.00982	0
4.01206	0
4.01431	0
4.01656	0
4.0188	0
4.02105	0
4.02329	0
4.02554	0
4.02778	0
4.03003	0
4.03228	0
4.03452	0
4.03677	0
4.03901	0
4.04126	0
4.0435	0
4.04575	0
4.04799	0
4.05024	0
4.05249	0
4.05473	0
4.05698	0
4.05922	0
4.06147	0
4.06372	0
4.06596	0
4.06821	0
4.07045	0
4.0727	0
4.07494	0
4.07719	0
4.07944	0
4.08168	0
4.08393	0
4.08617	0
4.08906	0
4.0913	0
4.09355	0
4.0958	0
4.09804	0
4.10029	0
4.10253	0
4.10478	0
4.10702	0
4.10927	0
4.11152	0
4.11376	0
4.11601	0
4.11825	0
4.1205	0
4.12274	0
4.12499	0
4.12724	0
4.12948	0
4.13173	0
4.13397	0
4.13622	0
4.13847	0
4.14071	0
4.14296	0
4.1452	0
4.14745	0
4.14969	0
4.15194	0
4.15418	0
4.15643	0
4.15868	0
4.16092	0
4.16317	0
4.16541	0
4.16766	0
4.1699	0
4.17278	0
4.17503	0
4.17728	0
4.17952	0
4.18177	0
4.18401	0
4.18626	0
4.1885	0
4.19075	0
4.193	0
4.19524	0
4.19749	0
4.19973	0
4.20198	0
4.20422	0
4.20647	0
4.20871	0
4.21096	0
4.21321	0
4.21545	0
4.2177	0
4.21994	0
4.22219	0
4.22444	0
4.22668	0
4.22893	0
4.23117	0
4.23342	0
4.23566	0
4.23791	0
4.24016	0
4.2424	0
4.24465	0
4.24689	0
4.24914	0
4.25138	0
4.25363	0
4.2565	0
4.25874	0
4.26099	0
4.26323	0
4.26548	0
4.26772	0
4.26997	0
4.27222	0
4.27446	0
4.27671	0
4.27895	0
4.2812	0
4.28345	0
4.28569	0
4.28794	0
4.29018	0
4.29243	0
4.29467	0
4.29692	0
4.29917	0
4.30141	0
4.30366	0
4.3059	0
4.30815	0
4.31039	0
4.31264	0
4.31488	0
4.31713	0
4.31938	0
4.32162	0
4.32387	0
4.32611	0
4.32836	0
4.33061	0
4.33285	0
4.3351	0
4.33734	0
4.34021	0
4.34245	0
4.3447	0
4.34694	0
4.34919	0
4.35144	0
4.35368	0
4.35593	0
4.35817	0
4.36042	0
4.36266	0
4.36491	0
4.36716	0
4.3694	0
4.37165	0
4.37389	0
4.37614	0
4.37838	0
4.38063	0
4.38288	0
4.38512	0
4.38737	0
4.38961	0
4.39186	0
4.3941	0
4.39635	0
4.3986	0
4.40084	0
4.40309	0
4.40533	0
4.40758	0
4.40982	0
4.41207	0
4.41432	0
4.41656	0
4.41881	0
4.42105	0
4.42393	0
4.42618	0
4.42842	0
4.43067	0
4.43291	0
4.43516	0
4.4374	0
4.43965	0
4.44189	0
4.44414	0
4.44639	0
4.44863	0
4.45088	0
4.45312	0
4.45537	0
4.45761	0
4.45986	0
4.46211	0
4.46435	0
4.4666	0
4.46884	0
4.47109	0
4.47333	0
4.47558	0
4.47783	0
4.48007	0
4.48232	0
4.48456	0
4.48681	0
4.48905	0
4.4913	0
4.49355	0
4.49579	0
4.49804	0
4.50028	0
4.50253	0
4.50478	0
4.50765	0
4.50989	0
4.51214	0
4.51438	0
4.51663	0
4.51887	0
4.52112	0
4.52336	0
4.52561	0
4.52786	0
4.5301	0
4.53235	0
4.53459	0
4.53684	0
4.53909	0
4.54133	0
4.54358	0
4.54582	0
4.54807	0
4.55031	0
4.55256	0
4.55481	0
4.55705	0
4.5593	0
4.56154	0
4.56379	0
4.56603	0
4.56828	0
4.57052	0
4.57277	0
4.57502	0
4.57726	0
4.57951	0
4.58175	0
4.584	0
4.58625	0
4.58911	0
4.59135	0
4.5936	0
4.59585	0
4.59809	0
4.60034	0
4.60258	0
4.60483	0
4.60707	0
4.60932	0
4.61157	0
4.61381	0
4.61606	0
4.6183	0
4.62055	0
4.6228	0
4.62504	0
4.62729	0
4.62953	0
4.63178	0
4.63402	0
4.63627	0
4.63851	0
4.64076	0
4.64301	0
4.64525	0
4.6475	0
4.64974	0
4.65199	0
4.65423	0
4.65648	0
4.65873	0
4.66097	0
4.66322	0
4.66546	0
4.66771	0
4.66996	0
4.67281	0
4.67506	0
4.67731	0
4.67955	0
4.6818	0
4.68404	0
4.68629	0
4.68853	0
4.69078	0
4.69302	0
4.69527	0
4.69752	0
4.69976	0
4.70201	0
4.70425	0
4.7065	0
4.70874	0
4.71099	0
4.71324	0
4.71548	0
4.71773	0
4.71997	0
4.72222	0
4.72447	0
4.72671	0
4.72895	0
4.7312	0
4.73345	0
4.73569	0
4.73794	0
4.74018	0
4.74243	0
4.74468	0
4.74692	0
4.74917	0
4.75141	0
4.75366	0
4.7565	0
4.75875	0
4.76099	0
4.76324	0
4.76549	0
4.76773	0
4.76998	0
4.77222	0
4.77447	0
4.77671	0
4.77896	0
4.7812	0
4.78345	0
4.7857	0
4.78794	0
4.79019	0
4.79243	0
4.79468	0
4.79693	0
4.79917	0
4.80142	0
4.80366	0
4.80591	0
4.80815	0
4.8104	0
4.81264	0
4.81489	0
4.81714	0
4.81938	0
4.82163	0
4.82387	0
4.82612	0
4.82836	0
4.83061	0
4.83286	0
4.8351	0
4.83735	0
4.83959	0
4.84184	0
4.84409	0
4.84633	0
4.84858	0
4.85082	0
4.85307	0
4.85531	0
4.85756	0
4.8598	0
4.86205	0
4.8643	0
4.86654	0
4.86879	0
4.87103	0
4.87328	0
4.87552	0
4.87777	0
4.88002	0
4.88226	0
4.88451	0
4.88675	0
4.889	0
4.89125	0
4.89349	0
4.89574	0
4.89798	0
4.90023	0
4.90247	0
4.90472	0
4.90696	0
4.90921	0
4.91146	0
4.9137	0
4.91595	0
4.91819	0
4.92044	0
4.92329	0
4.92553	0
4.92778	0
4.93003	0
4.93227	0
4.93452	0
4.93676	0
4.93901	0
4.94126	0
4.9435	0
4.94575	0
4.94799	0
4.95024	0
4.95248	0
4.95473	0
4.95698	0
4.95922	0
4.96147	0
4.96371	0
4.96596	0
4.96821	0
4.97045	0
4.97269	0
4.97494	0
4.97719	0
4.97943	0
4.98168	0
4.98392	0
4.98617	0
4.98842	0
4.99066	0
4.99291	0
4.99515	0
4.9974	0
4.99964	0
5.00189	0
5.00414	0
5.00638	0
5.00863	0
5.01087	0
5.01312	0
5.01536	0
5.01761	0
5.01985	0
5.0221	0
5.02435	0
5.02659	0
5.02884	0
5.03108	0
5.03333	0
5.03558	0
5.03782	0
5.04007	0
5.04231	0
5.04456	0
5.0468	0
5.04905	0
5.0513	0
5.05354	0
5.05579	0
5.05803	0
5.06028	0
5.06252	0
5.06477	0
5.06701	0
5.06926	0
5.07151	0
5.07375	0
5.076	0
5.07824	0
5.08049	0
5.08274	0
5.08498	0
5.08723	0
5.08947	0
5.09172	0
5.09396	0
5.09621	0
5.09846	0
5.1007	0
5.10295	0
5.10519	0
5.10744	0
5.10968	0
5.11193	0
5.11418	0
5.11642	0
5.11867	0
5.12091	0
5.12316	0
5.1254	0
5.12765	0
5.1299	0
5.13214	0
5.13439	0
5.13663	0
5.13888	0
5.14112	0
5.14337	0
5.14561	0
5.14786	0
5.15011	0
5.15235	0
5.1546	0
5.15684	0
5.15909	0
5.16134	0
5.16358	0
5.16583	0
5.16807	0
5.17032	0
5.17256	0
5.17481	0
5.17706	0
5.1793	0
5.18155	0
5.18379	0
5.18604	0
5.18828	0
5.19053	0
5.19277	0
5.19502	0
5.19727	0
5.19951	0
5.20176	0
5.204	0
5.20625	0
5.2085	0
5.21074	0
5.21299	0
5.21523	0
5.21748	0
5.21972	0
5.22197	0
5.22422	0
5.22646	0
5.22871	0
5.23095	0
5.2332	0
5.23544	0
5.23769	0
5.23993	0
5.24218	0
5.24443	0
5.24667	0
5.24892	0
5.25116	0
5.25341	0
5.25566	0
5.2579	0
5.26015	0
5.26239	0
5.26464	0
5.26688	0
5.26913	0
5.27137	0
5.27362	0
5.27587	0
5.27811	0
5.28036	0
5.2826	0
5.28485	0
5.28709	0
5.28934	0
5.29159	0
5.29383	0
5.29608	0
5.29832	0
5.30057	0
5.30282	0
5.30506	0
5.30731	0
5.30955	0
5.3118	0
5.31404	0
5.31629	0
5.31853	0
5.32078	0
5.32303	0
5.32527	0
5.32752	0
5.32976	0
5.33201	0
5.33425	0
5.3365	0
5.33875	0
5.34099	0
5.34324	0
5.34548	0
5.34773	0
5.34998	0
5.35222	0
5.35447	0
5.35671	0
5.35896	0
5.3612	0
5.36345	0
5.36569	0
5.36794	0
5.37019	0
5.37243	0
5.37468	0
5.37692	0
5.37917	0
5.38141	0
5.38366	0
5.38591	0
5.38815	0
5.3904	0
5.39264	0
5.39489	0
5.39714	0
5.39938	0
5.40163	0
5.40387	0
5.40612	0
5.40836	0
5.41061	0
5.41285	0
5.4151	0
5.41735	0
5.41959	0
5.42184	0
5.42408	0
5.42633	0
5.42858	0
5.43082	0
5.43307	0
5.43531	0
5.43756	0
5.4398	0
5.44205	0
5.44429	0
5.44654	0
5.44879	0
5.45103	0
5.45328	0
5.45552	0
5.45777	0
5.46001	0
5.46226	0
5.46451	0
5.46675	0
5.469	0
5.47124	0
5.47349	0
5.47574	0
5.47798	0
5.48023	0
5.48247	0
5.48472	0
5.48696	0
5.48921	0
5.49145	0
5.4937	0
5.49595	0
5.49819	0
5.50044	0
5.50268	0
5.50493	0
5.50717	0
5.50942	0
[truncated: 796 more rows]

## Sheet: 3d-pl_ita
CHROMATOGRAM
20230823_1259_TB_itaYieldBiorac_C18_SCFA_neg_ID41_yield_t1_rep5.raw
Data points: 2792
Time	Intensity
1.00166	0
1.00836	0
1.0106	0
1.01285	0
1.01509	0
1.01734	0
1.01958	0
1.02183	0
1.02408	0
1.02632	0
1.02857	0
1.03081	0
1.03306	0
1.0353	0
1.03755	0
1.0398	0
1.04204	0
1.04429	0
1.04653	0
1.04878	0
1.05102	0
1.05327	0
1.05551	0
1.05776	0
1.06001	0
1.06225	0
1.0645	0
1.06674	0
1.06899	0
1.07124	0
1.07348	0
1.07573	0
1.07797	0
1.08022	0
1.08246	0
1.08471	0
1.08696	0
1.08981	0
1.09205	0
1.0943	0
1.09654	0
1.09879	0
1.10104	0
1.10328	0
1.10553	0
1.10777	0
1.11002	0
1.11226	0
1.11451	0
1.11675	0
1.119	0
1.12125	0
1.12349	0
1.12574	0
1.12798	0
1.13023	0
1.13247	0
1.13472	0
1.13697	0
1.13921	0
1.14146	0
1.1437	0
1.14595	0
1.1482	0
1.15044	0
1.15268	0
1.15493	0
1.15718	0
1.15942	0
1.16167	0
1.16391	0
1.16616	0
1.16841	0
1.17065	0
1.17351	0
1.17575	0
1.178	0
1.18024	0
1.18249	0
1.18474	0
1.18698	0
1.18923	0
1.19147	0
1.19372	0
1.19597	0
1.19821	0
1.20046	0
1.2027	0
1.20495	0
1.20719	0
1.20944	0
1.21169	0
1.21393	0
1.21618	0
1.21842	0
1.22067	0
1.22291	0
1.22516	0
1.22741	0
1.22965	0
1.2319	0
1.23414	0
1.23639	0
1.23863	0
1.24088	0
1.24313	0
1.24537	0
1.24762	0
1.24986	0
1.25211	0
1.25435	0
1.25721	0
1.25945	0
1.2617	0
1.26395	0
1.26619	0
1.26844	0
1.27068	0
1.27293	0
1.27517	0
1.27742	0
1.27967	0
1.28191	0
1.28416	0
1.2864	0
1.28865	0
1.29089	0
1.29314	0
1.29539	0
1.29763	0
1.29988	0
1.30212	0
1.30437	0
1.30662	0
1.30886	0
1.31111	0
1.31335	0
1.3156	0
1.31784	0
1.32009	0
1.32233	0
1.32458	0
1.32683	0
1.32907	0
1.33132	0
1.33356	0
1.33581	0
1.33805	0
1.34091	0
1.34316	0
1.34541	0
1.34765	0
1.3499	0
1.35214	0
1.35439	0
1.35664	0
1.35888	0
1.36113	0
1.36337	0
1.36562	0
1.36786	0
1.37011	0
1.37236	0
1.3746	0
1.37685	0
1.37909	0
1.38134	0
1.38358	0
1.38583	0
1.38807	0
1.39032	0
1.39257	0
1.39481	0
1.39706	0
1.3993	0
1.40155	0
1.4038	0
1.40604	0
1.40829	0
1.41053	0
1.41278	0
1.41502	0
1.41727	0
1.41951	0
1.42239	0
1.42464	0
1.42688	0
1.42913	0
1.43137	0
1.43362	0
1.43586	0
1.43811	0
1.44036	0
1.4426	0
1.44485	0
1.44709	0
1.44934	0
1.45158	0
1.45383	0
1.45608	0
1.45832	0
1.46057	0
1.46281	0
1.46506	0
1.46731	0
1.46955	0
1.4718	0
1.47404	0
1.47629	0
1.47853	0
1.48078	0
1.48302	0
1.48527	0
1.48752	0
1.48976	0
1.49201	0
1.49425	0
1.4965	0
1.49874	0
1.50099	0
1.50324	0
1.50611	0
1.50836	0
1.5106	0
1.51285	0
1.51509	0
1.51734	0
1.51958	0
1.52183	0
1.52408	0
1.52632	0
1.52857	0
1.53081	0
1.53306	0
1.53531	0
1.53755	0
1.5398	0
1.54204	0
1.54429	0
1.54653	0
1.54878	0
1.55103	0
1.55327	0
1.55552	0
1.55776	0
1.56001	0
1.56225	0
1.5645	0
1.56674	0
1.56899	0
1.57124	0
1.57348	0
1.57573	0
1.57797	0
1.58022	0
1.58247	0
1.58471	0
1.58696	0
1.58984	0
1.59209	0
1.59434	0
1.59658	0
1.59883	0
1.60107	0
1.60332	0
1.60557	0
1.60781	0
1.61006	0
1.6123	0
1.61455	0
1.61679	0
1.61904	0
1.62128	0
1.62353	0
1.62578	0
1.62802	0
1.63027	0
1.63251	0
1.63476	0
1.637	0
1.63925	0
1.6415	0
1.64374	0
1.64599	0
1.64823	0
1.65048	0
1.65273	0
1.65497	0
1.65722	0
1.65946	0
1.66171	0
1.66395	0
1.6662	0
1.66844	0
1.67069	0
1.67357	0
1.67581	0
1.67806	0
1.68031	0
1.68255	0
1.6848	0
1.68704	0
1.68929	0
1.69154	0
1.69378	0
1.69603	0
1.69827	0
1.70052	0
1.70276	0
1.70501	0
1.70725	0
1.7095	0
1.71175	0
1.71399	0
1.71624	0
1.71848	0
1.72073	0
1.72297	0
1.72522	0
1.72747	0
1.72971	0
1.73196	0
1.7342	0
1.73645	0
1.7387	0
1.74094	0
1.74318	0
1.74543	0
1.74768	0
1.74992	0
1.75217	0
1.75441	0
1.75729	0
1.75954	0
1.76178	0
1.76403	0
1.76627	0
1.76852	0
1.77077	0
1.77301	0
1.77526	0
1.7775	0
1.77975	0
1.782	0
1.78424	0
1.78649	0
1.78873	0
1.79098	0
1.79322	0
1.79547	0
1.79772	0
1.79996	0
1.80221	0
1.80445	0
1.8067	0
1.80894	0
1.81119	0
1.81343	0
1.81568	0
1.81793	0
1.82017	0
1.82242	0
1.82466	0
1.82691	0
1.82916	0
1.8314	0
1.83365	0
1.83589	0
1.83814	0
1.84102	0
1.84326	0
1.84551	0
1.84775	0
1.85	0
1.85224	0
1.85449	0
1.85673	0
1.85898	0
1.86123	0
1.86347	0
1.86572	0
1.86796	0
1.87021	0
1.87245	0
1.8747	0
1.87695	0
1.87919	0
1.88144	0
1.88368	0
1.88593	0
1.88817	0
1.89042	0
1.89267	0
1.89491	0
1.89716	0
1.8994	0
1.90165	0
1.90389	0
1.90614	0
1.90839	0
1.91063	0
1.91288	0
1.91512	0
1.91737	0
1.91962	0
1.9225	0
1.92474	0
1.92699	0
1.92924	0
1.93148	0
1.93373	0
1.93597	0
1.93822	0
1.94046	0
1.94271	0
1.94496	0
1.9472	0
1.94945	0
1.95169	0
1.95394	0
1.95618	0
1.95843	0
1.96068	0
1.96292	0
1.96517	0
1.96741	0
1.96966	0
1.9719	0
1.97415	0
1.9764	0
1.97864	0
1.98089	0
1.98313	0
1.98538	0
1.98762	0
1.98987	0
1.99212	0
1.99436	0
1.99661	0
1.99885	0
2.0011	0
2.00334	0
2.00622	0
2.00847	0
2.01071	0
2.01296	0
2.0152	0
2.01745	0
2.0197	0
2.02194	0
2.02419	0
2.02643	0
2.02868	0
2.03092	0
2.03317	0
2.03542	0
2.03766	0
2.03991	0
2.04215	0
2.0444	0
2.04665	0
2.04889	0
2.05114	0
2.05338	0
2.05563	0
2.05787	0
2.06012	0
2.06236	0
2.06461	0
2.06686	0
2.0691	0
2.07135	0
2.07359	0
2.07584	0
2.07808	0
2.08033	0
2.08258	0
2.08482	0
2.08707	0
2.08993	0
2.09218	0
2.09443	0
2.09667	0
2.09892	0
2.10116	0
2.10341	0
2.10566	0
2.1079	0
2.11015	0
2.11239	0
2.11464	0
2.11688	0
2.11913	0
2.12138	0
2.12362	0
2.12587	0
2.12811	0
2.13036	0
2.1326	0
2.13485	0
2.13709	0
2.13934	0
2.14159	0
2.14383	0
2.14608	0
2.14832	0
2.15057	0
2.15282	0
2.15506	0
2.15731	0
2.15955	0
2.1618	0
2.16404	0
2.16629	0
2.16853	0
2.17078	0
2.17367	0
2.17591	0
2.17816	0
2.1804	0
2.18265	0
2.1849	0
2.18714	0
2.18939	0
2.19163	0
2.19388	0
2.19613	0
2.19837	0
2.20062	0
2.20286	0
2.20511	0
2.20735	0
2.2096	0
2.21184	0
2.21409	0
2.21634	0
2.21858	0
2.22083	0
2.22307	0
2.22532	0
2.22756	0
2.22981	0
2.23206	0
2.2343	0
2.23655	0
2.23879	0
2.24104	0
2.24328	0
2.24553	0
2.24778	0
2.25002	0
2.25227	0
2.25451	0
2.25676	0
2.259	0
2.26125	0
2.2635	0
2.26574	0
2.26799	0
2.27023	0
2.27248	0
2.27473	0
2.27697	0
2.27922	0
2.28146	0
2.28371	0
2.28595	0
2.2882	20867.9
2.29044	0
2.29269	90103.5
2.29494	153566
2.29718	240992
2.29943	297417
2.30167	293525
2.30392	294213
2.30616	253887
2.30841	226361
2.31066	163402
2.3129	123924
2.31515	85423.5
2.31739	68286.2
2.31964	47382.8
2.32188	0
2.32413	0
2.32637	0
2.32862	0
2.33087	0
2.33311	0
2.33536	0
2.3376	0
2.34049	0
2.34274	0
2.34498	0
2.34722	0
2.34947	0
2.35172	0
2.35396	0
2.35621	0
2.35845	0
2.3607	0
2.36295	0
2.36519	0
2.36744	0
2.36968	0
2.37193	0
2.37417	0
2.37642	0
2.37867	0
2.38091	0
2.38316	0
2.3854	0
2.38765	0
2.38989	0
2.39214	0
2.39438	0
2.39663	0
2.39888	0
2.40112	0
2.40337	0
2.40561	0
2.40786	0
2.41011	0
2.41235	0
2.4146	0
2.41684	0
2.41909	0
2.42133	0
2.42424	0
2.42649	0
2.42873	0
2.43098	0
2.43323	0
2.43547	0
2.43772	0
2.43996	0
2.44221	0
2.44446	0
2.4467	0
2.44895	0
2.45119	0
2.45344	0
2.45568	0
2.45793	0
2.46017	0
2.46242	0
2.46467	0
2.46691	0
2.46916	0
2.4714	0
2.47365	0
2.47589	0
2.47814	0
2.48039	0
2.48263	0
2.48488	0
2.48712	0
2.48937	0
2.49162	0
2.49386	0
2.49611	0
2.49835	0
2.5006	0
2.50284	0
2.50509	0
2.50733	0
2.50958	0
2.51183	0
2.51407	0
2.51632	0
2.51856	0
2.52081	0
2.52305	0
2.5253	0
2.52755	0
2.52979	24690
2.53204	29331.8
2.53428	0
2.53653	0
2.53878	23178.7
2.54102	0
2.54327	0
2.54551	0
2.54776	37452.4
2.55	0
2.55225	0
2.55449	33446.3
2.55674	39728.3
2.55899	0
2.56123	0
2.56348	0
2.56572	0
2.56797	0
2.57021	0
2.57246	0
2.57471	0
2.57695	55021.3
2.5792	0
2.58144	0
2.58369	0
2.58594	0
2.58818	0
2.59107	0
2.59331	0
2.59556	0
2.5978	0
2.60005	0
2.60229	0
2.60454	0
2.60679	0
2.60903	0
2.61128	0
2.61352	0
2.61577	0
2.61801	0
2.62026	0
2.62251	0
2.62475	0
2.627	0
2.62924	0
2.63149	0
2.63374	0
2.63598	0
2.63823	0
2.64047	0
2.64272	0
2.64496	0
2.64721	0
2.64945	0
2.6517	0
2.65395	0
2.65619	0
2.65844	0
2.66068	0
2.66293	0
2.66517	0
2.66742	0
2.66967	0
2.67191	0
2.67416	0
2.6764	0
2.67865	0
2.6809	0
2.68314	0
2.68538	0
2.68763	0
2.68988	0
2.69212	0
2.69437	0
2.69661	0
2.69886	0
2.70111	0
2.70335	0
2.7056	0
2.70784	0
2.71009	0
2.71233	0
2.71458	0
2.71683	0
2.71907	0
2.72132	0
2.72356	0
2.72581	0
2.72805	0
2.7303	0
2.73255	0
2.73479	0
2.73704	0
2.73928	0
2.74153	0
2.74377	0
2.74602	0
2.74827	0
2.75051	34229.8
2.75276	118664
2.755	299793
2.75725	633983
2.75949	1.19405e+06
2.76174	2.04312e+06
2.76399	2.78316e+06
2.76623	3667336
2.76848	4357756
2.77072	4889604
2.77297	5107541
2.77521	5020932
2.77746	4.82251e+06
2.77971	4493306
2.78195	3.94673e+06
2.7842	3.30157e+06
2.78644	2.51373e+06
2.78869	2102503
2.79093	1668032
2.79318	1314192
2.79543	982701
2.79767	802211
2.79992	598742
2.80216	741041
2.80441	679060
2.80665	679204
2.8089	568240
2.81114	493235
2.81339	492245
2.81564	344508
2.81788	337320
2.82013	210147
2.82237	206058
2.82462	97759.8
2.82687	97969.3
2.82911	73566.9
2.83136	80163.3
2.8336	35722.4
2.83585	55981.3
2.83809	0
2.84034	0
2.84259	0
2.84483	31506.5
2.84708	0
2.84932	0
2.85157	0
2.85381	0
2.85606	0
2.8583	0
2.86055	0
2.8628	0
2.86504	0
2.86729	0
2.86953	0
2.87178	0
2.87403	0
2.87627	0
2.87852	0
2.88076	0
2.88301	0
2.88525	0
2.8875	0
2.88975	0
2.89199	0
2.89424	0
2.89648	0
2.89873	0
2.90097	0
2.90322	0
2.90546	0
2.90771	0
2.90996	0
2.9122	0
2.91445	0
2.91669	0
2.91894	0
2.92119	0
2.92343	0
2.92568	0
2.92792	0
2.93017	0
2.93241	0
2.93466	0
2.93691	0
2.93915	0
2.9414	0
2.94364	0
2.94589	0
2.94813	0
2.95038	64689.1
2.95262	60624.2
2.95487	133539
2.95712	387631
2.95936	906295
2.96161	1892537
2.96385	3.06753e+06
2.9661	4340400
2.96835	5928357
2.97059	6575952
2.97284	7.76081e+06
2.97508	8064533
2.97733	7.66567e+06
2.97957	7.05182e+06
2.98182	6.28822e+06
2.98406	5.3645e+06
2.98631	4.13028e+06
2.98856	3.20998e+06
2.9908	2.25648e+06
2.99305	1.91483e+06
2.99529	1.4388e+06
2.99754	969169
2.99978	735776
3.00203	580324
3.00428	344910
3.00652	378751
3.00877	238378
3.01101	216362
3.01326	153322
3.01551	159133
3.01775	102603
3.02	96675.4
3.02224	61603.4
3.02449	71323.6
3.02673	58655.1
3.02898	42198.1
3.03122	65800.1
3.03347	39793.7
3.03572	64099.7
3.03796	42523.9
3.04021	55281.5
3.04245	45350
3.0447	47292.6
3.04695	0
3.04919	0
3.05144	62511.9
3.05368	49680.6
3.05593	0
3.05817	0
3.06042	0
3.06267	0
3.06491	0
3.06716	0
3.0694	0
3.07165	0
3.07389	0
3.07614	0
3.07838	0
3.08063	0
3.08288	0
3.08512	0
3.08737	0
3.08961	0
3.09186	0
3.09411	0
3.09635	0
3.0986	0
3.10084	0
3.10309	0
3.10533	0
3.10758	56399.4
3.10983	38435.8
3.11207	64718
3.11432	0
3.11656	0
3.11881	43152.7
3.12105	0
3.1233	36909.3
3.12554	0
3.12779	0
3.13004	0
3.13228	0
3.13453	0
3.13677	0
3.13902	0
3.14127	0
3.14351	0
3.14576	0
3.148	0
3.15025	0
3.15249	0
3.15474	0
3.15699	0
3.15923	0
3.16148	0
3.16372	0
3.16597	0
3.16821	0
3.17046	0
3.17332	0
3.17557	0
3.17781	0
3.18006	0
3.1823	0
3.18455	0
3.1868	0
3.18904	0
3.19129	0
3.19353	0
3.19578	0
3.19803	0
3.20027	0
3.20252	0
3.20476	0
3.20701	0
3.20925	0
3.2115	0
3.21374	0
3.21599	0
3.21824	0
3.22048	0
3.22273	0
3.22497	0
3.22722	0
3.22946	0
3.23171	0
3.23396	0
3.2362	0
3.23845	0
3.24069	0
3.24294	0
3.24519	0
3.24743	0
3.24968	0
3.25192	0
3.25417	0
3.25703	0
3.25928	0
3.26152	0
3.26377	0
3.26601	0
3.26826	0
3.2705	0
3.27275	0
3.275	0
3.27724	0
3.27949	0
3.28173	0
3.28398	0
3.28622	0
3.28847	0
3.29072	0
3.29296	0
3.29521	0
3.29745	0
3.2997	0
3.30195	0
3.30419	0
3.30644	0
3.30868	0
3.31093	0
3.31317	0
3.31542	0
3.31766	0
3.31991	0
3.32216	0
3.3244	0
3.32665	0
3.32889	0
3.33114	0
3.33338	0
3.33563	0
3.33788	0
3.34075	0
3.343	0
3.34524	0
3.34749	0
3.34973	0
3.35198	0
3.35422	0
3.35647	0
3.35871	0
3.36096	0
3.36321	0
3.36545	0
3.3677	0
3.36994	0
3.37219	0
3.37443	0
3.37668	0
3.37893	0
3.38117	0
3.38342	0
3.38566	0
3.38791	0
3.39016	0
3.3924	0
3.39465	0
3.39689	0
3.39914	0
3.40138	0
3.40363	0
3.40587	0
3.40812	0
3.41037	0
3.41261	0
3.41486	0
3.4171	0
3.41935	0
3.42159	0
3.42446	0
3.42671	0
3.42896	0
3.4312	0
3.43345	0
3.43569	0
3.43794	0
3.44018	0
3.44243	0
3.44467	0
3.44692	0
3.44917	0
3.45141	0
3.45366	0
3.4559	0
3.45815	0
3.46039	0
3.46264	0
3.46489	0
3.46713	0
3.46938	0
3.47162	0
3.47387	0
3.47612	0
3.47836	0
3.48061	0
3.48285	0
3.4851	0
3.48734	0
3.48959	0
3.49183	0
3.49408	0
3.49633	0
3.49857	0
3.50082	0
3.50306	24575.3
3.50595	28361.2
3.50819	40842.5
3.51044	53859
3.51269	59947.4
3.51493	86435.4
3.51718	126682
3.51942	126287
3.52167	117490
3.52391	137269
3.52616	115447
3.5284	141161
3.53065	103428
3.5329	125970
3.53514	104784
3.53739	64744.5
3.53963	42487.6
3.54188	62096.1
3.54413	58247
3.54637	35714.1
3.54862	28192.9
3.55086	28959.6
3.55311	38855.4
3.55535	27360.5
3.5576	0
3.55985	0
3.56209	0
3.56434	0
3.56658	0
3.56883	0
3.57107	0
3.57332	0
3.57556	0
3.57781	0
3.58006	0
3.5823	0
3.58455	0
3.58679	0
3.58969	0
3.59193	0
3.59418	0
3.59642	0
3.59867	0
3.60091	0
3.60316	0
3.60541	0
3.60765	0
3.6099	0
3.61214	0
3.61439	0
3.61663	0
3.61888	0
3.62112	0
3.62337	0
3.62562	0
3.62786	0
3.63011	0
3.63235	0
3.6346	0
3.63685	0
3.63909	0
3.64134	0
3.64358	0
3.64583	0
3.64807	0
3.65032	0
3.65257	0
3.65481	0
3.65706	0
3.6593	0
3.66155	0
3.66379	0
3.66604	0
3.66828	0
3.67053	0
3.67342	0
3.67567	0
3.67791	0
3.68016	0
3.68241	0
3.68465	0
3.6869	0
3.68914	0
3.69139	0
3.69363	0
3.69588	0
3.69813	0
3.70037	0
3.70262	0
3.70486	0
3.70711	0
3.70935	0
3.7116	0
3.71384	0
3.71609	0
3.71834	0
3.72058	0
3.72283	0
3.72507	0
3.72732	0
3.72957	0
3.73181	0
3.73406	0
3.7363	0
3.73855	0
3.74079	0
3.74304	0
3.74528	0
3.74753	0
3.74978	0
3.75202	0
3.75427	0
3.75716	0
3.7594	0
3.76165	0
3.76389	0
3.76614	0
3.76839	0
3.77063	0
3.77288	0
3.77512	0
3.77737	0
3.77962	0
3.78186	0
3.78411	0
3.78635	0
3.7886	0
3.79084	0
3.79309	0
3.79534	0
3.79758	0
3.79983	0
3.80207	0
3.80432	0
3.80656	0
3.80881	0
3.81105	0
3.8133	0
3.81555	0
3.81779	0
3.82004	0
3.82228	0
3.82453	0
3.82678	0
3.82902	0
3.83127	0
3.83351	0
3.83576	0
3.838	0
3.8409	0
3.84314	0
3.84539	0
3.84763	0
3.84988	0
3.85213	0
3.85437	0
3.85662	0
3.85886	0
3.86111	0
3.86335	0
3.8656	0
3.86785	0
3.87009	0
3.87234	0
3.87458	0
3.87683	0
3.87907	0
3.88132	0
3.88356	0
3.88581	0
3.88806	0
3.8903	0
3.89255	0
3.89479	0
3.89704	0
3.89929	0
3.90153	0
3.90378	0
3.90602	0
3.90827	0
3.91051	0
3.91276	0
3.91501	0
3.91725	0
3.9195	0
3.92174	0
3.92462	0
3.92687	0
3.92911	0
3.93136	0
3.93361	0
3.93585	0
3.9381	0
3.94034	0
3.94259	0
3.94483	0
3.94708	0
3.94933	0
3.95157	0
3.95382	0
3.95606	0
3.95831	0
3.96055	0
3.9628	0
3.96505	0
3.96729	0
3.96954	0
3.97178	0
3.97403	0
3.97627	0
3.97852	0
3.98077	0
3.98301	0
3.98526	0
3.9875	0
3.98975	0
3.99199	0
3.99424	0
3.99648	0
3.99873	0
4.00098	0
4.00322	0
4.00611	0
4.00836	0
4.0106	0
4.01285	0
4.01509	0
4.01734	0
4.01959	0
4.02183	0
4.02408	0
4.02632	0
4.02857	0
4.03081	0
4.03306	0
4.03531	0
4.03755	0
4.0398	0
4.04204	0
4.04429	0
4.04653	0
4.04878	0
4.05103	0
4.05327	0
4.05552	0
4.05776	0
4.06001	0
4.06225	0
4.0645	0
4.06675	0
4.06899	0
4.07124	0
4.07348	0
4.07573	0
4.07797	0
4.08022	0
4.08247	0
4.08471	0
4.08696	0
4.08983	0
4.09208	0
4.09432	0
4.09657	0
4.09882	0
4.10106	0
4.10331	0
4.10555	0
4.1078	0
4.11004	0
4.11229	0
4.11454	0
4.11678	0
4.11903	0
4.12127	0
4.12352	0
4.12576	0
4.12801	0
4.13026	0
4.1325	0
4.13475	0
4.13699	0
4.13924	0
4.14148	0
4.14373	0
4.14598	0
4.14822	0
4.15047	0
4.15271	0
4.15496	0
4.1572	0
4.15945	0
4.1617	0
4.16394	0
4.16619	0
4.16843	0
4.17068	0
4.17355	0
4.1758	0
4.17805	0
4.18029	0
4.18254	0
4.18478	0
4.18703	0
4.18927	0
4.19152	0
4.19377	0
4.19601	0
4.19826	0
4.2005	0
4.20275	0
4.205	0
4.20724	0
4.20949	0
4.21173	0
4.21398	0
4.21622	0
4.21847	0
4.22071	0
4.22296	0
4.22521	0
4.22745	0
4.2297	0
4.23194	0
4.23419	0
4.23644	0
4.23868	0
4.24093	0
4.24317	0
4.24542	0
4.24766	0
4.24991	0
4.25216	0
4.2544	0
4.25728	0
4.25953	0
4.26177	0
4.26402	0
4.26626	0
4.26851	0
4.27076	0
4.273	0
4.27525	0
4.27749	0
4.27974	0
4.28198	0
4.28423	0
4.28648	0
4.28872	0
4.29097	0
4.29321	0
4.29546	0
4.29771	0
4.29995	0
4.3022	0
4.30444	0
4.30669	0
4.30893	0
4.31118	0
4.31342	0
4.31567	0
4.31792	0
4.32016	0
4.32241	0
4.32465	0
4.3269	0
4.32914	0
4.33139	0
4.33364	0
4.33588	0
4.33813	0
4.34099	0
4.34324	0
4.34548	0
4.34773	0
4.34998	0
4.35222	0
4.35447	0
4.35671	0
4.35896	0
4.3612	0
4.36345	0
4.3657	0
4.36794	0
4.37019	0
4.37243	0
4.37468	0
4.37693	0
4.37917	0
4.38142	0
4.38366	0
4.38591	0
4.38815	0
4.3904	0
4.39264	0
4.39489	0
4.39714	0
4.39938	0
4.40163	0
4.40387	0
4.40612	0
4.40837	0
4.41061	0
4.41286	0
4.4151	0
4.41735	0
4.41959	0
4.42247	0
4.42472	0
4.42696	0
4.42921	0
4.43146	0
4.4337	0
4.43595	0
4.43819	0
4.44044	0
4.44268	0
4.44493	0
4.44718	0
4.44942	0
4.45167	0
4.45391	0
4.45616	0
4.4584	0
4.46065	0
4.4629	0
4.46514	0
4.46739	0
4.46963	0
4.47188	0
4.47413	0
4.47637	0
4.47862	0
4.48086	0
4.48311	0
4.48535	0
4.4876	0
4.48984	0
4.49209	0
4.49434	0
4.49658	0
4.49883	0
4.50107	0
4.50332	0
4.50619	0
4.50844	0
4.51069	0
4.51293	0
4.51518	0
4.51742	0
4.51967	0
4.52191	0
4.52416	0
4.52641	0
4.52865	0
4.5309	0
4.53314	0
4.53539	0
4.53763	0
4.53988	0
4.54213	0
4.54437	0
4.54662	0
4.54886	0
4.55111	0
4.55335	0
4.5556	0
4.55785	0
4.56009	0
4.56234	0
4.56458	0
4.56683	0
4.56907	0
4.57132	0
4.57357	0
4.57581	0
4.57806	0
4.5803	0
4.58255	0
4.58479	0
4.58704	0
4.5899	0
4.59214	0
4.59439	0
4.59663	0
4.59888	0
4.60113	0
4.60337	0
4.60562	0
4.60786	0
4.61011	0
4.61235	0
4.6146	0
4.61684	0
4.61909	0
4.62134	0
4.62358	0
4.62583	0
4.62807	0
4.63032	0
4.63257	0
4.63481	0
4.63706	0
4.6393	0
4.64155	0
4.64379	0
4.64604	0
4.64828	0
4.65053	0
4.65278	0
4.65502	0
4.65727	0
4.65951	0
4.66176	0
4.66401	0
4.66625	0
4.6685	0
4.67074	0
4.67358	0
4.67582	0
4.67807	0
4.68032	0
4.68256	0
4.68481	0
4.68705	0
4.6893	0
4.69154	0
4.69379	0
4.69604	0
4.69828	0
4.70053	0
4.70277	0
4.70502	0
4.70727	0
4.70951	0
4.71175	0
4.714	0
4.71625	0
4.71849	0
4.72074	0
4.72298	0
4.72523	0
4.72748	0
4.72972	0
4.73197	0
4.73421	0
4.73646	0
4.7387	0
4.74095	0
4.7432	0
4.74544	0
4.74769	0
4.74993	0
4.75218	0
4.75442	0
4.75667	0
4.75891	0
4.76116	0
4.76341	0
4.76565	0
4.7679	0
4.77014	0
4.77239	0
4.77464	0
4.77688	0
4.77913	0
4.78137	0
4.78362	0
4.78586	0
4.78811	0
4.79036	0
4.7926	0
4.79485	0
4.79709	0
4.79934	0
4.80158	0
4.80383	0
4.80607	0
4.80832	0
4.81057	0
4.81281	0
4.81506	0
4.8173	0
4.81955	0
4.8218	0
4.82404	0
4.82629	0
4.82853	0
4.83078	0
4.83302	0
4.83527	0
4.83751	0
4.84036	0
4.84261	0
4.84485	0
4.8471	0
4.84934	0
4.85159	0
4.85384	0
4.85608	0
4.85832	0
4.86057	0
4.86282	0
4.86506	0
4.86731	0
4.86955	0
4.8718	0
4.87405	0
4.87629	0
4.87854	0
4.88078	0
4.88303	0
4.88527	0
4.88752	0
4.88977	0
4.89201	0
4.89426	0
4.8965	0
4.89875	0
4.90099	0
4.90324	0
4.90548	0
4.90773	0
4.90998	0
4.91222	0
4.91447	0
4.91671	0
4.91896	0
4.92121	0
4.92345	0
4.9257	0
4.92794	0
4.93019	0
4.93243	0
4.93468	0
4.93693	0
4.93917	0
4.94142	0
4.94366	0
4.94591	0
4.94815	0
4.9504	0
4.95264	0
4.95489	0
4.95714	0
4.95938	0
4.96163	0
4.96387	0
4.96612	0
4.96837	0
4.97061	0
4.97286	0
4.9751	0
4.97735	0
4.97959	0
4.98184	0
4.98408	0
4.98633	0
4.98858	0
4.99082	0
4.99307	0
4.99531	0
4.99756	0
4.9998	0
5.00205	0
5.0043	0
5.00654	0
5.00879	0
5.01103	0
5.01328	0
5.01553	0
5.01777	0
5.02002	0
5.02226	0
5.02451	0
5.02675	0
5.029	0
5.03124	0
5.03349	0
5.03574	0
5.03798	0
5.04023	0
5.04247	0
5.04472	0
5.04697	0
5.04921	0
5.05146	0
5.0537	0
5.05595	0
5.05819	0
5.06044	0
5.06269	0
5.06493	0
5.06718	0
5.06942	0
5.07167	0
5.07391	0
5.07616	0
5.0784	0
5.08065	0
5.0829	0
5.08514	0
5.08739	0
5.08963	0
5.09188	0
5.09413	0
5.09637	0
5.09862	0
5.10086	0
5.10311	0
5.10535	0
5.1076	0
5.10985	0
5.11209	0
5.11434	0
5.11658	0
5.11883	0
5.12107	0
5.12332	0
5.12556	0
5.12781	0
5.13006	0
5.1323	0
5.13455	0
5.13679	0
5.13904	0
5.14129	0
5.14353	0
5.14578	0
5.14802	0
5.15027	0
5.15251	0
5.15476	0
5.157	0
5.15925	0
5.1615	0
5.16374	0
5.16599	0
5.16823	0
5.17048	0
5.17272	0
5.17497	0
5.17722	0
5.17946	0
5.18171	0
5.18395	0
5.1862	0
5.18845	0
5.19069	0
5.19294	0
5.19518	0
5.19743	0
5.19967	0
5.20192	0
5.20416	0
5.20641	0
5.20866	0
5.2109	0
5.21315	0
5.21539	0
5.21764	0
5.21988	0
5.22213	0
5.22438	0
5.22662	0
5.22887	0
5.23111	0
5.23336	0
5.23561	0
5.23785	0
5.2401	0
5.24234	0
5.24459	0
5.24683	0
5.24908	0
5.25132	0
5.25357	0
5.25582	0
5.25806	0
5.26031	0
5.26255	0
5.2648	0
5.26704	0
5.26929	0
5.27154	0
5.27378	0
5.27603	0
5.27827	0
5.28052	0
5.28277	0
5.28501	0
5.28726	0
5.2895	0
5.29175	0
5.29399	0
5.29624	0
5.29848	0
5.30073	0
5.30298	0
5.30522	0
5.30747	0
5.30971	0
5.31196	0
5.3142	0
5.31645	0
5.3187	0
5.32094	0
5.32319	0
5.32543	0
5.32768	0
5.32992	0
5.33217	0
5.33442	0
5.33666	0
5.33891	0
5.34115	0
5.3434	0
5.34564	0
5.34789	0
5.35014	0
5.35238	0
5.35463	0
5.35687	0
5.35912	0
5.36137	0
5.36361	0
5.36586	0
5.3681	0
5.37035	0
5.37259	0
5.37484	0
5.37708	0
5.37933	0
5.38158	0
5.38382	0
5.38607	0
5.38831	0
5.39056	0
5.3928	0
5.39505	0
5.3973	0
5.39954	0
5.40179	0
5.40403	0
5.40628	0
5.40853	0
5.41077	0
5.41302	0
5.41526	0
5.41751	0
5.41975	0
5.422	0
5.42424	0
5.42649	0
5.42874	0
5.43098	0
5.43323	0
5.43547	0
5.43772	0
5.43996	0
5.44221	0
5.44446	0
5.4467	0
5.44895	0
5.45119	0
5.45344	0
5.45569	0
5.45793	0
5.46017	0
5.46242	0
5.46467	0
5.46691	0
5.46916	0
5.4714	0
5.47365	0
5.4759	0
5.47814	0
5.48039	0
5.48263	0
5.48488	0
5.48712	0
5.48937	0
5.49162	0
5.49386	0
5.49611	0
5.49835	0
5.5006	0
5.50285	0
5.50509	0
5.50733	0
5.50958	0
[truncated: 796 more rows]

## Sheet: 3d-pl_empty
CHROMATOGRAM
20231019_1718_TB_Lactate04_C18_SCFA_neg_pTet_strongRBS_LDH_STREI_rep2_t3.raw
Data points: 2792
Time	Intensity
1.00173	0
1.00845	0
1.01069	0
1.01294	0
1.01518	0
1.01743	0
1.01967	0
1.02192	0
1.02417	0
1.02641	0
1.02866	0
1.0309	0
1.03315	0
1.03539	0
1.03764	0
1.03989	0
1.04213	0
1.04438	0
1.04662	0
1.04887	0
1.05112	0
1.05336	0
1.0556	0
1.05785	0
1.0601	0
1.06234	0
1.06459	0
1.06683	0
1.06908	0
1.07133	0
1.07357	0
1.07582	0
1.07806	0
1.08031	0
1.08255	0
1.0848	0
1.08705	0
1.09	0
1.09224	0
1.09449	0
1.09674	0
1.09898	0
1.10123	0
1.10347	0
1.10572	0
1.10796	0
1.11021	0
1.11245	0
1.1147	0
1.11695	0
1.11919	0
1.12144	0
1.12368	0
1.12593	0
1.12818	0
1.13042	0
1.13267	0
1.13491	0
1.13716	0
1.1394	0
1.14165	0
1.1439	0
1.14614	0
1.14839	0
1.15063	0
1.15288	0
1.15512	0
1.15737	0
1.15961	0
1.16186	0
1.16411	0
1.16635	0
1.1686	0
1.17084	0
1.1738	0
1.17605	0
1.1783	0
1.18054	0
1.18279	0
1.18503	0
1.18728	0
1.18952	0
1.19177	0
1.19401	0
1.19626	0
1.19851	0
1.20075	0
1.203	0
1.20524	0
1.20749	0
1.20974	0
1.21198	0
1.21423	0
1.21647	0
1.21872	0
1.22096	0
1.22321	0
1.22546	0
1.2277	0
1.22995	0
1.23219	0
1.23444	0
1.23668	0
1.23893	0
1.24117	0
1.24342	0
1.24567	0
1.24791	0
1.25016	0
1.2524	0
1.25465	0
1.25763	0
1.25987	0
1.26212	0
1.26436	0
1.26661	0
1.26886	0
1.2711	0
1.27335	0
1.27559	0
1.27784	0
1.28008	0
1.28233	0
1.28457	0
1.28682	0
1.28907	0
1.29131	0
1.29356	0
1.2958	0
1.29805	0
1.30029	0
1.30254	0
1.30479	0
1.30703	0
1.30928	0
1.31152	0
1.31377	0
1.31602	0
1.31826	0
1.32051	0
1.32275	0
1.325	0
1.32724	0
1.32949	0
1.33173	0
1.33398	0
1.33623	0
1.33847	0
1.34148	0
1.34372	0
1.34597	0
1.34821	0
1.35046	0
1.3527	0
1.35495	0
1.3572	0
1.35944	0
1.36169	0
1.36393	0
1.36618	0
1.36842	0
1.37067	0
1.37292	0
1.37516	0
1.37741	0
1.37965	0
1.3819	0
1.38414	0
1.38639	0
1.38864	0
1.39088	0
1.39313	0
1.39537	0
1.39762	0
1.39986	0
1.40211	0
1.40435	0
1.4066	0
1.40885	0
1.41109	0
1.41334	0
1.41558	0
1.41783	0
1.42008	0
1.42307	0
1.42532	0
1.42756	0
1.42981	0
1.43205	0
1.4343	0
1.43655	0
1.43879	0
1.44104	0
1.44328	0
1.44553	0
1.44778	0
1.45002	0
1.45227	0
1.45451	0
1.45676	0
1.459	0
1.46125	0
1.4635	0
1.46574	0
1.46799	0
1.47023	0
1.47248	0
1.47472	0
1.47697	0
1.47921	0
1.48146	0
1.48371	0
1.48595	0
1.4882	0
1.49044	0
1.49269	0
1.49494	0
1.49718	0
1.49943	0
1.50167	0
1.50392	0
1.50688	0
1.50912	0
1.51137	0
1.51361	0
1.51586	0
1.5181	0
1.52035	0
1.5226	0
1.52484	0
1.52709	0
1.52933	0
1.53158	0
1.53382	0
1.53607	0
1.53832	0
1.54056	0
1.54281	0
1.54505	0
1.5473	0
1.54955	0
1.55179	0
1.55403	0
1.55628	0
1.55853	0
1.56077	0
1.56302	0
1.56526	0
1.56751	0
1.56976	0
1.572	0
1.57425	0
1.57649	0
1.57874	0
1.58098	0
1.58323	0
1.58548	0
1.58772	0
1.59072	0
1.59296	0
1.59521	0
1.59745	0
1.5997	0
1.60194	0
1.60419	0
1.60644	0
1.60868	0
1.61093	0
1.61317	0
1.61542	0
1.61767	0
1.61991	0
1.62216	0
1.6244	0
1.62665	0
1.62889	0
1.63114	0
1.63338	0
1.63563	0
1.63788	0
1.64012	0
1.64237	0
1.64461	0
1.64686	0
1.64911	0
1.65135	0
1.6536	0
1.65584	0
1.65809	0
1.66033	0
1.66258	0
1.66483	0
1.66707	0
1.66932	0
1.67156	0
1.67452	0
1.67677	0
1.67901	0
1.68126	0
1.6835	0
1.68575	0
1.68799	0
1.69024	0
1.69248	0
1.69473	0
1.69698	0
1.69922	0
1.70147	0
1.70371	0
1.70596	0
1.7082	0
1.71045	0
1.7127	0
1.71494	0
1.71719	0
1.71943	0
1.72168	0
1.72393	0
1.72617	0
1.72842	0
1.73066	0
1.73291	0
1.73515	0
1.7374	0
1.73964	0
1.74189	0
1.74414	0
1.74638	0
1.74863	0
1.75087	0
1.75312	0
1.75606	0
1.75831	0
1.76056	0
1.7628	0
1.76505	0
1.76729	0
1.76954	0
1.77179	0
1.77403	0
1.77628	0
1.77852	0
1.78077	0
1.78301	0
1.78526	0
1.7875	0
1.78975	0
1.792	0
1.79424	0
1.79649	0
1.79873	0
1.80098	0
1.80322	0
1.80547	0
1.80772	0
1.80996	0
1.81221	0
1.81445	0
1.8167	0
1.81895	0
1.82119	0
1.82344	0
1.82568	0
1.82793	0
1.83017	0
1.83242	0
1.83466	0
1.83691	0
1.83989	0
1.84213	0
1.84438	0
1.84662	0
1.84887	0
1.85111	0
1.85336	0
1.85561	0
1.85785	0
1.8601	0
1.86234	0
1.86459	0
1.86683	0
1.86908	0
1.87133	0
1.87357	0
1.87582	0
1.87806	0
1.88031	0
1.88256	0
1.8848	0
1.88705	0
1.88929	0
1.89154	0
1.89378	0
1.89603	0
1.89827	0
1.90052	0
1.90277	0
1.90501	0
1.90726	0
1.9095	0
1.91175	0
1.91399	0
1.91624	0
1.91849	0
1.92073	0
1.92366	0
1.92591	0
1.92815	0
1.9304	0
1.93264	0
1.93489	0
1.93714	0
1.93938	0
1.94163	0
1.94387	0
1.94612	0
1.94837	0
1.95061	0
1.95286	0
1.9551	0
1.95735	0
1.95959	0
1.96184	0
1.96408	0
1.96633	0
1.96858	0
1.97082	0
1.97307	0
1.97531	0
1.97756	0
1.97981	0
1.98205	0
1.9843	0
1.98654	0
1.98879	0
1.99103	0
1.99328	0
1.99552	0
1.99777	0
2.00002	0
2.00226	0
2.00451	0
2.00738	0
2.00963	0
2.01187	0
2.01412	0
2.01636	0
2.01861	0
2.02085	0
2.0231	0
2.02535	0
2.02759	0
2.02984	0
2.03208	0
2.03433	0
2.03658	0
2.03882	0
2.04107	0
2.04331	0
2.04556	0
2.0478	0
2.05005	0
2.05229	0
2.05454	0
2.05679	0
2.05903	0
2.06128	0
2.06352	0
2.06577	0
2.06801	0
2.07026	0
2.07251	0
2.07475	0
2.077	0
2.07924	0
2.08149	0
2.08374	0
2.08598	0
2.08823	0
2.09115	0
2.09339	0
2.09564	0
2.09788	0
2.10013	0
2.10237	0
2.10462	0
2.10687	0
2.10911	0
2.11136	0
2.1136	0
2.11585	0
2.1181	0
2.12034	0
2.12259	0
2.12483	0
2.12708	0
2.12932	0
2.13157	0
2.13382	0
2.13606	0
2.13831	0
2.14055	0
2.1428	0
2.14504	0
2.14729	0
2.14954	0
2.15178	0
2.15403	0
2.15627	0
2.15852	0
2.16076	0
2.16301	0
2.16526	0
2.1675	0
2.16975	0
2.17272	0
2.17496	0
2.17721	0
2.17946	0
2.1817	0
2.18395	0
2.18619	0
2.18844	0
2.19068	0
2.19293	0
2.19518	0
2.19742	0
2.19967	0
2.20191	0
2.20416	0
2.2064	0
2.20865	0
2.2109	0
2.21314	0
2.21539	0
2.21763	0
2.21988	0
2.22212	0
2.22437	0
2.22662	0
2.22886	0
2.23111	0
2.23335	0
2.2356	0
2.23784	0
2.24009	0
2.24233	0
2.24458	0
2.24683	0
2.24907	0
2.25132	0
2.25356	0
2.25581	0
2.25806	0
2.2603	0
2.26255	0
2.26479	0
2.26704	0
2.26928	0
2.27153	0
2.27378	0
2.27602	0
2.27827	0
2.28051	0
2.28276	0
2.285	0
2.28725	0
2.28949	0
2.29174	0
2.29399	0
2.29623	0
2.29848	0
2.30072	0
2.30297	0
2.30522	0
2.30746	0
2.30971	0
2.31195	0
2.3142	0
2.31644	0
2.31869	0
2.32094	0
2.32318	0
2.32543	0
2.32767	0
2.32992	0
2.33216	0
2.33441	0
2.33665	0
2.33959	0
2.34184	0
2.34409	0
2.34633	0
2.34858	0
2.35082	0
2.35307	0
2.35532	0
2.35756	0
2.35981	0
2.36205	0
2.3643	0
2.36654	0
2.36879	0
2.37104	0
2.37328	0
2.37553	0
2.37777	0
2.38002	0
2.38226	0
2.38451	0
2.38675	0
2.389	0
2.39125	0
2.39349	0
2.39574	0
2.39798	0
2.40023	0
2.40247	0
2.40472	0
2.40697	0
2.40921	0
2.41146	0
2.4137	0
2.41595	0
2.4182	0
2.42044	0
2.42269	0
2.42493	0
2.42718	0
2.42942	0
2.43167	0
2.43391	0
2.43616	0
2.43841	0
2.44065	0
2.4429	0
2.44514	0
2.44739	0
2.44964	0
2.45188	0
2.45413	0
2.45637	0
2.45862	0
2.46086	0
2.46311	0
2.46536	0
2.4676	0
2.46985	0
2.47209	0
2.47434	0
2.47658	0
2.47883	0
2.48107	0
2.48332	0
2.48557	0
2.48781	0
2.49006	0
2.4923	0
2.49455	0
2.4968	0
2.49904	0
2.50129	0
2.50353	0
2.50578	0
2.50802	0
2.51027	0
2.51251	0
2.51476	0
2.51701	0
2.51925	0
2.5215	0
2.52374	0
2.52599	0
2.52823	0
2.53048	0
2.53273	0
2.53497	0
2.53722	0
2.53946	0
2.54171	0
2.54396	0
2.5462	0
2.54845	0
2.55069	0
2.55294	0
2.55518	0
2.55743	0
2.55967	0
2.56192	0
2.56417	0
2.56641	0
2.56866	0
2.5709	0
2.57315	0
2.57539	0
2.57764	0
2.57989	0
2.58213	0
2.58438	0
2.58662	0
2.58887	0
2.59112	0
2.59336	0
2.59561	0
2.59785	0
2.6001	0
2.60234	0
2.60459	0
2.60683	0
2.60908	0
2.61133	0
2.61357	0
2.61582	0
2.61806	0
2.62031	0
2.62255	0
2.6248	0
2.62705	0
2.62929	0
2.63154	0
2.63378	0
2.63603	0
2.63827	0
2.64052	0
2.64277	0
2.64501	0
2.64726	0
2.6495	0
2.65175	0
2.65399	0
2.65624	0
2.65849	0
2.66073	0
2.66298	0
2.66522	0
2.66747	0
2.66971	0
2.67196	0
2.67421	0
2.67645	0
2.6787	0
2.68094	0
2.68319	0
2.68543	0
2.68768	0
2.68993	0
2.69217	0
2.69442	0
2.69666	0
2.69891	0
2.70115	0
2.7034	0
2.70565	0
2.70789	0
2.71014	0
2.71238	0
2.71463	0
2.71687	0
2.71912	0
2.72137	0
2.72361	0
2.72586	0
2.7281	0
2.73035	0
2.73259	0
2.73484	0
2.73709	0
2.73933	0
2.74158	0
2.74382	0
2.74607	0
2.74831	0
2.75056	0
2.75281	0
2.75505	0
2.7573	0
2.75954	0
2.76179	0
2.76404	0
2.76628	0
2.76853	0
2.77077	0
2.77302	0
2.77526	0
2.77751	0
2.77975	0
2.782	0
2.78425	0
2.78649	0
2.78874	0
2.79098	0
2.79323	0
2.79547	0
2.79772	0
2.79997	0
2.80221	0
2.80446	0
2.8067	0
2.80895	0
2.81119	0
2.81344	0
2.81568	0
2.81793	0
2.82018	0
2.82242	0
2.82467	0
2.82691	0
2.82916	0
2.83141	0
2.83365	0
2.8359	0
2.83814	0
2.84039	0
2.84263	0
2.84488	0
2.84713	0
2.84937	0
2.85162	0
2.85386	0
2.85611	0
2.85835	0
2.8606	0
2.86284	0
2.86509	0
2.86734	0
2.86958	0
2.87183	0
2.87407	0
2.87632	0
2.87857	0
2.88081	0
2.88306	0
2.8853	0
2.88755	0
2.88979	0
2.89204	0
2.89429	0
2.89653	0
2.89878	0
2.90102	0
2.90327	0
2.90551	0
2.90776	0
2.91	0
2.91225	0
2.9145	0
2.91674	0
2.91899	0
2.92123	0
2.92348	0
2.92573	0
2.92797	0
2.93022	0
2.93246	0
2.93471	0
2.93695	0
2.9392	0
2.94145	0
2.94369	0
2.94594	0
2.94818	0
2.95043	0
2.95267	0
2.95492	0
2.95717	0
2.95941	0
2.96166	0
2.9639	0
2.96615	0
2.96839	0
2.97064	0
2.97289	0
2.97513	0
2.97738	0
2.97962	0
2.98187	0
2.98411	0
2.98636	0
2.9886	0
2.99085	0
2.9931	0
2.99534	0
2.99759	0
2.99983	0
3.00208	0
3.00433	0
3.00657	0
3.00882	0
3.01106	0
3.01331	0
3.01555	0
3.0178	0
3.02005	0
3.02229	0
3.02454	0
3.02678	0
3.02903	0
3.03127	0
3.03352	0
3.03576	0
3.03801	0
3.04026	0
3.0425	0
3.04475	0
3.04699	0
3.04924	0
3.05149	0
3.05373	0
3.05598	0
3.05822	0
3.06047	0
3.06271	0
3.06496	0
3.06721	0
3.06945	0
3.0717	0
3.07394	0
3.07619	0
3.07843	0
3.08068	0
3.08292	0
3.08517	0
3.08742	0
3.09031	0
3.09255	0
3.0948	0
3.09705	0
3.09929	0
3.10154	0
3.10378	0
3.10603	0
3.10827	0
3.11052	0
3.11277	0
3.11501	0
3.11726	0
3.1195	0
3.12175	0
3.124	0
3.12624	0
3.12848	0
3.13073	0
3.13298	0
3.13522	0
3.13747	0
3.13971	0
3.14196	0
3.14421	0
3.14645	0
3.1487	0
3.15094	0
3.15319	0
3.15543	0
3.15768	0
3.15993	0
3.16217	0
3.16442	0
3.16666	0
3.16891	0
3.17115	0
3.17401	0
3.17626	0
3.17851	0
3.18075	0
3.18299	0
3.18524	0
3.18749	0
3.18973	0
3.19198	0
3.19422	0
3.19647	0
3.19872	0
3.20096	0
3.20321	0
3.20545	0
3.2077	0
3.20994	0
3.21219	0
3.21444	0
3.21668	0
3.21893	0
3.22117	0
3.22342	0
3.22566	0
3.22791	0
3.23015	0
3.2324	0
3.23465	0
3.23689	0
3.23914	0
3.24138	0
3.24363	0
3.24588	0
3.24812	0
3.25037	0
3.25261	0
3.25486	0
3.25774	0
3.25998	0
3.26223	0
3.26447	0
3.26672	0
3.26897	0
3.27121	0
3.27346	0
3.2757	0
3.27795	0
3.28019	0
3.28244	0
3.28469	0
3.28693	0
3.28918	0
3.29142	0
3.29367	0
3.29591	0
3.29816	0
3.30041	0
3.30265	0
3.3049	0
3.30714	0
3.30939	0
3.31163	0
3.31388	0
3.31613	0
3.31837	0
3.32062	0
3.32286	0
3.32511	0
3.32735	0
3.3296	0
3.33185	0
3.33409	0
3.33634	0
3.33923	0
3.34147	0
3.34372	0
3.34596	0
3.34821	0
3.35046	0
3.3527	0
3.35495	0
3.35719	0
3.35944	0
3.36169	0
3.36393	0
3.36618	0
3.36842	0
3.37067	0
3.37291	0
3.37516	0
3.37741	0
3.37965	0
3.3819	0
3.38414	0
3.38639	0
3.38863	0
3.39088	0
3.39312	0
3.39537	0
3.39762	0
3.39986	0
3.40211	0
3.40435	0
3.4066	0
3.40885	0
3.41109	0
3.41334	0
3.41558	0
3.41783	0
3.42007	0
3.42296	0
3.4252	0
3.42745	0
3.4297	0
3.43194	0
3.43419	0
3.43643	0
3.43868	0
3.44092	0
3.44317	0
3.44542	0
3.44766	0
3.44991	0
3.45215	0
3.4544	0
3.45664	0
3.45889	0
3.46113	0
3.46338	0
3.46563	0
3.46787	0
3.47012	0
3.47236	0
3.47461	0
3.47686	0
3.4791	0
3.48135	0
3.48359	0
3.48584	0
3.48808	0
3.49033	0
3.49258	0
3.49482	0
3.49707	0
3.49931	0
3.50156	0
3.5038	0
3.5067	0
3.50894	0
3.51119	0
3.51343	0
3.51568	0
3.51793	0
3.52017	0
3.52242	0
3.52466	0
3.52691	0
3.52915	0
3.5314	0
3.53364	0
3.53589	0
3.53814	0
3.54038	0
3.54263	0
3.54487	0
3.54712	0
3.54937	0
3.55161	0
3.55386	0
3.5561	0
3.55835	0
3.56059	0
3.56284	0
3.56509	0
3.56733	0
3.56958	0
3.57182	0
3.57407	0
3.57631	0
3.57856	0
3.5808	0
3.58305	0
3.5853	0
3.58754	0
3.59043	0
3.59268	0
3.59493	0
3.59717	0
3.59942	0
3.60166	0
3.60391	0
3.60615	0
3.6084	0
3.61064	0
3.61289	0
3.61514	0
3.61738	0
3.61963	0
3.62187	0
3.62412	0
3.62636	0
3.62861	0
3.63086	0
3.6331	0
3.63535	0
3.63759	0
3.63984	0
3.64209	0
3.64433	0
3.64658	0
3.64882	0
3.65107	0
3.65331	0
3.65556	0
3.6578	0
3.66005	0
3.6623	0
3.66454	0
3.66679	0
3.66903	0
3.67128	0
3.67417	0
3.67641	0
3.67866	0
3.68091	0
3.68315	0
3.6854	0
3.68764	0
3.68989	0
3.69213	0
3.69438	0
3.69662	0
3.69887	0
3.70112	0
3.70336	0
3.70561	0
3.70785	0
3.7101	0
3.71235	0
3.71459	0
3.71684	0
3.71908	0
3.72133	0
3.72357	0
3.72582	0
3.72807	0
3.73031	0
3.73256	0
3.7348	0
3.73705	0
3.73929	0
3.74154	0
3.74378	0
3.74603	0
3.74828	0
3.75052	0
3.75277	0
3.75501	0
3.75789	0
3.76014	0
3.76238	0
3.76463	0
3.76687	0
3.76912	0
3.77137	0
3.77361	0
3.77586	0
3.7781	0
3.78035	0
3.78259	0
3.78484	0
3.78708	0
3.78933	0
3.79158	0
3.79382	0
3.79607	0
3.79831	0
3.80056	0
3.80281	0
3.80505	0
3.8073	0
3.80954	0
3.81179	0
3.81403	0
3.81628	0
3.81853	0
3.82077	0
3.82302	0
3.82526	0
3.82751	0
3.82975	0
3.832	0
3.83424	0
3.83649	0
3.83935	0
3.84159	0
3.84384	0
3.84609	0
3.84833	0
3.85058	0
3.85282	0
3.85507	0
3.85732	0
3.85956	0
3.86181	0
3.86405	0
3.8663	0
3.86854	0
3.87079	0
3.87304	0
3.87528	0
3.87753	0
3.87977	0
3.88202	0
3.88426	0
3.88651	0
3.88875	0
3.891	0
3.89325	0
3.89549	0
3.89774	0
3.89998	0
3.90223	0
3.90448	0
3.90672	0
3.90897	0
3.91121	0
3.91346	0
3.9157	0
3.91795	0
3.9202	0
3.92306	0
3.92531	0
3.92755	0
3.9298	0
3.93204	0
3.93429	0
3.93653	0
3.93878	0
3.94103	0
3.94327	0
3.94552	0
3.94776	0
3.95001	0
3.95225	0
3.9545	0
3.95675	0
3.95899	0
3.96124	0
3.96348	0
3.96573	0
3.96798	0
3.97022	0
3.97247	0
3.97471	0
3.97696	0
3.9792	0
3.98145	0
3.98369	0
3.98594	0
3.98819	0
3.99043	0
3.99268	0
3.99492	0
3.99717	0
3.99941	0
4.00166	0
4.00391	0
4.00615	0
4.0084	0
4.01064	0
4.01289	0
4.01514	0
4.01738	0
4.01963	0
4.02187	0
4.02412	0
4.02636	0
4.02861	0
4.03085	0
4.0331	0
4.03535	0
4.03759	0
4.03984	0
4.04208	0
4.04433	0
4.04657	0
4.04882	0
4.05107	0
4.05331	0
4.05556	0
4.0578	0
4.06005	0
4.0623	0
4.06454	0
4.06678	0
4.06903	0
4.07128	0
4.07352	0
4.07577	0
4.07801	0
4.08026	0
4.08251	0
4.08475	0
4.087	0
4.08986	0
4.09211	0
4.09435	0
4.0966	0
4.09884	0
4.10109	0
4.10333	0
4.10558	0
4.10783	0
4.11007	0
4.11232	0
4.11456	0
4.11681	0
4.11906	0
4.1213	0
4.12355	0
4.12579	0
4.12804	0
4.13028	0
4.13253	0
4.13477	0
4.13702	0
4.13927	0
4.14151	0
4.14376	0
4.146	0
4.14825	0
4.15049	0
4.15274	0
4.15499	0
4.15723	0
4.15948	0
4.16172	0
4.16397	0
4.16622	0
4.16846	0
4.17071	0
4.17357	0
4.17581	0
4.17806	0
4.1803	0
4.18255	0
4.18479	0
4.18704	0
4.18928	0
4.19153	0
4.19378	0
4.19602	0
4.19827	0
4.20051	0
4.20276	0
4.205	0
4.20725	0
4.2095	0
4.21174	0
4.21399	0
4.21623	0
4.21848	0
4.22073	0
4.22297	0
4.22522	0
4.22746	0
4.22971	0
4.23195	0
4.2342	0
4.23644	0
4.23869	0
4.24094	0
4.24318	0
4.24543	0
4.24767	0
4.24992	0
4.25216	0
4.25441	0
4.25666	0
4.2589	0
4.26115	0
4.26339	0
4.26564	0
4.26789	0
4.27013	0
4.27238	0
4.27462	0
4.27687	0
4.27911	0
4.28136	0
4.2836	0
4.28585	0
4.2881	0
4.29034	0
4.29259	0
4.29483	0
4.29708	0
4.29932	0
4.30157	0
4.30382	0
4.30606	0
4.30831	0
4.31055	0
4.3128	0
4.31504	0
4.31729	0
4.31954	0
4.32178	0
4.32403	0
4.32627	0
4.32852	0
4.33076	0
4.33301	0
4.33526	0
4.3375	0
4.34035	0
4.3426	0
4.34484	0
4.34708	0
4.34933	0
4.35158	0
4.35382	0
4.35607	0
4.35831	0
4.36056	0
4.36281	0
4.36505	0
4.3673	0
4.36954	0
4.37179	0
4.37403	0
4.37628	0
4.37853	0
4.38077	0
4.38302	0
4.38526	0
4.38751	0
4.38975	0
4.392	0
4.39425	0
4.39649	0
4.39874	0
4.40098	0
4.40323	0
4.40547	0
4.40772	0
4.40997	0
4.41221	0
4.41446	0
4.4167	0
4.41895	0
4.42119	0
4.42344	0
4.42569	0
4.42793	0
4.43018	0
4.43242	0
4.43467	0
4.43691	0
4.43916	0
4.44141	0
4.44365	0
4.4459	0
4.44814	0
4.45039	0
4.45263	0
4.45488	0
4.45713	0
4.45937	0
4.46162	0
4.46386	0
4.46611	0
4.46835	0
4.4706	0
4.47285	0
4.47509	0
4.47734	0
4.47958	0
4.48183	0
4.48407	0
4.48632	0
4.48857	0
4.49081	0
4.49306	0
4.4953	0
4.49755	0
4.49979	0
4.50204	0
4.50429	0
4.50653	0
4.50878	0
4.51102	0
4.51327	0
4.51552	0
4.51776	0
4.52	0
4.52225	0
4.5245	0
4.52674	0
4.52899	0
4.53123	0
4.53348	0
4.53573	0
4.53797	0
4.54022	0
4.54246	0
4.54471	0
4.54695	0
4.5492	0
4.55145	0
4.55369	0
4.55594	0
4.55818	0
4.56043	0
4.56267	0
4.56492	0
4.56716	0
4.56941	0
4.57166	0
4.5739	0
4.57615	0
4.57839	0
4.58064	0
4.58289	0
4.58513	0
4.58738	0
4.58962	0
4.59187	0
4.59411	0
4.59636	0
4.59861	0
4.60085	0
4.6031	0
4.60534	0
4.60759	0
4.60983	0
4.61208	0
4.61432	0
4.61657	0
4.61882	0
4.62106	0
4.62331	0
4.62555	0
4.6278	0
4.63005	0
4.63229	0
4.63454	0
4.63678	0
4.63903	0
4.64127	0
4.64352	0
4.64577	0
4.64801	0
4.65026	0
4.6525	0
4.65475	0
4.65699	0
4.65924	0
4.66148	0
4.66373	0
4.66598	0
4.66822	0
4.67047	0
4.67271	0
4.67496	0
4.67721	0
4.67945	0
4.6817	0
4.68394	0
4.68619	0
4.68843	0
4.69068	0
4.69292	0
4.69517	0
4.69742	0
4.69966	0
4.70191	0
4.70415	0
4.7064	0
4.70865	0
4.71089	0
4.71314	0
4.71538	0
4.71763	0
4.71987	0
4.72212	0
4.72437	0
4.72661	0
4.72886	0
4.7311	0
4.73335	0
4.73559	0
4.73784	0
4.74008	0
4.74233	0
4.74458	0
4.74682	0
4.74907	0
4.75131	0
4.75356	0
4.75581	0
4.75805	0
4.7603	0
4.76254	0
4.76479	0
4.76703	0
4.76928	0
4.77153	0
4.77377	0
4.77602	0
4.77826	0
4.78051	0
4.78275	0
4.785	0
4.78724	0
4.78949	0
4.79174	0
4.79398	0
4.79623	0
4.79847	0
4.80072	0
4.80297	0
4.80521	0
4.80746	0
4.8097	0
4.81195	0
4.81419	0
4.81644	0
4.81869	0
4.82093	0
4.82318	0
4.82542	0
4.82767	0
4.82991	0
4.83216	0
4.8344	0
4.83665	0
4.8389	0
4.84114	0
4.84339	0
4.84563	0
4.84788	0
4.85013	0
4.85237	0
4.85462	0
4.85686	0
4.85911	0
4.86135	0
4.8636	0
4.86584	0
4.86809	0
4.87034	0
4.87258	0
4.87483	0
4.87707	0
4.87932	0
4.88156	0
4.88381	0
4.88606	0
4.8883	0
4.89055	0
4.89279	0
4.89504	0
4.89729	0
4.89953	0
4.90178	0
4.90402	0
4.90627	0
4.90851	0
4.91076	0
4.913	0
4.91525	0
4.9175	0
4.91974	0
4.92199	0
4.92423	0
4.92648	0
4.92872	0
4.93097	0
4.93322	0
4.93546	0
4.93771	0
4.93995	0
4.9422	0
4.94445	0
4.94669	0
4.94894	0
4.95118	0
4.95343	0
4.95567	0
4.95792	0
4.96016	0
4.96241	0
4.96466	0
4.9669	0
4.96915	0
4.97139	0
4.97364	0
4.97588	0
4.97813	0
4.98038	0
4.98262	0
4.98487	0
4.98711	0
4.98936	0
4.99161	0
4.99385	0
4.9961	0
4.99834	0
5.00059	0
5.00283	0
5.00508	0
5.00732	0
5.00957	0
5.01182	0
5.01406	0
5.01631	0
5.01855	0
5.0208	0
5.02304	0
5.02529	0
5.02754	0
5.02978	0
5.03203	0
5.03427	0
5.03652	0
5.03876	0
5.04101	0
5.04326	0
5.0455	0
5.04775	0
5.04999	0
5.05224	0
5.05448	0
5.05673	0
5.05898	0
5.06122	0
5.06347	0
5.06571	0
5.06796	0
5.07021	0
5.07245	0
5.0747	0
5.07694	0
5.07919	0
5.08143	0
5.08368	0
5.08592	0
5.08817	0
5.09042	0
5.09266	0
5.09491	0
5.09715	0
5.0994	0
5.10164	0
5.10389	0
5.10614	0
5.10838	0
5.11063	0
5.11287	0
5.11512	0
5.11737	0
5.11961	0
5.12186	0
5.1241	0
5.12635	0
5.12859	0
5.13084	0
5.13308	0
5.13533	0
5.13758	0
5.13982	0
5.14207	0
5.14431	0
5.14656	0
5.1488	0
5.15105	0
5.1533	0
5.15554	0
5.15779	0
5.16003	0
5.16228	0
5.16452	0
5.16677	0
5.16901	0
5.17126	0
5.17351	0
5.17575	0
5.178	0
5.18024	0
5.18249	0
5.18474	0
5.18698	0
5.18923	0
5.19147	0
5.19372	0
5.19596	0
5.19821	0
5.20046	0
5.2027	0
5.20495	0
5.20719	0
5.20944	0
5.21168	0
5.21393	0
5.21617	0
5.21842	0
5.22067	0
5.22291	0
5.22516	0
5.2274	0
5.22965	0
5.2319	0
5.23414	0
5.23639	0
5.23863	0
5.24088	0
5.24312	0
5.24537	0
5.24762	0
5.24986	0
5.25211	0
5.25435	0
5.2566	0
5.25884	0
5.26109	0
5.26334	0
5.26558	0
5.26783	0
5.27007	0
5.27232	0
5.27456	0
5.27681	0
5.27906	0
5.2813	0
5.28355	0
5.28579	0
5.28804	0
5.29028	0
5.29253	0
5.29477	0
5.29702	0
5.29927	0
5.30151	0
5.30376	0
5.306	0
5.30825	0
5.3105	0
5.31274	0
5.31499	0
5.31723	0
5.31948	0
5.32172	0
5.32397	0
5.32622	0
5.32846	55164.9
5.33071	0
5.33295	0
5.3352	0
5.33744	0
5.33969	0
5.34193	0
5.34418	0
5.34643	0
5.34867	0
5.35092	0
5.35316	0
5.35541	0
5.35766	0
5.3599	0
5.36215	0
5.36439	0
5.36664	0
5.36888	0
5.37113	0
5.37338	0
5.37562	0
5.37787	0
5.38011	0
5.38236	0
5.3846	0
5.38685	0
5.38909	0
5.39134	0
5.39359	0
5.39583	0
5.39808	0
5.40032	0
5.40257	0
5.40482	0
5.40706	0
5.40931	0
5.41155	0
5.4138	0
5.41604	0
5.41829	0
5.42054	0
5.42278	62864.4
5.42503	0
5.42727	58017.7
5.42952	0
5.43176	0
5.43401	0
5.43625	0
5.4385	0
5.44075	0
5.44299	0
5.44524	0
5.44748	0
5.44973	0
5.45198	0
5.45422	0
5.45647	0
5.45871	0
5.46096	0
5.4632	0
5.46545	0
5.46769	0
5.46994	0
5.47219	0
5.47443	0
5.47668	0
5.47892	0
5.48117	0
5.48341	0
5.48566	0
5.48791	0
5.49015	0
5.4924	0
5.49464	0
5.49689	0
5.49914	0
5.50138	0
5.50363	0
5.50587	0
[truncated: 796 more rows]

## Sheet: 3e-paba_std
CHROMATOGRAM
20231026_2232_TB_pABA02_HILIC_AA_pos_pABA_std_1029.raw
Data points: 2285
Time	Intensity
0.00334041	14862.9
0.00810912	11944.8
0.0124883	20382.5
0.0168674	15867.5
0.0212466	0
0.0256257	31409.5
0.0300048	0
0.034384	25853.4
0.0387631	0
0.0431423	0
0.0475214	0
0.0519005	0
0.0562797	20627
0.0606588	0
0.065038	32151
0.0694171	22163.9
0.0737962	28799.5
0.0781754	22546.3
0.0825545	0
0.0869337	0
0.0913128	0
0.0956919	0
0.100071	16384.2
0.10445	41712.9
0.108829	20896.3
0.113208	0
0.117588	0
0.121967	0
0.126346	24419.8
0.130725	0
0.135104	32350.8
0.139483	28793.6
0.143862	0
0.148242	0
0.152621	31677.3
0.157	0
0.161379	0
0.165758	0
0.170137	0
0.174516	0
0.178896	0
0.183275	19528.7
0.187652	30774.5
0.192031	0
0.19641	0
0.200789	33715.5
0.205168	22389.6
0.209547	28720.2
0.213927	33171.9
0.218306	26686.5
0.222685	30876.1
0.227064	0
0.231443	26104.1
0.235822	33849.5
0.240201	25835.9
0.244581	38587.8
0.24896	25762.9
0.253339	0
0.257718	18150
0.262097	0
0.266476	0
0.270855	32768.6
0.275234	0
0.279614	32592.5
0.283993	25490.9
0.288372	0
0.292751	0
0.29713	0
0.301509	35951.2
0.305888	0
0.310268	0
0.314647	19852.5
0.319026	26501.6
0.323405	17990.8
0.327784	0
0.332163	24514.6
0.336542	0
0.340922	0
0.345301	15784.6
0.34968	0
0.354059	25338.4
0.358438	24136.5
0.362817	34171.7
0.367196	19029.4
0.371576	0
0.375955	21606.5
0.380334	0
0.384713	0
0.389092	23540.1
0.393471	0
0.39785	25457.2
0.402229	22468.8
0.406609	0
0.410988	28887.9
0.415367	22612.8
0.419746	0
0.424125	24141.6
0.428504	0
0.432881	0
0.437263	0
0.44164	0
0.446019	18907.7
0.450398	0
0.454777	20127
0.459156	0
0.463535	26310
0.467914	0
0.472294	0
0.476673	29389.6
0.481052	23248.2
0.485431	0
0.48981	0
0.494189	0
0.498568	30489.5
0.502948	0
0.507327	0
0.511706	26800.1
0.516085	0
0.520464	27699.4
0.524843	0
0.529222	46934.5
0.533601	37619
0.537981	184648
0.54236	398101
0.546739	548286
0.551118	469680
0.555497	418677
0.559876	282051
0.564255	262250
0.568635	210109
0.573014	114578
0.577393	96556.5
0.581772	106020
0.586151	93274.8
0.59053	72077.6
0.594909	83774.2
0.599289	0
0.603668	60948.5
0.608047	67420
0.612426	46891.1
0.616805	61883
0.621184	29378.7
0.625563	38191.1
0.629942	58707.7
0.634322	40067.1
0.638701	0
0.64308	53578.7
0.647459	49843.9
0.651838	68241.6
0.656217	0
0.660596	0
0.664976	0
0.669355	0
0.673734	45121.6
0.678113	0
0.682492	51730.5
0.686871	30947.2
0.69125	41123.4
0.695627	29835.5
0.700007	43014.9
0.704386	39137.7
0.708765	39097.1
0.713144	46546.7
0.717523	27161.1
0.721902	37500.2
0.726281	35254.8
0.730661	26915.6
0.73504	47365.4
0.739419	0
0.743798	0
0.748177	50167.8
0.752556	32026.5
0.756935	0
0.761315	27413.4
0.765694	35902.4
0.770073	20235.8
0.774452	20375.5
0.778831	34166
0.78321	37241.4
0.787589	26790.6
0.791969	42917.2
0.796348	27313.5
0.800727	22547.2
0.805106	28307.1
0.809485	36356.8
0.813864	0
0.818243	26363.1
0.822622	24793.9
0.827002	38751.2
0.831381	0
0.83576	43981.4
0.840139	0
0.844518	32602.8
0.848897	30776.9
0.853276	20072.2
0.857656	29605.2
0.862035	34040.8
0.866414	23798.8
0.870793	16450.9
0.875172	30783.3
0.879551	23558.5
0.88393	31563.5
0.88831	30209.1
0.892689	0
0.897068	23470.2
0.901447	0
0.905826	0
0.910205	56394.3
0.914584	0
0.918963	32885.5
0.923343	23080.8
0.927722	19186.2
0.932101	33346.1
0.93648	27193.1
0.940859	33035.5
0.945236	20417.9
0.949615	27796.3
0.953995	22814.2
0.958374	33538.6
0.962755	0
0.967132	29063
0.971511	0
0.97589	37719.7
0.980269	0
0.984648	0
0.989028	35767.5
0.993407	22137.7
0.997786	42335
1.00216	32060.5
1.00654	0
1.01092	30067.6
1.0153	0
1.01968	0
1.02406	23937.4
1.02844	0
1.03282	27140.3
1.0372	26472
1.04158	21125.1
1.04596	25303.8
1.05034	28344.4
1.05471	37471.2
1.05909	26595.7
1.06347	27040
1.06785	0
1.07223	23003.7
1.07661	23924.8
1.08099	0
1.08537	29712.2
1.08975	19232.5
1.09413	22772.5
1.09851	0
1.10289	32483.1
1.10726	0
1.11164	29810.3
1.11602	0
1.1204	0
1.12478	0
1.12916	0
1.13354	28725
1.13792	25214.2
1.1423	30120.5
1.14668	32506.8
1.15106	37309.6
1.15543	19643.1
1.15981	37461.8
1.16419	26734.4
1.16857	30484.1
1.17295	21654
1.17733	0
1.18171	20891.9
1.18609	0
1.19047	0
1.19484	0
1.19922	0
1.2036	32204.5
1.20798	0
1.21236	0
1.21674	22661.2
1.22112	0
1.2255	0
1.22988	31738.3
1.23426	0
1.23864	0
1.24302	19278.5
1.24739	32085
1.25177	0
1.25615	0
1.26053	24611.8
1.26491	0
1.26929	0
1.27367	0
1.27805	0
1.28243	20349.3
1.28681	0
1.29119	22754.5
1.29557	0
1.29994	29531.7
1.30432	0
1.3087	0
1.31308	27435.3
1.31746	0
1.32184	21936.8
1.32622	0
1.3306	53346
1.33498	35257.1
1.33936	40826.5
1.34374	0
1.34811	26142.3
1.35249	0
1.35687	0
1.36125	26126.3
1.36563	25520.9
1.37001	28169.7
1.37439	27353.7
1.37877	33024.4
1.38315	0
1.38753	0
1.39191	0
1.39629	0
1.40066	20062
1.40504	26794.4
1.40942	0
1.4138	0
1.41818	0
1.42256	26218.3
1.42694	0
1.43132	36924.8
1.4357	0
1.44008	21674.7
1.44445	20030.6
1.44883	0
1.45321	0
1.45759	26496.4
1.46197	0
1.46635	0
1.47073	0
1.47511	20337
1.47949	0
1.48387	35414
1.48825	28373.8
1.49262	0
1.497	0
1.50138	23771.8
1.50576	0
1.51014	0
1.51452	25850.5
1.5189	0
1.52328	42658.2
1.52766	31838.6
1.53204	0
1.53642	29148.7
1.54079	0
1.54517	0
1.54955	0
1.55393	28727.2
1.55831	33871.9
1.56269	0
1.56707	25442.6
1.57145	33137.6
1.57583	30042.9
1.58021	25408.5
1.58459	0
1.58897	25011.6
1.59334	23571.4
1.59772	0
1.6021	24717.8
1.60648	34908.8
1.61086	32533.9
1.61524	0
1.61962	43473.4
1.624	0
1.62838	35706.2
1.63276	21651.4
1.63714	22116.4
1.64151	0
1.64589	31977.9
1.65027	0
1.65465	0
1.65903	26344.2
1.66341	21924
1.66779	22676.3
1.67217	20910.1
1.67655	0
1.68093	0
1.68531	23937.7
1.68969	22409.6
1.69406	0
1.69844	0
1.70282	0
1.7072	0
1.71158	0
1.71596	0
1.72034	0
1.72472	27119.4
1.7291	0
1.73347	24180.2
1.73785	0
1.74223	0
1.74661	0
1.75099	29235.4
1.75537	26044.4
1.75975	29096.7
1.76413	32806.5
1.76851	0
1.77289	44024.8
1.77727	0
1.78165	0
1.78602	27095.3
1.7904	0
1.79478	0
1.79916	0
1.80354	0
1.80792	0
1.8123	0
1.81668	28205
1.82106	0
1.82544	32266.8
1.82982	0
1.83419	25055.3
1.83857	27239
1.84295	0
1.84733	0
1.85171	25489.5
1.85609	30598.2
1.86047	20463.1
1.86485	0
1.86923	36957.6
1.87361	0
1.87799	29538.1
1.88237	33369.8
1.88674	28380.8
1.89112	0
1.8955	0
1.89988	29617.1
1.90426	0
1.90864	0
1.91302	25714.9
1.9174	0
1.92178	29059
1.92616	19700.8
1.93054	0
1.93491	0
1.93929	0
1.94367	23585.8
1.94805	38584.8
1.95243	27124.2
1.95681	41412.3
1.96119	0
1.96557	0
1.96995	0
1.97433	0
1.9787	0
1.98308	0
1.98746	0
1.99184	19465.4
1.99622	0
2.0006	0
2.00498	0
2.00936	39046
2.01374	0
2.01812	27045.6
2.0225	25807.8
2.02687	0
2.03125	0
2.03563	0
2.04001	23632.4
2.04439	21629.2
2.04877	22370
2.05315	0
2.05753	0
2.06191	0
2.06629	0
2.07067	0
2.07505	25995.9
2.07942	0
2.0838	0
2.08818	0
2.09256	0
2.09694	0
2.10132	0
2.1057	21856.3
2.11008	34023.7
2.11446	0
2.11884	0
2.12322	0
2.12759	0
2.13197	0
2.13635	0
2.14073	21792.6
2.14511	0
2.14949	0
2.15387	0
2.15825	0
2.16263	27382.7
2.16701	37224.6
2.17139	0
2.17577	21030.1
2.18014	0
2.18452	23021.2
2.1889	0
2.19328	28835.3
2.19766	0
2.20204	0
2.20642	0
2.2108	0
2.21518	0
2.21956	0
2.22394	26435.1
2.22832	0
2.23269	0
2.23707	0
2.24145	0
2.24583	35788.8
2.25021	25612.9
2.25459	28820.9
2.25897	0
2.26335	0
2.26773	0
2.2721	22290.4
2.27648	0
2.28086	0
2.28524	0
2.28962	40612.6
2.294	24898.8
2.29838	0
2.30276	0
2.30714	0
2.31152	0
2.3159	0
2.32027	0
2.32465	28584.9
2.32903	0
2.33341	0
2.33779	0
2.34217	0
2.34655	39265.4
2.35093	0
2.35531	0
2.35969	0
2.36407	0
2.36845	0
2.37282	0
2.3772	0
2.38158	0
2.38596	0
2.39034	36774.5
2.39472	0
2.3991	23320
2.40348	33590.6
2.40786	0
2.41224	37561.9
2.41662	0
2.421	0
2.42537	0
2.42975	0
2.43413	0
2.43851	0
2.44289	23831.9
2.44727	0
2.45165	21038.3
2.45603	0
2.46041	0
2.46479	0
2.46917	0
2.47354	0
2.47792	36021.2
2.4823	0
2.48668	0
2.49106	41404.7
2.49544	0
2.49982	0
2.5042	0
2.50858	0
2.51295	0
2.51733	0
2.52171	0
2.52609	24485.7
2.53047	0
2.53485	0
2.53923	35028.5
2.54361	0
2.54799	41997.2
2.55237	21154.6
2.55675	0
2.56113	30762
2.5655	0
2.56988	0
2.57426	0
2.57864	0
2.58302	36405.3
2.5874	32271.1
2.59178	0
2.59616	28890.2
2.60054	0
2.60492	0
2.6093	0
2.61368	0
2.61805	0
2.62243	0
2.62681	0
2.63119	0
2.63557	0
2.63995	0
2.64433	0
2.64871	0
2.65309	0
2.65747	0
2.66185	0
2.66622	0
2.6706	0
2.67498	0
2.67936	0
2.68374	0
2.68812	0
2.6925	0
2.69688	0
2.70126	0
2.70564	0
2.71002	0
2.7144	0
2.71877	0
2.72315	19974.2
2.72753	0
2.73191	0
2.73629	0
2.74067	0
2.74505	30876.8
2.74943	0
2.75381	0
2.75819	0
2.76257	0
2.76694	0
2.77132	0
2.7757	0
2.78008	0
2.78446	27366.9
2.78884	0
2.79322	0
2.7976	0
2.80198	26693.9
2.80635	0
2.81073	24516
2.81511	0
2.81949	0
2.82387	23401.6
2.82825	0
2.83263	0
2.83701	29448
2.84139	0
2.84577	0
2.85015	0
2.85453	0
2.8589	0
2.86328	0
2.86766	39521.7
2.87204	0
2.87642	0
2.8808	25587.5
2.88518	0
2.88956	0
2.89394	0
2.89832	0
2.9027	0
2.90708	0
2.91145	0
2.91583	0
2.92021	0
2.92459	0
2.92897	28200
2.93335	0
2.93773	26378.5
2.94211	20557.1
2.94649	0
2.95087	0
2.95525	25925.9
2.95962	25590.6
2.964	21845.2
2.96838	0
2.97276	0
2.97714	0
2.98152	0
2.9859	0
2.99028	23234.9
2.99466	0
2.99904	0
3.00342	27632.7
3.0078	0
3.01217	0
3.01655	0
3.02093	0
3.02531	0
3.02969	0
3.03407	0
3.03845	0
3.04283	0
3.04721	25569.5
3.05158	44932.6
3.05596	0
3.06034	0
3.06472	43155.9
3.0691	0
3.07348	50322.9
3.07786	0
3.08224	0
3.08662	34821.1
3.091	0
3.09538	0
3.09976	0
3.10413	30860.2
3.10851	37089.2
3.11289	30482.9
3.11727	0
3.12165	0
3.12603	0
3.13041	0
3.13479	0
3.13917	0
3.14355	0
3.14793	0
3.1523	36414.5
3.15668	0
3.16106	21743.5
3.16544	0
3.16982	31819.6
3.1742	0
3.17858	0
3.18296	22086.4
3.18734	0
3.19172	0
3.1961	0
3.20048	31966.8
3.20485	26553.2
3.20923	0
3.21361	31378
3.21799	24474.6
3.22237	42279.7
3.22675	23838.2
3.23113	0
3.23551	0
3.23989	0
3.24427	0
3.24865	0
3.25303	0
3.2574	27577.5
3.26178	21809.7
3.26616	0
3.27054	0
3.27492	33571.8
3.2793	0
3.28368	0
3.28806	0
3.29244	21521.9
3.29681	0
3.30119	0
3.30557	0
3.30995	0
3.31433	0
3.31871	0
3.32309	0
3.32747	0
3.33185	25744.1
3.33623	0
3.34061	39988.6
3.34498	29156.5
3.34936	27338.9
3.35374	0
3.35812	0
3.3625	25236.7
3.36688	0
3.37126	29848.6
3.37564	26245.5
3.38002	0
3.3844	0
3.38878	0
3.39316	0
3.39753	27407.9
3.40191	0
3.40629	0
3.41067	0
3.41505	0
3.41943	26057.5
3.42381	28398
3.42819	0
3.43257	0
3.43695	23999
3.44133	29180.4
3.4457	0
3.45008	0
3.45446	24055.4
3.45884	0
3.46322	0
3.4676	29817.1
3.47198	0
3.47636	43159.3
3.48074	26134.2
3.48512	0
3.4895	27870.6
3.49388	0
3.49825	24845.9
3.50263	0
3.50701	0
3.51139	0
3.51577	0
3.52015	0
3.52453	0
3.52891	0
3.53329	0
3.53766	31857.9
3.54204	0
3.54642	0
3.5508	28486.7
3.55518	23958.2
3.55956	0
3.56394	0
3.56832	0
3.5727	0
3.57708	0
3.58146	27085.7
3.58584	48944
3.59021	0
3.59459	0
3.59897	0
3.60335	28284.5
3.60773	45345.8
3.61211	36197.5
3.61649	0
3.62087	0
3.62525	0
3.62963	27890.1
3.63401	0
3.63838	0
3.64276	0
3.64714	0
3.65152	0
3.6559	0
3.66028	0
3.66466	0
3.66904	0
3.67342	0
3.6778	0
3.68218	0
3.68656	27613.7
3.69093	22668.2
3.69531	0
3.69969	0
3.70407	0
3.70845	0
3.71283	0
3.71721	0
3.72159	32412.5
3.72597	29150.4
3.73035	26794.5
3.73473	0
3.73911	0
3.74348	0
3.74786	0
3.75224	0
3.75662	0
3.761	27040.8
3.76538	0
3.76976	0
3.77414	0
3.77852	0
3.78289	0
3.78727	0
3.79165	0
3.79603	0
3.80041	0
3.80479	0
3.80917	37819
3.81355	0
3.81793	0
3.82231	0
3.82669	0
3.83106	0
3.83544	0
3.83982	0
3.8442	0
3.84858	0
3.85296	0
3.85734	0
3.86172	0
3.8661	36434.3
3.87048	23401.6
3.87486	0
3.87924	30124.2
3.88361	0
3.88799	0
3.89237	0
3.89675	0
3.90113	0
3.90551	0
3.90989	0
3.91427	0
3.91865	28590.4
3.92303	0
3.92741	28783.8
3.93179	31217.5
3.93616	0
3.94054	0
3.94492	0
3.9493	30563.6
3.95368	40749
3.95806	36438.8
3.96244	0
3.96682	0
3.9712	0
3.97558	0
3.97996	25449.1
3.98433	51944.5
3.98871	0
3.99309	0
3.99747	0
4.00185	0
4.00623	0
4.01061	0
4.01499	0
4.01937	26532.5
4.02374	0
4.02812	32958.1
4.0325	0
4.03688	0
4.04126	0
4.04564	24995.7
4.05002	0
4.0544	33192.8
4.05878	0
4.06316	0
4.06754	0
4.07192	0
4.07629	0
4.08067	0
4.08505	0
4.08943	27101.8
4.09381	0
4.09819	35053.8
4.10257	32198.5
4.10695	0
4.11133	38183.2
4.11571	0
4.12009	30687
4.12446	27892.5
4.12884	43352.7
4.13322	0
4.1376	0
4.14198	0
4.14636	0
4.15074	0
4.15512	28887.4
4.1595	33117.2
4.16388	0
4.16826	49133.8
4.17264	0
4.17701	0
4.18139	0
4.18577	0
4.19015	0
4.19453	0
4.19891	37882.3
4.20329	0
4.20767	0
4.21205	0
4.21643	0
4.22081	34924.4
4.22519	0
4.22956	0
4.23394	0
4.23832	0
4.2427	31619.5
4.24708	30387.8
4.25146	50749.1
4.25584	0
4.26022	28692.9
4.2646	0
4.26898	31209.9
4.27336	0
4.27773	33981
4.28211	0
4.28649	0
4.29087	0
4.29525	31034.3
4.29963	0
4.30401	0
4.30839	0
4.31277	0
4.31715	29850.2
4.32152	0
4.3259	0
4.33028	0
4.33466	0
4.33904	0
4.34342	0
4.3478	0
4.35218	0
4.35656	0
4.36094	39345.1
4.36532	0
4.36969	0
4.37407	31024.3
4.37845	37223.7
4.38283	0
4.38721	0
4.39159	0
4.39597	32796.2
4.40035	0
4.40473	0
4.40911	0
4.41349	0
4.41787	0
4.42224	0
4.42662	0
4.431	0
4.43538	0
4.43976	0
4.44414	0
4.44852	0
4.4529	0
4.45728	0
4.46166	0
4.46604	0
4.47041	0
4.47479	0
4.47917	0
4.48355	34280.2
4.48793	0
4.49231	0
4.49669	0
4.50107	0
4.50545	0
4.50983	0
4.51421	0
4.51859	0
4.52296	0
4.52734	0
4.53172	0
4.5361	36233.5
4.54048	0
4.54486	0
4.54924	0
4.55362	0
4.558	0
4.56238	0
4.56676	0
4.57113	0
4.57551	0
4.57989	0
4.58427	0
4.58865	0
4.59303	0
4.59741	0
4.60179	0
4.60617	0
4.61055	0
4.61492	0
4.6193	0
4.62368	0
4.62806	0
4.63244	0
4.63682	0
4.6412	36056.7
4.64558	0
4.64996	0
4.65434	0
4.65872	0
4.66309	0
4.66747	0
4.67185	0
4.67623	0
4.68061	0
4.68499	0
4.68937	0
4.69375	0
4.69813	0
4.70251	0
4.70689	0
4.71127	0
4.71564	0
4.72002	0
4.7244	37955.1
4.72878	0
4.73316	44561.3
4.73754	0
4.74192	33859.1
4.7463	0
4.75068	0
4.75506	0
4.75944	0
4.76381	0
4.76819	0
4.77257	0
4.77695	0
4.78133	0
4.78571	38998.3
4.79009	0
4.79447	0
4.79885	0
4.80323	0
4.80761	0
4.81198	0
4.81636	0
4.82074	0
4.82512	31915.8
4.8295	37997.4
4.83388	0
4.83826	0
4.84264	0
4.84702	0
4.8514	49979.2
4.85577	34392.2
4.86015	36263.8
4.86453	0
4.86891	0
4.87329	0
4.87767	0
4.88205	0
4.88643	0
4.89081	0
4.89519	0
4.89957	0
4.90395	0
4.90832	0
4.9127	0
4.91708	0
4.92146	0
4.92584	0
4.93022	30001.6
4.9346	0
4.93898	0
4.94336	0
4.94774	0
4.95212	49120
4.95649	0
4.96087	0
4.96525	0
4.96963	0
4.97401	0
4.97839	0
4.98277	0
4.98715	0
4.99153	0
4.99591	0
5.00029	0
5.00467	0
5.00904	44107.4
5.01342	0
5.0178	0
5.02218	0
5.02656	0
5.03094	0
5.03532	0
5.0397	0
5.04408	0
5.04846	38349.1
5.05284	0
5.05722	0
5.06159	0
5.06597	0
5.07035	0
5.07473	0
5.07911	0
5.08349	0
5.08787	0
5.09225	0
5.09663	0
5.101	0
5.10538	0
5.10976	0
5.11414	0
5.11852	0
5.1229	0
5.12728	0
5.13166	0
5.13604	0
5.14042	0
5.1448	0
5.14917	0
5.15355	0
5.15793	0
5.16231	0
5.16669	0
5.17107	0
5.17545	74822.6
5.17983	0
5.18421	0
5.18859	0
5.19297	0
5.19735	0
5.20172	0
5.2061	0
5.21048	0
5.21486	0
5.21924	0
5.22362	0
5.228	0
5.23238	0
5.23676	0
5.24114	0
5.24552	0
5.2499	0
5.25427	51766
5.25865	0
5.26303	0
5.26741	54650.1
5.27179	42746.1
5.27617	0
5.28055	0
5.28493	0
5.28931	0
5.29369	33606.8
5.29807	40472.9
5.30244	0
5.30682	0
5.3112	0
5.31558	0
5.31996	0
5.32434	0
5.32872	0
5.3331	0
5.33748	0
5.34185	0
5.34623	0
5.35061	0
5.35499	0
5.35937	60306
5.36375	29067.8
5.36813	0
5.37251	0
5.37689	0
5.38127	0
5.38565	40194.4
5.39003	0
5.3944	0
5.39878	0
5.40316	35601.6
5.40754	0
5.41192	0
5.4163	0
5.42068	0
5.42506	0
5.42944	0
5.43382	0
5.4382	0
5.44257	0
5.44695	0
5.45133	0
5.45571	0
5.46009	0
5.46447	0
5.46885	0
5.47323	0
5.47761	0
5.48199	0
5.48637	0
5.49075	0
5.49512	35627.6
5.4995	0
5.50388	0
5.50826	0
5.51264	0
5.51702	0
5.5214	0
5.52578	0
5.53016	0
5.53454	0
5.53892	37145.4
5.5433	0
5.54767	33128.4
5.55205	0
5.55643	0
5.56081	0
5.56519	0
5.56957	0
5.57395	34857.3
5.57833	0
5.58271	0
5.58709	0
5.59147	0
5.59584	0
5.60022	0
5.6046	0
5.60898	0
5.61336	0
5.61774	0
5.62212	0
5.6265	70023.3
5.63088	0
5.63525	0
5.63963	0
5.64401	0
5.64839	0
5.65277	0
5.65715	0
5.66153	46569.5
5.66591	0
5.67029	0
5.67467	0
5.67905	0
5.68343	36176.9
5.6878	0
5.69218	0
5.69656	0
5.70094	0
5.70532	0
5.7097	0
5.71408	34033.7
5.71846	0
5.72284	0
5.72722	0
5.7316	0
5.73598	32215.6
5.74035	0
5.74473	0
5.74911	0
5.75349	0
5.75787	0
5.76225	59516.9
5.76663	0
5.77101	0
5.77539	0
5.77977	42802.4
5.78415	0
5.78852	39817.9
5.7929	0
5.79728	0
5.80166	0
5.80604	37642.2
5.81042	0
5.8148	0
5.81918	0
5.82356	0
5.82794	0
5.83232	0
5.8367	0
5.84107	0
5.84545	0
5.84983	0
5.85421	0
5.85859	0
5.86297	42956.4
5.86735	0
5.87173	0
5.87611	37487.5
5.88048	0
5.88486	0
5.88924	0
5.89362	44061.5
5.898	0
5.90238	0
5.90676	35389.7
5.91114	0
5.91552	0
5.9199	0
5.92428	43237.3
5.92866	0
5.93303	0
5.93741	0
5.94179	34616.1
5.94617	33204.8
5.95055	0
5.95493	40010.1
5.95931	0
5.96369	0
5.96807	0
5.97245	0
5.97683	0
5.9812	0
5.98558	0
5.98996	34464.8
5.99434	0
5.99872	0
6.0031	0
6.00748	31197.6
6.01186	0
6.01624	0
6.02062	0
6.025	0
6.02938	44350.8
6.03375	0
6.03813	0
6.04251	0
6.04689	0
6.05127	0
6.05565	0
6.06003	0
6.06441	37270.8
6.06879	34082.9
6.07317	0
6.07755	39861.2
6.08192	0
6.0863	0
6.09068	37531
6.09506	0
6.09944	0
6.10382	0
6.1082	0
6.11258	0
6.11696	0
6.12134	0
6.12572	0
6.1301	35488.8
6.13447	0
6.13885	0
6.14323	42608.2
6.14761	0
6.15199	0
6.15637	39822.4
6.16075	0
6.16513	0
6.16951	31429.2
6.17388	46416.2
6.17826	0
6.18264	0
6.18702	0
6.1914	0
6.19578	0
6.20016	0
6.20454	0
6.20892	0
6.2133	36800.2
6.21768	0
6.22206	0
6.22643	0
6.23081	0
6.23519	0
6.23957	0
6.24395	0
6.24833	0
6.25271	0
6.25709	0
6.26147	0
6.26585	0
6.27023	0
6.2746	0
6.27898	0
6.28336	0
6.28774	0
6.29212	0
6.2965	26975.4
6.30088	0
6.30526	0
6.30964	0
6.31402	0
6.3184	0
6.32278	0
6.32715	0
6.33153	41721.9
6.33591	26703.1
6.34029	0
6.34467	0
6.34905	0
6.35343	53398.3
6.35781	36600.5
6.36219	0
6.36657	0
6.37095	0
6.37533	0
6.3797	31076.5
6.38408	0
6.38846	0
6.39284	43668.5
6.39722	33879.7
6.4016	0
6.40598	0
6.41036	0
6.41474	0
6.41912	0
6.4235	44579
6.42787	0
6.43225	35266
6.43663	0
6.44101	0
6.44539	0
6.44977	0
6.45415	0
6.45853	51104.5
6.46291	0
6.46728	0
6.47166	0
6.47604	0
6.48042	0
6.4848	0
6.48918	0
6.49356	0
6.49794	0
6.50232	0
6.5067	0
6.51108	0
6.51546	0
6.51983	0
6.52421	0
6.52859	0
6.53297	0
6.53735	0
6.54173	39687.3
6.54611	0
6.55049	0
6.55487	0
6.55925	0
6.56363	0
6.568	0
6.57238	0
6.57676	0
6.58114	0
6.58552	0
6.5899	0
6.59428	0
6.59866	0
6.60304	0
6.60742	0
6.6118	0
6.61618	0
6.62055	38948.1
6.62493	0
6.62931	0
6.63369	0
6.63807	0
6.64245	0
6.64683	0
6.65121	0
6.65559	0
6.65997	46251.6
6.66434	0
6.66873	39074.1
6.6731	0
6.67748	0
6.68186	0
6.68624	0
6.69062	0
6.695	0
6.69938	0
6.70376	0
6.70814	27888.1
6.71251	0
6.71689	36466.8
6.72127	0
6.72565	0
6.73003	0
6.73441	0
6.73879	0
6.74317	0
6.74755	0
6.75193	0
6.75631	0
6.76068	35206.3
6.76506	0
6.76944	28221.9
6.77382	0
6.7782	0
6.78258	32463.6
6.78696	0
6.79134	0
6.79572	0
6.8001	0
6.80448	0
6.80886	0
6.81323	0
6.81761	0
6.82199	0
6.82637	32274.8
6.83075	44013.7
6.83513	0
6.83951	0
6.84389	0
6.84827	30551.4
6.85265	0
6.85703	0
6.86141	0
6.86578	29161.6
6.87016	0
6.87454	0
6.87892	35527.5
6.8833	0
6.88768	0
6.89206	0
6.89644	0
6.90082	0
6.9052	0
6.90958	0
6.91395	0
6.91833	0
6.92271	0
6.92709	28608.6
6.93147	0
6.93585	0
6.94023	0
6.94461	0
6.94899	0
6.95336	35008.5
6.95774	0
6.96212	0
6.9665	39290.5
6.97088	0
6.97526	47174.5
6.97964	0
6.98402	0
6.9884	30340.7
6.99278	0
6.99716	0
7.00154	0
7.00591	0
7.01029	0
7.01467	0
7.01905	0
7.02343	0
7.02781	0
7.03219	0
7.03657	56550.5
7.04095	0
7.04533	0
7.04971	0
7.05408	0
7.05846	0
7.06284	0
7.06722	0
7.0716	0
7.07598	0
7.08036	0
7.08474	0
7.08912	0
7.0935	0
7.09788	0
7.10226	0
7.10663	0
7.11101	35118.6
7.11539	0
7.11977	0
7.12415	0
7.12853	28822.9
7.13291	0
7.13729	0
7.14167	0
7.14605	0
7.15043	0
7.15481	0
7.15918	0
7.16356	0
7.16794	0
7.17232	0
7.1767	0
7.18108	0
7.18546	0
7.18984	41505.5
7.19422	0
7.19859	0
7.20297	39505.4
7.20735	40841.2
7.21173	30055.3
7.21611	53421.2
7.22049	0
7.22487	0
7.22925	0
7.23363	0
7.23801	0
7.24239	0
7.24676	0
7.25114	0
7.25552	0
7.2599	33329.8
7.26428	0
7.26866	0
7.27304	0
7.27742	0
7.2818	0
7.28618	0
7.29056	0
7.29494	0
7.29931	30519.3
7.30369	0
7.30807	29340.6
7.31245	0
7.31683	0
7.32121	0
7.32559	0
7.32997	0
7.33435	0
7.33873	0
7.34311	0
7.34749	45918.2
7.35186	0
7.35624	0
7.36062	0
7.365	0
7.36938	0
7.37376	28505
7.37814	0
7.38252	0
7.3869	0
7.39128	0
7.39566	0
7.40003	0
7.40441	0
7.40879	0
7.41317	0
7.41755	0
7.42193	0
7.42631	0
7.43069	37952
7.43507	0
7.43945	29199.9
7.44382	0
7.4482	40288
7.45258	0
7.45696	0
7.46134	0
7.46572	0
7.4701	0
7.47448	0
7.47886	0
7.48324	0
7.48762	0
7.49199	0
7.49637	0
7.50075	0
7.50513	0
7.50951	0
7.51389	0
7.51827	29272.7
7.52265	0
7.52703	0
7.53141	0
7.53579	0
7.54017	0
7.54454	0
7.54892	0
7.5533	0
7.55768	0
7.56206	0
7.56644	0
7.57082	0
7.5752	0
7.57958	0
7.58396	0
7.58834	0
7.59271	0
7.59709	26450.2
7.60147	0
7.60585	0
7.61023	0
7.61461	0
7.61899	0
7.62337	0
7.62775	0
7.63213	0
7.63651	0
7.64089	0
7.64526	0
7.64964	0
7.65402	36150.8
7.6584	0
7.66278	0
7.66716	0
7.67154	0
7.67592	0
7.6803	0
7.68467	0
7.68905	0
7.69343	0
7.69781	0
7.70219	0
7.70657	0
7.71095	0
7.71533	51380.8
7.71971	33412.9
7.72409	0
7.72847	0
7.73285	0
7.73722	0
7.7416	0
7.74598	0
7.75036	0
7.75474	0
7.75912	0
7.7635	0
7.76788	0
7.77226	0
7.77664	33675.1
7.78102	0
7.78539	0
7.78977	0
7.79415	0
7.79853	0
7.80291	0
7.80729	46095.1
7.81167	0
7.81605	0
7.82043	0
7.82481	42622.7
7.82919	0
7.83357	0
7.83794	40053.7
7.84232	0
7.8467	0
7.85108	0
7.85546	0
7.85984	33736.3
7.86422	0
7.8686	0
7.87298	29124.1
7.87736	0
7.88174	0
7.88611	0
7.89049	46078.6
7.89487	30864.3
7.89925	0
7.90363	43690.2
7.90801	0
7.91239	0
7.91677	0
7.92115	0
7.92553	0
7.9299	0
7.93428	0
7.93866	32786.3
7.94304	0
7.94742	0
7.9518	0
7.95618	0
7.96056	0
7.96494	0
7.96932	0
7.9737	0
7.97807	0
7.98245	0
7.98683	0
7.99121	0
7.99559	0
7.99997	0
8.00435	0
8.00873	0
8.01311	46711.5
8.01749	0
8.02187	0
8.02625	26153.3
8.03062	0
8.035	0
8.03938	30165.6
8.04376	0
8.04814	0
8.05252	0
8.0569	0
8.06128	0
8.06566	0
8.07004	0
8.07442	0
8.07879	0
8.08317	0
8.08755	0
8.09193	0
8.09631	0
8.10069	0
8.10507	0
8.10945	0
8.11383	0
8.11821	28485.9
8.12259	0
8.12697	0
8.13134	0
8.13572	0
8.1401	0
8.14448	0
8.14886	36722.6
8.15324	0
8.15762	39487.5
8.162	30740.5
8.16638	0
8.17076	36626.9
8.17513	0
8.17951	0
8.18389	0
8.18827	0
8.19265	28865.4
8.19703	32452.6
8.20141	0
8.20579	0
8.21017	0
8.21455	0
8.21893	59004.1
8.2233	0
8.22768	0
8.23206	0
8.23644	0
8.24082	36050.8
8.2452	33939.4
8.24958	0
8.25396	0
8.25834	0
8.26272	0
8.2671	0
8.27147	0
8.27585	0
8.28023	0
8.28461	0
8.28899	0
8.29337	25442.8
8.29775	0
8.30213	0
8.30651	35445.1
8.31089	0
8.31527	29865.4
8.31965	36157.6
8.32402	29923.1
8.3284	0
8.33278	0
8.33716	0
8.34154	0
8.34592	0
8.3503	0
8.35468	0
8.35906	36674.5
8.36344	33971.2
8.36782	0
8.37219	28708.6
8.37657	0
8.38095	40815.1
8.38533	30635.9
8.38971	30539.1
8.39409	0
8.39847	48865.5
8.40285	36032.6
8.40723	0
8.41161	0
8.41598	0
8.42036	38384.7
8.42474	28404
8.42912	0
8.4335	0
8.43788	0
8.44226	0
8.44664	49043.9
8.45102	0
8.4554	0
8.45978	32596.4
8.46415	0
8.46853	0
8.47291	31641.3
8.47729	30334.1
8.48167	0
8.48605	0
8.49043	0
8.49481	0
8.49919	0
8.50357	0
8.50795	33000.6
8.51233	0
8.5167	0
8.52108	34333.3
8.52546	0
8.52984	0
8.53422	0
8.5386	0
8.54298	0
8.54736	33680.8
8.55174	0
8.55612	0
8.5605	35317.6
8.56487	0
8.56925	32079.7
8.57363	32388.9
8.57801	39344.9
8.58239	0
8.58677	0
8.59115	0
8.59553	0
8.59991	0
8.60429	0
8.60867	0
8.61305	0
8.61742	0
8.6218	0
8.62618	30262.3
8.63056	0
8.63494	0
8.63932	0
8.6437	0
8.64808	0
8.65246	0
8.65684	0
8.66121	0
8.66559	0
8.66997	0
8.67435	0
8.67873	30326
8.68311	31378.9
8.68749	0
8.69187	0
8.69625	0
8.70063	0
8.70501	50590.4
8.70938	0
8.71376	0
8.71814	0
8.72252	0
8.7269	49925.3
8.73128	0
8.73566	0
8.74004	0
[truncated: 289 more rows]

[truncated: 3 more sheets: 3e-pl_paba, 3e-pl_empty, 3f-product_titers]
