# Supplementary material for: A synthetic methylotrophic Escherichia coli as a chassis for bioproduction from methanol
Source: Nat Catal. 2024 Apr 23;7(5):560–73. doi: 10.1038/s41929-024-01137-0 (PMC11136667; doi:10.1038/s41929-024-01137-0)
Supplement: Supplementary file 19 — Statistical source data. [file 41929_2024_1137_MOESM19_ESM.xlsx]

## Sheet: 4b
Time [h]	OD600	ln(OD600)	Methanol concentration [mM]	Methanol concentration [g/L]	Supplementation	Biomass concentration [g cell dry weight/L]	Comment		average growth rate [h-1]	average doubling time [h]	comment
0	0.927	-0.0329203	640.645	20.5263	12.6 mg FeSO4*7H2O 63 mg Na2EDTA*2H2O 15.5 mg CaCl2 690.1 mg MgSO4*7H2O 10 ppm antifoam C				0.0613864	4.90385	over whole growth period
4	1.708	0.232488	640.452	20.5201
7.06667	2.80375	0.447739	624.817	20.0191
7.68333		#NUM!			13 mg FeSO4*7H2O 65 mg Na2EDTA*2H2O 28.8 mg CaCl2 1281.6 mg MgSO4*7H2O 5.46 mg MnCl2 1.3 mg Co(NO3)2*6H2O 1.3 mg ZnSO4*7H2O 0.13 mg CuSO4*5H2O 0.13 mg Na2MoO4*2H2O 0.26 mg NiCl2*6H2O 881.4 mg Na2HPO4 390 mg KH2PO4 65 mg NaCl 130 mg NH4Cl
8.26667	3.62675	0.559518	606.77	19.4409
22.3333	26.5617	1.42426	419.622	13.4447	28.8 mg CaCl2 1281.6 mg MgSO4*7H2O
24.3667	38.7017	1.58773	376.57	12.0653
24.6667	36.441	1.56159
25.7833	44.124	1.64467	461.351	14.7817
26.8667	49.2238	1.69217	506.671	16.2337	28.8 mg CaCl2 1281.6 mg MgSO4*7H2O
27.8333	58.125	1.76436	562.691	18.0286
29.2167	68.2703	1.83423	590.844	18.9306	28.8 mg CaCl2 1281.6 mg MgSO4*7H2O
29.6667	75.1835	1.87612	609.488	19.528
30.9333	84.93	1.92906	583.994	18.7112			Increased maximal air flow to 5.0 L/min
31.3333		#NUM!			31.1 mg CaCl2 1380.2 mg MgSO4*7H2O
32.3833	97.5505	1.98923	565.064	18.1047
33.1333	100.234	2.00102	557.807	17.8721		22.1 ± 0.5

## Sheet: 4c
Time [h]	OD600	Methanol concentration [mM]	Methanol concentration [g/L]	Supplementation	Itaconic acid concentration [mg/L]	Comment
0	1.417	655.648	21.0069	12.6 mg FeSO4*7H2O 63 mg Na2EDTA*2H2O 15.5 mg CaCl2 690.1 mg MgSO4*7H2O
2.9	1.93275	563.643	18.0591
5.05	2.516	522.082	16.7275
8.18333	3.6775	566.549	18.1522
8.51667				14 mg FeSO4*7H2O 70 mg Na2EDTA*2H2O 31.1 mg CaCl2 1380.2 mg MgSO4*7H2O 5.88 mg MnCl2 1.4 mg Co(NO3)2*6H2O 1.4 mg ZnSO4*7H2O 0.14 mg CuSO4*5H2O 0.14 mg Na2MoO4*2H2O 0.28 mg NiCl2*6H2O 949.2 mg Na2HPO4 420 mg KH2PO4 70 mg NaCl 140 mg NH4Cl
22.1833	17.2643	585.283	18.7525
28.1833	32.223	450.575	14.4364
31.6833	42.3367	465.986	14.9302
33.0167	45.9368	468.534	15.0118	31.1 mg CaCl2 1380.2 mg MgSO4*7H2O	0	Induction by the addition of 500 nM anhydrotetracycline (aTc)
45.7667	52.995	658.342	21.0933		391.7
48.1				31.1 mg CaCl2 1380.2 mg MgSO4*7H2O
50.95	52.8195	680.697	21.8095		689.952
54.7667	54.048	842.424	26.9913		758.523
69.75	50.6105	598.904	19.1889		851.671
78.9333	51.3855	544.585	17.4485		863.503
93.7667	52.0968	511.324	16.3828		925.94
100.767	50.8998	501.24	16.0597		987.891
127.85	49.6698	897.868	28.7677		1015.33
149.183	48.573	1467.05	47.0044		1021.35
167.45	48.454	1860.6	59.6135		962.089

## Sheet: 4d-productivity
	mean	std
shake flask	1.85	0.18
bioreactor	15

## Sheet: 4d-titers
	mean	std
shake flask	138.9	13.5
bioreactor	1021
