# Supplementary material for: A synthetic methylotrophic Escherichia coli as a chassis for bioproduction from methanol
Source: Nat Catal. 2024 Apr 23;7(5):560–73. doi: 10.1038/s41929-024-01137-0 (PMC11136667; doi:10.1038/s41929-024-01137-0)
Supplement: Supplementary file 20 — Statistical source data. [file 41929_2024_1137_MOESM20_ESM.csv]

	sample_name	excluded_flag	fitting_mode	t0	t1	t0_std	t1_std	t0_idx	t1_idx	n0	mumax	mumax_std	dt	dt_std	doublings	doublings_log	doublings_log_std	yield	v	v_std	carrying_capacity	error	smoothing_window	carrying_capacity_std
1	blank 1	False	NaN	NaN	NaN	NaN	NaN	NaN	NaN	NaN	NaN	NaN	NaN	NaN	NaN	NaN	NaN	NaN	NaN	NaN	NaN	NaN	NaN
2	blank 2	False	NaN	NaN	NaN	NaN	NaN	NaN	NaN	NaN	NaN	NaN	NaN	NaN	NaN	NaN	NaN	NaN	NaN	NaN	NaN	NaN	NaN
3	blank 3	False	NaN	NaN	NaN	NaN	NaN	NaN	NaN	NaN	NaN	NaN	NaN	NaN	NaN	NaN	NaN	NaN	NaN	NaN	NaN	NaN	NaN
4	blank 4	False	NaN	NaN	NaN	NaN	NaN	NaN	NaN	NaN	NaN	NaN	NaN	NaN	NaN	NaN	NaN	NaN	NaN	NaN	NaN	NaN	NaN
5	blank 5	False	NaN	NaN	NaN	NaN	NaN	NaN	NaN	NaN	NaN	NaN	NaN	NaN	NaN	NaN	NaN	NaN	NaN	NaN	NaN	NaN	NaN
6	blank 6	False	NaN	NaN	NaN	NaN	NaN	NaN	NaN	NaN	NaN	NaN	NaN	NaN	NaN	NaN	NaN	NaN	NaN	NaN	NaN	NaN	NaN
7	blank 7	False	NaN	NaN	NaN	NaN	NaN	NaN	NaN	NaN	NaN	NaN	NaN	NaN	NaN	NaN	NaN	NaN	NaN	NaN	NaN	NaN	NaN
8	blank 8	False	NaN	NaN	NaN	NaN	NaN	NaN	NaN	NaN	NaN	NaN	NaN	NaN	NaN	NaN	NaN	NaN	NaN	NaN	NaN	NaN	NaN
9	blank 9	False	NaN	NaN	NaN	NaN	NaN	NaN	NaN	NaN	NaN	NaN	NaN	NaN	NaN	NaN	NaN	NaN	NaN	NaN	NaN	NaN	NaN
10	blank 10	False	NaN	NaN	NaN	NaN	NaN	NaN	NaN	NaN	NaN	NaN	NaN	NaN	NaN	NaN	NaN	NaN	NaN	NaN	NaN	NaN	NaN
11	blank 11	False	NaN	NaN	NaN	NaN	NaN	NaN	NaN	NaN	NaN	NaN	NaN	NaN	NaN	NaN	NaN	NaN	NaN	NaN	NaN	NaN	NaN
12	blank 12	False	NaN	NaN	NaN	NaN	NaN	NaN	NaN	NaN	NaN	NaN	NaN	NaN	NaN	NaN	NaN	NaN	NaN	NaN	NaN	NaN	NaN
13	D1 1	False	Manual	13.83388888888889	29.25111111111111	0	0	83	176	0.005382196110096751	0.11302110280856885	0.0007556573942299332	6.13290052331177	0.04100448069743843	5.562627707983782	2.4428164738191325	0	0.5461458333333334	NaN	NaN	NaN	0.9975778024093549	30	NaN
14	D1 2	False	Manual	12.000555555555557	28.750833333333333	0	0	72	173	0.004091835699772019	0.12062308027678074	0.00113436758411318	5.746389322586153	0.054040385623369006	6.178539225970675	3.0135034693851215	0	0.5263333333333334	NaN	NaN	NaN	0.9878485772499411	30	NaN
15	D1 3	False	Manual	7.333611111111111	26.750833333333336	0	0	44	161	0.0027103968333425012	0.13640090961894652	0.00032663576823607803	5.081690309077418	0.012168993760234977	6.841322584285423	3.8093894220998785	0	0.5307083333333333	NaN	NaN	NaN	0.9996094007606641	30	NaN
16	D2 1	False	Manual	13.83388888888889	29.584444444444447	0	0	83	178	0.0004338680486225692	0.165012586619897	0.0004930027632014856	4.200571573104269	0.012549911706652263	15.67647020180849	4.039591252747958	0	0.5818958333333334	NaN	NaN	NaN	0.9940696409001105	30	NaN
17	D2 2	False	Manual	8.666944444444445	30.084444444444447	0	0	52	181	0.0011569851783596915	0.1561388543844854	0.00033374728180418737	4.439299771299073	0.009489016924234808	8.932919947558398	4.904383739997943	0	0.6082083333333335	NaN	NaN	NaN	0.9997318163568181	30	NaN
18	D2 3	False	Manual	8.500277777777777	29.084444444444447	0	0	51	175	0.0010001018593515341	0.15578075441064768	0.0005222634162652631	4.449504582143482	0.014917205097315686	13.675414390815654	4.883976203660527	0	0.6015208333333333	NaN	NaN	NaN	0.9958659391763132	30	NaN
19	D3 1	False	Manual	9.33361111111111	24.9175	0	0	56	150	0.00230714976798979	0.15407688380083814	0.0006942343688950002	4.498709757499488	0.020270133016036807	8.829079249330116	3.630880638008849	0	0.6537708333333333	NaN	NaN	NaN	0.995833869997047	30	NaN
20	D3 2	False	Manual	8.000277777777777	25.4175	0	0	48	153	0.002907181621096775	0.14446490345530322	0.0004125387278046743	4.798031660156142	0.01370141695114048	7.165837162514825	3.615789247892185	0	0.6270208333333334	NaN	NaN	NaN	0.9996238354046739	30	NaN
21	D3 3	False	Manual	10.666944444444445	27.58416666666667	0	0	64	166	0.001903707609121809	0.1471804984404099	0.0005547854331193292	4.709504233949752	0.017752109646965067	7.626181619977837	3.5377002399582804	0	0.6146458333333333	NaN	NaN	NaN	0.9992262665479665	30	NaN
22	D4 1	False	Manual	9.000277777777777	30.25111111111111	0	0	54	182	0.0005839689086128654	0.15562023466259242	0.00021796220789872605	4.454094173953602	0.006238418817762801	15.498412942178811	4.882768441134611	0	0.5143333333333333	NaN	NaN	NaN	0.9996665174698602	30	NaN
23	D4 2	False	Manual	8.666944444444445	25.58416666666667	0	0	52	154	0.0011672219915525583	0.16267657351492648	0.00035747101993431233	4.26089120014779	0.009363026834384421	9.668389886772344	4.108524456778164	0	0.5786458333333334	NaN	NaN	NaN	0.9982165559007936	30	NaN
24	D4 3	False	Manual	8.000277777777777	23.250833333333336	0	0	48	140	0.0019395300477084746	0.16229569290829238	0.0006192208475977594	4.270890792842041	0.01629510043889766	13.274914986940619	3.8346278522076997	0	0.6007083333333333	NaN	NaN	NaN	0.9946204709700512	30	NaN
25	D5 1	False	Manual	12.83388888888889	28.250833333333333	0	0	77	170	0.0030135723705729373	0.1302156747665943	0.0005397960311083788	5.323070220250981	0.022066254184475668	6.005280070510875	2.7611033456474487	0	0.5467083333333335	NaN	NaN	NaN	0.9984748740171607	30	NaN
26	D5 2	False	Manual	12.667222222222222	27.9175	0	0	76	168	0.004184447847115554	0.12879068135530455	0.0008629868953590964	5.38196687264747	0.03606291102333894	5.827943167769155	2.843442222295516	0	0.5907708333333334	NaN	NaN	NaN	0.9959067797230895	30	NaN
27	D5 3	False	Manual	8.500277777777777	25.08416666666667	0	0	51	151	0.0029686747903728905	0.14213784662496126	0.00038112897432016985	4.876584224529961	0.013076091891170028	6.680882817205533	3.2726553238466884	0	0.5859583333333332	NaN	NaN	NaN	0.9987182450312725	30	NaN
28	D6 1	False	Manual	6.333611111111111	26.58416666666667	0	0	38	160	0.0017404217638484014	0.15193305377341282	0.0004659730986290749	4.5621881700191365	0.013992063644578277	8.444890514278763	4.456759341807709	0	0.5962708333333333	NaN	NaN	NaN	0.9994822385756161	30	NaN
29	D6 2	False	Manual	12.667222222222222	26.08416666666667	0	0	76	157	0.002937455501569062	0.1381952140052206	0.0004361609349827678	5.015710461100051	0.015830193397534047	6.0146178666975505	2.553174915973489	0	0.6407708333333333	NaN	NaN	NaN	0.9986419133411146	30	NaN
30	D6 3	False	Manual	11.33388888888889	28.08416666666667	0	0	68	169	0.002180148854418181	0.13960180723671684	0.0004729769791395924	4.965173404844288	0.016822222895333958	6.725045687665224	3.2754140035344426	0	0.5913333333333333	NaN	NaN	NaN	0.9993238476209403	30	NaN
31	E1 1	False	Manual	7.333611111111111	29.91777777777778	0	0	44	180	0.00147763308854063	0.1347249446231621	0.00022610344317821563	5.144906034281483	0.008634488382483473	9.036173612553483	4.448297094837921	0	0.4783333333333332	NaN	NaN	NaN	0.9996493492577778	30	NaN
32	E1 2	False	Manual	10.666944444444445	32.251111111111115	0	0	64	194	0.0020605366843410517	0.12555906386382362	0.00042629797249527654	5.520487006112957	0.018743150398483756	7.082151849155961	3.7487678957835704	0	0.5633958333333334	NaN	NaN	NaN	0.9983987790178775	30	NaN
33	E1 3	False	Manual	9.166944444444445	30.084444444444447	0	0	55	181	0.001969215651922093	0.13362518781310012	0.0005065988060571089	5.187249439300632	0.019665861022741125	8.786214241628755	4.029898323985559	0	0.5788333333333333	NaN	NaN	NaN	0.9988829471149042	30	NaN
34	E2 1	False	Manual	10.83361111111111	30.91777777777778	0	0	65	186	0.0018284014703398	0.1379254535009953	0.0009328704184702396	5.025520402258046	0.03399053040381237	14.142206797703883	4.2887024713537105	0	0.6027083333333334	NaN	NaN	NaN	0.9875095238078315	30	NaN
35	E2 2	False	Manual	7.166944444444445	28.9175	0	0	43	174	0.0018800536957483478	0.1393201120029811	0.0005215879378184342	4.975212627916303	0.018626247549582583	7.9780865743685085	4.359122028759196	0	0.5963333333333333	NaN	NaN	NaN	0.9988601101647865	30	NaN
36	E2 3	False	Manual	5.000277777777778	26.58416666666667	0	0	30	160	0.001620064590633788	0.14408591924624822	0.0003479969411088031	4.8106517568544005	0.011618707121991116	8.437611027457633	4.680139717763166	0	0.4545833333333332	NaN	NaN	NaN	0.9964791749965713	30	NaN
37	E3 1	False	Manual	14.667222222222222	33.251111111111115	0	0	88	200	0.00174635782375758	0.1261194779136093	0.0003942381184525906	5.495956628005904	0.017179864965872062	7.441050609015765	3.3458696262662606	0	0.5522083333333335	NaN	NaN	NaN	0.9994009384530365	30	NaN
38	E3 2	False	Manual	22.9175	37.25138888888889	0	0	138	224	0.0026695633583931344	0.10966982559210321	0.0006579817597683712	6.320308952965595	0.03791971022749158	5.4897693067107305	2.2860547209045112	0	0.5477083333333335	NaN	NaN	NaN	0.9968559999348722	30	NaN
39	E3 3	False	Manual	11.167222222222222	32.58444444444444	0	0	67	196	0.0017537545422043638	0.1311668801540623	0.0006741940308304984	5.284467997910814	0.02716201510717967	7.46862691899823	4.0886557537504835	0	0.5500208333333335	NaN	NaN	NaN	0.9962115029327211	30	NaN
40	E4 1	False	Manual	4.833611111111111	31.41777777777778	0	0	29	189	0.0020390261435356883	0.13070535113825943	0.0004608392375212361	5.303127794873049	0.01869769942993257	8.211255183738016	4.92819632130674	0	0.5663958333333334	NaN	NaN	NaN	0.9991616730807013	30	NaN
41	E4 2	False	Manual	7.333611111111111	30.25111111111111	0	0	44	182	0.0013354207441936999	0.14283827781611444	0.0006514907355181473	4.852671084793402	0.02213321458782692	13.545137939266487	5.156891244975578	0	0.5495833333333333	NaN	NaN	NaN	0.9896716078326105	30	NaN
42	E4 3	False	Manual	11.167222222222222	30.084444444444447	0	0	67	181	0.002222479834152339	0.131717669825338	0.0005491157318321643	5.2623705041174915	0.02193821401769591	6.711361515217245	3.5041532098708843	0	0.5622083333333333	NaN	NaN	NaN	0.9987875790745511	30	NaN
43	E5 1	False	Manual	10.83361111111111	29.584444444444447	0	0	65	178	0.0011958584008415606	0.14474878698099283	0.0006272758787483432	4.788621687385632	0.020751724001270063	15.544307936867867	4.164393407941749	0	0.5309583333333334	NaN	NaN	NaN	0.9937556625482754	30	NaN
44	E5 2	False	Manual	8.83361111111111	26.250833333333336	0	0	53	158	0.0019529022018092957	0.14755527857978887	0.0007585752117305613	4.697542420924872	0.02414985943481167	14.026210023439395	3.9612089627564657	0	0.5561458333333333	NaN	NaN	NaN	0.9931552390639882	30	NaN
45	E5 3	False	Manual	12.667222222222222	32.08444444444444	0	0	76	193	0.0027090495802276245	0.1214438209795907	0.00054100604808665	5.707554118183028	0.025425923466602805	7.192827284539819	3.366500961345562	0	0.5624583333333334	NaN	NaN	NaN	0.9982183409164923	30	NaN
46	E6 1	False	Manual	9.666944444444445	28.4175	0	0	58	171	0.002012238979541255	0.14271608871697689	0.0009592427547889149	4.856825791621429	0.032644357015163855	15.663551155339379	4.276485124126194	0	0.5767083333333333	NaN	NaN	NaN	0.9842324452557923	30	NaN
47	E6 2	False	Manual	8.33361111111111	29.75111111111111	0	0	50	179	0.002350265373148186	0.12961230283116248	0.00043172445603908435	5.34785020726669	0.01781310625055584	7.023835505812342	3.8274931625518884	0	0.5664583333333334	NaN	NaN	NaN	0.9981529531560284	30	NaN
48	E6 3	False	Manual	9.000277777777777	29.75111111111111	0	0	54	179	0.0016370077852692001	0.14277780307007293	0.0009653807186582106	4.8547264746731	0.03282484554485563	12.865702206516712	4.770094887428839	0	0.5805208333333333	NaN	NaN	NaN	0.9823808863297682	30	NaN
49	F1 1	False	Manual	16.500555555555554	32.91777777777778	0	0	99	198	0.002535469194445828	0.11528861136560754	0.00043524944159926157	6.012277989556237	0.022698171195724273	5.940361969421008	2.702114687963541	0	0.4660208333333334	NaN	NaN	NaN	0.9986798272603251	30	NaN
50	F1 2	False	Manual	13.83388888888889	35.08444444444445	0	0	83	211	0.001608999197753983	0.1202609604570891	0.000353865340314178	5.763692373031317	0.01695954327403454	6.840743345663424	3.6190387041514516	0	0.4635833333333333	NaN	NaN	NaN	0.9991399216053584	30	NaN
51	F1 3	False	Manual	22.1675	35.918055555555554	0	0	133	216	0.0023533702439453843	0.10934568496037071	0.0004073818759006511	6.3390446619924425	0.023616953030715506	5.883618608221488	2.1626701033637152	0	0.4355833333333335	NaN	NaN	NaN	0.9990274938250303	30	NaN
52	F2 1	False	Manual	9.500277777777777	35.75138888888889	0	0	57	215	0.0006474709704408839	0.1376498882086951	0.0003772911333368907	5.035581136898886	0.013802264127305243	12.502947206532022	5.485204720320292	0	0.45145833333333324	NaN	NaN	NaN	0.9946420294348352	30	NaN
53	F2 2	False	Manual	14.167222222222222	35.41777777777778	0	0	85	213	0.0021468280908015953	0.11860084761285579	0.0005732703962050444	5.844369534546322	0.028249410573983898	6.177504479850429	3.6121207450961945	0	0.4953958333333334	NaN	NaN	NaN	0.9968576434267161	30	NaN
54	F2 3	False	Manual	16.33388888888889	34.08444444444444	0	0	98	205	0.0022612434124405804	0.11899029134219437	0.0004885355419293782	5.825241477614173	0.02391655209878949	6.144364423770017	3.0482939402052796	0	0.48414583333333333	NaN	NaN	NaN	0.9980996611405786	30	NaN
55	F3 1	False	Manual	13.500555555555557	32.91777777777778	0	0	81	198	0.0007231180630860334	0.137924434066335	0.0005335804849723572	5.025557547160751	0.019442091253974857	15.346786394214373	4.134607513996833	0	0.4630208333333334	NaN	NaN	NaN	0.9921927907072282	30	NaN
56	F3 2	False	Manual	13.500555555555557	41.584722222222226	0	0	81	250	0.0008061410187622166	0.12022538895050913	0.0004369652679211802	5.765397696864843	0.02095463006004301	15.169205705368245	5.063029685657816	0	0.40939583333333335	NaN	NaN	NaN	0.9949134552196294	30	NaN
57	F3 3	False	Manual	9.33361111111111	37.084722222222226	0	0	56	223	0.001198542113193513	0.12452938493125612	0.0005754854905966743	5.566133494858124	0.025722676352920925	10.490309209433859	5.251512535938578	0	0.4475208333333333	NaN	NaN	NaN	0.9900692075067085	30	NaN
58	F4 1	False	Manual	8.666944444444445	35.918055555555554	0	0	52	216	0.0014676262772726134	0.1262050216932293	0.0005587063070132011	5.492231380814631	0.02431396366695905	8.414641196824885	5.22655746043463	0	0.5218958333333334	NaN	NaN	NaN	0.990325085250691	30	NaN
59	F4 2	False	Manual	11.500555555555556	33.751111111111115	0	0	69	203	0.0007194976321845384	0.13870227989733097	0.0004993616131479449	4.997374095602616	0.01799175032833685	13.564041539912191	4.973914545001376	0	0.5382708333333334	NaN	NaN	NaN	0.9854994366046529	30	NaN
60	F4 3	False	Manual	7.000277777777777	35.918055555555554	0	0	42	216	0.0014845485900011545	0.1259813554427853	0.00038878119799769624	5.5019822427195555	0.016979236651077482	8.947892582775998	5.183544610731437	0	0.5487083333333334	NaN	NaN	NaN	0.9990971393149757	30	NaN
61	F5 1	False	Manual	14.667222222222222	37.25138888888889	0	0	88	224	0.0012261255351808957	0.12261145942350139	0.0003460155412771422	5.653200637354841	0.01595360896672998	7.141775794415062	3.976162421475886	0	0.4752083333333332	NaN	NaN	NaN	0.9994722883559974	30	NaN
62	F5 2	False	Manual	4.166944444444445	34.41777777777778	0	0	25	207	0.0010904861550129915	0.12885943468419092	0.00020750089211578367	5.379095308455391	0.008661896414615086	9.177493303575451	6.01424192257578	0	0.48895833333333333	NaN	NaN	NaN	0.9931722353766715	30	NaN
63	F5 3	False	Manual	15.667222222222222	35.58444444444444	0	0	94	214	0.0027615542261658576	0.11207344840268794	0.0004506982166290789	6.18475821382258	0.024871720616968452	6.37762149607738	3.189768887536131	0	0.5120208333333335	NaN	NaN	NaN	0.9982110656565932	30	NaN
64	Mecoli_ref_1 1	False	Manual	9.83361111111111	41.75138888888889	0	0	59	251	0.002297252323060972	0.09275644242165296	0.00014872242290287643	7.4727659067499745	0.0119815704701761	6.605939634487466	4.204274720364684	0	0.3348333333333333	NaN	NaN	NaN	0.999604518857196	30	NaN
65	Mecoli_ref_1 2	False	Manual	9.166944444444445	43.585	0	0	55	262	0.003197352554681459	0.0842748097821851	0.0001727542587459866	8.22484420138638	0.016860042365970315	6.241228238232317	3.9884734017089363	0	0.32108333333333333	NaN	NaN	NaN	0.9980517910841342	30	NaN
66	Mecoli_ref_1 3	False	Manual	14.167222222222222	41.584722222222226	0	0	85	250	0.004359715683201601	0.08277226559646675	9.36996182945572e-05	8.374147736141383	0.00947967825653152	5.498452008233007	3.1714587167220203	0	0.36064583333333333	NaN	NaN	NaN	0.9991740274759117	30	NaN
67	G1 1	False	Manual	15.167222222222222	32.751111111111115	0	0	91	197	0.001261206359009542	0.13153760271798448	0.00040685594953908556	5.2695743744550905	0.01629919993587222	7.454447906434025	3.3027499932034967	0	0.49889583333333337	NaN	NaN	NaN	0.999442400008908	30	NaN
68	G1 2	False	Manual	19.6675	36.918055555555554	0	0	118	222	0.0010123106343167096	0.1334050067608452	0.001528797347268453	5.195810842411247	0.05954305633391248	14.53545005220794	3.831573393141474	0	0.5277083333333334	NaN	NaN	NaN	0.9657509039304751	30	NaN
69	G1 3	False	Manual	9.000277777777777	32.41777777777778	0	0	54	195	0.0025543773244271132	0.1269613092231917	0.0009996148724034743	5.459515066447738	0.04298484703665224	11.703335854670378	4.676507442597981	0	0.5928333333333334	NaN	NaN	NaN	0.979768477183592	30	NaN
70	G2 1	False	Manual	12.667222222222222	34.751111111111115	0	0	76	209	0.001097712469824778	0.13154073496271382	0.0003402436725380819	5.2694488954803465	0.013629972836613555	8.877891803385115	4.11392643253355	0	0.5540833333333335	NaN	NaN	NaN	0.9995525148320797	30	NaN
71	G2 2	False	Manual	15.667222222222222	35.251111111111115	0	0	94	212	0.0018985699096532428	0.12188641332976283	0.0008054917971491434	5.686828922306874	0.037581662496833465	7.548322313639466	3.5257939699041048	0	0.5573958333333333	NaN	NaN	NaN	0.9936358719330808	30	NaN
72	G2 3	False	Manual	17.16722222222222	34.751111111111115	0	0	103	209	0.0015233834877360851	0.12762189636280888	0.001370476560556145	5.431255923273835	0.05832391736342861	12.055014052086573	3.6809399814615613	0	0.4255208333333333	NaN	NaN	NaN	0.9717389072874393	30	NaN
73	G3 1	False	Manual	13.667222222222222	33.08444444444444	0	0	82	199	0.003913666472666743	0.110389607714401	0.0006737264268106298	6.27909814077109	0.03832239684119373	6.483555988451304	3.142312770234452	0	0.5707083333333334	NaN	NaN	NaN	0.9946163551916837	30	NaN
74	G3 2	False	Manual	18.16722222222222	36.084722222222226	0	0	109	217	0.003837144467491684	0.10663035705765983	0.0007914261549553881	6.500467593718452	0.04824742423329558	6.369188361147408	2.8556056512684975	0	0.5878333333333334	NaN	NaN	NaN	0.9912650265483426	30	NaN
75	G3 3	False	Manual	16.83388888888889	32.58444444444444	0	0	101	196	0.003581826342661427	0.11172954308821682	0.0006609550495677195	6.2037949981829446	0.03669960081457109	5.8683174246944905	2.555316627903373	0	0.5750833333333334	NaN	NaN	NaN	0.9963344220714789	30	NaN
76	G4 1	False	Manual	20.6675	40.418055555555554	0	0	124	243	0.0017808908598705008	0.11577619478226955	0.0007675788155879629	5.986957697681188	0.03969263204066828	7.1099120488886465	3.345701793799438	0	0.6154583333333334	NaN	NaN	NaN	0.9941932439663465	30	NaN
77	G4 2	False	Manual	17.000555555555554	34.08444444444444	0	0	102	205	0.003981003661612561	0.11323792258656573	0.0006443273574243684	6.121157689289671	0.034829580658394886	6.348547693653875	2.823115464047821	0	0.6772708333333333	NaN	NaN	NaN	0.9961579569432455	30	NaN
78	G4 3	False	Manual	21.000833333333333	36.584722222222226	0	0	126	220	0.002379941432641413	0.11680655871590123	0.0006794847181557039	5.9341460632003455	0.03451999279471587	6.15453226649114	2.6588863083554317	0	0.6308333333333334	NaN	NaN	NaN	0.9964354567747432	30	NaN
79	G5 1	False	Manual	17.66722222222222	36.918055555555554	0	0	106	222	0.0019835173360032558	0.11588880629976539	0.0008219020847465892	5.981140048737809	0.04241920882766806	7.095223882515471	3.273175172842805	0	0.5438958333333335	NaN	NaN	NaN	0.9931368032089345	30	NaN
80	G5 2	False	Manual	16.66722222222222	37.75138888888889	0	0	100	227	0.0007787721298410478	0.1342771188703228	0.0010615844651223683	5.162064738887848	0.04081088260503664	12.400134509592277	4.663558104217269	0	0.5405208333333336	NaN	NaN	NaN	0.9735341844794109	30	NaN
81	G5 3	False	Manual	2.5	31.084444444444447	0	0	15	187	0.0022158350398614407	0.1272848302439657	0.0004438967827404305	5.44563856691639	0.018991276770281063	8.129062663704067	5.334331627603755	0	0.5910208333333334	NaN	NaN	NaN	0.9985260745685923	30	NaN
82	G6 1	False	Manual	7.833611111111111	32.91777777777778	0	0	47	198	0.0015386565338229576	0.13391890911585946	0.000732497665147134	5.175872362880969	0.028310523479771237	11.60662570077303	5.3775014256493066	0	0.5543958333333333	NaN	NaN	NaN	0.9852490393317451	30	NaN
83	G6 2	False	Manual	7.666944444444445	32.91777777777778	0	0	46	198	0.001690814101947964	0.13202407387255308	0.0007366155093417076	5.250157491951518	0.029292744282314154	11.1664198889554	5.3062952218811015	0	0.5618333333333334	NaN	NaN	NaN	0.9856209322669404	30	NaN
84	G6 3	False	Manual	5.833611111111111	29.75111111111111	0	0	35	179	0.0013774395099543984	0.14248168587987395	0.0004063332468565214	4.864815967606787	0.013873617898820334	8.128215021805154	4.737541635316155	0	0.5720208333333333	NaN	NaN	NaN	0.999097724275701	30	NaN
