# Supplementary material for: A synthetic methylotrophic Escherichia coli as a chassis for bioproduction from methanol
Source: Nat Catal. 2024 Apr 23;7(5):560–73. doi: 10.1038/s41929-024-01137-0 (PMC11136667; doi:10.1038/s41929-024-01137-0)
Supplement: Supplementary file 21 — Statistical source data. [file 41929_2024_1137_MOESM21_ESM.xlsx]

## Sheet: 2a-output
Software Version	3.14.03
Experiment File Path:	C:\Users\Public\Documents\Experiments\mreiter\20231026_mdhH165N_F297I_500mMMeOH_1.xpt
Protocol File Path:	C:\Users\Public\Documents\Protocols\mreiter\mdh_activity_340nm_shortshake.prt
Plate Number	Plate 1
Date	2023-10-26
Time	19:00:43
Reader Type:	Synergy H1
Reader Serial Number:	22041401
Reading Type	Reader
Procedure Details
Plate Type	TPP 96 well TC Flat bottom (Use plate lid)
Eject plate on completion
Set Temperature	Setpoint 37°C
	Preheat before moving to next step
Shake	Orbital: 0:03 (MM:SS)
	Frequency: 807 cpm (1 mm)
Start Kinetic	Runtime 2:10:00 (HH:MM:SS), Interval 0:00:11, 710 Reads
Read	Absorbance Endpoint
	Full Plate
	Wavelengths: 340
	Read Speed: Sweep, Delay: 0 msec, Measurements/Data Point: 1
End Kinetic
Layout
		1	2	3	4	5	6	7	8	9	10	11	12
	A	SPL1	SPL4	SPL7	SPL10	SPL13	SPL16	SPL19	SPL22	SPL25	SPL28	SPL31	SPL34	Well ID
	B	SPL2	SPL5	SPL8	SPL11	SPL14	SPL17	SPL20	SPL23	SPL26	SPL29	SPL32	SPL35	Well ID
	C	SPL3	SPL6	SPL9	SPL12	SPL15	SPL18	SPL21	SPL24	SPL27	SPL30	SPL33	SPL36	Well ID
	D													Well ID
	E													Well ID
	F													Well ID
	G													Well ID
	H													Well ID
340
	Time	T° 340	A1	A2	A3	A4	A5	A6	A7	A8	A9	A10	A11	A12	B1	B2	B3	B4	B5	B6	B7	B8	B9	B10	B11	B12	C1	C2	C3	C4	C5	C6	C7	C8	C9	C10	C11	C12
			Mdh(H165N) 500 mM MeOH 1	Mdh(H165N) 500 mM MeOH 2	Mdh(H165N) 500 mM MeOH 3	Mdh(H165N) 500 mM MeOH 4	Mdh(H165N) 500 mM MeOH 5	Mdh(H165N) 500 mM MeOH 6	Mdh(H165N, F279I) 500 mM MeOH 1	Mdh(H165N, F279I) 500 mM MeOH 2	Mdh(H165N, F279I) 500 mM MeOH 3	Mdh(H165N, F279I) 500 mM MeOH 4	Mdh(H165N, F279I) 500 mM MeOH 5	Mdh(H165N, F279I) 500 mM MeOH 6	Mdh(H165N, F279I) 500 mM MeOH 7	Mdh(H165N, F279I) 500 mM MeOH 8	Mdh(H165N, F279I) 500 mM MeOH 9	Mdh(H165N, F279I) 500 mM MeOH 10	Mdh(H165N, F279I) 500 mM MeOH 11	Mdh(H165N, F279I) 500 mM MeOH 12	Mdh(H165N) 500 mM MeOH 7	Mdh(H165N) 500 mM MeOH 8	Mdh(H165N) 500 mM MeOH 9	Mdh(H165N) 500 mM MeOH 10	Mdh(H165N) 500 mM MeOH 11	Mdh(H165N) 500 mM MeOH 12	Mdh(H165N) 0 mM MeOH 1	Mdh(H165N) 0 mM MeOH 2	Mdh(H165N) 0 mM MeOH 3	Mdh(H165N) 0 mM MeOH 4	Mdh(H165N) 0 mM MeOH 5	Mdh(H165N) 0 mM MeOH 6	Mdh(H165N, F279I) 0 mM MeOH 1	Mdh(H165N, F279I) 0 mM MeOH 2	Mdh(H165N, F279I) 0 mM MeOH 3	Mdh(H165N, F279I) 0 mM MeOH 4	Mdh(H165N, F279I) 0 mM MeOH 5	Mdh(H165N, F279I) 0 mM MeOH 6
	00:00:04	37	0.2817	0.2841	0.2811	0.2833	0.278	0.2791	0.2756	0.2816	0.2798	0.2816	0.2828	0.2796	0.2816	0.2832	0.2789	0.2804	0.2743	0.273	0.274	0.2756	0.2738	0.2823	0.2872	0.2799	0.2939	0.2926	0.2863	0.2817	0.2751	0.2816	0.2849	0.2969	0.285	0.2845	0.2832	0.2826
	00:00:15	37	0.2814	0.2842	0.2816	0.2847	0.2788	0.2811	0.2781	0.2826	0.2813	0.2833	0.2828	0.2818	0.2814	0.2837	0.2804	0.2797	0.2751	0.2731	0.2762	0.2767	0.2742	0.2831	0.2865	0.2803	0.2932	0.2927	0.2876	0.2809	0.2748	0.2816	0.284	0.2959	0.2853	0.285	0.2828	0.2831
	00:00:26	37.1	0.2825	0.2847	0.2815	0.2841	0.2797	0.2818	0.2791	0.2841	0.282	0.2836	0.284	0.2833	0.2816	0.2848	0.2804	0.2799	0.2756	0.274	0.2756	0.2771	0.275	0.284	0.2878	0.2811	0.2896	0.2916	0.2859	0.2829	0.2742	0.2803	0.284	0.2963	0.2843	0.284	0.2827	0.2839
	00:00:37	37	0.2836	0.2856	0.2828	0.2863	0.2806	0.282	0.2797	0.2874	0.2827	0.2837	0.2844	0.2834	0.2825	0.2856	0.2814	0.2806	0.277	0.2752	0.277	0.2783	0.2755	0.2837	0.2874	0.2818	0.2871	0.2925	0.2852	0.2817	0.2746	0.281	0.2832	0.2961	0.2844	0.2842	0.2822	0.2851
	00:00:48	37	0.2845	0.2862	0.283	0.2842	0.2819	0.2822	0.2778	0.2833	0.2856	0.2847	0.2851	0.2806	0.2862	0.2877	0.2833	0.2817	0.2789	0.2763	0.2748	0.2771	0.2768	0.282	0.287	0.2825	0.2874	0.2893	0.2847	0.2841	0.2747	0.2792	0.2824	0.2964	0.2836	0.2832	0.2814	0.2858
	00:00:59	37	0.2858	0.287	0.2841	0.2864	0.2829	0.2828	0.2814	0.2844	0.2844	0.2843	0.2852	0.2842	0.284	0.2867	0.2828	0.2827	0.2784	0.2765	0.2784	0.2791	0.2779	0.287	0.2894	0.284	0.287	0.2916	0.2848	0.28	0.2742	0.282	0.2841	0.2942	0.2838	0.2848	0.2858	0.2847
	00:01:10	37.1	0.287	0.2883	0.285	0.286	0.2824	0.2823	0.2815	0.2859	0.2855	0.2849	0.2874	0.2853	0.2855	0.2881	0.2841	0.2832	0.2795	0.2774	0.28	0.2803	0.2782	0.2868	0.2885	0.2829	0.2875	0.2919	0.2846	0.2801	0.2737	0.2818	0.2832	0.2952	0.2832	0.2833	0.2829	0.2816
	00:01:21	37.1	0.2878	0.2886	0.2862	0.2864	0.2836	0.2833	0.2812	0.2846	0.2878	0.287	0.2884	0.2842	0.2863	0.2884	0.2857	0.2836	0.2798	0.2776	0.2803	0.2816	0.2792	0.2867	0.2898	0.2848	0.2867	0.2917	0.2858	0.2806	0.2735	0.28	0.2841	0.2941	0.2832	0.2824	0.2818	0.2843
	00:01:32	37	0.2894	0.2891	0.2863	0.2866	0.284	0.2833	0.2824	0.2857	0.2881	0.2878	0.2897	0.2871	0.2878	0.2895	0.2861	0.2851	0.2812	0.2789	0.2811	0.2827	0.28	0.2886	0.2887	0.2844	0.2875	0.2895	0.2847	0.2818	0.2723	0.2783	0.2836	0.2954	0.2827	0.2811	0.2809	0.283
	00:01:43	37	0.2908	0.2904	0.2883	0.2892	0.2863	0.285	0.2833	0.2874	0.2899	0.2889	0.2919	0.2876	0.2891	0.2911	0.2877	0.2869	0.2812	0.2795	0.282	0.282	0.2802	0.2895	0.2945	0.2867	0.2871	0.2911	0.2851	0.2825	0.2721	0.2786	0.2836	0.2945	0.282	0.2817	0.2818	0.2868
	00:01:54	37	0.2922	0.292	0.2892	0.2925	0.2896	0.288	0.285	0.2879	0.2918	0.2912	0.2887	0.2905	0.2896	0.2927	0.2887	0.2871	0.2845	0.281	0.282	0.2828	0.281	0.2891	0.297	0.2886	0.2868	0.2903	0.2853	0.282	0.2725	0.2786	0.2833	0.2945	0.2821	0.2812	0.2858	0.2886
	00:02:05	37	0.2937	0.2937	0.2917	0.2916	0.288	0.2872	0.2875	0.2885	0.2921	0.2905	0.2958	0.2914	0.2904	0.2929	0.2896	0.2877	0.2842	0.2813	0.2862	0.2861	0.2824	0.2921	0.2933	0.2881	0.2874	0.2932	0.2844	0.2798	0.2736	0.2801	0.2826	0.2943	0.2838	0.2829	0.2889	0.2903
	00:02:16	37	0.2955	0.295	0.292	0.292	0.2879	0.2866	0.2879	0.2899	0.2936	0.2919	0.2959	0.2914	0.2923	0.295	0.2911	0.2891	0.286	0.2828	0.2853	0.2855	0.2844	0.292	0.2948	0.2889	0.2884	0.2985	0.285	0.2824	0.2727	0.2787	0.2839	0.295	0.282	0.2816	0.2854	0.2911
	00:02:27	37	0.2963	0.2956	0.2928	0.294	0.2913	0.289	0.2875	0.2906	0.2946	0.294	0.2939	0.2941	0.2945	0.2966	0.2938	0.29	0.2873	0.2837	0.2859	0.2865	0.2842	0.2924	0.2991	0.2919	0.2884	0.304	0.2843	0.2827	0.2733	0.2783	0.2828	0.2952	0.2822	0.2823	0.2818	0.2891
	00:02:38	37	0.2984	0.2976	0.2945	0.2973	0.2938	0.2915	0.2898	0.293	0.2963	0.2938	0.2966	0.2939	0.2948	0.2979	0.2941	0.2912	0.2887	0.2856	0.2868	0.2861	0.2855	0.2938	0.2987	0.2922	0.2881	0.2973	0.2842	0.2826	0.2721	0.2782	0.2818	0.2948	0.2813	0.2815	0.2816	0.2873
	00:02:49	37	0.2997	0.2999	0.2972	0.2979	0.2931	0.2907	0.2911	0.2934	0.296	0.297	0.2981	0.2967	0.2964	0.2989	0.2958	0.2933	0.289	0.2865	0.2897	0.2895	0.2874	0.2954	0.3002	0.294	0.2889	0.2915	0.285	0.2818	0.274	0.2794	0.2846	0.295	0.2835	0.2825	0.2905	0.2898
	00:03:00	37.1	0.3013	0.3001	0.2976	0.2972	0.2941	0.2936	0.2972	0.2964	0.2978	0.2985	0.2998	0.3009	0.2977	0.3	0.2963	0.2938	0.2905	0.287	0.2942	0.2916	0.288	0.2975	0.2993	0.2939	0.2882	0.2909	0.2847	0.282	0.2734	0.2792	0.2839	0.2943	0.2835	0.2824	0.2877	0.2909
	00:03:11	37	0.3029	0.3018	0.2993	0.3001	0.2965	0.2942	0.2971	0.2972	0.2996	0.2978	0.3023	0.3024	0.2991	0.3015	0.2978	0.2955	0.292	0.2883	0.2941	0.2908	0.2891	0.3016	0.3013	0.2944	0.289	0.2925	0.2862	0.2816	0.2738	0.2797	0.2854	0.2948	0.2845	0.2829	0.2905	0.2946
	00:03:22	37	0.3049	0.3043	0.3016	0.3002	0.2976	0.295	0.2981	0.2971	0.3024	0.3002	0.3052	0.3015	0.3008	0.3031	0.2996	0.2968	0.2933	0.2896	0.2956	0.2945	0.291	0.3009	0.302	0.2965	0.2892	0.2923	0.2869	0.2817	0.2734	0.2795	0.2839	0.2957	0.2854	0.2819	0.2865	0.2895
	00:03:33	37	0.306	0.3053	0.301	0.3009	0.2998	0.297	0.2973	0.2988	0.3041	0.3034	0.3033	0.303	0.3018	0.3051	0.3019	0.299	0.2956	0.2918	0.2951	0.2921	0.2906	0.3004	0.311	0.2999	0.2897	0.2925	0.2867	0.2842	0.2731	0.2781	0.2826	0.2958	0.2865	0.2816	0.2861	0.2915
	00:03:44	37	0.3082	0.3066	0.3039	0.3031	0.2998	0.2972	0.2995	0.3007	0.3057	0.3039	0.3069	0.3044	0.3043	0.3071	0.3025	0.2996	0.2969	0.2929	0.2975	0.298	0.2948	0.3022	0.3041	0.2992	0.29	0.2919	0.2878	0.284	0.2731	0.2786	0.2843	0.296	0.2867	0.2813	0.2864	0.2905
	00:03:55	37	0.3096	0.3075	0.3038	0.3046	0.3015	0.2986	0.3013	0.3025	0.3071	0.304	0.3101	0.307	0.3049	0.3076	0.3038	0.3022	0.2976	0.2931	0.3	0.2968	0.2936	0.3072	0.3086	0.3009	0.2897	0.2922	0.2887	0.2827	0.2754	0.2804	0.2859	0.2947	0.2886	0.2827	0.2902	0.2925
	00:04:06	37	0.3111	0.3093	0.3067	0.3052	0.3046	0.302	0.3053	0.3044	0.3086	0.3076	0.3129	0.3107	0.306	0.3089	0.3051	0.3018	0.2988	0.2954	0.3028	0.2993	0.2953	0.3049	0.3078	0.3022	0.2893	0.2928	0.2887	0.2813	0.274	0.2806	0.2832	0.2944	0.2875	0.2819	0.2861	0.2878
	00:04:17	37	0.313	0.3111	0.3084	0.3063	0.3043	0.3015	0.307	0.3081	0.3099	0.3067	0.3128	0.3112	0.3086	0.3105	0.3067	0.3035	0.3007	0.2971	0.2999	0.3005	0.298	0.3084	0.3094	0.3035	0.2903	0.2933	0.2884	0.2821	0.275	0.2807	0.2837	0.2965	0.2893	0.2832	0.2864	0.2904
	00:04:28	37	0.3145	0.3135	0.3135	0.3107	0.3064	0.3038	0.3107	0.3097	0.3111	0.3098	0.3137	0.3151	0.3101	0.3116	0.3086	0.3054	0.3023	0.2983	0.3013	0.3017	0.2986	0.31	0.3082	0.3048	0.2902	0.2935	0.2879	0.2818	0.275	0.2817	0.2848	0.2956	0.2899	0.2838	0.2848	0.2905
	00:04:39	37.1	0.3167	0.3137	0.3115	0.3078	0.3079	0.3063	0.3095	0.3105	0.3144	0.3125	0.3146	0.3142	0.3127	0.3144	0.3112	0.3068	0.3059	0.3	0.3024	0.3043	0.3014	0.3054	0.3115	0.3072	0.2908	0.2931	0.2866	0.284	0.2764	0.2801	0.2819	0.2966	0.2891	0.2833	0.2855	0.2911
	00:04:50	37	0.3185	0.3172	0.3166	0.3142	0.3119	0.3076	0.3112	0.3139	0.3153	0.3154	0.316	0.3172	0.3142	0.3168	0.3127	0.3102	0.3057	0.3034	0.3003	0.3021	0.2999	0.3142	0.3227	0.3094	0.2915	0.293	0.2873	0.2869	0.2737	0.28	0.2827	0.2967	0.2855	0.2821	0.2832	0.2941
	00:05:01	37	0.3206	0.3179	0.3182	0.3173	0.312	0.3081	0.3153	0.3146	0.3168	0.3135	0.3214	0.3198	0.3154	0.3165	0.3132	0.3095	0.3072	0.3037	0.303	0.3072	0.3038	0.3167	0.3147	0.3097	0.2914	0.2928	0.2875	0.2839	0.2749	0.2823	0.2847	0.2961	0.2854	0.2846	0.2869	0.2962
	00:05:12	37	0.3218	0.3194	0.3181	0.3143	0.3126	0.3095	0.3165	0.316	0.3195	0.3157	0.3216	0.3203	0.317	0.319	0.3159	0.3126	0.3083	0.3048	0.3068	0.3077	0.3048	0.317	0.318	0.3118	0.293	0.2932	0.2895	0.2833	0.2751	0.2811	0.2865	0.2968	0.2855	0.2848	0.2888	0.2963
	00:05:23	37	0.3237	0.321	0.3204	0.3194	0.3161	0.3126	0.3177	0.3173	0.3197	0.3195	0.3236	0.3235	0.3186	0.3216	0.3172	0.3131	0.3099	0.3061	0.3128	0.3096	0.3068	0.3175	0.3187	0.3139	0.2933	0.294	0.2908	0.2846	0.275	0.2808	0.288	0.2968	0.2877	0.2841	0.2895	0.2926
	00:05:34	37	0.3258	0.3227	0.3195	0.3159	0.3157	0.3127	0.3178	0.3183	0.3223	0.3217	0.3242	0.323	0.3183	0.3209	0.3186	0.3144	0.3128	0.3091	0.3187	0.312	0.3084	0.3161	0.3203	0.3153	0.2942	0.2938	0.2903	0.2842	0.2744	0.2818	0.2857	0.2965	0.2877	0.2859	0.2904	0.2945
	00:05:45	37	0.3285	0.3244	0.3218	0.3187	0.3177	0.3147	0.3199	0.3199	0.3245	0.3254	0.3303	0.3269	0.3228	0.3247	0.3204	0.3165	0.315	0.3105	0.3118	0.3148	0.31	0.3188	0.3215	0.317	0.296	0.2945	0.2906	0.2838	0.2765	0.2831	0.2852	0.2979	0.2904	0.2859	0.29	0.2916
	00:05:56	37	0.3295	0.327	0.3258	0.323	0.3196	0.3171	0.3255	0.3232	0.3249	0.3256	0.3268	0.3294	0.3237	0.3266	0.3231	0.3177	0.317	0.3123	0.3141	0.3133	0.3124	0.3183	0.3215	0.3184	0.2948	0.2957	0.2916	0.285	0.2755	0.2834	0.2858	0.2979	0.294	0.2856	0.2851	0.292
	00:06:07	37	0.3322	0.3286	0.3272	0.3253	0.3222	0.317	0.3257	0.3245	0.3275	0.3267	0.3318	0.3328	0.3272	0.3286	0.3259	0.3209	0.3187	0.3144	0.3106	0.3153	0.312	0.3254	0.3274	0.3208	0.2925	0.2929	0.2909	0.2857	0.2745	0.28	0.2859	0.2985	0.2932	0.2838	0.2926	0.2917
	00:06:18	37.1	0.334	0.3293	0.3278	0.3255	0.3244	0.319	0.3254	0.3245	0.3318	0.3275	0.3363	0.3304	0.3284	0.3305	0.3269	0.3223	0.3189	0.3135	0.3158	0.3185	0.3134	0.3278	0.329	0.3222	0.2927	0.2943	0.2919	0.2858	0.2753	0.2817	0.2894	0.2982	0.2926	0.2851	0.2906	0.2948
	00:06:29	37	0.3353	0.3315	0.3315	0.3277	0.3267	0.3208	0.3309	0.3269	0.3332	0.3285	0.3363	0.3359	0.3301	0.3305	0.3282	0.3237	0.3217	0.3151	0.3167	0.3218	0.3169	0.3245	0.3287	0.3238	0.2922	0.2938	0.2892	0.2854	0.2762	0.2822	0.2885	0.298	0.2893	0.2856	0.2887	0.2938
	00:06:40	37	0.3362	0.3332	0.3316	0.3283	0.3305	0.3227	0.3291	0.3284	0.3373	0.3356	0.3346	0.3399	0.3323	0.3362	0.3316	0.3264	0.3243	0.3186	0.3157	0.3177	0.3166	0.3297	0.3345	0.3264	0.2946	0.2956	0.2897	0.2886	0.2753	0.2815	0.2879	0.2993	0.2882	0.2846	0.2899	0.2884
	00:06:51	37	0.3382	0.3344	0.3308	0.3284	0.3294	0.3231	0.3301	0.3302	0.3405	0.3364	0.3395	0.3387	0.3339	0.3359	0.3337	0.3294	0.3266	0.3227	0.3171	0.3209	0.3174	0.3323	0.3492	0.3299	0.2923	0.2943	0.2911	0.2888	0.2759	0.2809	0.2858	0.3004	0.2881	0.2849	0.2843	0.2903
	00:07:02	37	0.3401	0.3369	0.3345	0.3295	0.3342	0.3252	0.3339	0.3307	0.3421	0.3378	0.3416	0.3435	0.3378	0.3402	0.3351	0.3312	0.3288	0.3219	0.3194	0.323	0.3185	0.3313	0.3358	0.3291	0.293	0.2959	0.291	0.287	0.2762	0.2809	0.2864	0.3005	0.2903	0.2848	0.2853	0.2915
	00:07:13	37	0.3427	0.3379	0.3333	0.3306	0.3331	0.3276	0.335	0.3327	0.3424	0.3418	0.3458	0.3428	0.3403	0.3413	0.3378	0.3326	0.3307	0.3235	0.3238	0.3263	0.3217	0.3288	0.3374	0.3347	0.2938	0.2984	0.2901	0.2883	0.2787	0.2824	0.2862	0.3006	0.2933	0.2872	0.2909	0.2934
	00:07:24	37	0.3439	0.3414	0.3376	0.3331	0.3359	0.331	0.3369	0.3358	0.3456	0.3436	0.3503	0.3442	0.3434	0.3438	0.3385	0.3334	0.3324	0.3274	0.3246	0.3276	0.3238	0.3308	0.3413	0.3361	0.2937	0.3025	0.2909	0.2869	0.2795	0.2846	0.2866	0.3017	0.2926	0.2875	0.2878	0.2935
	00:07:35	37	0.3466	0.3429	0.3401	0.3358	0.3369	0.3329	0.3442	0.3382	0.3468	0.3457	0.3484	0.3484	0.3423	0.3452	0.3423	0.3353	0.3334	0.3286	0.3288	0.33	0.324	0.3369	0.3413	0.3361	0.2943	0.3048	0.2918	0.2852	0.278	0.2849	0.2887	0.2993	0.2899	0.2877	0.2908	0.298
	00:07:46	37	0.3483	0.3453	0.3419	0.3371	0.3391	0.3348	0.3422	0.3404	0.3474	0.3481	0.3524	0.3502	0.3467	0.3475	0.343	0.337	0.3379	0.3322	0.3297	0.3297	0.3275	0.3347	0.3428	0.3381	0.2946	0.3027	0.2912	0.286	0.2788	0.2849	0.2871	0.3027	0.2905	0.2888	0.2875	0.299
	00:07:57	37	0.3501	0.347	0.3421	0.3392	0.3416	0.3366	0.3445	0.342	0.3542	0.3509	0.3558	0.3513	0.3482	0.3511	0.3473	0.3398	0.3367	0.3351	0.3302	0.3322	0.3264	0.3384	0.3462	0.3412	0.2934	0.3001	0.2928	0.2852	0.279	0.2833	0.2879	0.3017	0.2886	0.2878	0.2892	0.2978
	00:08:08	37	0.3526	0.3483	0.3449	0.3395	0.3424	0.3375	0.3484	0.3433	0.3541	0.3518	0.3544	0.3537	0.3538	0.3528	0.3465	0.3408	0.3409	0.3341	0.3318	0.3299	0.3304	0.3362	0.3466	0.3418	0.2936	0.2983	0.292	0.2884	0.2817	0.2833	0.2874	0.3016	0.2895	0.2871	0.2856	0.2956
	00:08:19	37	0.3537	0.3489	0.3467	0.3425	0.3448	0.3404	0.3493	0.3453	0.3594	0.3558	0.3555	0.357	0.3499	0.3516	0.3502	0.3457	0.3417	0.3368	0.3286	0.3326	0.3292	0.3472	0.3693	0.3444	0.2962	0.2994	0.2935	0.2881	0.2776	0.2839	0.2892	0.3021	0.2887	0.2877	0.2878	0.2996
	00:08:30	37	0.3563	0.3526	0.353	0.3491	0.3451	0.34	0.3502	0.3491	0.355	0.3545	0.3648	0.3575	0.3499	0.3504	0.3486	0.3443	0.3428	0.3396	0.3343	0.3394	0.3339	0.3463	0.3491	0.3448	0.2956	0.2981	0.2918	0.2845	0.2795	0.2871	0.2919	0.3021	0.2914	0.291	0.2961	0.2986
	00:08:41	37	0.3571	0.3544	0.3541	0.3496	0.3477	0.3426	0.3527	0.3495	0.3567	0.3568	0.3623	0.3638	0.3553	0.3565	0.3541	0.3479	0.3443	0.3383	0.3346	0.337	0.337	0.3511	0.3517	0.347	0.295	0.2978	0.2947	0.2874	0.2784	0.2854	0.2931	0.3028	0.296	0.2886	0.2932	0.2959
	00:08:52	37	0.3595	0.3544	0.3523	0.3456	0.347	0.3413	0.3535	0.3499	0.3605	0.36	0.3634	0.3606	0.3521	0.3557	0.3541	0.3483	0.3452	0.3409	0.3468	0.3425	0.3372	0.3486	0.3523	0.3489	0.2961	0.2999	0.2932	0.2851	0.2802	0.286	0.2927	0.3039	0.2988	0.2916	0.2917	0.2968
	00:09:03	37	0.3616	0.3575	0.3542	0.3473	0.3467	0.3422	0.3566	0.3524	0.3631	0.362	0.3684	0.3638	0.3593	0.3616	0.3563	0.3507	0.3516	0.3437	0.3439	0.3467	0.3403	0.3523	0.3513	0.3507	0.2974	0.2995	0.292	0.2876	0.2804	0.2872	0.2906	0.305	0.3016	0.2927	0.2943	0.2995
	00:09:14	37	0.3616	0.3595	0.3557	0.3508	0.3539	0.348	0.3561	0.3535	0.3672	0.3643	0.3647	0.3694	0.3617	0.3656	0.3609	0.355	0.3506	0.3447	0.3409	0.3419	0.3413	0.3555	0.3827	0.3541	0.2993	0.2997	0.2928	0.2889	0.2799	0.2852	0.291	0.305	0.2976	0.2912	0.2897	0.302
	00:09:25	37.1	0.3645	0.3602	0.3598	0.3524	0.3524	0.3477	0.3596	0.3558	0.3693	0.3631	0.3691	0.3691	0.3588	0.3608	0.3599	0.3548	0.353	0.3442	0.348	0.3505	0.3437	0.3541	0.357	0.3545	0.299	0.3008	0.2949	0.289	0.2806	0.2869	0.2932	0.3045	0.2967	0.2921	0.2943	0.3001
	00:09:36	37	0.3658	0.3615	0.3594	0.3531	0.3541	0.3487	0.3609	0.3567	0.3742	0.3676	0.3714	0.3684	0.3621	0.3654	0.3625	0.3577	0.353	0.348	0.3472	0.3499	0.3433	0.3568	0.3591	0.3559	0.2987	0.299	0.2959	0.2899	0.2815	0.2873	0.296	0.3053	0.2955	0.294	0.3018	0.3026
	00:09:47	37	0.3682	0.3644	0.3622	0.3548	0.3554	0.3493	0.3638	0.3594	0.3755	0.37	0.3736	0.3717	0.3641	0.3674	0.3647	0.36	0.3552	0.3507	0.3512	0.3525	0.3468	0.3594	0.3601	0.3579	0.2983	0.3	0.2973	0.2888	0.2814	0.287	0.2942	0.3057	0.2962	0.2917	0.2966	0.2951
	00:09:58	37	0.3704	0.3657	0.3661	0.3591	0.3582	0.3535	0.3692	0.3645	0.3771	0.3698	0.3763	0.3791	0.3695	0.3716	0.3666	0.3629	0.3594	0.3511	0.3492	0.352	0.35	0.3616	0.3647	0.3595	0.3004	0.3007	0.2968	0.2924	0.281	0.2871	0.2959	0.308	0.2945	0.2919	0.2991	0.3004
	00:10:09	37.1	0.3708	0.3679	0.3659	0.3609	0.36	0.3541	0.367	0.3638	0.3776	0.3741	0.3776	0.3752	0.3721	0.3766	0.3699	0.3644	0.3596	0.3529	0.3513	0.3527	0.3533	0.365	0.3672	0.3619	0.3015	0.3012	0.298	0.2916	0.2809	0.2878	0.2986	0.3067	0.2946	0.2923	0.2985	0.3023
	00:10:20	37	0.3737	0.3687	0.3659	0.3617	0.3614	0.3587	0.368	0.3665	0.3816	0.3751	0.3777	0.3757	0.3769	0.3818	0.3725	0.3662	0.3626	0.3595	0.3493	0.3559	0.3531	0.3608	0.3686	0.3639	0.3	0.301	0.296	0.2908	0.2838	0.2869	0.2923	0.3076	0.2962	0.2923	0.2967	0.2935
	00:10:31	36.9	0.3747	0.3719	0.3714	0.3631	0.3618	0.3581	0.3723	0.369	0.3814	0.3731	0.3831	0.3793	0.3735	0.3741	0.3699	0.3664	0.3634	0.3599	0.356	0.3608	0.3569	0.3676	0.3656	0.3649	0.3007	0.3034	0.2971	0.2909	0.2833	0.2918	0.2957	0.3066	0.2989	0.2973	0.3032	0.3
	00:10:42	37.1	0.3776	0.3733	0.3743	0.3681	0.366	0.3617	0.3744	0.3714	0.381	0.3803	0.3854	0.3816	0.3735	0.3782	0.374	0.3689	0.3642	0.3612	0.353	0.3606	0.3553	0.3731	0.3729	0.3666	0.3002	0.3017	0.2979	0.2895	0.2835	0.2906	0.2988	0.3072	0.3014	0.2973	0.3111	0.3028
	00:10:53	37	0.3789	0.3757	0.3759	0.3665	0.3671	0.3639	0.3769	0.3727	0.3824	0.3831	0.3844	0.3868	0.3736	0.3803	0.3747	0.3714	0.3665	0.3637	0.3621	0.3628	0.3594	0.3712	0.3693	0.3693	0.2997	0.3026	0.2985	0.2916	0.2829	0.2908	0.2946	0.3082	0.3017	0.2949	0.296	0.303
	00:11:04	37	0.3795	0.3792	0.3792	0.3732	0.3718	0.3662	0.3784	0.3769	0.3844	0.3857	0.3835	0.3871	0.3814	0.3856	0.3785	0.3741	0.3685	0.3651	0.3592	0.3629	0.3635	0.3738	0.3764	0.3721	0.3022	0.3021	0.2977	0.2916	0.2839	0.2894	0.2988	0.3095	0.3005	0.2957	0.2988	0.3088
	00:11:15	37	0.3818	0.3776	0.38	0.3733	0.3722	0.368	0.3809	0.3748	0.3878	0.3849	0.3894	0.3913	0.3834	0.3859	0.3803	0.3768	0.3708	0.3625	0.363	0.3645	0.3604	0.3735	0.3719	0.3717	0.3012	0.3024	0.2986	0.2931	0.283	0.289	0.2963	0.3096	0.3015	0.2936	0.2999	0.3033
	00:11:26	37.1	0.3843	0.379	0.378	0.3754	0.3742	0.3692	0.3816	0.3767	0.3991	0.3877	0.3939	0.3863	0.3846	0.3881	0.383	0.3805	0.3736	0.3724	0.3577	0.3614	0.3604	0.3751	0.3829	0.3743	0.303	0.3033	0.2988	0.2965	0.2855	0.2879	0.2959	0.3113	0.2985	0.2954	0.2998	0.3061
	00:11:37	37	0.3863	0.3829	0.3842	0.3756	0.3732	0.3698	0.385	0.3803	0.3927	0.3883	0.3994	0.3889	0.387	0.3909	0.385	0.3793	0.3746	0.37	0.3644	0.3697	0.3668	0.3766	0.3797	0.376	0.305	0.3029	0.2995	0.2936	0.2848	0.2901	0.2987	0.3101	0.2971	0.2977	0.3007	0.3061
	00:11:48	37	0.387	0.3842	0.3837	0.3766	0.3739	0.3698	0.3872	0.3806	0.3969	0.3904	0.3972	0.3916	0.3876	0.3899	0.3865	0.3821	0.3791	0.3722	0.3647	0.3693	0.3667	0.3811	0.3829	0.3785	0.3054	0.3051	0.3006	0.2942	0.285	0.2913	0.2988	0.3106	0.2973	0.2962	0.302	0.3043
	00:11:59	37	0.3897	0.385	0.3854	0.3786	0.3783	0.375	0.3898	0.3836	0.4012	0.396	0.3964	0.3953	0.3936	0.395	0.3895	0.3839	0.3831	0.374	0.3689	0.367	0.3699	0.378	0.3869	0.3828	0.3037	0.3052	0.3	0.2955	0.2875	0.2922	0.2963	0.3115	0.2991	0.2967	0.3025	0.2999
	00:12:10	37.1	0.3916	0.3866	0.3853	0.3789	0.3783	0.3759	0.3881	0.3834	0.4013	0.3962	0.3988	0.3949	0.3956	0.3983	0.3914	0.386	0.3846	0.3796	0.3688	0.3707	0.3678	0.3803	0.3861	0.382	0.3044	0.3049	0.3008	0.2941	0.2866	0.2943	0.2981	0.3111	0.3006	0.2989	0.3006	0.3043
	00:12:21	37	0.3936	0.3896	0.3903	0.3833	0.3846	0.3805	0.3923	0.3883	0.404	0.4001	0.4028	0.3998	0.3934	0.3972	0.392	0.3873	0.3856	0.3802	0.3704	0.3746	0.3698	0.3845	0.3856	0.3826	0.3058	0.3085	0.3021	0.2951	0.2856	0.2952	0.2992	0.3106	0.3041	0.2981	0.3005	0.3012
	00:12:32	37	0.3943	0.3894	0.389	0.3836	0.3842	0.379	0.3921	0.386	0.4075	0.3994	0.4013	0.4017	0.3977	0.3985	0.395	0.3929	0.3883	0.3842	0.3699	0.3754	0.3729	0.3866	0.4025	0.3856	0.3046	0.3105	0.303	0.3002	0.2882	0.2905	0.2988	0.3136	0.305	0.2969	0.2971	0.3078
	00:12:43	37	0.3966	0.3923	0.3934	0.3868	0.3835	0.3788	0.3946	0.3897	0.4086	0.3988	0.407	0.4001	0.3953	0.3959	0.3951	0.3923	0.3872	0.3778	0.3764	0.3799	0.3765	0.386	0.3914	0.3872	0.3047	0.3126	0.3027	0.2985	0.2875	0.2929	0.3025	0.3134	0.3068	0.2993	0.3067	0.3153
	00:12:54	37	0.3975	0.3939	0.3979	0.3894	0.3863	0.3817	0.3986	0.3939	0.4072	0.4014	0.4104	0.4042	0.3963	0.3968	0.3936	0.3936	0.3894	0.3877	0.3732	0.3832	0.3754	0.3912	0.39	0.3878	0.305	0.316	0.3007	0.2971	0.288	0.2962	0.3002	0.3134	0.3035	0.3004	0.3006	0.3029
	00:13:05	37	0.3999	0.3963	0.3951	0.3889	0.3874	0.3841	0.4036	0.3979	0.409	0.4069	0.41	0.4022	0.4022	0.4037	0.3971	0.396	0.3932	0.3906	0.3752	0.3829	0.3806	0.3888	0.3943	0.3907	0.3054	0.3152	0.3016	0.2969	0.2887	0.297	0.3012	0.3134	0.3034	0.3024	0.3019	0.304
	00:13:16	37	0.4016	0.3975	0.4012	0.3962	0.3912	0.3855	0.4042	0.3997	0.4079	0.4048	0.4153	0.4063	0.401	0.404	0.4017	0.3978	0.3903	0.388	0.3796	0.3837	0.381	0.3945	0.3964	0.3925	0.3043	0.3102	0.305	0.2976	0.288	0.2947	0.306	0.3118	0.3041	0.3009	0.3073	0.3087
	00:13:27	37	0.4025	0.3993	0.3964	0.3916	0.3894	0.3854	0.4032	0.3979	0.4138	0.4117	0.411	0.4091	0.4066	0.4082	0.4019	0.3992	0.3974	0.3924	0.3836	0.3821	0.3857	0.392	0.399	0.3951	0.3064	0.3128	0.3037	0.296	0.2891	0.2979	0.3037	0.3133	0.3072	0.3037	0.3047	0.3061
	00:13:38	37	0.4055	0.4012	0.4031	0.3963	0.3942	0.3888	0.4058	0.4029	0.415	0.4105	0.4188	0.4072	0.4031	0.4075	0.4044	0.4025	0.3918	0.3907	0.4035	0.3877	0.3835	0.3971	0.4031	0.3964	0.3055	0.3095	0.3069	0.3007	0.2875	0.296	0.3038	0.3141	0.3078	0.3015	0.303	0.3069
	00:13:49	37	0.4066	0.4023	0.4018	0.3959	0.3962	0.3891	0.4082	0.4031	0.4163	0.412	0.4198	0.4138	0.4077	0.4094	0.4076	0.4039	0.396	0.3912	0.3871	0.3881	0.3863	0.4072	0.4091	0.3973	0.3073	0.3089	0.3072	0.3004	0.2896	0.297	0.3089	0.313	0.3084	0.3021	0.3075	0.311
	00:14:00	37	0.4074	0.4034	0.4069	0.3983	0.3975	0.3911	0.4097	0.4039	0.4171	0.4151	0.4205	0.4183	0.4088	0.4105	0.4078	0.4061	0.3989	0.3905	0.3899	0.3896	0.3882	0.3985	0.401	0.3986	0.3088	0.3085	0.3064	0.3034	0.2894	0.295	0.3044	0.3157	0.3056	0.3001	0.3041	0.3136
	00:14:11	37	0.4082	0.4056	0.4039	0.3954	0.395	0.3893	0.4124	0.4042	0.4193	0.4188	0.4162	0.4193	0.4057	0.4112	0.4075	0.4074	0.3998	0.3953	0.3915	0.3955	0.3891	0.4048	0.4044	0.4015	0.3075	0.3107	0.3077	0.2994	0.2904	0.2963	0.3048	0.3141	0.3073	0.3032	0.3062	0.3128
	00:14:22	37	0.4091	0.4086	0.4069	0.3988	0.3973	0.392	0.4135	0.4056	0.4197	0.4208	0.4198	0.4204	0.4069	0.4109	0.4087	0.4088	0.4045	0.4017	0.3914	0.3928	0.393	0.4033	0.4047	0.4031	0.3085	0.3108	0.308	0.2992	0.2919	0.2987	0.3098	0.3151	0.3041	0.3063	0.3097	0.3181
	00:14:33	37.1	0.4133	0.4073	0.4078	0.4006	0.399	0.3937	0.4123	0.4086	0.4244	0.4167	0.4254	0.4185	0.4129	0.4153	0.4133	0.4131	0.4028	0.3988	0.3915	0.3972	0.3932	0.4065	0.4118	0.4053	0.309	0.3107	0.3094	0.3027	0.2895	0.2985	0.3056	0.3179	0.3087	0.3031	0.3047	0.3116
	00:14:44	37	0.4141	0.4085	0.4089	0.404	0.4054	0.399	0.4173	0.4125	0.4288	0.4272	0.4197	0.422	0.4187	0.4216	0.4164	0.4187	0.4066	0.4064	0.3884	0.3952	0.3934	0.4135	0.4548	0.4068	0.3102	0.3114	0.3101	0.3038	0.2896	0.2995	0.3042	0.3176	0.3075	0.3027	0.3115	0.3113
	00:14:55	37	0.4145	0.4143	0.4122	0.4044	0.4025	0.3983	0.4193	0.4122	0.4271	0.424	0.4289	0.422	0.4192	0.422	0.4172	0.4169	0.4082	0.3997	0.3972	0.3992	0.3973	0.4094	0.4138	0.408	0.3109	0.3104	0.3085	0.3053	0.2913	0.2976	0.3062	0.3193	0.3085	0.3023	0.3137	0.3134
	00:15:06	37	0.4171	0.4134	0.4157	0.4057	0.4044	0.3985	0.4198	0.413	0.4328	0.4195	0.4325	0.425	0.4171	0.4187	0.4172	0.4176	0.4117	0.4065	0.3932	0.4062	0.3971	0.4165	0.4119	0.4084	0.3119	0.3123	0.309	0.3031	0.2922	0.2985	0.3103	0.3175	0.3096	0.3062	0.3102	0.3134
	00:15:17	37.1	0.4185	0.4173	0.4159	0.4082	0.4062	0.4005	0.4228	0.4178	0.4301	0.4256	0.437	0.4236	0.4212	0.4229	0.4191	0.4204	0.4121	0.4085	0.398	0.4057	0.4007	0.4146	0.4192	0.4115	0.3162	0.3118	0.3072	0.3051	0.2928	0.2989	0.3066	0.3199	0.3076	0.3064	0.3059	0.3127
	00:15:28	37	0.4189	0.4153	0.4179	0.4097	0.411	0.4026	0.4242	0.4174	0.4322	0.4274	0.4375	0.4314	0.4175	0.4236	0.4232	0.4228	0.4116	0.4066	0.4015	0.4035	0.4025	0.4246	0.4223	0.4121	0.3172	0.3137	0.31	0.3045	0.2924	0.3005	0.3133	0.3188	0.3105	0.3072	0.3111	0.3178
	00:15:39	37	0.4215	0.4184	0.4211	0.413	0.4104	0.4059	0.4278	0.4215	0.4308	0.4286	0.4346	0.4338	0.4173	0.4229	0.4213	0.4233	0.4129	0.4073	0.4061	0.4081	0.4047	0.4139	0.4177	0.4147	0.3173	0.3125	0.3092	0.3035	0.2944	0.301	0.3088	0.3194	0.3139	0.3085	0.3094	0.3143
	00:15:50	37	0.4237	0.4203	0.4232	0.4133	0.4108	0.408	0.4301	0.4211	0.4364	0.429	0.4355	0.4364	0.4191	0.4231	0.4229	0.4243	0.4176	0.4091	0.4077	0.4106	0.4066	0.4188	0.4188	0.4156	0.3161	0.3126	0.3114	0.3045	0.2935	0.3002	0.311	0.3197	0.3131	0.3055	0.3132	0.3189
	00:16:01	37	0.4247	0.4183	0.4196	0.4158	0.4129	0.4058	0.4281	0.4206	0.4417	0.4354	0.4373	0.4313	0.4313	0.4357	0.4277	0.431	0.4215	0.4221	0.3953	0.4059	0.4028	0.4189	0.4264	0.4172	0.3164	0.3141	0.3105	0.3061	0.2967	0.2991	0.3067	0.3218	0.3118	0.3079	0.303	0.3136
	00:16:12	37.1	0.4265	0.4201	0.4219	0.4155	0.4144	0.4081	0.4294	0.4225	0.4433	0.4308	0.4469	0.431	0.4277	0.4311	0.4299	0.4301	0.4191	0.4132	0.4072	0.4127	0.4082	0.4257	0.4281	0.4179	0.3167	0.3139	0.3132	0.3066	0.2938	0.3034	0.3179	0.3205	0.3105	0.3067	0.3121	0.321
	00:16:23	37.1	0.4273	0.4243	0.4265	0.4154	0.4122	0.4083	0.4312	0.4251	0.4453	0.4336	0.4423	0.4353	0.4253	0.428	0.4264	0.43	0.4223	0.4177	0.4064	0.4149	0.4113	0.4222	0.4217	0.4203	0.3165	0.3145	0.3117	0.3054	0.297	0.3037	0.3138	0.3203	0.3104	0.3111	0.3139	0.3161
	00:16:34	37	0.4291	0.4223	0.4232	0.4215	0.4191	0.4127	0.4318	0.4246	0.4574	0.4405	0.4419	0.4365	0.4333	0.4378	0.4331	0.4375	0.4268	0.4218	0.4067	0.4112	0.4085	0.4266	0.4655	0.4229	0.3155	0.3142	0.3142	0.3093	0.2963	0.2994	0.3096	0.3232	0.3132	0.3093	0.3037	0.3129
	00:16:45	37	0.4317	0.4259	0.428	0.4201	0.423	0.4151	0.4357	0.4277	0.4513	0.4409	0.4434	0.442	0.4393	0.4419	0.4358	0.4367	0.4311	0.421	0.4087	0.4149	0.4104	0.4317	0.4492	0.4235	0.3179	0.3151	0.3122	0.3115	0.2993	0.3009	0.3093	0.3247	0.3185	0.309	0.3086	0.3148
	00:16:56	37	0.4334	0.4255	0.4278	0.4231	0.423	0.4142	0.4342	0.4276	0.4534	0.4418	0.445	0.4454	0.4387	0.4427	0.4369	0.4388	0.428	0.4256	0.4071	0.4138	0.4132	0.4309	0.4405	0.4246	0.3174	0.3156	0.316	0.3096	0.2976	0.3017	0.3115	0.3232	0.3176	0.3096	0.3118	0.3131
	00:17:07	37.1	0.4353	0.4309	0.4331	0.4251	0.423	0.4166	0.4375	0.4336	0.4461	0.4439	0.4487	0.4439	0.4378	0.4409	0.4373	0.438	0.4315	0.4171	0.4167	0.4198	0.415	0.4317	0.4307	0.4258	0.3212	0.3165	0.314	0.3106	0.2967	0.3038	0.3126	0.3224	0.3143	0.3098	0.3118	0.3161
	00:17:18	37	0.4341	0.4312	0.4323	0.4228	0.4208	0.4161	0.4413	0.4306	0.4517	0.4457	0.4486	0.4445	0.436	0.441	0.4384	0.4408	0.4305	0.4193	0.4194	0.4213	0.4197	0.431	0.4346	0.4287	0.3188	0.3185	0.3144	0.3109	0.2964	0.3029	0.3129	0.3219	0.314	0.308	0.3208	0.3128
	00:17:29	37	0.4377	0.4315	0.4319	0.4286	0.4272	0.4222	0.442	0.4358	0.4565	0.4495	0.4529	0.4414	0.4491	0.4525	0.4461	0.4436	0.4351	0.4307	0.4117	0.4152	0.4123	0.4327	0.4354	0.4277	0.3179	0.3174	0.3121	0.3116	0.2989	0.3034	0.3119	0.3256	0.3151	0.3119	0.3181	0.3178
	00:17:40	37	0.4371	0.4342	0.4336	0.4287	0.4266	0.4214	0.4425	0.4356	0.4562	0.4525	0.4513	0.4487	0.4429	0.4488	0.4425	0.446	0.434	0.4281	0.4176	0.4216	0.419	0.4394	0.4607	0.4326	0.3185	0.319	0.314	0.3136	0.2985	0.3029	0.3142	0.3248	0.3139	0.3101	0.3178	0.3176
	00:17:51	37	0.4399	0.4356	0.4399	0.4308	0.4302	0.4239	0.4481	0.4403	0.4473	0.451	0.45	0.4527	0.4397	0.4438	0.44	0.4432	0.4369	0.4299	0.4283	0.4283	0.4219	0.4413	0.4316	0.4329	0.3159	0.3211	0.3156	0.3087	0.2992	0.3074	0.3142	0.3229	0.316	0.3141	0.3147	0.3152
	00:18:02	37	0.4401	0.439	0.4374	0.4305	0.4271	0.4244	0.4471	0.4394	0.4524	0.4554	0.4525	0.4482	0.4413	0.4455	0.439	0.4446	0.4393	0.4359	0.4182	0.4259	0.4217	0.4374	0.4372	0.4349	0.3164	0.3236	0.3158	0.3087	0.3006	0.3136	0.3191	0.3229	0.3168	0.3179	0.3196	0.3168
	00:18:13	37	0.4406	0.4385	0.4409	0.4302	0.4279	0.4226	0.4483	0.4409	0.461	0.4484	0.4635	0.4486	0.4435	0.445	0.4448	0.4465	0.438	0.4317	0.4205	0.4317	0.4194	0.4409	0.4388	0.4338	0.3159	0.325	0.318	0.3101	0.2995	0.3066	0.3161	0.3264	0.3182	0.313	0.3137	0.3139
	00:18:24	37.1	0.4435	0.4414	0.4438	0.4371	0.4331	0.4281	0.4496	0.4433	0.455	0.4533	0.4635	0.4504	0.4481	0.4521	0.4484	0.4504	0.4382	0.4385	0.4198	0.4311	0.4286	0.4432	0.4451	0.4372	0.3178	0.3279	0.3192	0.3097	0.3003	0.3069	0.3152	0.3251	0.322	0.3151	0.3127	0.3158
	00:18:35	37	0.4447	0.4426	0.4438	0.4371	0.4355	0.4275	0.453	0.4473	0.4587	0.4584	0.4577	0.4567	0.4437	0.4501	0.4476	0.4505	0.4395	0.4389	0.4241	0.4328	0.4294	0.4453	0.4455	0.4382	0.3189	0.3329	0.3207	0.3089	0.3017	0.3095	0.3201	0.3234	0.3236	0.3187	0.3154	0.3161
	00:18:46	37	0.4455	0.4416	0.4456	0.4354	0.435	0.4299	0.4537	0.4454	0.459	0.4563	0.4566	0.4597	0.4413	0.4484	0.4468	0.45	0.4425	0.4391	0.4296	0.4324	0.4337	0.4425	0.4406	0.4386	0.3192	0.3299	0.3218	0.3137	0.2994	0.3077	0.3193	0.3266	0.318	0.3158	0.3155	0.3191
	00:18:57	37.1	0.4481	0.4452	0.446	0.4373	0.4368	0.4311	0.4557	0.4466	0.4654	0.4598	0.4652	0.4569	0.4452	0.4519	0.4494	0.4529	0.4418	0.4413	0.4374	0.4348	0.4292	0.4458	0.4458	0.4412	0.3219	0.3306	0.319	0.311	0.3022	0.3088	0.3171	0.3295	0.3179	0.3165	0.3172	0.3165
	00:19:08	37.1	0.4501	0.4456	0.4487	0.4391	0.438	0.4311	0.4554	0.4483	0.469	0.4537	0.4648	0.4612	0.4526	0.4566	0.4554	0.4566	0.4489	0.4358	0.432	0.4362	0.433	0.4496	0.4489	0.4426	0.3209	0.327	0.3215	0.3145	0.3009	0.3074	0.3171	0.329	0.3189	0.3135	0.3189	0.3162
	00:19:19	37	0.4504	0.4425	0.4468	0.4421	0.4431	0.4346	0.4558	0.45	0.473	0.4638	0.4584	0.4626	0.4568	0.4611	0.4571	0.462	0.4491	0.4481	0.4246	0.4371	0.4306	0.4566	0.5031	0.4441	0.3205	0.3253	0.3212	0.3147	0.3025	0.3076	0.3171	0.3267	0.3184	0.3164	0.3144	0.317
	00:19:30	37	0.45	0.4483	0.4507	0.4404	0.4383	0.4333	0.459	0.449	0.4751	0.4605	0.4711	0.4589	0.4505	0.4533	0.4527	0.4565	0.4482	0.4449	0.4415	0.4441	0.4325	0.4534	0.4503	0.445	0.3203	0.3246	0.3196	0.3129	0.3053	0.3105	0.3234	0.3278	0.3205	0.3228	0.3208	0.3221
	00:19:41	37	0.4518	0.4501	0.4536	0.4448	0.4414	0.4382	0.462	0.4529	0.4741	0.4622	0.4708	0.4596	0.45	0.4567	0.4562	0.4605	0.4473	0.4485	0.4582	0.4415	0.4324	0.4529	0.4563	0.4482	0.3211	0.3255	0.3208	0.312	0.3041	0.3113	0.3199	0.3308	0.3181	0.3224	0.3185	0.3184
	00:19:52	37.1	0.4535	0.4509	0.4539	0.4458	0.4437	0.438	0.4623	0.4544	0.4705	0.4669	0.4708	0.4654	0.452	0.4567	0.4559	0.4597	0.4502	0.4472	0.4391	0.4387	0.4395	0.4531	0.4511	0.4469	0.3219	0.3266	0.3211	0.3113	0.3054	0.3124	0.3229	0.3279	0.3221	0.3214	0.3214	0.3198
	00:20:03	37.1	0.455	0.4525	0.4533	0.4461	0.4428	0.4375	0.4599	0.4552	0.4724	0.4647	0.4745	0.4618	0.4522	0.4586	0.4587	0.4627	0.4479	0.4464	0.4573	0.4469	0.4396	0.4563	0.4572	0.4505	0.3219	0.3246	0.3212	0.3151	0.3043	0.3112	0.3219	0.3274	0.3212	0.3175	0.3256	0.3242
	00:20:14	37	0.4561	0.4513	0.4533	0.447	0.4447	0.4378	0.4661	0.4532	0.478	0.4671	0.4766	0.4658	0.4561	0.4618	0.4621	0.4626	0.4538	0.4499	0.4412	0.4425	0.4408	0.4597	0.4577	0.4501	0.322	0.3232	0.3235	0.3161	0.3024	0.3129	0.3222	0.3272	0.3213	0.3169	0.3233	0.3217
	00:20:25	37	0.4577	0.4533	0.4553	0.4468	0.4458	0.4402	0.4696	0.455	0.4787	0.4697	0.4778	0.467	0.4572	0.4602	0.4628	0.4651	0.458	0.4481	0.4398	0.4477	0.4424	0.4614	0.461	0.4507	0.3244	0.3249	0.3215	0.318	0.3052	0.3126	0.3233	0.3336	0.3207	0.3196	0.3262	0.3242
	00:20:36	37	0.4582	0.4556	0.4579	0.4491	0.4471	0.4453	0.4656	0.4591	0.4811	0.4695	0.4792	0.464	0.4609	0.4647	0.4596	0.4652	0.4606	0.4573	0.4357	0.4468	0.4445	0.4539	0.4595	0.4541	0.325	0.3256	0.3243	0.3151	0.3067	0.3158	0.3252	0.3294	0.3234	0.3256	0.3293	0.3271
	00:20:47	37	0.4598	0.4545	0.4568	0.4505	0.4478	0.4417	0.4702	0.4589	0.4785	0.4753	0.4786	0.4694	0.458	0.4635	0.4658	0.4699	0.4548	0.4524	0.4432	0.4501	0.4422	0.466	0.4736	0.4543	0.3264	0.324	0.3246	0.3184	0.3052	0.3115	0.3256	0.3293	0.3225	0.3199	0.3256	0.3227
	00:20:58	37	0.4594	0.4597	0.4633	0.4555	0.453	0.4459	0.4698	0.463	0.4781	0.4731	0.485	0.4673	0.4702	0.4717	0.468	0.4702	0.4611	0.4506	0.4427	0.4541	0.4477	0.465	0.4591	0.4542	0.3274	0.3268	0.3241	0.3186	0.306	0.3127	0.3206	0.3342	0.3207	0.3223	0.3182	0.3206
	00:21:09	37.1	0.4631	0.4579	0.4605	0.4562	0.4533	0.4497	0.47	0.461	0.4856	0.4804	0.4877	0.467	0.4755	0.4815	0.4758	0.4748	0.4643	0.4635	0.4398	0.4464	0.4418	0.4602	0.4669	0.4573	0.3279	0.3248	0.3235	0.3208	0.309	0.3123	0.3218	0.3352	0.3241	0.3226	0.3207	0.3233
	00:21:20	37	0.462	0.4607	0.4634	0.4557	0.4535	0.4493	0.4728	0.4655	0.4794	0.4793	0.483	0.4706	0.4617	0.4696	0.4706	0.4729	0.4588	0.4601	0.447	0.4549	0.4465	0.4725	0.4652	0.4569	0.3262	0.3255	0.324	0.3189	0.3074	0.3151	0.3231	0.3309	0.3228	0.3231	0.3234	0.3248
	00:21:31	37	0.4636	0.4599	0.4653	0.4571	0.456	0.4489	0.4731	0.4621	0.4905	0.4832	0.4807	0.4807	0.4706	0.4776	0.4757	0.4758	0.4633	0.4562	0.448	0.4541	0.4489	0.4772	0.4914	0.4603	0.3255	0.3282	0.3246	0.3213	0.3082	0.3144	0.3236	0.3303	0.3217	0.3221	0.3212	0.3205
	00:21:42	37	0.4629	0.4627	0.4649	0.4583	0.4561	0.4509	0.475	0.4686	0.48	0.4823	0.4777	0.476	0.4706	0.4761	0.473	0.4786	0.4668	0.4551	0.45	0.4565	0.4508	0.472	0.4749	0.4618	0.3268	0.328	0.3227	0.3219	0.3093	0.3131	0.323	0.3344	0.3243	0.3219	0.3216	0.324
	00:21:53	37.1	0.4664	0.4648	0.4676	0.4603	0.4602	0.4517	0.4774	0.4685	0.4849	0.4843	0.4834	0.4776	0.471	0.4794	0.4774	0.4785	0.4653	0.4618	0.4498	0.4562	0.4558	0.4738	0.4731	0.4632	0.3264	0.3279	0.3273	0.3214	0.3069	0.3164	0.3256	0.3307	0.3236	0.3222	0.3247	0.3246
	00:22:04	37	0.4695	0.4633	0.468	0.4609	0.4598	0.4553	0.4774	0.4686	0.486	0.4794	0.4877	0.4744	0.4668	0.4785	0.4783	0.4814	0.4627	0.461	0.452	0.4595	0.4538	0.474	0.4848	0.4634	0.3264	0.3285	0.3286	0.3225	0.3071	0.3151	0.327	0.3332	0.3235	0.3243	0.3256	0.3279
	00:22:15	37	0.467	0.4699	0.4676	0.4623	0.4587	0.4509	0.482	0.4668	0.4954	0.4842	0.491	0.4778	0.4677	0.4758	0.4767	0.4794	0.4676	0.465	0.4554	0.4595	0.4553	0.4779	0.4739	0.4645	0.3255	0.3296	0.3295	0.3195	0.3084	0.318	0.3317	0.3304	0.3282	0.3242	0.3298	0.329
	00:22:26	37	0.4697	0.4675	0.4717	0.4631	0.4617	0.456	0.4823	0.4719	0.4889	0.4836	0.4964	0.4776	0.4764	0.4821	0.4798	0.4827	0.4727	0.462	0.4552	0.4626	0.4564	0.4837	0.4813	0.4631	0.3264	0.3284	0.3248	0.3237	0.3099	0.3175	0.3265	0.3348	0.3256	0.3252	0.3279	0.3268
	00:22:37	37.1	0.4704	0.4697	0.4703	0.4653	0.4619	0.4584	0.4834	0.4717	0.4925	0.4883	0.4946	0.4798	0.4749	0.4835	0.4825	0.4846	0.4679	0.4651	0.4531	0.4631	0.4547	0.481	0.488	0.4664	0.3285	0.3291	0.3288	0.3232	0.3079	0.3182	0.3265	0.3337	0.3248	0.3244	0.3348	0.3239
	00:22:48	37	0.4701	0.4698	0.4755	0.4676	0.4643	0.4583	0.4872	0.4736	0.4877	0.4856	0.4902	0.4862	0.4775	0.4808	0.4816	0.4844	0.4708	0.4625	0.4602	0.4639	0.4627	0.4766	0.4743	0.468	0.3287	0.3296	0.33	0.3242	0.3099	0.3163	0.328	0.3352	0.3272	0.3228	0.3285	0.3256
	00:22:59	37	0.4733	0.4698	0.4737	0.4676	0.4683	0.4607	0.4842	0.4764	0.4937	0.4966	0.4804	0.4866	0.4812	0.4901	0.4844	0.4877	0.4707	0.4709	0.4585	0.4637	0.463	0.481	0.4962	0.4708	0.3324	0.3305	0.3292	0.3246	0.3126	0.3162	0.3273	0.3354	0.3272	0.3263	0.3226	0.3263
	00:23:10	37	0.4735	0.4677	0.473	0.4694	0.4654	0.4593	0.4781	0.472	0.4955	0.4929	0.4889	0.4864	0.4824	0.4904	0.483	0.4904	0.4785	0.4764	0.4544	0.4599	0.4629	0.4791	0.5192	0.4729	0.3339	0.3316	0.3291	0.3268	0.3148	0.3154	0.3263	0.3373	0.3294	0.3253	0.3265	0.3289
	00:23:21	37	0.4748	0.4696	0.4753	0.4695	0.4674	0.4593	0.4843	0.4718	0.5021	0.4867	0.4971	0.4841	0.484	0.4907	0.4848	0.4912	0.4822	0.4707	0.4573	0.4691	0.4601	0.4823	0.4924	0.4718	0.3352	0.3315	0.3266	0.3275	0.3155	0.3162	0.3271	0.3385	0.3299	0.3254	0.3236	0.3236
	00:23:32	37	0.4757	0.4734	0.4764	0.4703	0.4672	0.4608	0.4842	0.4755	0.4979	0.4901	0.4958	0.4866	0.4857	0.4914	0.486	0.4918	0.4814	0.4673	0.463	0.4641	0.4654	0.4801	0.4806	0.473	0.3335	0.3327	0.329	0.326	0.3112	0.3176	0.3288	0.338	0.3296	0.3252	0.3378	0.3284
	00:23:43	37	0.4773	0.4748	0.4792	0.4708	0.47	0.4653	0.4893	0.4795	0.4975	0.4916	0.498	0.4878	0.4745	0.4858	0.4875	0.492	0.4723	0.4723	0.4628	0.4712	0.4673	0.4862	0.4864	0.4739	0.3331	0.333	0.332	0.3262	0.3115	0.32	0.3333	0.3361	0.3291	0.3278	0.3303	0.3292
	00:23:54	37.1	0.4758	0.486	0.4802	0.4749	0.4712	0.4649	0.4902	0.4826	0.5018	0.5	0.4942	0.4882	0.4867	0.4951	0.4907	0.495	0.4824	0.4787	0.458	0.4717	0.4677	0.4892	0.491	0.4754	0.332	0.3333	0.3305	0.3264	0.3145	0.3187	0.3288	0.3376	0.3313	0.3283	0.3254	0.3311
	00:24:05	37	0.4791	0.4731	0.4804	0.4764	0.4727	0.465	0.4826	0.4791	0.5018	0.4982	0.4977	0.4899	0.488	0.4973	0.4915	0.4962	0.4811	0.4826	0.4607	0.4669	0.469	0.4901	0.5226	0.478	0.3316	0.3371	0.3304	0.3261	0.3158	0.3189	0.3289	0.3381	0.3321	0.3289	0.3317	0.3317
	00:24:16	37	0.4791	0.4816	0.4826	0.475	0.4724	0.4672	0.4927	0.4851	0.5017	0.5046	0.4976	0.4908	0.483	0.4907	0.4901	0.4948	0.4742	0.4769	0.4719	0.4737	0.4726	0.4871	0.498	0.479	0.3326	0.3448	0.3291	0.3258	0.3132	0.3203	0.3313	0.3387	0.3343	0.3268	0.3348	0.328
	00:24:27	37	0.4803	0.4814	0.4832	0.4766	0.4741	0.4668	0.495	0.4804	0.5118	0.502	0.5011	0.4937	0.4899	0.4983	0.4956	0.4973	0.4852	0.4787	0.4639	0.4707	0.4665	0.4992	0.5091	0.4777	0.3327	0.346	0.3322	0.328	0.3149	0.32	0.3309	0.3394	0.3312	0.3307	0.3293	0.3346
	00:24:38	37.1	0.483	0.4814	0.4855	0.477	0.4765	0.4717	0.4928	0.4841	0.5042	0.5023	0.5049	0.4927	0.4786	0.4897	0.4911	0.4965	0.4792	0.4773	0.4701	0.4733	0.4704	0.4917	0.5085	0.4808	0.3328	0.3394	0.333	0.328	0.3145	0.3208	0.3337	0.3391	0.3324	0.3266	0.3305	0.3299
	00:24:49	37.1	0.4852	0.4784	0.4855	0.4783	0.478	0.4707	0.4966	0.484	0.5048	0.4956	0.5049	0.496	0.4803	0.49	0.4913	0.4962	0.4825	0.4822	0.4713	0.479	0.4711	0.4907	0.486	0.4789	0.332	0.3393	0.334	0.3241	0.3175	0.323	0.3376	0.338	0.3355	0.3338	0.3324	0.3309
	00:25:00	37	0.4838	0.483	0.4836	0.4801	0.4767	0.4729	0.4959	0.4868	0.5093	0.503	0.5144	0.4931	0.494	0.5033	0.4981	0.5001	0.4964	0.4843	0.4712	0.4687	0.4712	0.4861	0.4945	0.4816	0.3319	0.3388	0.3311	0.326	0.3161	0.3246	0.3312	0.3418	0.333	0.3317	0.3297	0.3277
	00:25:11	37	0.4852	0.4832	0.4877	0.4781	0.4755	0.4757	0.4988	0.4896	0.5026	0.508	0.5104	0.495	0.4853	0.4988	0.4947	0.4993	0.4896	0.4901	0.4652	0.4743	0.4721	0.4901	0.4903	0.4819	0.3332	0.3409	0.3326	0.3261	0.3173	0.3237	0.3351	0.3406	0.3343	0.336	0.3288	0.3334
	00:25:22	37.1	0.4854	0.4838	0.4899	0.4803	0.48	0.4727	0.5032	0.4888	0.5036	0.5011	0.5056	0.5006	0.4877	0.4996	0.4984	0.5007	0.4853	0.4824	0.4737	0.4788	0.4804	0.4927	0.4927	0.4833	0.3331	0.3422	0.3328	0.3285	0.3161	0.3255	0.3341	0.3404	0.3344	0.3309	0.337	0.3456
	00:25:33	37.1	0.4864	0.4831	0.4894	0.4828	0.4838	0.4768	0.5038	0.4874	0.5153	0.5073	0.4991	0.5013	0.4959	0.5036	0.4988	0.5068	0.4938	0.484	0.4717	0.4802	0.4754	0.4961	0.5005	0.4846	0.3332	0.3436	0.3323	0.3318	0.3188	0.3205	0.3326	0.3437	0.3352	0.3303	0.3271	0.3323
	00:25:44	37	0.4873	0.4873	0.4917	0.485	0.484	0.4759	0.5012	0.4922	0.5103	0.5095	0.5085	0.4991	0.488	0.4968	0.4952	0.5012	0.4899	0.4867	0.4791	0.4801	0.4807	0.4923	0.4925	0.4842	0.334	0.3448	0.3368	0.3262	0.3155	0.3275	0.3413	0.3393	0.3359	0.3334	0.343	0.3341
	00:25:55	37	0.4907	0.4847	0.4919	0.4854	0.4822	0.4754	0.5035	0.4918	0.5097	0.5038	0.5084	0.5033	0.4851	0.4947	0.4991	0.5037	0.4903	0.48	0.4792	0.4825	0.4819	0.4953	0.5046	0.4875	0.3353	0.3411	0.335	0.3323	0.3181	0.3239	0.3361	0.3432	0.3358	0.3296	0.3402	0.335
	00:00:00
	00:00:00
	00:00:00
	00:00:00
	00:00:00
	00:00:00
	00:00:00
	00:00:00
	00:00:00
	00:00:00
	00:00:00
	00:00:00
	00:00:00
	00:00:00
	00:00:00
	00:00:00
	00:00:00
	00:00:00
	00:00:00
	00:00:00
	00:00:00
	00:00:00
	00:00:00
	00:00:00
	00:00:00
	00:00:00
	00:00:00
	00:00:00
	00:00:00
	00:00:00
	00:00:00
	00:00:00
	00:00:00
	00:00:00
	00:00:00
	00:00:00
	00:00:00
	00:00:00
	00:00:00
	00:00:00
	00:00:00
	00:00:00
	00:00:00
	00:00:00
	00:00:00
	00:00:00
	00:00:00
	00:00:00
	00:00:00
	00:00:00
	00:00:00
	00:00:00
	00:00:00
	00:00:00
	00:00:00
	00:00:00
	00:00:00
	00:00:00
	00:00:00
	00:00:00
	00:00:00
	00:00:00
	00:00:00
	00:00:00
	00:00:00
	00:00:00
	00:00:00
	00:00:00
	00:00:00
	00:00:00
	00:00:00
	00:00:00
	00:00:00
	00:00:00
	00:00:00
	00:00:00
	00:00:00
	00:00:00
	00:00:00
	00:00:00
	00:00:00
	00:00:00
	00:00:00
	00:00:00
	00:00:00
	00:00:00
	00:00:00
	00:00:00
	00:00:00
	00:00:00
	00:00:00
	00:00:00
	00:00:00
	00:00:00
	00:00:00
	00:00:00
	00:00:00
	00:00:00
	00:00:00
	00:00:00
	00:00:00
	00:00:00
	00:00:00
	00:00:00
	00:00:00
	00:00:00
	00:00:00
	00:00:00
	00:00:00
	00:00:00
	00:00:00
	00:00:00
	00:00:00
	00:00:00
	00:00:00
	00:00:00
	00:00:00
	00:00:00
	00:00:00
	00:00:00
	00:00:00
	00:00:00
	00:00:00
	00:00:00
	00:00:00
	00:00:00
	00:00:00
	00:00:00
	00:00:00
	00:00:00
	00:00:00
	00:00:00
	00:00:00
	00:00:00
	00:00:00
	00:00:00
	00:00:00
	00:00:00
	00:00:00
	00:00:00
	00:00:00
	00:00:00
	00:00:00
	00:00:00
	00:00:00
	00:00:00
	00:00:00
	00:00:00
	00:00:00
	00:00:00
	00:00:00
	00:00:00
	00:00:00
	00:00:00
	00:00:00
	00:00:00
	00:00:00
	00:00:00
	00:00:00
	00:00:00
	00:00:00
	00:00:00
	00:00:00
	00:00:00
	00:00:00
	00:00:00
	00:00:00
	00:00:00
	00:00:00
	00:00:00
	00:00:00
	00:00:00
	00:00:00
	00:00:00
	00:00:00
	00:00:00
	00:00:00
	00:00:00
	00:00:00
	00:00:00
	00:00:00
	00:00:00
	00:00:00
	00:00:00
	00:00:00
	00:00:00
	00:00:00
	00:00:00
	00:00:00
	00:00:00
	00:00:00
	00:00:00
	00:00:00
	00:00:00
	00:00:00
	00:00:00
	00:00:00
	00:00:00
	00:00:00
	00:00:00
	00:00:00
	00:00:00
	00:00:00
	00:00:00
	00:00:00
	00:00:00
	00:00:00
	00:00:00
	00:00:00
	00:00:00
	00:00:00
	00:00:00
	00:00:00
	00:00:00
	00:00:00
	00:00:00
	00:00:00
	00:00:00
	00:00:00
	00:00:00
	00:00:00
	00:00:00
	00:00:00
	00:00:00
	00:00:00
	00:00:00
	00:00:00
	00:00:00
	00:00:00
	00:00:00
	00:00:00
	00:00:00
	00:00:00
	00:00:00
	00:00:00
	00:00:00
	00:00:00
	00:00:00
	00:00:00
	00:00:00
	00:00:00
	00:00:00
	00:00:00
	00:00:00
	00:00:00
	00:00:00
	00:00:00
	00:00:00
	00:00:00
	00:00:00
	00:00:00
	00:00:00
	00:00:00
	00:00:00
	00:00:00
	00:00:00
	00:00:00
	00:00:00
	00:00:00
	00:00:00
	00:00:00
	00:00:00
	00:00:00
	00:00:00
	00:00:00
	00:00:00
	00:00:00
	00:00:00
	00:00:00
	00:00:00
	00:00:00
	00:00:00
	00:00:00
	00:00:00
	00:00:00
	00:00:00
	00:00:00
	00:00:00
	00:00:00
	00:00:00
	00:00:00
	00:00:00
	00:00:00
	00:00:00
	00:00:00
	00:00:00
	00:00:00
	00:00:00
	00:00:00
	00:00:00
	00:00:00
	00:00:00
	00:00:00
	00:00:00
	00:00:00
	00:00:00
	00:00:00
	00:00:00
	00:00:00
	00:00:00
	00:00:00
	00:00:00
	00:00:00
	00:00:00
	00:00:00
	00:00:00
	00:00:00
	00:00:00
	00:00:00
	00:00:00
	00:00:00
	00:00:00
	00:00:00
	00:00:00
	00:00:00
	00:00:00
	00:00:00
	00:00:00
	00:00:00
	00:00:00
	00:00:00
	00:00:00
	00:00:00
	00:00:00
	00:00:00
	00:00:00
	00:00:00
	00:00:00
	00:00:00
	00:00:00
	00:00:00
	00:00:00
	00:00:00
	00:00:00
	00:00:00
	00:00:00
	00:00:00
	00:00:00
	00:00:00
	00:00:00
	00:00:00
	00:00:00
	00:00:00
	00:00:00
	00:00:00
	00:00:00
	00:00:00
	00:00:00
	00:00:00
	00:00:00
	00:00:00
	00:00:00
	00:00:00
	00:00:00
	00:00:00
	00:00:00
	00:00:00
	00:00:00
	00:00:00
	00:00:00
	00:00:00
	00:00:00
	00:00:00
	00:00:00
	00:00:00
	00:00:00
	00:00:00
	00:00:00
	00:00:00
	00:00:00
	00:00:00
	00:00:00
	00:00:00
	00:00:00
	00:00:00
	00:00:00
	00:00:00
	00:00:00
	00:00:00
	00:00:00
	00:00:00
	00:00:00
	00:00:00
	00:00:00
	00:00:00
	00:00:00
	00:00:00
	00:00:00
	00:00:00
	00:00:00
	00:00:00
	00:00:00
	00:00:00
	00:00:00
	00:00:00
	00:00:00
	00:00:00
	00:00:00
	00:00:00
	00:00:00
	00:00:00
	00:00:00
	00:00:00
	00:00:00
	00:00:00
	00:00:00
	00:00:00
	00:00:00
	00:00:00
	00:00:00
	00:00:00
	00:00:00
	00:00:00
	00:00:00
	00:00:00
	00:00:00
	00:00:00
	00:00:00
	00:00:00
	00:00:00
	00:00:00
	00:00:00
	00:00:00
	00:00:00
	00:00:00
	00:00:00
	00:00:00
	00:00:00
	00:00:00
	00:00:00
	00:00:00
	00:00:00
	00:00:00
	00:00:00
	00:00:00
	00:00:00
	00:00:00
	00:00:00
	00:00:00
	00:00:00
	00:00:00
	00:00:00
	00:00:00
	00:00:00
	00:00:00
	00:00:00
	00:00:00
	00:00:00
	00:00:00
	00:00:00
	00:00:00
	00:00:00
	00:00:00
	00:00:00
	00:00:00
	00:00:00
	00:00:00
	00:00:00
	00:00:00
	00:00:00
	00:00:00
	00:00:00
	00:00:00
	00:00:00
	00:00:00
	00:00:00
	00:00:00
	00:00:00
	00:00:00
	00:00:00
	00:00:00
	00:00:00
	00:00:00
	00:00:00
	00:00:00
	00:00:00
	00:00:00
	00:00:00
	00:00:00
	00:00:00
	00:00:00
	00:00:00
	00:00:00
	00:00:00
	00:00:00
	00:00:00
	00:00:00
	00:00:00
	00:00:00
	00:00:00
	00:00:00
	00:00:00
	00:00:00
	00:00:00
	00:00:00
	00:00:00
	00:00:00
	00:00:00
	00:00:00
	00:00:00
	00:00:00
	00:00:00
	00:00:00
	00:00:00
	00:00:00
	00:00:00
	00:00:00
	00:00:00
	00:00:00
	00:00:00
	00:00:00
	00:00:00
	00:00:00
	00:00:00
	00:00:00
	00:00:00
	00:00:00
	00:00:00
	00:00:00
	00:00:00
	00:00:00
	00:00:00
	00:00:00
	00:00:00
	00:00:00
	00:00:00
	00:00:00
	00:00:00
	00:00:00
	00:00:00
	00:00:00
	00:00:00
	00:00:00
	00:00:00
	00:00:00
	00:00:00
	00:00:00
	00:00:00
	00:00:00
	00:00:00
	00:00:00
	00:00:00
	00:00:00
	00:00:00
	00:00:00
	00:00:00
	00:00:00
	00:00:00
	00:00:00
	00:00:00
	00:00:00
	00:00:00
	00:00:00
	00:00:00
	00:00:00
	00:00:00
	00:00:00
	00:00:00
	00:00:00
	00:00:00
	00:00:00
	00:00:00
	00:00:00
	00:00:00
	00:00:00
	00:00:00
	00:00:00
	00:00:00
Max V [340]
		1	2	3	4	5	6	7	8	9	10	11	12
	A	11.618	22.8	17.509	16.582	15.273	15	18.109	19.418	24.873	19.418	24.545	19.364	Max V [340]
	B	25.036	27.055	18.764	16.855	22.745	19.255	37.636	20.345	18.545	21.491	67.364	14.4	Max V [340]
	C	10.527	20.455	8.564	9.764	10.964	13.855	11.018	7.582	18.109	12	20.4	18.709	Max V [340]
	D													Max V [340]
	E													Max V [340]
	F													Max V [340]
	G													Max V [340]
	H													Max V [340]
R-Squared [340]
		1	2	3	4	5	6	7	8	9	10	11	12
	A	0.991	0.858	0.952	0.898	0.806	0.923	0.962	0.985	0.861	0.875	0.993	0.975	R-Squared [340]
	B	0.804	0.856	0.786	0.906	0.632	0.848	0.808	0.853	0.837	0.789	0.561	0.972	R-Squared [340]
	C	0.91	0.91	0.768	0.914	0.972	0.753	0.846	0.727	0.991	0.834	0.898	0.772	R-Squared [340]
	D													R-Squared [340]
	E													R-Squared [340]
	F													R-Squared [340]
	G													R-Squared [340]
	H													R-Squared [340]
t at Max V [340]
		1	2	3	4	5	6	7	8	9	10	11	12
	A	00:09:36	00:23:32	00:08:19	00:08:19	00:16:34	00:11:59	00:12:54	00:12:54	00:16:12	00:23:54	00:22:04	00:16:34	t at Max V [340]
	B	00:20:47	00:20:47	00:20:47	00:14:22	00:24:38	00:14:22	00:13:16	00:17:51	00:18:24	00:13:27	00:18:57	00:11:37	t at Max V [340]
	C	00:15:06	00:24:05	00:21:53	00:25:11	00:22:59	00:17:40	00:21:53	00:18:46	00:08:41	00:17:40	00:16:56	00:12:21	t at Max V [340]
	D													t at Max V [340]
	E													t at Max V [340]
	F													t at Max V [340]
	G													t at Max V [340]
	H													t at Max V [340]
Lagtime [340]
		1	2	3	4	5	6	7	8	9	10	11	12
	A	00:02:20	00:15:11	00:04:29	00:04:39	00:07:23	00:05:39	00:06:06	00:07:08	00:09:34	00:12:49	00:13:44	00:08:23	Lagtime [340]
	B	00:13:29	00:13:56	00:10:47	00:06:38	00:15:26	00:07:51	00:10:22	00:10:32	00:10:10	00:08:10	00:16:26	00:04:54	Lagtime [340]
	C	00:13:16	00:21:49	00:17:11	00:20:31	00:19:36	00:15:54	00:18:08	00:14:50	00:08:07	00:15:21	00:15:33	00:11:07	Lagtime [340]
	D													Lagtime [340]
	E													Lagtime [340]
	F													Lagtime [340]
	G													Lagtime [340]
	H													Lagtime [340]

## Sheet: 2a-data transformed
Time	Mdh(H165N) 500 mM MeOH 1	Mdh(H165N) 500 mM MeOH 2	Mdh(H165N) 500 mM MeOH 3	Mdh(H165N) 500 mM MeOH 4	Mdh(H165N) 500 mM MeOH 5	Mdh(H165N) 500 mM MeOH 6	Mdh(H165N, F279I) 500 mM MeOH 1	Mdh(H165N, F279I) 500 mM MeOH 2	Mdh(H165N, F279I) 500 mM MeOH 3	Mdh(H165N, F279I) 500 mM MeOH 4	Mdh(H165N, F279I) 500 mM MeOH 5	Mdh(H165N, F279I) 500 mM MeOH 6	Mdh(H165N, F279I) 500 mM MeOH 7	Mdh(H165N, F279I) 500 mM MeOH 8	Mdh(H165N, F279I) 500 mM MeOH 9	Mdh(H165N, F279I) 500 mM MeOH 10	Mdh(H165N, F279I) 500 mM MeOH 11	Mdh(H165N, F279I) 500 mM MeOH 12	Mdh(H165N) 500 mM MeOH 7	Mdh(H165N) 500 mM MeOH 8	Mdh(H165N) 500 mM MeOH 9	Mdh(H165N) 500 mM MeOH 10	Mdh(H165N) 500 mM MeOH 11	Mdh(H165N) 500 mM MeOH 12	Mdh(H165N) 0 mM MeOH 1	Mdh(H165N) 0 mM MeOH 2	Mdh(H165N) 0 mM MeOH 3	Mdh(H165N) 0 mM MeOH 4	Mdh(H165N) 0 mM MeOH 5	Mdh(H165N) 0 mM MeOH 6	Mdh(H165N, F279I) 0 mM MeOH 1	Mdh(H165N, F279I) 0 mM MeOH 2	Mdh(H165N, F279I) 0 mM MeOH 3	Mdh(H165N, F279I) 0 mM MeOH 4	Mdh(H165N, F279I) 0 mM MeOH 5	Mdh(H165N, F279I) 0 mM MeOH 6
4	0.2817	0.2841	0.2811	0.2833	0.278	0.2791	0.2756	0.2816	0.2798	0.2816	0.2828	0.2796	0.2816	0.2832	0.2789	0.2804	0.2743	0.273	0.274	0.2756	0.2738	0.2823	0.2872	0.2799	0.2939	0.2926	0.2863	0.2817	0.2751	0.2816	0.2849	0.2969	0.285	0.2845	0.2832	0.2826
15	0.2814	0.2842	0.2816	0.2847	0.2788	0.2811	0.2781	0.2826	0.2813	0.2833	0.2828	0.2818	0.2814	0.2837	0.2804	0.2797	0.2751	0.2731	0.2762	0.2767	0.2742	0.2831	0.2865	0.2803	0.2932	0.2927	0.2876	0.2809	0.2748	0.2816	0.284	0.2959	0.2853	0.285	0.2828	0.2831
26	0.2825	0.2847	0.2815	0.2841	0.2797	0.2818	0.2791	0.2841	0.282	0.2836	0.284	0.2833	0.2816	0.2848	0.2804	0.2799	0.2756	0.274	0.2756	0.2771	0.275	0.284	0.2878	0.2811	0.2896	0.2916	0.2859	0.2829	0.2742	0.2803	0.284	0.2963	0.2843	0.284	0.2827	0.2839
37	0.2836	0.2856	0.2828	0.2863	0.2806	0.282	0.2797	0.2874	0.2827	0.2837	0.2844	0.2834	0.2825	0.2856	0.2814	0.2806	0.277	0.2752	0.277	0.2783	0.2755	0.2837	0.2874	0.2818	0.2871	0.2925	0.2852	0.2817	0.2746	0.281	0.2832	0.2961	0.2844	0.2842	0.2822	0.2851
48	0.2845	0.2862	0.283	0.2842	0.2819	0.2822	0.2778	0.2833	0.2856	0.2847	0.2851	0.2806	0.2862	0.2877	0.2833	0.2817	0.2789	0.2763	0.2748	0.2771	0.2768	0.282	0.287	0.2825	0.2874	0.2893	0.2847	0.2841	0.2747	0.2792	0.2824	0.2964	0.2836	0.2832	0.2814	0.2858
59	0.2858	0.287	0.2841	0.2864	0.2829	0.2828	0.2814	0.2844	0.2844	0.2843	0.2852	0.2842	0.284	0.2867	0.2828	0.2827	0.2784	0.2765	0.2784	0.2791	0.2779	0.287	0.2894	0.284	0.287	0.2916	0.2848	0.28	0.2742	0.282	0.2841	0.2942	0.2838	0.2848	0.2858	0.2847
70	0.287	0.2883	0.285	0.286	0.2824	0.2823	0.2815	0.2859	0.2855	0.2849	0.2874	0.2853	0.2855	0.2881	0.2841	0.2832	0.2795	0.2774	0.28	0.2803	0.2782	0.2868	0.2885	0.2829	0.2875	0.2919	0.2846	0.2801	0.2737	0.2818	0.2832	0.2952	0.2832	0.2833	0.2829	0.2816
81	0.2878	0.2886	0.2862	0.2864	0.2836	0.2833	0.2812	0.2846	0.2878	0.287	0.2884	0.2842	0.2863	0.2884	0.2857	0.2836	0.2798	0.2776	0.2803	0.2816	0.2792	0.2867	0.2898	0.2848	0.2867	0.2917	0.2858	0.2806	0.2735	0.28	0.2841	0.2941	0.2832	0.2824	0.2818	0.2843
92	0.2894	0.2891	0.2863	0.2866	0.284	0.2833	0.2824	0.2857	0.2881	0.2878	0.2897	0.2871	0.2878	0.2895	0.2861	0.2851	0.2812	0.2789	0.2811	0.2827	0.28	0.2886	0.2887	0.2844	0.2875	0.2895	0.2847	0.2818	0.2723	0.2783	0.2836	0.2954	0.2827	0.2811	0.2809	0.283
103	0.2908	0.2904	0.2883	0.2892	0.2863	0.285	0.2833	0.2874	0.2899	0.2889	0.2919	0.2876	0.2891	0.2911	0.2877	0.2869	0.2812	0.2795	0.282	0.282	0.2802	0.2895	0.2945	0.2867	0.2871	0.2911	0.2851	0.2825	0.2721	0.2786	0.2836	0.2945	0.282	0.2817	0.2818	0.2868
114	0.2922	0.292	0.2892	0.2925	0.2896	0.288	0.285	0.2879	0.2918	0.2912	0.2887	0.2905	0.2896	0.2927	0.2887	0.2871	0.2845	0.281	0.282	0.2828	0.281	0.2891	0.297	0.2886	0.2868	0.2903	0.2853	0.282	0.2725	0.2786	0.2833	0.2945	0.2821	0.2812	0.2858	0.2886
125	0.2937	0.2937	0.2917	0.2916	0.288	0.2872	0.2875	0.2885	0.2921	0.2905	0.2958	0.2914	0.2904	0.2929	0.2896	0.2877	0.2842	0.2813	0.2862	0.2861	0.2824	0.2921	0.2933	0.2881	0.2874	0.2932	0.2844	0.2798	0.2736	0.2801	0.2826	0.2943	0.2838	0.2829	0.2889	0.2903
136	0.2955	0.295	0.292	0.292	0.2879	0.2866	0.2879	0.2899	0.2936	0.2919	0.2959	0.2914	0.2923	0.295	0.2911	0.2891	0.286	0.2828	0.2853	0.2855	0.2844	0.292	0.2948	0.2889	0.2884	0.2985	0.285	0.2824	0.2727	0.2787	0.2839	0.295	0.282	0.2816	0.2854	0.2911
147	0.2963	0.2956	0.2928	0.294	0.2913	0.289	0.2875	0.2906	0.2946	0.294	0.2939	0.2941	0.2945	0.2966	0.2938	0.29	0.2873	0.2837	0.2859	0.2865	0.2842	0.2924	0.2991	0.2919	0.2884	0.304	0.2843	0.2827	0.2733	0.2783	0.2828	0.2952	0.2822	0.2823	0.2818	0.2891
158	0.2984	0.2976	0.2945	0.2973	0.2938	0.2915	0.2898	0.293	0.2963	0.2938	0.2966	0.2939	0.2948	0.2979	0.2941	0.2912	0.2887	0.2856	0.2868	0.2861	0.2855	0.2938	0.2987	0.2922	0.2881	0.2973	0.2842	0.2826	0.2721	0.2782	0.2818	0.2948	0.2813	0.2815	0.2816	0.2873
169	0.2997	0.2999	0.2972	0.2979	0.2931	0.2907	0.2911	0.2934	0.296	0.297	0.2981	0.2967	0.2964	0.2989	0.2958	0.2933	0.289	0.2865	0.2897	0.2895	0.2874	0.2954	0.3002	0.294	0.2889	0.2915	0.285	0.2818	0.274	0.2794	0.2846	0.295	0.2835	0.2825	0.2905	0.2898
180	0.3013	0.3001	0.2976	0.2972	0.2941	0.2936	0.2972	0.2964	0.2978	0.2985	0.2998	0.3009	0.2977	0.3	0.2963	0.2938	0.2905	0.287	0.2942	0.2916	0.288	0.2975	0.2993	0.2939	0.2882	0.2909	0.2847	0.282	0.2734	0.2792	0.2839	0.2943	0.2835	0.2824	0.2877	0.2909
191	0.3029	0.3018	0.2993	0.3001	0.2965	0.2942	0.2971	0.2972	0.2996	0.2978	0.3023	0.3024	0.2991	0.3015	0.2978	0.2955	0.292	0.2883	0.2941	0.2908	0.2891	0.3016	0.3013	0.2944	0.289	0.2925	0.2862	0.2816	0.2738	0.2797	0.2854	0.2948	0.2845	0.2829	0.2905	0.2946
202	0.3049	0.3043	0.3016	0.3002	0.2976	0.295	0.2981	0.2971	0.3024	0.3002	0.3052	0.3015	0.3008	0.3031	0.2996	0.2968	0.2933	0.2896	0.2956	0.2945	0.291	0.3009	0.302	0.2965	0.2892	0.2923	0.2869	0.2817	0.2734	0.2795	0.2839	0.2957	0.2854	0.2819	0.2865	0.2895
213	0.306	0.3053	0.301	0.3009	0.2998	0.297	0.2973	0.2988	0.3041	0.3034	0.3033	0.303	0.3018	0.3051	0.3019	0.299	0.2956	0.2918	0.2951	0.2921	0.2906	0.3004	0.311	0.2999	0.2897	0.2925	0.2867	0.2842	0.2731	0.2781	0.2826	0.2958	0.2865	0.2816	0.2861	0.2915
224	0.3082	0.3066	0.3039	0.3031	0.2998	0.2972	0.2995	0.3007	0.3057	0.3039	0.3069	0.3044	0.3043	0.3071	0.3025	0.2996	0.2969	0.2929	0.2975	0.298	0.2948	0.3022	0.3041	0.2992	0.29	0.2919	0.2878	0.284	0.2731	0.2786	0.2843	0.296	0.2867	0.2813	0.2864	0.2905
235	0.3096	0.3075	0.3038	0.3046	0.3015	0.2986	0.3013	0.3025	0.3071	0.304	0.3101	0.307	0.3049	0.3076	0.3038	0.3022	0.2976	0.2931	0.3	0.2968	0.2936	0.3072	0.3086	0.3009	0.2897	0.2922	0.2887	0.2827	0.2754	0.2804	0.2859	0.2947	0.2886	0.2827	0.2902	0.2925
246	0.3111	0.3093	0.3067	0.3052	0.3046	0.302	0.3053	0.3044	0.3086	0.3076	0.3129	0.3107	0.306	0.3089	0.3051	0.3018	0.2988	0.2954	0.3028	0.2993	0.2953	0.3049	0.3078	0.3022	0.2893	0.2928	0.2887	0.2813	0.274	0.2806	0.2832	0.2944	0.2875	0.2819	0.2861	0.2878
257	0.313	0.3111	0.3084	0.3063	0.3043	0.3015	0.307	0.3081	0.3099	0.3067	0.3128	0.3112	0.3086	0.3105	0.3067	0.3035	0.3007	0.2971	0.2999	0.3005	0.298	0.3084	0.3094	0.3035	0.2903	0.2933	0.2884	0.2821	0.275	0.2807	0.2837	0.2965	0.2893	0.2832	0.2864	0.2904
268	0.3145	0.3135	0.3135	0.3107	0.3064	0.3038	0.3107	0.3097	0.3111	0.3098	0.3137	0.3151	0.3101	0.3116	0.3086	0.3054	0.3023	0.2983	0.3013	0.3017	0.2986	0.31	0.3082	0.3048	0.2902	0.2935	0.2879	0.2818	0.275	0.2817	0.2848	0.2956	0.2899	0.2838	0.2848	0.2905
279	0.3167	0.3137	0.3115	0.3078	0.3079	0.3063	0.3095	0.3105	0.3144	0.3125	0.3146	0.3142	0.3127	0.3144	0.3112	0.3068	0.3059	0.3	0.3024	0.3043	0.3014	0.3054	0.3115	0.3072	0.2908	0.2931	0.2866	0.284	0.2764	0.2801	0.2819	0.2966	0.2891	0.2833	0.2855	0.2911
290	0.3185	0.3172	0.3166	0.3142	0.3119	0.3076	0.3112	0.3139	0.3153	0.3154	0.316	0.3172	0.3142	0.3168	0.3127	0.3102	0.3057	0.3034	0.3003	0.3021	0.2999	0.3142	0.3227	0.3094	0.2915	0.293	0.2873	0.2869	0.2737	0.28	0.2827	0.2967	0.2855	0.2821	0.2832	0.2941
301	0.3206	0.3179	0.3182	0.3173	0.312	0.3081	0.3153	0.3146	0.3168	0.3135	0.3214	0.3198	0.3154	0.3165	0.3132	0.3095	0.3072	0.3037	0.303	0.3072	0.3038	0.3167	0.3147	0.3097	0.2914	0.2928	0.2875	0.2839	0.2749	0.2823	0.2847	0.2961	0.2854	0.2846	0.2869	0.2962
312	0.3218	0.3194	0.3181	0.3143	0.3126	0.3095	0.3165	0.316	0.3195	0.3157	0.3216	0.3203	0.317	0.319	0.3159	0.3126	0.3083	0.3048	0.3068	0.3077	0.3048	0.317	0.318	0.3118	0.293	0.2932	0.2895	0.2833	0.2751	0.2811	0.2865	0.2968	0.2855	0.2848	0.2888	0.2963
323	0.3237	0.321	0.3204	0.3194	0.3161	0.3126	0.3177	0.3173	0.3197	0.3195	0.3236	0.3235	0.3186	0.3216	0.3172	0.3131	0.3099	0.3061	0.3128	0.3096	0.3068	0.3175	0.3187	0.3139	0.2933	0.294	0.2908	0.2846	0.275	0.2808	0.288	0.2968	0.2877	0.2841	0.2895	0.2926
334	0.3258	0.3227	0.3195	0.3159	0.3157	0.3127	0.3178	0.3183	0.3223	0.3217	0.3242	0.323	0.3183	0.3209	0.3186	0.3144	0.3128	0.3091	0.3187	0.312	0.3084	0.3161	0.3203	0.3153	0.2942	0.2938	0.2903	0.2842	0.2744	0.2818	0.2857	0.2965	0.2877	0.2859	0.2904	0.2945
345	0.3285	0.3244	0.3218	0.3187	0.3177	0.3147	0.3199	0.3199	0.3245	0.3254	0.3303	0.3269	0.3228	0.3247	0.3204	0.3165	0.315	0.3105	0.3118	0.3148	0.31	0.3188	0.3215	0.317	0.296	0.2945	0.2906	0.2838	0.2765	0.2831	0.2852	0.2979	0.2904	0.2859	0.29	0.2916
356	0.3295	0.327	0.3258	0.323	0.3196	0.3171	0.3255	0.3232	0.3249	0.3256	0.3268	0.3294	0.3237	0.3266	0.3231	0.3177	0.317	0.3123	0.3141	0.3133	0.3124	0.3183	0.3215	0.3184	0.2948	0.2957	0.2916	0.285	0.2755	0.2834	0.2858	0.2979	0.294	0.2856	0.2851	0.292
367	0.3322	0.3286	0.3272	0.3253	0.3222	0.317	0.3257	0.3245	0.3275	0.3267	0.3318	0.3328	0.3272	0.3286	0.3259	0.3209	0.3187	0.3144	0.3106	0.3153	0.312	0.3254	0.3274	0.3208	0.2925	0.2929	0.2909	0.2857	0.2745	0.28	0.2859	0.2985	0.2932	0.2838	0.2926	0.2917
378	0.334	0.3293	0.3278	0.3255	0.3244	0.319	0.3254	0.3245	0.3318	0.3275	0.3363	0.3304	0.3284	0.3305	0.3269	0.3223	0.3189	0.3135	0.3158	0.3185	0.3134	0.3278	0.329	0.3222	0.2927	0.2943	0.2919	0.2858	0.2753	0.2817	0.2894	0.2982	0.2926	0.2851	0.2906	0.2948
389	0.3353	0.3315	0.3315	0.3277	0.3267	0.3208	0.3309	0.3269	0.3332	0.3285	0.3363	0.3359	0.3301	0.3305	0.3282	0.3237	0.3217	0.3151	0.3167	0.3218	0.3169	0.3245	0.3287	0.3238	0.2922	0.2938	0.2892	0.2854	0.2762	0.2822	0.2885	0.298	0.2893	0.2856	0.2887	0.2938
400	0.3362	0.3332	0.3316	0.3283	0.3305	0.3227	0.3291	0.3284	0.3373	0.3356	0.3346	0.3399	0.3323	0.3362	0.3316	0.3264	0.3243	0.3186	0.3157	0.3177	0.3166	0.3297	0.3345	0.3264	0.2946	0.2956	0.2897	0.2886	0.2753	0.2815	0.2879	0.2993	0.2882	0.2846	0.2899	0.2884
411	0.3382	0.3344	0.3308	0.3284	0.3294	0.3231	0.3301	0.3302	0.3405	0.3364	0.3395	0.3387	0.3339	0.3359	0.3337	0.3294	0.3266	0.3227	0.3171	0.3209	0.3174	0.3323	0.3492	0.3299	0.2923	0.2943	0.2911	0.2888	0.2759	0.2809	0.2858	0.3004	0.2881	0.2849	0.2843	0.2903
422	0.3401	0.3369	0.3345	0.3295	0.3342	0.3252	0.3339	0.3307	0.3421	0.3378	0.3416	0.3435	0.3378	0.3402	0.3351	0.3312	0.3288	0.3219	0.3194	0.323	0.3185	0.3313	0.3358	0.3291	0.293	0.2959	0.291	0.287	0.2762	0.2809	0.2864	0.3005	0.2903	0.2848	0.2853	0.2915
433	0.3427	0.3379	0.3333	0.3306	0.3331	0.3276	0.335	0.3327	0.3424	0.3418	0.3458	0.3428	0.3403	0.3413	0.3378	0.3326	0.3307	0.3235	0.3238	0.3263	0.3217	0.3288	0.3374	0.3347	0.2938	0.2984	0.2901	0.2883	0.2787	0.2824	0.2862	0.3006	0.2933	0.2872	0.2909	0.2934
444	0.3439	0.3414	0.3376	0.3331	0.3359	0.331	0.3369	0.3358	0.3456	0.3436	0.3503	0.3442	0.3434	0.3438	0.3385	0.3334	0.3324	0.3274	0.3246	0.3276	0.3238	0.3308	0.3413	0.3361	0.2937	0.3025	0.2909	0.2869	0.2795	0.2846	0.2866	0.3017	0.2926	0.2875	0.2878	0.2935
455	0.3466	0.3429	0.3401	0.3358	0.3369	0.3329	0.3442	0.3382	0.3468	0.3457	0.3484	0.3484	0.3423	0.3452	0.3423	0.3353	0.3334	0.3286	0.3288	0.33	0.324	0.3369	0.3413	0.3361	0.2943	0.3048	0.2918	0.2852	0.278	0.2849	0.2887	0.2993	0.2899	0.2877	0.2908	0.298
466	0.3483	0.3453	0.3419	0.3371	0.3391	0.3348	0.3422	0.3404	0.3474	0.3481	0.3524	0.3502	0.3467	0.3475	0.343	0.337	0.3379	0.3322	0.3297	0.3297	0.3275	0.3347	0.3428	0.3381	0.2946	0.3027	0.2912	0.286	0.2788	0.2849	0.2871	0.3027	0.2905	0.2888	0.2875	0.299
477	0.3501	0.347	0.3421	0.3392	0.3416	0.3366	0.3445	0.342	0.3542	0.3509	0.3558	0.3513	0.3482	0.3511	0.3473	0.3398	0.3367	0.3351	0.3302	0.3322	0.3264	0.3384	0.3462	0.3412	0.2934	0.3001	0.2928	0.2852	0.279	0.2833	0.2879	0.3017	0.2886	0.2878	0.2892	0.2978
488	0.3526	0.3483	0.3449	0.3395	0.3424	0.3375	0.3484	0.3433	0.3541	0.3518	0.3544	0.3537	0.3538	0.3528	0.3465	0.3408	0.3409	0.3341	0.3318	0.3299	0.3304	0.3362	0.3466	0.3418	0.2936	0.2983	0.292	0.2884	0.2817	0.2833	0.2874	0.3016	0.2895	0.2871	0.2856	0.2956
499	0.3537	0.3489	0.3467	0.3425	0.3448	0.3404	0.3493	0.3453	0.3594	0.3558	0.3555	0.357	0.3499	0.3516	0.3502	0.3457	0.3417	0.3368	0.3286	0.3326	0.3292	0.3472	0.3693	0.3444	0.2962	0.2994	0.2935	0.2881	0.2776	0.2839	0.2892	0.3021	0.2887	0.2877	0.2878	0.2996
510	0.3563	0.3526	0.353	0.3491	0.3451	0.34	0.3502	0.3491	0.355	0.3545	0.3648	0.3575	0.3499	0.3504	0.3486	0.3443	0.3428	0.3396	0.3343	0.3394	0.3339	0.3463	0.3491	0.3448	0.2956	0.2981	0.2918	0.2845	0.2795	0.2871	0.2919	0.3021	0.2914	0.291	0.2961	0.2986
521	0.3571	0.3544	0.3541	0.3496	0.3477	0.3426	0.3527	0.3495	0.3567	0.3568	0.3623	0.3638	0.3553	0.3565	0.3541	0.3479	0.3443	0.3383	0.3346	0.337	0.337	0.3511	0.3517	0.347	0.295	0.2978	0.2947	0.2874	0.2784	0.2854	0.2931	0.3028	0.296	0.2886	0.2932	0.2959
532	0.3595	0.3544	0.3523	0.3456	0.347	0.3413	0.3535	0.3499	0.3605	0.36	0.3634	0.3606	0.3521	0.3557	0.3541	0.3483	0.3452	0.3409	0.3468	0.3425	0.3372	0.3486	0.3523	0.3489	0.2961	0.2999	0.2932	0.2851	0.2802	0.286	0.2927	0.3039	0.2988	0.2916	0.2917	0.2968
543	0.3616	0.3575	0.3542	0.3473	0.3467	0.3422	0.3566	0.3524	0.3631	0.362	0.3684	0.3638	0.3593	0.3616	0.3563	0.3507	0.3516	0.3437	0.3439	0.3467	0.3403	0.3523	0.3513	0.3507	0.2974	0.2995	0.292	0.2876	0.2804	0.2872	0.2906	0.305	0.3016	0.2927	0.2943	0.2995
554	0.3616	0.3595	0.3557	0.3508	0.3539	0.348	0.3561	0.3535	0.3672	0.3643	0.3647	0.3694	0.3617	0.3656	0.3609	0.355	0.3506	0.3447	0.3409	0.3419	0.3413	0.3555	0.3827	0.3541	0.2993	0.2997	0.2928	0.2889	0.2799	0.2852	0.291	0.305	0.2976	0.2912	0.2897	0.302
565	0.3645	0.3602	0.3598	0.3524	0.3524	0.3477	0.3596	0.3558	0.3693	0.3631	0.3691	0.3691	0.3588	0.3608	0.3599	0.3548	0.353	0.3442	0.348	0.3505	0.3437	0.3541	0.357	0.3545	0.299	0.3008	0.2949	0.289	0.2806	0.2869	0.2932	0.3045	0.2967	0.2921	0.2943	0.3001
576	0.3658	0.3615	0.3594	0.3531	0.3541	0.3487	0.3609	0.3567	0.3742	0.3676	0.3714	0.3684	0.3621	0.3654	0.3625	0.3577	0.353	0.348	0.3472	0.3499	0.3433	0.3568	0.3591	0.3559	0.2987	0.299	0.2959	0.2899	0.2815	0.2873	0.296	0.3053	0.2955	0.294	0.3018	0.3026
587	0.3682	0.3644	0.3622	0.3548	0.3554	0.3493	0.3638	0.3594	0.3755	0.37	0.3736	0.3717	0.3641	0.3674	0.3647	0.36	0.3552	0.3507	0.3512	0.3525	0.3468	0.3594	0.3601	0.3579	0.2983	0.3	0.2973	0.2888	0.2814	0.287	0.2942	0.3057	0.2962	0.2917	0.2966	0.2951
598	0.3704	0.3657	0.3661	0.3591	0.3582	0.3535	0.3692	0.3645	0.3771	0.3698	0.3763	0.3791	0.3695	0.3716	0.3666	0.3629	0.3594	0.3511	0.3492	0.352	0.35	0.3616	0.3647	0.3595	0.3004	0.3007	0.2968	0.2924	0.281	0.2871	0.2959	0.308	0.2945	0.2919	0.2991	0.3004
609	0.3708	0.3679	0.3659	0.3609	0.36	0.3541	0.367	0.3638	0.3776	0.3741	0.3776	0.3752	0.3721	0.3766	0.3699	0.3644	0.3596	0.3529	0.3513	0.3527	0.3533	0.365	0.3672	0.3619	0.3015	0.3012	0.298	0.2916	0.2809	0.2878	0.2986	0.3067	0.2946	0.2923	0.2985	0.3023
620	0.3737	0.3687	0.3659	0.3617	0.3614	0.3587	0.368	0.3665	0.3816	0.3751	0.3777	0.3757	0.3769	0.3818	0.3725	0.3662	0.3626	0.3595	0.3493	0.3559	0.3531	0.3608	0.3686	0.3639	0.3	0.301	0.296	0.2908	0.2838	0.2869	0.2923	0.3076	0.2962	0.2923	0.2967	0.2935
631	0.3747	0.3719	0.3714	0.3631	0.3618	0.3581	0.3723	0.369	0.3814	0.3731	0.3831	0.3793	0.3735	0.3741	0.3699	0.3664	0.3634	0.3599	0.356	0.3608	0.3569	0.3676	0.3656	0.3649	0.3007	0.3034	0.2971	0.2909	0.2833	0.2918	0.2957	0.3066	0.2989	0.2973	0.3032	0.3
642	0.3776	0.3733	0.3743	0.3681	0.366	0.3617	0.3744	0.3714	0.381	0.3803	0.3854	0.3816	0.3735	0.3782	0.374	0.3689	0.3642	0.3612	0.353	0.3606	0.3553	0.3731	0.3729	0.3666	0.3002	0.3017	0.2979	0.2895	0.2835	0.2906	0.2988	0.3072	0.3014	0.2973	0.3111	0.3028
653	0.3789	0.3757	0.3759	0.3665	0.3671	0.3639	0.3769	0.3727	0.3824	0.3831	0.3844	0.3868	0.3736	0.3803	0.3747	0.3714	0.3665	0.3637	0.3621	0.3628	0.3594	0.3712	0.3693	0.3693	0.2997	0.3026	0.2985	0.2916	0.2829	0.2908	0.2946	0.3082	0.3017	0.2949	0.296	0.303
664	0.3795	0.3792	0.3792	0.3732	0.3718	0.3662	0.3784	0.3769	0.3844	0.3857	0.3835	0.3871	0.3814	0.3856	0.3785	0.3741	0.3685	0.3651	0.3592	0.3629	0.3635	0.3738	0.3764	0.3721	0.3022	0.3021	0.2977	0.2916	0.2839	0.2894	0.2988	0.3095	0.3005	0.2957	0.2988	0.3088
675	0.3818	0.3776	0.38	0.3733	0.3722	0.368	0.3809	0.3748	0.3878	0.3849	0.3894	0.3913	0.3834	0.3859	0.3803	0.3768	0.3708	0.3625	0.363	0.3645	0.3604	0.3735	0.3719	0.3717	0.3012	0.3024	0.2986	0.2931	0.283	0.289	0.2963	0.3096	0.3015	0.2936	0.2999	0.3033
686	0.3843	0.379	0.378	0.3754	0.3742	0.3692	0.3816	0.3767	0.3991	0.3877	0.3939	0.3863	0.3846	0.3881	0.383	0.3805	0.3736	0.3724	0.3577	0.3614	0.3604	0.3751	0.3829	0.3743	0.303	0.3033	0.2988	0.2965	0.2855	0.2879	0.2959	0.3113	0.2985	0.2954	0.2998	0.3061
697	0.3863	0.3829	0.3842	0.3756	0.3732	0.3698	0.385	0.3803	0.3927	0.3883	0.3994	0.3889	0.387	0.3909	0.385	0.3793	0.3746	0.37	0.3644	0.3697	0.3668	0.3766	0.3797	0.376	0.305	0.3029	0.2995	0.2936	0.2848	0.2901	0.2987	0.3101	0.2971	0.2977	0.3007	0.3061
708	0.387	0.3842	0.3837	0.3766	0.3739	0.3698	0.3872	0.3806	0.3969	0.3904	0.3972	0.3916	0.3876	0.3899	0.3865	0.3821	0.3791	0.3722	0.3647	0.3693	0.3667	0.3811	0.3829	0.3785	0.3054	0.3051	0.3006	0.2942	0.285	0.2913	0.2988	0.3106	0.2973	0.2962	0.302	0.3043
719	0.3897	0.385	0.3854	0.3786	0.3783	0.375	0.3898	0.3836	0.4012	0.396	0.3964	0.3953	0.3936	0.395	0.3895	0.3839	0.3831	0.374	0.3689	0.367	0.3699	0.378	0.3869	0.3828	0.3037	0.3052	0.3	0.2955	0.2875	0.2922	0.2963	0.3115	0.2991	0.2967	0.3025	0.2999
730	0.3916	0.3866	0.3853	0.3789	0.3783	0.3759	0.3881	0.3834	0.4013	0.3962	0.3988	0.3949	0.3956	0.3983	0.3914	0.386	0.3846	0.3796	0.3688	0.3707	0.3678	0.3803	0.3861	0.382	0.3044	0.3049	0.3008	0.2941	0.2866	0.2943	0.2981	0.3111	0.3006	0.2989	0.3006	0.3043
741	0.3936	0.3896	0.3903	0.3833	0.3846	0.3805	0.3923	0.3883	0.404	0.4001	0.4028	0.3998	0.3934	0.3972	0.392	0.3873	0.3856	0.3802	0.3704	0.3746	0.3698	0.3845	0.3856	0.3826	0.3058	0.3085	0.3021	0.2951	0.2856	0.2952	0.2992	0.3106	0.3041	0.2981	0.3005	0.3012
752	0.3943	0.3894	0.389	0.3836	0.3842	0.379	0.3921	0.386	0.4075	0.3994	0.4013	0.4017	0.3977	0.3985	0.395	0.3929	0.3883	0.3842	0.3699	0.3754	0.3729	0.3866	0.4025	0.3856	0.3046	0.3105	0.303	0.3002	0.2882	0.2905	0.2988	0.3136	0.305	0.2969	0.2971	0.3078
763	0.3966	0.3923	0.3934	0.3868	0.3835	0.3788	0.3946	0.3897	0.4086	0.3988	0.407	0.4001	0.3953	0.3959	0.3951	0.3923	0.3872	0.3778	0.3764	0.3799	0.3765	0.386	0.3914	0.3872	0.3047	0.3126	0.3027	0.2985	0.2875	0.2929	0.3025	0.3134	0.3068	0.2993	0.3067	0.3153
774	0.3975	0.3939	0.3979	0.3894	0.3863	0.3817	0.3986	0.3939	0.4072	0.4014	0.4104	0.4042	0.3963	0.3968	0.3936	0.3936	0.3894	0.3877	0.3732	0.3832	0.3754	0.3912	0.39	0.3878	0.305	0.316	0.3007	0.2971	0.288	0.2962	0.3002	0.3134	0.3035	0.3004	0.3006	0.3029
785	0.3999	0.3963	0.3951	0.3889	0.3874	0.3841	0.4036	0.3979	0.409	0.4069	0.41	0.4022	0.4022	0.4037	0.3971	0.396	0.3932	0.3906	0.3752	0.3829	0.3806	0.3888	0.3943	0.3907	0.3054	0.3152	0.3016	0.2969	0.2887	0.297	0.3012	0.3134	0.3034	0.3024	0.3019	0.304
796	0.4016	0.3975	0.4012	0.3962	0.3912	0.3855	0.4042	0.3997	0.4079	0.4048	0.4153	0.4063	0.401	0.404	0.4017	0.3978	0.3903	0.388	0.3796	0.3837	0.381	0.3945	0.3964	0.3925	0.3043	0.3102	0.305	0.2976	0.288	0.2947	0.306	0.3118	0.3041	0.3009	0.3073	0.3087
807	0.4025	0.3993	0.3964	0.3916	0.3894	0.3854	0.4032	0.3979	0.4138	0.4117	0.411	0.4091	0.4066	0.4082	0.4019	0.3992	0.3974	0.3924	0.3836	0.3821	0.3857	0.392	0.399	0.3951	0.3064	0.3128	0.3037	0.296	0.2891	0.2979	0.3037	0.3133	0.3072	0.3037	0.3047	0.3061
818	0.4055	0.4012	0.4031	0.3963	0.3942	0.3888	0.4058	0.4029	0.415	0.4105	0.4188	0.4072	0.4031	0.4075	0.4044	0.4025	0.3918	0.3907	0.4035	0.3877	0.3835	0.3971	0.4031	0.3964	0.3055	0.3095	0.3069	0.3007	0.2875	0.296	0.3038	0.3141	0.3078	0.3015	0.303	0.3069
829	0.4066	0.4023	0.4018	0.3959	0.3962	0.3891	0.4082	0.4031	0.4163	0.412	0.4198	0.4138	0.4077	0.4094	0.4076	0.4039	0.396	0.3912	0.3871	0.3881	0.3863	0.4072	0.4091	0.3973	0.3073	0.3089	0.3072	0.3004	0.2896	0.297	0.3089	0.313	0.3084	0.3021	0.3075	0.311
840	0.4074	0.4034	0.4069	0.3983	0.3975	0.3911	0.4097	0.4039	0.4171	0.4151	0.4205	0.4183	0.4088	0.4105	0.4078	0.4061	0.3989	0.3905	0.3899	0.3896	0.3882	0.3985	0.401	0.3986	0.3088	0.3085	0.3064	0.3034	0.2894	0.295	0.3044	0.3157	0.3056	0.3001	0.3041	0.3136
851	0.4082	0.4056	0.4039	0.3954	0.395	0.3893	0.4124	0.4042	0.4193	0.4188	0.4162	0.4193	0.4057	0.4112	0.4075	0.4074	0.3998	0.3953	0.3915	0.3955	0.3891	0.4048	0.4044	0.4015	0.3075	0.3107	0.3077	0.2994	0.2904	0.2963	0.3048	0.3141	0.3073	0.3032	0.3062	0.3128
862	0.4091	0.4086	0.4069	0.3988	0.3973	0.392	0.4135	0.4056	0.4197	0.4208	0.4198	0.4204	0.4069	0.4109	0.4087	0.4088	0.4045	0.4017	0.3914	0.3928	0.393	0.4033	0.4047	0.4031	0.3085	0.3108	0.308	0.2992	0.2919	0.2987	0.3098	0.3151	0.3041	0.3063	0.3097	0.3181
873	0.4133	0.4073	0.4078	0.4006	0.399	0.3937	0.4123	0.4086	0.4244	0.4167	0.4254	0.4185	0.4129	0.4153	0.4133	0.4131	0.4028	0.3988	0.3915	0.3972	0.3932	0.4065	0.4118	0.4053	0.309	0.3107	0.3094	0.3027	0.2895	0.2985	0.3056	0.3179	0.3087	0.3031	0.3047	0.3116
884	0.4141	0.4085	0.4089	0.404	0.4054	0.399	0.4173	0.4125	0.4288	0.4272	0.4197	0.422	0.4187	0.4216	0.4164	0.4187	0.4066	0.4064	0.3884	0.3952	0.3934	0.4135	0.4548	0.4068	0.3102	0.3114	0.3101	0.3038	0.2896	0.2995	0.3042	0.3176	0.3075	0.3027	0.3115	0.3113
895	0.4145	0.4143	0.4122	0.4044	0.4025	0.3983	0.4193	0.4122	0.4271	0.424	0.4289	0.422	0.4192	0.422	0.4172	0.4169	0.4082	0.3997	0.3972	0.3992	0.3973	0.4094	0.4138	0.408	0.3109	0.3104	0.3085	0.3053	0.2913	0.2976	0.3062	0.3193	0.3085	0.3023	0.3137	0.3134
906	0.4171	0.4134	0.4157	0.4057	0.4044	0.3985	0.4198	0.413	0.4328	0.4195	0.4325	0.425	0.4171	0.4187	0.4172	0.4176	0.4117	0.4065	0.3932	0.4062	0.3971	0.4165	0.4119	0.4084	0.3119	0.3123	0.309	0.3031	0.2922	0.2985	0.3103	0.3175	0.3096	0.3062	0.3102	0.3134
917	0.4185	0.4173	0.4159	0.4082	0.4062	0.4005	0.4228	0.4178	0.4301	0.4256	0.437	0.4236	0.4212	0.4229	0.4191	0.4204	0.4121	0.4085	0.398	0.4057	0.4007	0.4146	0.4192	0.4115	0.3162	0.3118	0.3072	0.3051	0.2928	0.2989	0.3066	0.3199	0.3076	0.3064	0.3059	0.3127
928	0.4189	0.4153	0.4179	0.4097	0.411	0.4026	0.4242	0.4174	0.4322	0.4274	0.4375	0.4314	0.4175	0.4236	0.4232	0.4228	0.4116	0.4066	0.4015	0.4035	0.4025	0.4246	0.4223	0.4121	0.3172	0.3137	0.31	0.3045	0.2924	0.3005	0.3133	0.3188	0.3105	0.3072	0.3111	0.3178
939	0.4215	0.4184	0.4211	0.413	0.4104	0.4059	0.4278	0.4215	0.4308	0.4286	0.4346	0.4338	0.4173	0.4229	0.4213	0.4233	0.4129	0.4073	0.4061	0.4081	0.4047	0.4139	0.4177	0.4147	0.3173	0.3125	0.3092	0.3035	0.2944	0.301	0.3088	0.3194	0.3139	0.3085	0.3094	0.3143
950	0.4237	0.4203	0.4232	0.4133	0.4108	0.408	0.4301	0.4211	0.4364	0.429	0.4355	0.4364	0.4191	0.4231	0.4229	0.4243	0.4176	0.4091	0.4077	0.4106	0.4066	0.4188	0.4188	0.4156	0.3161	0.3126	0.3114	0.3045	0.2935	0.3002	0.311	0.3197	0.3131	0.3055	0.3132	0.3189
961	0.4247	0.4183	0.4196	0.4158	0.4129	0.4058	0.4281	0.4206	0.4417	0.4354	0.4373	0.4313	0.4313	0.4357	0.4277	0.431	0.4215	0.4221	0.3953	0.4059	0.4028	0.4189	0.4264	0.4172	0.3164	0.3141	0.3105	0.3061	0.2967	0.2991	0.3067	0.3218	0.3118	0.3079	0.303	0.3136
972	0.4265	0.4201	0.4219	0.4155	0.4144	0.4081	0.4294	0.4225	0.4433	0.4308	0.4469	0.431	0.4277	0.4311	0.4299	0.4301	0.4191	0.4132	0.4072	0.4127	0.4082	0.4257	0.4281	0.4179	0.3167	0.3139	0.3132	0.3066	0.2938	0.3034	0.3179	0.3205	0.3105	0.3067	0.3121	0.321
983	0.4273	0.4243	0.4265	0.4154	0.4122	0.4083	0.4312	0.4251	0.4453	0.4336	0.4423	0.4353	0.4253	0.428	0.4264	0.43	0.4223	0.4177	0.4064	0.4149	0.4113	0.4222	0.4217	0.4203	0.3165	0.3145	0.3117	0.3054	0.297	0.3037	0.3138	0.3203	0.3104	0.3111	0.3139	0.3161
994	0.4291	0.4223	0.4232	0.4215	0.4191	0.4127	0.4318	0.4246	0.4574	0.4405	0.4419	0.4365	0.4333	0.4378	0.4331	0.4375	0.4268	0.4218	0.4067	0.4112	0.4085	0.4266	0.4655	0.4229	0.3155	0.3142	0.3142	0.3093	0.2963	0.2994	0.3096	0.3232	0.3132	0.3093	0.3037	0.3129
1005	0.4317	0.4259	0.428	0.4201	0.423	0.4151	0.4357	0.4277	0.4513	0.4409	0.4434	0.442	0.4393	0.4419	0.4358	0.4367	0.4311	0.421	0.4087	0.4149	0.4104	0.4317	0.4492	0.4235	0.3179	0.3151	0.3122	0.3115	0.2993	0.3009	0.3093	0.3247	0.3185	0.309	0.3086	0.3148
1016	0.4334	0.4255	0.4278	0.4231	0.423	0.4142	0.4342	0.4276	0.4534	0.4418	0.445	0.4454	0.4387	0.4427	0.4369	0.4388	0.428	0.4256	0.4071	0.4138	0.4132	0.4309	0.4405	0.4246	0.3174	0.3156	0.316	0.3096	0.2976	0.3017	0.3115	0.3232	0.3176	0.3096	0.3118	0.3131
1027	0.4353	0.4309	0.4331	0.4251	0.423	0.4166	0.4375	0.4336	0.4461	0.4439	0.4487	0.4439	0.4378	0.4409	0.4373	0.438	0.4315	0.4171	0.4167	0.4198	0.415	0.4317	0.4307	0.4258	0.3212	0.3165	0.314	0.3106	0.2967	0.3038	0.3126	0.3224	0.3143	0.3098	0.3118	0.3161
1038	0.4341	0.4312	0.4323	0.4228	0.4208	0.4161	0.4413	0.4306	0.4517	0.4457	0.4486	0.4445	0.436	0.441	0.4384	0.4408	0.4305	0.4193	0.4194	0.4213	0.4197	0.431	0.4346	0.4287	0.3188	0.3185	0.3144	0.3109	0.2964	0.3029	0.3129	0.3219	0.314	0.308	0.3208	0.3128
1049	0.4377	0.4315	0.4319	0.4286	0.4272	0.4222	0.442	0.4358	0.4565	0.4495	0.4529	0.4414	0.4491	0.4525	0.4461	0.4436	0.4351	0.4307	0.4117	0.4152	0.4123	0.4327	0.4354	0.4277	0.3179	0.3174	0.3121	0.3116	0.2989	0.3034	0.3119	0.3256	0.3151	0.3119	0.3181	0.3178
1060	0.4371	0.4342	0.4336	0.4287	0.4266	0.4214	0.4425	0.4356	0.4562	0.4525	0.4513	0.4487	0.4429	0.4488	0.4425	0.446	0.434	0.4281	0.4176	0.4216	0.419	0.4394	0.4607	0.4326	0.3185	0.319	0.314	0.3136	0.2985	0.3029	0.3142	0.3248	0.3139	0.3101	0.3178	0.3176
1071	0.4399	0.4356	0.4399	0.4308	0.4302	0.4239	0.4481	0.4403	0.4473	0.451	0.45	0.4527	0.4397	0.4438	0.44	0.4432	0.4369	0.4299	0.4283	0.4283	0.4219	0.4413	0.4316	0.4329	0.3159	0.3211	0.3156	0.3087	0.2992	0.3074	0.3142	0.3229	0.316	0.3141	0.3147	0.3152
1082	0.4401	0.439	0.4374	0.4305	0.4271	0.4244	0.4471	0.4394	0.4524	0.4554	0.4525	0.4482	0.4413	0.4455	0.439	0.4446	0.4393	0.4359	0.4182	0.4259	0.4217	0.4374	0.4372	0.4349	0.3164	0.3236	0.3158	0.3087	0.3006	0.3136	0.3191	0.3229	0.3168	0.3179	0.3196	0.3168
1093	0.4406	0.4385	0.4409	0.4302	0.4279	0.4226	0.4483	0.4409	0.461	0.4484	0.4635	0.4486	0.4435	0.445	0.4448	0.4465	0.438	0.4317	0.4205	0.4317	0.4194	0.4409	0.4388	0.4338	0.3159	0.325	0.318	0.3101	0.2995	0.3066	0.3161	0.3264	0.3182	0.313	0.3137	0.3139
1104	0.4435	0.4414	0.4438	0.4371	0.4331	0.4281	0.4496	0.4433	0.455	0.4533	0.4635	0.4504	0.4481	0.4521	0.4484	0.4504	0.4382	0.4385	0.4198	0.4311	0.4286	0.4432	0.4451	0.4372	0.3178	0.3279	0.3192	0.3097	0.3003	0.3069	0.3152	0.3251	0.322	0.3151	0.3127	0.3158
1115	0.4447	0.4426	0.4438	0.4371	0.4355	0.4275	0.453	0.4473	0.4587	0.4584	0.4577	0.4567	0.4437	0.4501	0.4476	0.4505	0.4395	0.4389	0.4241	0.4328	0.4294	0.4453	0.4455	0.4382	0.3189	0.3329	0.3207	0.3089	0.3017	0.3095	0.3201	0.3234	0.3236	0.3187	0.3154	0.3161
1126	0.4455	0.4416	0.4456	0.4354	0.435	0.4299	0.4537	0.4454	0.459	0.4563	0.4566	0.4597	0.4413	0.4484	0.4468	0.45	0.4425	0.4391	0.4296	0.4324	0.4337	0.4425	0.4406	0.4386	0.3192	0.3299	0.3218	0.3137	0.2994	0.3077	0.3193	0.3266	0.318	0.3158	0.3155	0.3191
1137	0.4481	0.4452	0.446	0.4373	0.4368	0.4311	0.4557	0.4466	0.4654	0.4598	0.4652	0.4569	0.4452	0.4519	0.4494	0.4529	0.4418	0.4413	0.4374	0.4348	0.4292	0.4458	0.4458	0.4412	0.3219	0.3306	0.319	0.311	0.3022	0.3088	0.3171	0.3295	0.3179	0.3165	0.3172	0.3165
1148	0.4501	0.4456	0.4487	0.4391	0.438	0.4311	0.4554	0.4483	0.469	0.4537	0.4648	0.4612	0.4526	0.4566	0.4554	0.4566	0.4489	0.4358	0.432	0.4362	0.433	0.4496	0.4489	0.4426	0.3209	0.327	0.3215	0.3145	0.3009	0.3074	0.3171	0.329	0.3189	0.3135	0.3189	0.3162
1159	0.4504	0.4425	0.4468	0.4421	0.4431	0.4346	0.4558	0.45	0.473	0.4638	0.4584	0.4626	0.4568	0.4611	0.4571	0.462	0.4491	0.4481	0.4246	0.4371	0.4306	0.4566	0.5031	0.4441	0.3205	0.3253	0.3212	0.3147	0.3025	0.3076	0.3171	0.3267	0.3184	0.3164	0.3144	0.317
1170	0.45	0.4483	0.4507	0.4404	0.4383	0.4333	0.459	0.449	0.4751	0.4605	0.4711	0.4589	0.4505	0.4533	0.4527	0.4565	0.4482	0.4449	0.4415	0.4441	0.4325	0.4534	0.4503	0.445	0.3203	0.3246	0.3196	0.3129	0.3053	0.3105	0.3234	0.3278	0.3205	0.3228	0.3208	0.3221
1181	0.4518	0.4501	0.4536	0.4448	0.4414	0.4382	0.462	0.4529	0.4741	0.4622	0.4708	0.4596	0.45	0.4567	0.4562	0.4605	0.4473	0.4485	0.4582	0.4415	0.4324	0.4529	0.4563	0.4482	0.3211	0.3255	0.3208	0.312	0.3041	0.3113	0.3199	0.3308	0.3181	0.3224	0.3185	0.3184
1192	0.4535	0.4509	0.4539	0.4458	0.4437	0.438	0.4623	0.4544	0.4705	0.4669	0.4708	0.4654	0.452	0.4567	0.4559	0.4597	0.4502	0.4472	0.4391	0.4387	0.4395	0.4531	0.4511	0.4469	0.3219	0.3266	0.3211	0.3113	0.3054	0.3124	0.3229	0.3279	0.3221	0.3214	0.3214	0.3198
1203	0.455	0.4525	0.4533	0.4461	0.4428	0.4375	0.4599	0.4552	0.4724	0.4647	0.4745	0.4618	0.4522	0.4586	0.4587	0.4627	0.4479	0.4464	0.4573	0.4469	0.4396	0.4563	0.4572	0.4505	0.3219	0.3246	0.3212	0.3151	0.3043	0.3112	0.3219	0.3274	0.3212	0.3175	0.3256	0.3242
1214	0.4561	0.4513	0.4533	0.447	0.4447	0.4378	0.4661	0.4532	0.478	0.4671	0.4766	0.4658	0.4561	0.4618	0.4621	0.4626	0.4538	0.4499	0.4412	0.4425	0.4408	0.4597	0.4577	0.4501	0.322	0.3232	0.3235	0.3161	0.3024	0.3129	0.3222	0.3272	0.3213	0.3169	0.3233	0.3217
1225	0.4577	0.4533	0.4553	0.4468	0.4458	0.4402	0.4696	0.455	0.4787	0.4697	0.4778	0.467	0.4572	0.4602	0.4628	0.4651	0.458	0.4481	0.4398	0.4477	0.4424	0.4614	0.461	0.4507	0.3244	0.3249	0.3215	0.318	0.3052	0.3126	0.3233	0.3336	0.3207	0.3196	0.3262	0.3242
1236	0.4582	0.4556	0.4579	0.4491	0.4471	0.4453	0.4656	0.4591	0.4811	0.4695	0.4792	0.464	0.4609	0.4647	0.4596	0.4652	0.4606	0.4573	0.4357	0.4468	0.4445	0.4539	0.4595	0.4541	0.325	0.3256	0.3243	0.3151	0.3067	0.3158	0.3252	0.3294	0.3234	0.3256	0.3293	0.3271
1247	0.4598	0.4545	0.4568	0.4505	0.4478	0.4417	0.4702	0.4589	0.4785	0.4753	0.4786	0.4694	0.458	0.4635	0.4658	0.4699	0.4548	0.4524	0.4432	0.4501	0.4422	0.466	0.4736	0.4543	0.3264	0.324	0.3246	0.3184	0.3052	0.3115	0.3256	0.3293	0.3225	0.3199	0.3256	0.3227
1258	0.4594	0.4597	0.4633	0.4555	0.453	0.4459	0.4698	0.463	0.4781	0.4731	0.485	0.4673	0.4702	0.4717	0.468	0.4702	0.4611	0.4506	0.4427	0.4541	0.4477	0.465	0.4591	0.4542	0.3274	0.3268	0.3241	0.3186	0.306	0.3127	0.3206	0.3342	0.3207	0.3223	0.3182	0.3206
1269	0.4631	0.4579	0.4605	0.4562	0.4533	0.4497	0.47	0.461	0.4856	0.4804	0.4877	0.467	0.4755	0.4815	0.4758	0.4748	0.4643	0.4635	0.4398	0.4464	0.4418	0.4602	0.4669	0.4573	0.3279	0.3248	0.3235	0.3208	0.309	0.3123	0.3218	0.3352	0.3241	0.3226	0.3207	0.3233
1280	0.462	0.4607	0.4634	0.4557	0.4535	0.4493	0.4728	0.4655	0.4794	0.4793	0.483	0.4706	0.4617	0.4696	0.4706	0.4729	0.4588	0.4601	0.447	0.4549	0.4465	0.4725	0.4652	0.4569	0.3262	0.3255	0.324	0.3189	0.3074	0.3151	0.3231	0.3309	0.3228	0.3231	0.3234	0.3248
1291	0.4636	0.4599	0.4653	0.4571	0.456	0.4489	0.4731	0.4621	0.4905	0.4832	0.4807	0.4807	0.4706	0.4776	0.4757	0.4758	0.4633	0.4562	0.448	0.4541	0.4489	0.4772	0.4914	0.4603	0.3255	0.3282	0.3246	0.3213	0.3082	0.3144	0.3236	0.3303	0.3217	0.3221	0.3212	0.3205
1302	0.4629	0.4627	0.4649	0.4583	0.4561	0.4509	0.475	0.4686	0.48	0.4823	0.4777	0.476	0.4706	0.4761	0.473	0.4786	0.4668	0.4551	0.45	0.4565	0.4508	0.472	0.4749	0.4618	0.3268	0.328	0.3227	0.3219	0.3093	0.3131	0.323	0.3344	0.3243	0.3219	0.3216	0.324
1313	0.4664	0.4648	0.4676	0.4603	0.4602	0.4517	0.4774	0.4685	0.4849	0.4843	0.4834	0.4776	0.471	0.4794	0.4774	0.4785	0.4653	0.4618	0.4498	0.4562	0.4558	0.4738	0.4731	0.4632	0.3264	0.3279	0.3273	0.3214	0.3069	0.3164	0.3256	0.3307	0.3236	0.3222	0.3247	0.3246
1324	0.4695	0.4633	0.468	0.4609	0.4598	0.4553	0.4774	0.4686	0.486	0.4794	0.4877	0.4744	0.4668	0.4785	0.4783	0.4814	0.4627	0.461	0.452	0.4595	0.4538	0.474	0.4848	0.4634	0.3264	0.3285	0.3286	0.3225	0.3071	0.3151	0.327	0.3332	0.3235	0.3243	0.3256	0.3279
1335	0.467	0.4699	0.4676	0.4623	0.4587	0.4509	0.482	0.4668	0.4954	0.4842	0.491	0.4778	0.4677	0.4758	0.4767	0.4794	0.4676	0.465	0.4554	0.4595	0.4553	0.4779	0.4739	0.4645	0.3255	0.3296	0.3295	0.3195	0.3084	0.318	0.3317	0.3304	0.3282	0.3242	0.3298	0.329
1346	0.4697	0.4675	0.4717	0.4631	0.4617	0.456	0.4823	0.4719	0.4889	0.4836	0.4964	0.4776	0.4764	0.4821	0.4798	0.4827	0.4727	0.462	0.4552	0.4626	0.4564	0.4837	0.4813	0.4631	0.3264	0.3284	0.3248	0.3237	0.3099	0.3175	0.3265	0.3348	0.3256	0.3252	0.3279	0.3268
1357	0.4704	0.4697	0.4703	0.4653	0.4619	0.4584	0.4834	0.4717	0.4925	0.4883	0.4946	0.4798	0.4749	0.4835	0.4825	0.4846	0.4679	0.4651	0.4531	0.4631	0.4547	0.481	0.488	0.4664	0.3285	0.3291	0.3288	0.3232	0.3079	0.3182	0.3265	0.3337	0.3248	0.3244	0.3348	0.3239
1368	0.4701	0.4698	0.4755	0.4676	0.4643	0.4583	0.4872	0.4736	0.4877	0.4856	0.4902	0.4862	0.4775	0.4808	0.4816	0.4844	0.4708	0.4625	0.4602	0.4639	0.4627	0.4766	0.4743	0.468	0.3287	0.3296	0.33	0.3242	0.3099	0.3163	0.328	0.3352	0.3272	0.3228	0.3285	0.3256
1379	0.4733	0.4698	0.4737	0.4676	0.4683	0.4607	0.4842	0.4764	0.4937	0.4966	0.4804	0.4866	0.4812	0.4901	0.4844	0.4877	0.4707	0.4709	0.4585	0.4637	0.463	0.481	0.4962	0.4708	0.3324	0.3305	0.3292	0.3246	0.3126	0.3162	0.3273	0.3354	0.3272	0.3263	0.3226	0.3263
1390	0.4735	0.4677	0.473	0.4694	0.4654	0.4593	0.4781	0.472	0.4955	0.4929	0.4889	0.4864	0.4824	0.4904	0.483	0.4904	0.4785	0.4764	0.4544	0.4599	0.4629	0.4791	0.5192	0.4729	0.3339	0.3316	0.3291	0.3268	0.3148	0.3154	0.3263	0.3373	0.3294	0.3253	0.3265	0.3289
1401	0.4748	0.4696	0.4753	0.4695	0.4674	0.4593	0.4843	0.4718	0.5021	0.4867	0.4971	0.4841	0.484	0.4907	0.4848	0.4912	0.4822	0.4707	0.4573	0.4691	0.4601	0.4823	0.4924	0.4718	0.3352	0.3315	0.3266	0.3275	0.3155	0.3162	0.3271	0.3385	0.3299	0.3254	0.3236	0.3236
1412	0.4757	0.4734	0.4764	0.4703	0.4672	0.4608	0.4842	0.4755	0.4979	0.4901	0.4958	0.4866	0.4857	0.4914	0.486	0.4918	0.4814	0.4673	0.463	0.4641	0.4654	0.4801	0.4806	0.473	0.3335	0.3327	0.329	0.326	0.3112	0.3176	0.3288	0.338	0.3296	0.3252	0.3378	0.3284
1423	0.4773	0.4748	0.4792	0.4708	0.47	0.4653	0.4893	0.4795	0.4975	0.4916	0.498	0.4878	0.4745	0.4858	0.4875	0.492	0.4723	0.4723	0.4628	0.4712	0.4673	0.4862	0.4864	0.4739	0.3331	0.333	0.332	0.3262	0.3115	0.32	0.3333	0.3361	0.3291	0.3278	0.3303	0.3292
1434	0.4758	0.486	0.4802	0.4749	0.4712	0.4649	0.4902	0.4826	0.5018	0.5	0.4942	0.4882	0.4867	0.4951	0.4907	0.495	0.4824	0.4787	0.458	0.4717	0.4677	0.4892	0.491	0.4754	0.332	0.3333	0.3305	0.3264	0.3145	0.3187	0.3288	0.3376	0.3313	0.3283	0.3254	0.3311
1445	0.4791	0.4731	0.4804	0.4764	0.4727	0.465	0.4826	0.4791	0.5018	0.4982	0.4977	0.4899	0.488	0.4973	0.4915	0.4962	0.4811	0.4826	0.4607	0.4669	0.469	0.4901	0.5226	0.478	0.3316	0.3371	0.3304	0.3261	0.3158	0.3189	0.3289	0.3381	0.3321	0.3289	0.3317	0.3317
1456	0.4791	0.4816	0.4826	0.475	0.4724	0.4672	0.4927	0.4851	0.5017	0.5046	0.4976	0.4908	0.483	0.4907	0.4901	0.4948	0.4742	0.4769	0.4719	0.4737	0.4726	0.4871	0.498	0.479	0.3326	0.3448	0.3291	0.3258	0.3132	0.3203	0.3313	0.3387	0.3343	0.3268	0.3348	0.328
1467	0.4803	0.4814	0.4832	0.4766	0.4741	0.4668	0.495	0.4804	0.5118	0.502	0.5011	0.4937	0.4899	0.4983	0.4956	0.4973	0.4852	0.4787	0.4639	0.4707	0.4665	0.4992	0.5091	0.4777	0.3327	0.346	0.3322	0.328	0.3149	0.32	0.3309	0.3394	0.3312	0.3307	0.3293	0.3346
1478	0.483	0.4814	0.4855	0.477	0.4765	0.4717	0.4928	0.4841	0.5042	0.5023	0.5049	0.4927	0.4786	0.4897	0.4911	0.4965	0.4792	0.4773	0.4701	0.4733	0.4704	0.4917	0.5085	0.4808	0.3328	0.3394	0.333	0.328	0.3145	0.3208	0.3337	0.3391	0.3324	0.3266	0.3305	0.3299
1489	0.4852	0.4784	0.4855	0.4783	0.478	0.4707	0.4966	0.484	0.5048	0.4956	0.5049	0.496	0.4803	0.49	0.4913	0.4962	0.4825	0.4822	0.4713	0.479	0.4711	0.4907	0.486	0.4789	0.332	0.3393	0.334	0.3241	0.3175	0.323	0.3376	0.338	0.3355	0.3338	0.3324	0.3309
1500	0.4838	0.483	0.4836	0.4801	0.4767	0.4729	0.4959	0.4868	0.5093	0.503	0.5144	0.4931	0.494	0.5033	0.4981	0.5001	0.4964	0.4843	0.4712	0.4687	0.4712	0.4861	0.4945	0.4816	0.3319	0.3388	0.3311	0.326	0.3161	0.3246	0.3312	0.3418	0.333	0.3317	0.3297	0.3277
1511	0.4852	0.4832	0.4877	0.4781	0.4755	0.4757	0.4988	0.4896	0.5026	0.508	0.5104	0.495	0.4853	0.4988	0.4947	0.4993	0.4896	0.4901	0.4652	0.4743	0.4721	0.4901	0.4903	0.4819	0.3332	0.3409	0.3326	0.3261	0.3173	0.3237	0.3351	0.3406	0.3343	0.336	0.3288	0.3334
1522	0.4854	0.4838	0.4899	0.4803	0.48	0.4727	0.5032	0.4888	0.5036	0.5011	0.5056	0.5006	0.4877	0.4996	0.4984	0.5007	0.4853	0.4824	0.4737	0.4788	0.4804	0.4927	0.4927	0.4833	0.3331	0.3422	0.3328	0.3285	0.3161	0.3255	0.3341	0.3404	0.3344	0.3309	0.337	0.3456
1533	0.4864	0.4831	0.4894	0.4828	0.4838	0.4768	0.5038	0.4874	0.5153	0.5073	0.4991	0.5013	0.4959	0.5036	0.4988	0.5068	0.4938	0.484	0.4717	0.4802	0.4754	0.4961	0.5005	0.4846	0.3332	0.3436	0.3323	0.3318	0.3188	0.3205	0.3326	0.3437	0.3352	0.3303	0.3271	0.3323
1544	0.4873	0.4873	0.4917	0.485	0.484	0.4759	0.5012	0.4922	0.5103	0.5095	0.5085	0.4991	0.488	0.4968	0.4952	0.5012	0.4899	0.4867	0.4791	0.4801	0.4807	0.4923	0.4925	0.4842	0.334	0.3448	0.3368	0.3262	0.3155	0.3275	0.3413	0.3393	0.3359	0.3334	0.343	0.3341
1555	0.4907	0.4847	0.4919	0.4854	0.4822	0.4754	0.5035	0.4918	0.5097	0.5038	0.5084	0.5033	0.4851	0.4947	0.4991	0.5037	0.4903	0.48	0.4792	0.4825	0.4819	0.4953	0.5046	0.4875	0.3353	0.3411	0.335	0.3323	0.3181	0.3239	0.3361	0.3432	0.3358	0.3296	0.3402	0.335

## Sheet: 2b-output
Software Version	3.14.03
Experiment File Path:	C:\Users\Public\Documents\Experiments\mreiter\20231026_mdhH165N_F297I_200mMMeOH_1.xpt
Protocol File Path:	C:\Users\Public\Documents\Protocols\mreiter\mdh_activity_340nm_shortshake.prt
Plate Number	Plate 1
Date	2023-10-26
Time	17:14:57
Reader Type:	Synergy H1
Reader Serial Number:	22041401
Reading Type	Reader
Procedure Details
Plate Type	TPP 96 well TC Flat bottom (Use plate lid)
Eject plate on completion
Set Temperature	Setpoint 37°C
	Preheat before moving to next step
Shake	Orbital: 0:03 (MM:SS)
	Frequency: 807 cpm (1 mm)
Start Kinetic	Runtime 2:10:00 (HH:MM:SS), Interval 0:00:11, 710 Reads
Read	Absorbance Endpoint
	Full Plate
	Wavelengths: 340
	Read Speed: Sweep, Delay: 0 msec, Measurements/Data Point: 1
End Kinetic
Layout
		1	2	3	4	5	6	7	8	9	10	11	12
	A	SPL1	SPL4	SPL7	SPL10	SPL13	SPL16	SPL19	SPL22	SPL25	SPL28	SPL31	SPL34	Well ID
	B	SPL2	SPL5	SPL8	SPL11	SPL14	SPL17	SPL20	SPL23	SPL26	SPL29	SPL32	SPL35	Well ID
	C	SPL3	SPL6	SPL9	SPL12	SPL15	SPL18	SPL21	SPL24	SPL27	SPL30	SPL33	SPL36	Well ID
	D													Well ID
	E													Well ID
	F													Well ID
	G													Well ID
	H													Well ID
340
	Time	T° 340	A1	A2	A3	A4	A5	A6	A7	A8	A9	A10	A11	A12	B1	B2	B3	B4	B5	B6	B7	B8	B9	B10	B11	B12	C1	C2	C3	C4	C5	C6	C7	C8	C9	C10	C11	C12
			Mdh(H165N, F279I) 300 mM MeOH 1	Mdh(H165N, F279I) 300 mM MeOH 2	Mdh(H165N, F279I) 300 mM MeOH 3	Mdh(H165N, F279I) 300 mM MeOH 4	Mdh(H165N, F279I) 300 mM MeOH 5	Mdh(H165N, F279I) 300 mM MeOH 6	Mdh(H165N) 300 mM MeOH 1	Mdh(H165N) 300 mM MeOH 2	Mdh(H165N) 300 mM MeOH 3	Mdh(H165N) 300 mM MeOH 4	Mdh(H165N) 300 mM MeOH 5	Mdh(H165N) 300 mM MeOH 6	Mdh(H165N) 300 mM MeOH 7	Mdh(H165N) 300 mM MeOH 8	Mdh(H165N) 300 mM MeOH 9	Mdh(H165N) 300 mM MeOH 10	Mdh(H165N) 300 mM MeOH 11	Mdh(H165N) 300 mM MeOH 12	Mdh(H165N, F279I) 300 mM MeOH 7	Mdh(H165N, F279I) 300 mM MeOH 8	Mdh(H165N, F279I) 300 mM MeOH 9	Mdh(H165N, F279I) 300 mM MeOH 10	Mdh(H165N, F279I) 300 mM MeOH 11	Mdh(H165N, F279I) 300 mM MeOH 12	Mdh(H165N, F279I) 0 mM MeOH 1	Mdh(H165N, F279I) 0 mM MeOH 2	Mdh(H165N, F279I) 0 mM MeOH 3	Mdh(H165N, F279I) 0 mM MeOH 4	Mdh(H165N, F279I) 0 mM MeOH 5	Mdh(H165N, F279I) 0 mM MeOH 6	Mdh(H165N) 0 mM MeOH 1	Mdh(H165N) 0 mM MeOH 2	Mdh(H165N) 0 mM MeOH 3	Mdh(H165N) 0 mM MeOH 4	Mdh(H165N) 0 mM MeOH 5	Mdh(H165N) 0 mM MeOH 6
	00:00:04	37	0.2847	0.2903	0.2853	0.2848	0.2914	0.2879	0.2821	0.2841	0.2877	0.2879	0.2896	0.2914	0.2859	0.2886	0.2875	0.2835	0.2777	0.2797	0.2814	0.2845	0.2803	0.287	0.2897	0.2885	0.2922	0.294	0.2875	0.291	0.2835	0.2906	0.276	0.2832	0.2842	0.2869	0.2894	0.2925
	00:00:15	37	0.284	0.289	0.2848	0.2846	0.2841	0.2878	0.2833	0.2835	0.2869	0.2883	0.2913	0.2928	0.2855	0.2871	0.287	0.2839	0.2771	0.278	0.2818	0.286	0.2824	0.2865	0.2905	0.2883	0.2929	0.2945	0.2878	0.2912	0.2828	0.2893	0.2762	0.2832	0.2837	0.2871	0.2905	0.2921
	00:00:26	37	0.2843	0.2893	0.2873	0.2857	0.2845	0.2886	0.2846	0.2859	0.2834	0.2882	0.2907	0.2943	0.2858	0.2873	0.2859	0.284	0.2781	0.2788	0.2812	0.2871	0.2837	0.2876	0.2901	0.289	0.293	0.2941	0.2877	0.2911	0.2832	0.2905	0.2769	0.2838	0.2835	0.2879	0.2898	0.2907
	00:00:37	37.1	0.285	0.2906	0.2867	0.2871	0.2853	0.2887	0.2863	0.2845	0.2852	0.2898	0.2925	0.2947	0.2868	0.2886	0.2884	0.2849	0.2781	0.2799	0.284	0.2868	0.2828	0.2891	0.2914	0.2899	0.2928	0.2946	0.2876	0.2908	0.2823	0.2899	0.2759	0.2829	0.2828	0.2868	0.2904	0.2904
	00:00:48	37	0.2861	0.2912	0.287	0.2855	0.2853	0.2886	0.2848	0.2849	0.2833	0.2883	0.2917	0.2956	0.2868	0.2876	0.2864	0.2852	0.2779	0.278	0.2824	0.2872	0.2842	0.2889	0.292	0.29	0.2924	0.2944	0.2882	0.2903	0.2822	0.289	0.2782	0.2833	0.282	0.2866	0.2924	0.2966
	00:00:59	37	0.2871	0.2913	0.2886	0.2884	0.2863	0.2895	0.2882	0.2864	0.2845	0.2881	0.2937	0.2953	0.2869	0.2883	0.2869	0.2856	0.2787	0.2794	0.2829	0.2882	0.2842	0.2911	0.2917	0.2906	0.293	0.2946	0.2874	0.2895	0.2819	0.2887	0.2761	0.2816	0.2812	0.2865	0.2905	0.2906
	00:01:10	37	0.2874	0.293	0.288	0.2872	0.2868	0.2907	0.2859	0.2853	0.2843	0.2892	0.2941	0.2951	0.2878	0.2886	0.2869	0.286	0.2789	0.2802	0.2827	0.289	0.2852	0.2914	0.2936	0.2913	0.292	0.2952	0.2871	0.2892	0.2819	0.2898	0.2791	0.2822	0.282	0.2875	0.2961	0.2936
	00:01:21	37.1	0.2887	0.2935	0.2891	0.2898	0.2883	0.2908	0.2874	0.286	0.285	0.2904	0.2933	0.2958	0.2884	0.2889	0.2876	0.2862	0.2794	0.2822	0.2857	0.2898	0.2854	0.2927	0.2937	0.2921	0.2921	0.2942	0.2871	0.2884	0.2819	0.2903	0.2857	0.2815	0.2811	0.2875	0.2924	0.2947
	00:01:32	37	0.2897	0.2941	0.2889	0.2891	0.2888	0.2914	0.2867	0.2862	0.2866	0.2904	0.2939	0.2964	0.2893	0.2905	0.2886	0.2873	0.2803	0.2811	0.2845	0.2899	0.2867	0.2929	0.2937	0.2932	0.2919	0.2945	0.2871	0.2887	0.2816	0.2873	0.2839	0.2822	0.281	0.2854	0.2917	0.2916
	00:01:43	37	0.2904	0.2955	0.2907	0.2901	0.2888	0.2933	0.2924	0.2872	0.2877	0.291	0.2987	0.2981	0.2898	0.2911	0.2884	0.2874	0.2815	0.283	0.2886	0.2931	0.2872	0.2936	0.2942	0.2938	0.2917	0.2943	0.2871	0.2877	0.2815	0.2883	0.2791	0.2804	0.28	0.2858	0.289	0.2927
	00:01:54	37	0.2919	0.296	0.2909	0.2912	0.2895	0.2929	0.288	0.288	0.2879	0.2918	0.2948	0.2985	0.2904	0.2914	0.2902	0.2889	0.2818	0.2824	0.2862	0.2918	0.288	0.2947	0.2968	0.2952	0.2912	0.293	0.2866	0.2886	0.2812	0.2883	0.2783	0.2815	0.2802	0.2858	0.2901	0.2951
	00:02:05	37.1	0.2923	0.2969	0.2909	0.2927	0.2919	0.2956	0.289	0.2894	0.2881	0.2939	0.2962	0.2979	0.2926	0.2929	0.2951	0.2899	0.2838	0.2852	0.2909	0.2935	0.2887	0.2933	0.2971	0.2965	0.291	0.2925	0.2869	0.2896	0.2813	0.2866	0.2732	0.2815	0.2803	0.2848	0.2861	0.2895
	00:02:16	37	0.2942	0.2978	0.2921	0.2933	0.2923	0.2951	0.2893	0.2891	0.2934	0.2943	0.2968	0.2993	0.292	0.2929	0.2917	0.29	0.2836	0.2838	0.2872	0.2926	0.2893	0.297	0.3	0.2972	0.2911	0.2924	0.2878	0.29	0.2808	0.2865	0.2765	0.282	0.2789	0.2843	0.289	0.2917
	00:02:27	37	0.2954	0.2997	0.293	0.2949	0.2958	0.2972	0.2909	0.2893	0.2973	0.2962	0.2968	0.3004	0.2928	0.2943	0.2924	0.2907	0.2835	0.2848	0.2884	0.2938	0.2887	0.2988	0.3091	0.2985	0.2908	0.2928	0.2877	0.2888	0.2808	0.2856	0.276	0.2815	0.2788	0.2839	0.2868	0.2913
	00:02:38	37	0.296	0.3	0.295	0.2948	0.2938	0.2971	0.2926	0.2914	0.2894	0.2965	0.2983	0.3018	0.2937	0.2948	0.2923	0.2917	0.2851	0.286	0.29	0.2964	0.2925	0.2978	0.2974	0.2989	0.2904	0.2916	0.2868	0.2887	0.2811	0.2884	0.284	0.2807	0.2794	0.2856	0.289	0.2932
	00:02:49	37	0.2983	0.3014	0.2956	0.2984	0.2959	0.2981	0.2944	0.2929	0.2931	0.2955	0.301	0.3054	0.2948	0.295	0.2925	0.2926	0.2865	0.2877	0.2922	0.2976	0.2923	0.3003	0.2989	0.3007	0.29	0.2934	0.2862	0.2884	0.2808	0.2882	0.2826	0.2799	0.2795	0.2849	0.287	0.2903
	00:03:00	37	0.2992	0.3034	0.2963	0.2982	0.2965	0.3	0.2948	0.2935	0.2928	0.2977	0.3018	0.3044	0.2954	0.2959	0.2939	0.2933	0.2866	0.2876	0.2934	0.2973	0.2929	0.3009	0.3043	0.3024	0.2896	0.292	0.2876	0.2882	0.2803	0.2873	0.2814	0.2807	0.2784	0.2848	0.2884	0.2933
	00:03:11	37.1	0.3004	0.3042	0.2971	0.2993	0.3001	0.3016	0.295	0.2948	0.2931	0.2985	0.3003	0.3028	0.296	0.2963	0.2946	0.2941	0.2872	0.2885	0.2923	0.2969	0.2936	0.3014	0.3019	0.3035	0.2896	0.2919	0.287	0.2896	0.2808	0.2857	0.2727	0.2812	0.2796	0.2829	0.2842	0.2897
	00:03:22	37	0.3018	0.3057	0.2983	0.3	0.2985	0.3025	0.2952	0.2949	0.2946	0.3001	0.3008	0.3055	0.298	0.2975	0.2963	0.295	0.2881	0.2906	0.2951	0.3008	0.2955	0.3037	0.3015	0.3045	0.2905	0.2918	0.2873	0.2881	0.2808	0.2875	0.2779	0.2809	0.2784	0.2843	0.2883	0.2936
	00:03:33	37	0.3034	0.309	0.2998	0.3013	0.3002	0.3036	0.2962	0.2958	0.3087	0.3025	0.3019	0.3068	0.2986	0.2993	0.2971	0.2963	0.2891	0.2903	0.2944	0.3004	0.2951	0.3052	0.3099	0.3057	0.289	0.2915	0.2878	0.2877	0.28	0.286	0.2781	0.2805	0.2784	0.283	0.2848	0.2894
	00:03:44	37	0.3042	0.3079	0.3004	0.3006	0.3013	0.3064	0.2993	0.2959	0.2966	0.3027	0.3056	0.3081	0.2997	0.2989	0.2971	0.2974	0.2906	0.2916	0.2999	0.3051	0.2977	0.3042	0.3043	0.307	0.2895	0.2922	0.2866	0.2859	0.2804	0.2869	0.2848	0.2797	0.2788	0.2846	0.2865	0.2908
	00:03:55	37	0.3055	0.3093	0.3016	0.3009	0.3024	0.3064	0.2992	0.2972	0.297	0.3037	0.3045	0.3094	0.3005	0.3002	0.2979	0.2981	0.2915	0.2927	0.3011	0.3044	0.2999	0.3053	0.3052	0.3083	0.2893	0.2923	0.2865	0.2862	0.2805	0.2884	0.2827	0.279	0.2788	0.2852	0.2951	0.2926
	00:04:06	37	0.3075	0.3115	0.3035	0.3051	0.3045	0.3092	0.3005	0.2985	0.2991	0.3039	0.3059	0.3076	0.3019	0.3032	0.3006	0.2994	0.2918	0.2929	0.2973	0.304	0.2977	0.3072	0.3098	0.3099	0.2889	0.2901	0.2868	0.2869	0.2807	0.285	0.2738	0.2822	0.28	0.2832	0.2844	0.2919
	00:04:17	37	0.3092	0.3128	0.3049	0.3063	0.3055	0.309	0.3018	0.3008	0.2981	0.3067	0.3071	0.3114	0.303	0.3025	0.3	0.3002	0.2934	0.2941	0.3027	0.3073	0.3015	0.3088	0.3086	0.3115	0.2888	0.2923	0.2867	0.2859	0.2801	0.2882	0.2777	0.2796	0.2784	0.2853	0.304	0.2955
	00:04:28	37	0.3105	0.3126	0.3062	0.3086	0.3068	0.3096	0.3031	0.3033	0.3001	0.3067	0.3074	0.3129	0.3042	0.3031	0.3008	0.3011	0.2938	0.2958	0.3031	0.3075	0.3026	0.3106	0.3104	0.3127	0.2891	0.2912	0.2871	0.2859	0.2801	0.2887	0.2805	0.2801	0.278	0.2843	0.2866	0.2914
	00:04:39	37	0.3124	0.3151	0.3075	0.3103	0.3082	0.3115	0.3044	0.3021	0.3041	0.3074	0.3113	0.3134	0.3057	0.3048	0.3027	0.3025	0.2953	0.297	0.3046	0.3088	0.3017	0.3135	0.3136	0.3147	0.2889	0.291	0.2873	0.2866	0.2806	0.287	0.2861	0.2801	0.2782	0.2838	0.2907	0.3126
	00:04:50	37	0.3137	0.317	0.309	0.3104	0.3098	0.3128	0.3068	0.3042	0.3014	0.3098	0.3106	0.3158	0.3065	0.3063	0.3029	0.304	0.2968	0.2972	0.3065	0.3109	0.3055	0.3134	0.3116	0.3156	0.2889	0.2914	0.2865	0.2875	0.2804	0.2854	0.28	0.2795	0.2784	0.2829	0.2899	0.2897
	00:05:01	37	0.3157	0.318	0.3104	0.3126	0.3109	0.315	0.3071	0.3052	0.3066	0.3104	0.3147	0.3194	0.3078	0.3072	0.304	0.3046	0.2984	0.3002	0.3078	0.3147	0.3065	0.316	0.3144	0.3174	0.2891	0.2915	0.2858	0.288	0.2808	0.2884	0.277	0.2799	0.2795	0.2853	0.2902	0.2931
	00:05:12	37.1	0.3167	0.32	0.3114	0.3139	0.3126	0.316	0.308	0.3054	0.3082	0.3116	0.3143	0.3191	0.3095	0.3079	0.3072	0.3062	0.2992	0.3006	0.3086	0.312	0.3073	0.3184	0.3181	0.3189	0.2895	0.2919	0.2876	0.2876	0.28	0.2866	0.2762	0.2801	0.2793	0.2826	0.2889	0.2896
	00:05:23	37	0.3185	0.321	0.3133	0.3158	0.3139	0.3163	0.3081	0.3077	0.306	0.3129	0.3159	0.3182	0.3107	0.3089	0.3067	0.308	0.2998	0.3017	0.3102	0.3164	0.3083	0.3194	0.3181	0.3203	0.2892	0.2913	0.2881	0.2865	0.2802	0.2867	0.2768	0.2793	0.2778	0.2836	0.2877	0.2919
	00:05:34	37	0.3197	0.3224	0.3145	0.3149	0.3156	0.3184	0.3126	0.3081	0.3083	0.3142	0.3169	0.3226	0.3115	0.3105	0.3072	0.3086	0.301	0.302	0.3102	0.3161	0.3105	0.3198	0.3172	0.3217	0.2891	0.2911	0.2866	0.2862	0.2802	0.2855	0.2739	0.2791	0.2783	0.2822	0.2882	0.2892
	00:05:45	37.1	0.3211	0.326	0.3158	0.3165	0.316	0.3192	0.3115	0.3088	0.309	0.3159	0.3169	0.3214	0.3136	0.3126	0.3076	0.3102	0.303	0.3058	0.3141	0.3192	0.3118	0.3213	0.3191	0.3238	0.2893	0.2918	0.286	0.2857	0.2803	0.2879	0.2742	0.279	0.2788	0.2845	0.2886	0.2897
	00:05:56	37.1	0.3229	0.3262	0.3174	0.3185	0.3206	0.3226	0.3137	0.3104	0.3119	0.3163	0.3181	0.3224	0.3154	0.3177	0.3134	0.3121	0.3051	0.3073	0.3137	0.315	0.3122	0.3195	0.319	0.3245	0.2894	0.2904	0.2865	0.2863	0.2805	0.2851	0.271	0.2804	0.2801	0.282	0.2855	0.2903
	00:06:07	37	0.3244	0.3284	0.3191	0.3228	0.3213	0.3235	0.3153	0.3134	0.3118	0.3179	0.3192	0.3246	0.3154	0.3145	0.3114	0.3131	0.3054	0.3052	0.3141	0.3198	0.3148	0.3228	0.325	0.327	0.2897	0.2902	0.2868	0.2866	0.2803	0.2848	0.2717	0.2814	0.2803	0.2819	0.2859	0.2905
	00:06:18	37	0.3271	0.3289	0.3213	0.3223	0.3228	0.3249	0.3157	0.3109	0.3161	0.3184	0.3225	0.3269	0.3166	0.3145	0.3132	0.3137	0.306	0.3072	0.3128	0.3206	0.3131	0.3249	0.3272	0.3285	0.2893	0.2908	0.2878	0.2868	0.2804	0.2851	0.2724	0.2807	0.2792	0.2821	0.2849	0.2901
	00:06:29	37.1	0.3285	0.3298	0.3217	0.3235	0.3231	0.3259	0.3161	0.3149	0.3129	0.3226	0.3242	0.3274	0.3186	0.3163	0.3141	0.3151	0.3073	0.3091	0.3176	0.3237	0.3166	0.3271	0.3266	0.3298	0.2896	0.2915	0.2868	0.2863	0.2807	0.2878	0.2787	0.2793	0.2787	0.2851	0.2984	0.302
	00:06:40	37	0.3299	0.3327	0.3239	0.3234	0.3245	0.3272	0.3187	0.3152	0.3156	0.3225	0.3246	0.3291	0.32	0.3179	0.3153	0.3169	0.3078	0.312	0.3218	0.3274	0.3177	0.3292	0.3311	0.3317	0.2892	0.2914	0.2874	0.2871	0.2806	0.2864	0.2745	0.2794	0.2786	0.2841	0.2859	0.2918
	00:06:51	37	0.3314	0.3333	0.3254	0.3254	0.3272	0.3303	0.3186	0.3158	0.3176	0.324	0.3257	0.3295	0.3238	0.324	0.3214	0.3185	0.3124	0.3156	0.3208	0.3262	0.319	0.3274	0.3287	0.3329	0.2895	0.2917	0.2854	0.2889	0.2805	0.2856	0.2709	0.2795	0.2801	0.2829	0.2875	0.2896
	00:07:02	37	0.3333	0.3366	0.3268	0.3284	0.3292	0.3333	0.3213	0.3166	0.3215	0.3251	0.3292	0.3322	0.3252	0.3245	0.3266	0.3201	0.3143	0.3142	0.3233	0.3251	0.32	0.3271	0.3308	0.335	0.29	0.2899	0.2861	0.2885	0.2808	0.2839	0.2697	0.2802	0.2808	0.2825	0.2856	0.2898
	00:07:13	37	0.3347	0.3386	0.3289	0.3289	0.3296	0.3321	0.3225	0.3192	0.3198	0.3261	0.3306	0.334	0.3244	0.3218	0.3196	0.3207	0.3132	0.3155	0.3249	0.3321	0.3221	0.3341	0.3314	0.3364	0.2899	0.291	0.2867	0.2866	0.2809	0.2882	0.2772	0.2789	0.2802	0.2848	0.2895	0.2913
	00:07:24	37	0.3356	0.3401	0.3306	0.3316	0.3306	0.3355	0.326	0.322	0.3213	0.328	0.3298	0.3354	0.3254	0.3227	0.3203	0.322	0.3134	0.3175	0.3253	0.3325	0.3243	0.3362	0.3315	0.3372	0.2897	0.2913	0.2871	0.2863	0.2808	0.2892	0.2776	0.2789	0.2797	0.2852	0.2908	0.2912
	00:07:35	37	0.3384	0.3404	0.3324	0.3328	0.3329	0.3358	0.3255	0.3224	0.3213	0.3322	0.3317	0.337	0.3272	0.3255	0.3209	0.3231	0.315	0.3169	0.3287	0.335	0.3279	0.3345	0.3338	0.3394	0.2899	0.2916	0.2865	0.2858	0.2811	0.286	0.2737	0.2788	0.2798	0.2834	0.2891	0.291
	00:07:46	37	0.3393	0.3429	0.3339	0.3332	0.3349	0.3386	0.3263	0.323	0.324	0.33	0.3342	0.3398	0.3292	0.3282	0.3226	0.3252	0.3163	0.3187	0.3282	0.3361	0.3283	0.3381	0.3351	0.3403	0.2903	0.2921	0.2877	0.2864	0.281	0.288	0.276	0.2798	0.2794	0.2836	0.2894	0.2929
	00:07:57	37	0.3419	0.3435	0.3363	0.3376	0.3364	0.3382	0.3273	0.3255	0.3241	0.3356	0.3359	0.3406	0.3306	0.328	0.324	0.3263	0.3178	0.3211	0.3314	0.3379	0.3308	0.3381	0.3377	0.3433	0.2905	0.2932	0.2871	0.2865	0.2815	0.2898	0.2753	0.2782	0.2799	0.2845	0.2956	0.2922
	00:08:08	37	0.3434	0.3439	0.3364	0.3362	0.3372	0.3415	0.3282	0.3258	0.3271	0.3336	0.3362	0.3416	0.3337	0.3326	0.3322	0.328	0.3209	0.3247	0.3348	0.3407	0.33	0.3378	0.3412	0.3449	0.2905	0.2909	0.2862	0.2873	0.2813	0.2876	0.273	0.2797	0.2811	0.285	0.2919	0.2919
	00:08:19	37	0.3444	0.3486	0.3391	0.3401	0.3392	0.3438	0.3311	0.3274	0.3287	0.3357	0.3378	0.3448	0.3334	0.3305	0.3261	0.3299	0.3207	0.3257	0.3344	0.3414	0.3322	0.3424	0.3414	0.3466	0.2905	0.2929	0.2862	0.2876	0.2812	0.2895	0.2762	0.2792	0.2802	0.285	0.2938	0.2936
	00:08:30	37	0.3466	0.3524	0.3412	0.3408	0.3407	0.3444	0.3326	0.3285	0.3338	0.3359	0.3427	0.3451	0.3342	0.3321	0.3302	0.3308	0.3214	0.325	0.3321	0.3409	0.3328	0.3465	0.3499	0.3476	0.2905	0.2934	0.2888	0.2878	0.2814	0.2882	0.2772	0.2787	0.2799	0.2837	0.2898	0.2918
	00:08:41	37	0.348	0.351	0.3421	0.3396	0.3421	0.3456	0.3346	0.3296	0.3325	0.3365	0.3413	0.3465	0.3369	0.332	0.3303	0.332	0.3249	0.3286	0.3367	0.3464	0.3348	0.3459	0.3433	0.3486	0.2913	0.2931	0.2867	0.2886	0.281	0.2887	0.275	0.2787	0.2799	0.285	0.2898	0.2918
	00:08:52	37	0.3498	0.3545	0.3442	0.3428	0.3442	0.3485	0.3358	0.3309	0.3343	0.3396	0.3425	0.3488	0.3373	0.3355	0.3323	0.3335	0.3251	0.327	0.3375	0.3434	0.3362	0.3478	0.3527	0.3505	0.2909	0.2933	0.2887	0.2873	0.2818	0.2876	0.2759	0.2796	0.2801	0.284	0.2895	0.2917
	00:09:03	37	0.3516	0.3539	0.3458	0.3451	0.3451	0.3488	0.3364	0.3324	0.3359	0.3397	0.3446	0.3496	0.34	0.3361	0.3329	0.3344	0.3272	0.332	0.3391	0.3479	0.3391	0.3488	0.3479	0.3528	0.291	0.2937	0.2869	0.2876	0.2819	0.2899	0.2757	0.2791	0.2805	0.2851	0.3076	0.2927
	00:09:14	37.1	0.3532	0.3542	0.3471	0.3456	0.347	0.3505	0.3377	0.3331	0.3368	0.3412	0.3453	0.3486	0.3433	0.3435	0.3391	0.3371	0.3295	0.3326	0.3385	0.3498	0.3365	0.3473	0.3503	0.3535	0.2916	0.2927	0.2878	0.287	0.2816	0.2862	0.2716	0.2791	0.2807	0.283	0.2881	0.2898
	00:09:25	37	0.3547	0.3568	0.3487	0.3485	0.3497	0.354	0.3415	0.3364	0.3376	0.3446	0.3474	0.3508	0.3431	0.3384	0.3405	0.3376	0.3334	0.3341	0.3421	0.353	0.34	0.349	0.353	0.3564	0.2918	0.292	0.2866	0.2868	0.2829	0.2877	0.2741	0.2811	0.2819	0.2847	0.2886	0.2913
	00:09:36	37	0.356	0.3615	0.351	0.3482	0.3494	0.3525	0.3414	0.3374	0.3387	0.3449	0.3488	0.3531	0.3433	0.3398	0.338	0.339	0.3293	0.3356	0.3479	0.353	0.3408	0.3556	0.3584	0.3573	0.2919	0.2934	0.2903	0.2861	0.2816	0.2887	0.2777	0.2797	0.28	0.2856	0.2894	0.2933
	00:09:47	37	0.3583	0.3594	0.3527	0.3507	0.3508	0.3545	0.3429	0.3397	0.3397	0.3448	0.3484	0.3561	0.3444	0.3449	0.3405	0.3414	0.3322	0.3352	0.3479	0.353	0.346	0.3535	0.355	0.3587	0.2923	0.2928	0.2915	0.2876	0.2818	0.2864	0.2767	0.2814	0.2798	0.2839	0.2883	0.2948
	00:09:58	37	0.3597	0.3624	0.3552	0.3531	0.3538	0.356	0.3458	0.342	0.3398	0.3481	0.3507	0.3567	0.3468	0.3466	0.3396	0.3425	0.3335	0.3358	0.3477	0.3558	0.3491	0.3552	0.3544	0.3594	0.2924	0.2927	0.2875	0.2878	0.2819	0.2867	0.2748	0.2812	0.2805	0.2835	0.291	0.2924
	00:10:09	37	0.3607	0.3674	0.3563	0.3553	0.3542	0.3587	0.3462	0.3415	0.3432	0.3486	0.3503	0.3593	0.3476	0.3479	0.343	0.3439	0.3352	0.3379	0.3503	0.3567	0.3493	0.3573	0.3637	0.3629	0.2929	0.2921	0.2903	0.2893	0.2821	0.2874	0.2768	0.2815	0.2802	0.2839	0.2882	0.2946
	00:10:20	37	0.3626	0.3657	0.3573	0.3553	0.3566	0.3608	0.3485	0.344	0.3473	0.352	0.3565	0.3591	0.3495	0.3452	0.3434	0.3455	0.3362	0.3428	0.3508	0.358	0.3498	0.3608	0.36	0.364	0.2933	0.2949	0.2889	0.2893	0.2815	0.2896	0.2767	0.2801	0.2804	0.2854	0.2899	0.2926
	00:10:31	37	0.3643	0.3661	0.3584	0.3559	0.3598	0.3644	0.3479	0.3437	0.3455	0.3545	0.3531	0.3618	0.3516	0.346	0.3461	0.3469	0.3393	0.3421	0.3541	0.3613	0.3515	0.359	0.3579	0.365	0.2928	0.2947	0.2887	0.2893	0.2823	0.2883	0.2752	0.2805	0.2812	0.2846	0.2901	0.2925
	00:10:42	37	0.3662	0.3676	0.3601	0.3563	0.3591	0.3633	0.3479	0.3448	0.3474	0.3539	0.3554	0.3615	0.3551	0.3504	0.3515	0.3481	0.3443	0.3455	0.3542	0.3639	0.3516	0.3589	0.3618	0.3663	0.2931	0.2937	0.2873	0.2894	0.2858	0.2895	0.2747	0.2816	0.2837	0.2861	0.2917	0.2936
	00:10:53	37	0.3673	0.371	0.3619	0.3593	0.3629	0.3666	0.3516	0.3473	0.3494	0.3551	0.3591	0.364	0.357	0.3532	0.3562	0.3509	0.3445	0.346	0.3567	0.3615	0.3528	0.3611	0.362	0.3681	0.2937	0.2938	0.2878	0.2893	0.2837	0.2871	0.273	0.2825	0.2844	0.2849	0.2889	0.2935
	00:11:04	37	0.3698	0.3715	0.3637	0.3628	0.3632	0.3658	0.3512	0.3478	0.3499	0.3562	0.3573	0.3653	0.355	0.3543	0.3521	0.3518	0.342	0.3451	0.3522	0.3603	0.3588	0.3658	0.3675	0.3703	0.2936	0.2941	0.29	0.2877	0.2825	0.2882	0.2754	0.2819	0.2811	0.2846	0.2892	0.2943
	00:11:15	37	0.3706	0.3776	0.3662	0.3643	0.364	0.3676	0.3563	0.3508	0.3544	0.357	0.3618	0.3678	0.3566	0.3554	0.3524	0.3539	0.3448	0.3467	0.3574	0.3653	0.359	0.3695	0.3719	0.3714	0.2939	0.2952	0.2912	0.2868	0.2834	0.2877	0.2786	0.2817	0.2806	0.2855	0.2904	0.2949
	00:11:26	37	0.3723	0.376	0.3675	0.3639	0.3642	0.3685	0.3555	0.3508	0.351	0.3608	0.3618	0.3686	0.358	0.3585	0.3528	0.3552	0.3442	0.3483	0.3591	0.3672	0.3632	0.3666	0.3672	0.3723	0.2945	0.2963	0.2904	0.2869	0.2834	0.288	0.2788	0.2814	0.2815	0.2853	0.2936	0.299
	00:11:37	37.1	0.3738	0.3768	0.369	0.3657	0.3666	0.3706	0.3603	0.3536	0.3566	0.3623	0.3662	0.3731	0.3595	0.3558	0.3549	0.3564	0.3476	0.3506	0.3659	0.3678	0.3607	0.3702	0.3737	0.3747	0.2944	0.2964	0.2907	0.2885	0.2831	0.2898	0.2769	0.2805	0.2817	0.2855	0.2905	0.2931
	00:11:48	37	0.3758	0.3777	0.3702	0.3682	0.369	0.3739	0.3602	0.355	0.3544	0.3634	0.365	0.3737	0.3624	0.3581	0.3586	0.3581	0.3491	0.3516	0.367	0.372	0.3619	0.3716	0.3697	0.3753	0.2946	0.2961	0.2891	0.2908	0.2843	0.2891	0.276	0.2807	0.2821	0.2851	0.2901	0.2923
	00:11:59	37	0.3766	0.3791	0.3716	0.3702	0.3706	0.3741	0.3614	0.3569	0.3542	0.3636	0.3627	0.3721	0.3643	0.36	0.3565	0.3583	0.3499	0.3547	0.3667	0.3719	0.3681	0.3698	0.3696	0.3767	0.2949	0.2971	0.2898	0.291	0.2839	0.2906	0.2776	0.281	0.2841	0.2868	0.2925	0.294
	00:12:10	37	0.3783	0.3814	0.3729	0.3706	0.3706	0.3737	0.3605	0.3583	0.357	0.3639	0.3646	0.3752	0.3627	0.362	0.3593	0.3606	0.3524	0.3524	0.3645	0.3704	0.3656	0.3737	0.3796	0.3792	0.2953	0.2965	0.2915	0.2911	0.2834	0.2868	0.2729	0.2834	0.283	0.2846	0.288	0.2938
	00:12:21	37	0.3799	0.385	0.3753	0.372	0.3721	0.3768	0.3644	0.3578	0.3636	0.3677	0.3692	0.3784	0.3668	0.3629	0.3591	0.3617	0.3517	0.3564	0.3673	0.3747	0.3685	0.3779	0.3741	0.3795	0.2955	0.2976	0.2909	0.2885	0.2847	0.2944	0.2867	0.2808	0.2822	0.2878	0.2955	0.3001
	00:12:32	37	0.3814	0.3858	0.3771	0.3745	0.3737	0.3792	0.3657	0.3607	0.3642	0.3694	0.3727	0.3787	0.3671	0.3632	0.3605	0.3633	0.3525	0.3592	0.3729	0.3769	0.3681	0.3807	0.3819	0.3817	0.2957	0.2962	0.2928	0.2881	0.284	0.2911	0.2817	0.2817	0.2819	0.2884	0.2942	0.3038
	00:12:43	37	0.3822	0.3851	0.377	0.375	0.3761	0.3809	0.3648	0.362	0.3603	0.3699	0.3702	0.3763	0.3722	0.3686	0.3671	0.3658	0.3591	0.3599	0.3736	0.3758	0.374	0.3746	0.3824	0.3854	0.2958	0.2972	0.2901	0.2896	0.2864	0.2919	0.2771	0.282	0.2842	0.2876	0.2933	0.2955
	00:12:54	37	0.3845	0.3944	0.379	0.3756	0.3772	0.3811	0.369	0.3624	0.3672	0.3696	0.3742	0.3798	0.3697	0.3661	0.3629	0.3666	0.3544	0.3626	0.3757	0.38	0.3714	0.3839	0.3832	0.3837	0.2962	0.297	0.2925	0.2885	0.2849	0.2898	0.2789	0.2826	0.2825	0.2883	0.2915	0.2962
	00:13:05	37.1	0.386	0.3956	0.3816	0.3771	0.3787	0.3827	0.3689	0.3625	0.3676	0.3707	0.373	0.3826	0.3727	0.3682	0.3646	0.3681	0.3573	0.3615	0.3759	0.3816	0.3752	0.3823	0.3811	0.3852	0.2965	0.2981	0.2912	0.2912	0.2842	0.2951	0.2831	0.2824	0.2838	0.2894	0.3006	0.2998
	00:13:16	37	0.3877	0.3942	0.382	0.3775	0.3803	0.3829	0.3704	0.3651	0.3659	0.3691	0.3757	0.38	0.3726	0.3691	0.3662	0.3693	0.3576	0.364	0.3736	0.3824	0.375	0.3856	0.3846	0.387	0.2965	0.2988	0.2946	0.291	0.2854	0.2922	0.2816	0.2818	0.2825	0.288	0.294	0.2983
	00:13:27	37	0.3886	0.398	0.3838	0.3789	0.3821	0.3852	0.3715	0.3648	0.3679	0.3734	0.3791	0.3827	0.3739	0.374	0.367	0.371	0.3594	0.3648	0.3701	0.3864	0.3767	0.3875	0.3829	0.3882	0.2969	0.2969	0.2923	0.2915	0.2852	0.292	0.2794	0.2836	0.2831	0.288	0.2922	0.2971
	00:13:38	37	0.39	0.4394	0.3871	0.3858	0.3821	0.3868	0.3713	0.3679	0.3704	0.3756	0.3789	0.3864	0.3752	0.3742	0.3688	0.3725	0.3592	0.3661	0.3784	0.3849	0.3771	0.3903	0.3968	0.3903	0.2966	0.298	0.2933	0.2893	0.2863	0.2903	0.2798	0.2837	0.283	0.2888	0.2926	0.2979
	00:13:49	37.1	0.3911	0.3928	0.386	0.3818	0.3841	0.3888	0.374	0.3703	0.3696	0.3808	0.3799	0.3844	0.3775	0.3701	0.3719	0.3739	0.3652	0.3672	0.3806	0.3909	0.3778	0.3853	0.3856	0.3899	0.2971	0.2987	0.2915	0.2901	0.2854	0.2922	0.2788	0.2831	0.2841	0.2878	0.2929	0.2961
	00:14:00	37	0.3928	0.3963	0.3873	0.3876	0.3873	0.3908	0.3751	0.3702	0.3746	0.3815	0.3793	0.389	0.377	0.3773	0.3752	0.3756	0.3652	0.3676	0.3777	0.3849	0.3777	0.3937	0.4347	0.3946	0.2981	0.2984	0.2941	0.2915	0.2852	0.2891	0.2748	0.2847	0.284	0.2867	0.2891	0.2968
	00:14:11	37	0.3943	0.3978	0.3896	0.3866	0.3863	0.3909	0.3779	0.3719	0.3781	0.3812	0.3837	0.391	0.3797	0.3775	0.3725	0.3771	0.3642	0.3704	0.3839	0.3899	0.3827	0.3925	0.395	0.3939	0.2978	0.2987	0.2944	0.29	0.2865	0.292	0.2804	0.2837	0.2839	0.2886	0.2953	0.3012
	00:14:22	37	0.3955	0.3958	0.3902	0.3875	0.3904	0.395	0.3778	0.3711	0.3745	0.3805	0.3867	0.389	0.3845	0.3832	0.3938	0.3805	0.367	0.3733	0.3782	0.3911	0.3791	0.391	0.3943	0.3949	0.2987	0.2981	0.2931	0.2915	0.2869	0.2921	0.2769	0.2838	0.2849	0.2878	0.2926	0.2966
	00:14:33	37	0.3962	0.3972	0.3913	0.3873	0.3915	0.3948	0.3786	0.3733	0.3753	0.3838	0.3826	0.3907	0.3857	0.3812	0.3824	0.3805	0.3683	0.3733	0.3922	0.3928	0.3842	0.3915	0.3966	0.3974	0.2978	0.3001	0.2935	0.2931	0.2872	0.2922	0.278	0.2841	0.2865	0.2881	0.2939	0.2994
	00:14:44	37	0.3978	0.3976	0.3935	0.3902	0.3911	0.3951	0.3839	0.3755	0.3755	0.3807	0.3832	0.3926	0.3835	0.3822	0.3777	0.3808	0.3708	0.3719	0.3888	0.3941	0.3882	0.3949	0.4008	0.3979	0.2981	0.3005	0.2971	0.2941	0.2867	0.2914	0.2805	0.2838	0.2837	0.2869	0.2937	0.2976
	00:14:55	37	0.3994	0.4006	0.395	0.3894	0.3929	0.3968	0.3834	0.3766	0.377	0.3821	0.3846	0.3944	0.3843	0.3803	0.3777	0.3829	0.3718	0.3722	0.3902	0.4006	0.3913	0.3934	0.3968	0.4002	0.2994	0.3	0.2941	0.2932	0.2866	0.2935	0.2805	0.2843	0.2848	0.2886	0.2958	0.3003
	00:15:06	37	0.4	0.4081	0.3968	0.3926	0.3936	0.3985	0.3853	0.3758	0.3844	0.3863	0.3896	0.3978	0.3864	0.3851	0.3782	0.3841	0.3709	0.3747	0.3909	0.3949	0.3925	0.3987	0.3989	0.4007	0.2987	0.3011	0.2965	0.2922	0.2876	0.2921	0.2823	0.284	0.2855	0.2882	0.2964	0.2994
	00:15:17	37.1	0.402	0.4034	0.3982	0.3916	0.3929	0.3968	0.3849	0.3779	0.3816	0.3855	0.3915	0.3968	0.388	0.3813	0.3814	0.3847	0.3752	0.3781	0.3948	0.4047	0.387	0.3998	0.3991	0.4005	0.3001	0.3017	0.2945	0.293	0.2868	0.2952	0.2806	0.2846	0.2856	0.2897	0.2943	0.2978
	00:15:28	37.1	0.4036	0.4039	0.3997	0.3932	0.3964	0.3998	0.3864	0.3791	0.3822	0.3853	0.3915	0.3972	0.3885	0.3879	0.3862	0.3877	0.3748	0.3778	0.3893	0.4005	0.3926	0.4034	0.4049	0.4029	0.2998	0.3004	0.2976	0.2929	0.288	0.2916	0.2781	0.2854	0.2841	0.2876	0.296	0.2986
	00:15:39	37	0.4045	0.4261	0.4011	0.3983	0.3987	0.4024	0.3862	0.3811	0.387	0.3891	0.3878	0.3997	0.3898	0.3884	0.391	0.3889	0.3794	0.3772	0.3894	0.398	0.3939	0.4063	0.416	0.4046	0.3003	0.3015	0.2984	0.2946	0.2873	0.2919	0.2774	0.2861	0.2857	0.2877	0.2927	0.2974
	00:15:50	37	0.4062	0.412	0.4028	0.3971	0.401	0.4021	0.3877	0.3804	0.3879	0.3895	0.3924	0.4025	0.3904	0.3917	0.3879	0.3897	0.3774	0.3795	0.3924	0.3976	0.3919	0.4042	0.4087	0.4057	0.301	0.3003	0.296	0.2965	0.2878	0.2907	0.2779	0.2876	0.2882	0.2873	0.293	0.3006
	00:16:01	37	0.4072	0.4093	0.4036	0.3987	0.3996	0.403	0.3892	0.3827	0.3861	0.3969	0.3982	0.3987	0.3927	0.3856	0.3867	0.3912	0.3795	0.3846	0.394	0.4118	0.4004	0.4047	0.4016	0.406	0.3006	0.3026	0.2954	0.2952	0.2883	0.3014	0.2858	0.2857	0.2871	0.2925	0.3225	0.3013
	00:16:12	37	0.4072	0.4097	0.4037	0.3988	0.4008	0.4078	0.3924	0.3854	0.3846	0.3937	0.394	0.4001	0.3941	0.3885	0.3871	0.3917	0.3766	0.3854	0.4012	0.4087	0.3999	0.4053	0.406	0.4081	0.3014	0.3025	0.2976	0.2953	0.2881	0.2952	0.2843	0.2855	0.2859	0.292	0.2961	0.302
	00:16:23	37.1	0.4086	0.4115	0.4066	0.4	0.4017	0.4067	0.392	0.3839	0.3883	0.3949	0.3975	0.4054	0.3957	0.3891	0.3882	0.3935	0.3814	0.3849	0.3993	0.4113	0.3995	0.4086	0.408	0.4092	0.3014	0.3044	0.2976	0.296	0.2887	0.2973	0.2848	0.2858	0.2874	0.2919	0.2979	0.301
	00:16:34	37	0.4106	0.4127	0.4078	0.4015	0.4031	0.4057	0.3931	0.3838	0.3906	0.3979	0.4011	0.4028	0.3961	0.3967	0.3954	0.3959	0.3804	0.3868	0.4007	0.4089	0.4002	0.4104	0.4129	0.4102	0.3021	0.3028	0.2991	0.2973	0.29	0.2929	0.2808	0.2864	0.2851	0.2879	0.2962	0.2993
	00:16:45	37	0.4113	0.4137	0.4075	0.4037	0.4073	0.411	0.3936	0.3871	0.3911	0.3959	0.4006	0.4027	0.4029	0.4002	0.4084	0.3967	0.3863	0.3906	0.4007	0.4094	0.3986	0.4066	0.4114	0.4122	0.3023	0.3032	0.2951	0.2976	0.2926	0.2951	0.2796	0.2863	0.2894	0.2907	0.296	0.2992
	00:16:56	37	0.4124	0.4167	0.4084	0.4035	0.4082	0.4127	0.3942	0.3876	0.3925	0.3966	0.402	0.4032	0.4024	0.3969	0.3991	0.3971	0.3897	0.391	0.4005	0.409	0.4001	0.407	0.4121	0.4133	0.3019	0.304	0.2956	0.2969	0.2914	0.2961	0.2806	0.2865	0.2892	0.2917	0.2966	0.2988
	00:17:07	37	0.4135	0.4146	0.4102	0.4076	0.4081	0.4146	0.399	0.39	0.396	0.4017	0.406	0.4052	0.3981	0.3957	0.3936	0.3991	0.384	0.3893	0.3986	0.4063	0.3977	0.4141	0.4238	0.4143	0.3024	0.3034	0.2996	0.2982	0.289	0.2935	0.2793	0.2897	0.2894	0.2901	0.2949	0.3026
	00:17:18	37	0.4142	0.4179	0.413	0.4059	0.407	0.4117	0.3978	0.3891	0.3935	0.4036	0.4013	0.4103	0.4013	0.3975	0.3935	0.4009	0.3846	0.3902	0.406	0.4149	0.4097	0.412	0.4123	0.4153	0.303	0.3043	0.2981	0.2945	0.2917	0.2938	0.2832	0.2868	0.2886	0.2905	0.2995	0.3008
	00:17:29	37	0.415	0.4166	0.4135	0.4074	0.4091	0.4145	0.4004	0.3926	0.3965	0.4031	0.4031	0.4113	0.4043	0.3997	0.3984	0.4024	0.389	0.3914	0.4101	0.4176	0.4102	0.4124	0.4123	0.4165	0.3033	0.3047	0.2974	0.296	0.2915	0.2964	0.2813	0.2868	0.2895	0.2904	0.2956	0.299
	00:17:40	37	0.417	0.4172	0.416	0.4091	0.4124	0.4142	0.3998	0.3913	0.3967	0.4016	0.4045	0.4122	0.4061	0.4092	0.4016	0.404	0.3925	0.395	0.4058	0.4096	0.4041	0.4148	0.418	0.4179	0.3035	0.3033	0.2971	0.297	0.2916	0.2948	0.2797	0.287	0.2897	0.2905	0.296	0.2992
	00:17:51	37	0.4191	0.4149	0.4166	0.4099	0.4135	0.4159	0.3988	0.3931	0.3997	0.4037	0.4073	0.4108	0.4033	0.4023	0.4037	0.4043	0.3914	0.3962	0.4031	0.4168	0.4063	0.4224	0.4555	0.4191	0.304	0.3047	0.3036	0.2982	0.29	0.295	0.2801	0.2889	0.2866	0.2911	0.2939	0.3004
	00:18:02	37	0.4184	0.4219	0.4156	0.4105	0.412	0.4185	0.4011	0.3957	0.3976	0.4077	0.4097	0.408	0.4092	0.4047	0.4068	0.4059	0.397	0.3994	0.4095	0.4202	0.4066	0.4144	0.4198	0.4207	0.3035	0.3047	0.2969	0.298	0.293	0.298	0.2826	0.2876	0.2912	0.2923	0.2977	0.3
	00:18:13	37	0.4196	0.4226	0.4173	0.4151	0.414	0.4202	0.4033	0.3974	0.4016	0.408	0.4097	0.4145	0.4092	0.4024	0.4022	0.4072	0.3948	0.3998	0.4128	0.4243	0.4099	0.4208	0.4249	0.4219	0.3045	0.3053	0.2982	0.2998	0.2924	0.3017	0.2853	0.2886	0.2903	0.2953	0.3215	0.3021
	00:18:24	37	0.4213	0.4246	0.4195	0.412	0.4145	0.4176	0.4045	0.395	0.4026	0.4059	0.4127	0.4158	0.4077	0.4042	0.4015	0.4088	0.3939	0.3966	0.4133	0.4236	0.4128	0.4229	0.4347	0.4224	0.3048	0.306	0.302	0.2993	0.2922	0.2963	0.2861	0.2884	0.2879	0.2931	0.2988	0.3121
	00:18:35	37	0.423	0.4226	0.4184	0.4137	0.4185	0.4215	0.4063	0.3972	0.409	0.4081	0.4147	0.4173	0.408	0.4109	0.4075	0.4111	0.3956	0.3998	0.4077	0.42	0.4133	0.4268	0.4424	0.423	0.3051	0.3055	0.3009	0.3007	0.2912	0.2971	0.2815	0.2903	0.29	0.2919	0.2968	0.3037
	00:18:46	37	0.423	0.4247	0.421	0.4179	0.4175	0.4226	0.408	0.4005	0.4035	0.4093	0.4117	0.416	0.4083	0.4077	0.4067	0.4111	0.3921	0.4006	0.4066	0.4187	0.412	0.4257	0.428	0.4244	0.3053	0.3056	0.3021	0.3015	0.293	0.2966	0.2814	0.2903	0.2914	0.2915	0.2951	0.302
	00:18:57	37.1	0.4243	0.4742	0.4233	0.4201	0.4202	0.4248	0.4067	0.3988	0.4052	0.4099	0.4107	0.4196	0.4095	0.4146	0.4041	0.4142	0.3971	0.4012	0.4124	0.4208	0.4162	0.4292	0.4686	0.4274	0.306	0.3059	0.3012	0.2993	0.2919	0.2958	0.2817	0.2903	0.2903	0.2923	0.2959	0.3025
	00:19:08	37	0.4258	0.4285	0.4232	0.4178	0.4199	0.4251	0.4107	0.4019	0.4083	0.4111	0.4153	0.4228	0.4111	0.4078	0.4048	0.4138	0.3982	0.4019	0.4219	0.4298	0.4173	0.4266	0.4266	0.426	0.3064	0.3067	0.3015	0.2972	0.2932	0.2977	0.285	0.2897	0.2904	0.293	0.3009	0.3038
	00:19:19	37	0.4252	0.4369	0.424	0.4179	0.4218	0.425	0.4096	0.4022	0.4076	0.4138	0.4165	0.4158	0.4162	0.4115	0.4163	0.414	0.4048	0.4069	0.42	0.4269	0.4172	0.4223	0.428	0.4275	0.3068	0.3053	0.2983	0.2992	0.2959	0.3016	0.2851	0.2904	0.2921	0.2957	0.3045	0.3033
	00:19:30	37.1	0.4259	0.4273	0.4241	0.417	0.4208	0.4272	0.4095	0.4044	0.4063	0.4147	0.4154	0.4174	0.4172	0.4132	0.4138	0.416	0.3999	0.4087	0.4161	0.4307	0.4162	0.4262	0.4307	0.4289	0.3062	0.3085	0.302	0.2991	0.2945	0.3014	0.2861	0.2898	0.2918	0.2955	0.3034	0.306
	00:19:41	37.1	0.4281	0.4298	0.4269	0.4218	0.423	0.4266	0.4143	0.4056	0.4149	0.4138	0.4202	0.4233	0.4149	0.4095	0.4081	0.4172	0.404	0.4054	0.423	0.4346	0.4208	0.4284	0.4292	0.4294	0.3069	0.3085	0.3016	0.2993	0.2939	0.3019	0.2871	0.2908	0.2912	0.2959	0.3031	0.3086
	00:19:52	37	0.43	0.4316	0.4276	0.4239	0.4263	0.4301	0.4133	0.4052	0.4162	0.4198	0.4188	0.4266	0.4156	0.4161	0.4195	0.4191	0.4013	0.4052	0.4171	0.4244	0.4206	0.4334	0.438	0.431	0.3073	0.308	0.3063	0.3015	0.2939	0.2991	0.2865	0.2907	0.29	0.2932	0.301	0.3061
	00:20:03	37	0.4303	0.4432	0.4292	0.4233	0.4243	0.4307	0.4164	0.4087	0.4121	0.417	0.4176	0.4243	0.4161	0.4127	0.4111	0.4207	0.4	0.4088	0.4246	0.4333	0.427	0.4315	0.4378	0.4315	0.3076	0.3073	0.3049	0.3017	0.2942	0.2996	0.2877	0.2901	0.2906	0.2953	0.2999	0.3069
	00:20:14	37	0.4311	0.4337	0.4293	0.4242	0.4232	0.4282	0.4148	0.4085	0.4104	0.4186	0.4237	0.4232	0.418	0.4123	0.4113	0.4212	0.4055	0.4116	0.427	0.44	0.4211	0.4332	0.4379	0.433	0.3083	0.3096	0.3009	0.3038	0.2945	0.3021	0.2872	0.2913	0.2915	0.2959	0.3001	0.3034
	00:20:25	37	0.4314	0.4332	0.4293	0.424	0.4277	0.434	0.4143	0.4087	0.4132	0.4204	0.4214	0.4214	0.4211	0.4197	0.4212	0.423	0.4068	0.4145	0.4271	0.4337	0.4218	0.4316	0.4402	0.434	0.308	0.3101	0.3052	0.3038	0.2953	0.3025	0.2868	0.2912	0.2924	0.297	0.3022	0.3055
	00:20:36	37	0.4312	0.4355	0.4311	0.4257	0.429	0.4355	0.4204	0.411	0.4115	0.4218	0.4176	0.4272	0.42	0.4148	0.4189	0.4235	0.4087	0.4098	0.4327	0.4348	0.4304	0.4297	0.4335	0.4346	0.3085	0.309	0.3028	0.3025	0.2961	0.3024	0.2878	0.2918	0.2924	0.2967	0.3036	0.3069
	00:20:47	37	0.4338	0.4367	0.4328	0.4275	0.4296	0.4367	0.4207	0.4115	0.4171	0.4229	0.4238	0.4304	0.4215	0.4151	0.4207	0.4253	0.4094	0.4111	0.439	0.4313	0.4288	0.4321	0.4335	0.4354	0.3094	0.3107	0.3026	0.3016	0.2952	0.3006	0.2861	0.2909	0.2924	0.2947	0.3019	0.3043
	00:20:58	37.1	0.4343	0.4498	0.4346	0.4279	0.4308	0.4347	0.4211	0.4099	0.4214	0.4223	0.4252	0.4333	0.4232	0.4163	0.4148	0.4259	0.4064	0.4171	0.4312	0.4399	0.4314	0.4377	0.4374	0.4368	0.309	0.3119	0.3051	0.3007	0.2966	0.3018	0.2878	0.2925	0.2941	0.2977	0.3018	0.3045
	00:21:09	37	0.4352	0.4378	0.4351	0.4268	0.4298	0.4362	0.4243	0.4129	0.4152	0.4217	0.4204	0.4333	0.4227	0.4164	0.4185	0.4262	0.4095	0.4131	0.4354	0.4421	0.4355	0.4353	0.4346	0.4369	0.3091	0.3103	0.3069	0.3021	0.2956	0.3006	0.2864	0.2931	0.2922	0.2943	0.3013	0.3063
	00:21:20	37	0.4367	0.4514	0.4377	0.4286	0.4322	0.4374	0.4231	0.4102	0.4202	0.4201	0.4277	0.4321	0.4234	0.4193	0.4154	0.4287	0.4076	0.4154	0.434	0.4398	0.4303	0.4404	0.4418	0.4377	0.3094	0.3109	0.3087	0.301	0.2968	0.302	0.2909	0.2907	0.2922	0.2976	0.3041	0.3094
	00:21:31	37.1	0.437	0.4427	0.4375	0.43	0.434	0.4384	0.4223	0.4123	0.4201	0.4236	0.4272	0.435	0.4242	0.4215	0.4185	0.4282	0.4124	0.4159	0.4372	0.4459	0.43	0.4438	0.4561	0.4386	0.3098	0.3118	0.3069	0.3032	0.2968	0.302	0.2878	0.2925	0.2927	0.2956	0.3024	0.3067
	00:21:42	37	0.4386	0.4448	0.4375	0.4321	0.4353	0.4394	0.4263	0.4153	0.4269	0.4257	0.4284	0.4351	0.4264	0.4238	0.4197	0.431	0.4102	0.4163	0.4353	0.44	0.4364	0.4421	0.4573	0.4408	0.3102	0.3122	0.3095	0.3036	0.2981	0.3021	0.2904	0.2917	0.2928	0.2978	0.3034	0.3067
	00:21:53	37	0.439	0.4383	0.4371	0.4287	0.4344	0.441	0.4223	0.4155	0.4196	0.4275	0.4285	0.4294	0.4309	0.4314	0.4399	0.433	0.412	0.4229	0.4563	0.4434	0.4312	0.4394	0.4469	0.4426	0.3106	0.3109	0.3057	0.3067	0.2985	0.3024	0.2864	0.2935	0.2953	0.2968	0.3018	0.3062
	00:22:04	37	0.4401	0.4407	0.4401	0.4323	0.4359	0.4408	0.4242	0.4154	0.4209	0.432	0.4281	0.4353	0.4278	0.424	0.4228	0.4332	0.4145	0.4233	0.4324	0.4499	0.4289	0.4456	0.4501	0.4421	0.3109	0.3134	0.3092	0.3032	0.2991	0.3032	0.2896	0.292	0.2933	0.2964	0.3039	0.3055
	00:22:15	37	0.4406	0.4454	0.4405	0.4342	0.4375	0.443	0.4279	0.4186	0.4293	0.4292	0.435	0.4361	0.428	0.43	0.4246	0.4342	0.4191	0.4202	0.4326	0.4492	0.4376	0.4451	0.4506	0.4424	0.3108	0.3114	0.3095	0.3051	0.2961	0.301	0.2859	0.2948	0.2933	0.2947	0.303	0.3046
	00:22:26	37	0.4417	0.4665	0.4441	0.4341	0.4365	0.4404	0.4284	0.4173	0.4234	0.4312	0.4305	0.4402	0.4298	0.4242	0.423	0.4346	0.416	0.4237	0.4426	0.4472	0.4384	0.4428	0.4467	0.4441	0.3108	0.3142	0.3103	0.3025	0.2996	0.3037	0.2926	0.2935	0.2955	0.2992	0.3056	0.3099
	00:22:37	37	0.4415	0.4471	0.443	0.4382	0.4397	0.4457	0.4297	0.4199	0.428	0.4335	0.4322	0.4369	0.4322	0.4282	0.4276	0.4349	0.419	0.4224	0.4431	0.4465	0.438	0.4429	0.4456	0.4448	0.3122	0.3133	0.3104	0.3032	0.2989	0.3044	0.2962	0.2931	0.2947	0.2995	0.3069	0.312
	00:22:48	37.1	0.4436	0.4434	0.444	0.4377	0.4386	0.4441	0.4317	0.4222	0.4273	0.4289	0.4329	0.437	0.4301	0.4263	0.4262	0.4366	0.4174	0.4252	0.4341	0.4544	0.4363	0.4512	0.454	0.4449	0.3122	0.3125	0.3086	0.3045	0.2991	0.3042	0.2927	0.2942	0.2945	0.3014	0.3051	0.3108
	00:22:59	37	0.4436	0.4525	0.4454	0.4349	0.4386	0.444	0.4296	0.4193	0.4256	0.4353	0.4332	0.441	0.4314	0.4329	0.4279	0.4375	0.4223	0.4213	0.4447	0.4455	0.4411	0.447	0.4576	0.4473	0.3126	0.3127	0.31	0.3073	0.2991	0.3027	0.2904	0.2965	0.2957	0.2968	0.3067	0.3094
	00:23:10	37	0.4446	0.455	0.4457	0.4381	0.4424	0.4488	0.4321	0.4205	0.4285	0.4314	0.4354	0.4419	0.4327	0.4272	0.4283	0.4375	0.4194	0.4232	0.4478	0.4514	0.4395	0.4484	0.4491	0.4471	0.3126	0.3142	0.3111	0.3074	0.2996	0.3041	0.2898	0.2947	0.2956	0.2968	0.3047	0.3083
	00:23:21	37	0.4453	0.4498	0.4464	0.4388	0.4408	0.4483	0.4348	0.4244	0.4291	0.4369	0.4402	0.443	0.4332	0.4273	0.4323	0.4378	0.424	0.4228	0.4498	0.4516	0.4392	0.4467	0.4501	0.4473	0.3131	0.3146	0.31	0.3073	0.3	0.3065	0.2926	0.2947	0.296	0.2994	0.3069	0.3107
	00:23:32	37	0.4456	0.456	0.4462	0.442	0.4416	0.4459	0.4332	0.4248	0.4282	0.434	0.4388	0.4401	0.4345	0.4296	0.4273	0.4406	0.4218	0.4296	0.4424	0.4583	0.4444	0.4508	0.4566	0.4495	0.3142	0.3148	0.3089	0.3058	0.3004	0.3082	0.2943	0.2947	0.2958	0.3016	0.3055	0.311
	00:23:43	37	0.4464	0.4515	0.4485	0.442	0.4432	0.45	0.4341	0.4259	0.4308	0.436	0.4414	0.4431	0.4364	0.4304	0.4336	0.4407	0.426	0.4333	0.4373	0.4585	0.4381	0.4504	0.4474	0.4491	0.3136	0.3152	0.3067	0.3076	0.2998	0.3101	0.2923	0.297	0.297	0.3026	0.3041	0.3092
	00:23:54	37.1	0.4469	0.4545	0.4499	0.4445	0.4422	0.4487	0.4331	0.4264	0.4294	0.4372	0.4398	0.4415	0.4342	0.4337	0.4295	0.4413	0.4196	0.4302	0.448	0.4551	0.4438	0.4532	0.4783	0.4517	0.3135	0.3142	0.3147	0.3063	0.3003	0.3053	0.291	0.2957	0.2949	0.2994	0.304	0.3096
	00:24:05	37	0.449	0.4527	0.4489	0.4424	0.4451	0.4496	0.4386	0.4286	0.4322	0.4318	0.4404	0.4427	0.4362	0.4331	0.4307	0.4422	0.4251	0.4304	0.4444	0.4628	0.446	0.4538	0.4545	0.4506	0.3141	0.3141	0.3114	0.3081	0.2992	0.3042	0.2885	0.2971	0.2954	0.2978	0.3064	0.3075
	00:24:16	37	0.4488	0.4584	0.4507	0.4447	0.445	0.4502	0.4375	0.429	0.4324	0.4352	0.4391	0.4448	0.4379	0.4332	0.4294	0.4436	0.4229	0.4306	0.4466	0.4575	0.4533	0.4529	0.4573	0.4524	0.3144	0.3174	0.3125	0.307	0.3014	0.3074	0.2955	0.296	0.2978	0.3021	0.3081	0.3124
	00:24:27	37	0.4498	0.4576	0.4513	0.4459	0.4451	0.4501	0.4373	0.4263	0.4312	0.4426	0.443	0.4454	0.4384	0.4425	0.4344	0.445	0.4257	0.4297	0.4461	0.4596	0.4438	0.4595	0.474	0.4532	0.3157	0.3149	0.314	0.3105	0.3015	0.3067	0.2934	0.2971	0.2965	0.2985	0.3073	0.313
	00:24:38	37	0.4504	0.4639	0.4536	0.4412	0.4462	0.4533	0.4395	0.4271	0.435	0.4388	0.4407	0.4476	0.4385	0.4429	0.4371	0.4463	0.4293	0.4284	0.4527	0.4565	0.448	0.4534	0.4531	0.4532	0.3152	0.3153	0.3124	0.3105	0.3023	0.3061	0.2929	0.2984	0.2977	0.3001	0.3107	0.3188
	00:24:49	37	0.451	0.4671	0.4516	0.448	0.4497	0.4548	0.4377	0.4315	0.4382	0.4409	0.4409	0.4469	0.4387	0.4449	0.4439	0.4469	0.4278	0.4343	0.4399	0.4585	0.4537	0.4597	0.4958	0.4557	0.3163	0.3159	0.3091	0.3096	0.3021	0.3064	0.2908	0.2996	0.3	0.3008	0.3053	0.3132
	00:25:00	37	0.4522	0.4592	0.4572	0.4494	0.4533	0.4571	0.4388	0.4296	0.4351	0.441	0.4461	0.4461	0.4384	0.438	0.4405	0.4446	0.4261	0.4335	0.4423	0.4522	0.4455	0.46	0.4715	0.4554	0.3156	0.3157	0.3087	0.3121	0.303	0.3046	0.2888	0.2987	0.3007	0.2991	0.3045	0.3114
	00:25:11	37.1	0.453	0.4564	0.4552	0.4473	0.4506	0.4565	0.4439	0.4327	0.4366	0.4361	0.4451	0.445	0.4401	0.4418	0.4343	0.4477	0.4312	0.4363	0.4452	0.4675	0.4546	0.4575	0.4551	0.4533	0.3157	0.3172	0.3155	0.3083	0.3037	0.307	0.2947	0.2979	0.2978	0.3007	0.3084	0.3123
	00:25:22	37	0.4537	0.4525	0.4562	0.4458	0.4488	0.4562	0.4401	0.4302	0.4359	0.4449	0.4436	0.4478	0.4415	0.4389	0.4385	0.448	0.4258	0.4364	0.4587	0.4627	0.4496	0.4602	0.468	0.4565	0.3162	0.3178	0.3168	0.3091	0.3027	0.3087	0.2958	0.2978	0.2976	0.3029	0.3061	0.3125
	00:25:33	37	0.4531	0.4606	0.4562	0.4487	0.4514	0.4576	0.4429	0.4326	0.4416	0.4461	0.4474	0.4522	0.4424	0.4411	0.4391	0.4486	0.4267	0.4362	0.4529	0.4618	0.4541	0.4627	0.4704	0.4573	0.3178	0.3171	0.3148	0.311	0.3021	0.3073	0.2913	0.2984	0.2988	0.2996	0.3105	0.3114
	00:25:44	37	0.455	0.4622	0.4563	0.4495	0.451	0.458	0.4432	0.433	0.4409	0.4419	0.4488	0.4485	0.4433	0.4446	0.4371	0.4495	0.4319	0.4377	0.4506	0.4672	0.4511	0.4604	0.4633	0.4592	0.3181	0.3177	0.3151	0.313	0.3033	0.3083	0.2949	0.2991	0.2995	0.3018	0.3102	0.3168
	00:25:55	37.1	0.4563	0.4528	0.4594	0.4494	0.455	0.4588	0.4405	0.4308	0.4418	0.4448	0.4479	0.4478	0.4421	0.4444	0.4488	0.4503	0.4339	0.4393	0.4465	0.4605	0.4477	0.4656	0.4769	0.4591	0.3172	0.3165	0.3097	0.3151	0.303	0.3071	0.2906	0.3018	0.3007	0.3032	0.3059	0.3142
	00:26:06	37	0.4566	0.4661	0.4603	0.4487	0.4546	0.4602	0.446	0.434	0.4432	0.4451	0.4516	0.4505	0.4436	0.4426	0.4403	0.4512	0.4297	0.4406	0.4501	0.4673	0.4554	0.4664	0.473	0.459	0.3174	0.3185	0.3179	0.3104	0.3032	0.3095	0.2951	0.2989	0.2988	0.3033	0.3076	0.316
	00:26:17	37	0.4568	0.4643	0.4609	0.4487	0.4515	0.4571	0.4452	0.4341	0.441	0.4493	0.4496	0.4518	0.4456	0.4409	0.4429	0.4512	0.4342	0.4385	0.4602	0.4658	0.4524	0.462	0.4605	0.4593	0.318	0.3198	0.3161	0.3101	0.3038	0.3098	0.294	0.2989	0.3005	0.3017	0.3088	0.3119
	00:26:28	37	0.4575	0.4685	0.4607	0.4536	0.4547	0.4605	0.4477	0.437	0.4449	0.4476	0.4488	0.4552	0.447	0.4504	0.4416	0.4547	0.4327	0.4394	0.4574	0.4658	0.4615	0.462	0.4747	0.4616	0.3194	0.3194	0.3157	0.3107	0.3049	0.3092	0.2969	0.3004	0.2999	0.3044	0.3102	0.3153
	00:26:39	37	0.4576	0.4726	0.4606	0.4571	0.4562	0.4623	0.4461	0.4403	0.4435	0.4514	0.4487	0.4539	0.4455	0.4478	0.454	0.4538	0.4379	0.4411	0.4478	0.4656	0.453	0.4712	0.4731	0.4613	0.3185	0.3201	0.317	0.3144	0.3039	0.3076	0.2918	0.3025	0.3023	0.3033	0.3069	0.3158
	00:26:50	37	0.4584	0.4658	0.4623	0.4511	0.4615	0.4639	0.4469	0.4337	0.4439	0.4476	0.449	0.4537	0.4455	0.4438	0.4463	0.4534	0.4344	0.4403	0.452	0.458	0.4492	0.4659	0.4698	0.4618	0.3187	0.3172	0.3106	0.3168	0.3066	0.3079	0.2922	0.3043	0.3058	0.3025	0.3089	0.3143
	00:27:01	37	0.4587	0.4904	0.4618	0.4574	0.4565	0.4623	0.4491	0.4405	0.4488	0.4473	0.4517	0.4552	0.449	0.4541	0.4448	0.4569	0.4375	0.4429	0.4587	0.474	0.4653	0.4618	0.4657	0.4636	0.3196	0.3198	0.3165	0.3153	0.3048	0.3095	0.2949	0.3017	0.3009	0.3052	0.3099	0.3166
	00:27:12	37.1	0.4611	0.4621	0.4637	0.4538	0.455	0.4625	0.4481	0.4395	0.4401	0.458	0.4512	0.4543	0.4493	0.4438	0.4433	0.4557	0.4347	0.4467	0.4631	0.478	0.4593	0.4682	0.4667	0.4636	0.3196	0.322	0.3178	0.3116	0.3069	0.3117	0.3089	0.2994	0.3016	0.3051	0.3127	0.3156
	00:27:23	37	0.4601	0.4663	0.4647	0.457	0.4583	0.4633	0.4533	0.4405	0.4486	0.4478	0.453	0.457	0.45	0.4419	0.4459	0.4555	0.4376	0.4418	0.4652	0.473	0.46	0.467	0.4709	0.4635	0.3204	0.3216	0.3155	0.3115	0.3064	0.3115	0.2945	0.3018	0.3028	0.306	0.3111	0.3134
	00:27:34	37	0.4616	0.4624	0.4651	0.455	0.4583	0.4644	0.4515	0.4414	0.4442	0.4467	0.4509	0.4591	0.45	0.4479	0.4458	0.4569	0.4384	0.4434	0.4643	0.4742	0.4651	0.4663	0.4713	0.465	0.3199	0.3195	0.3146	0.3131	0.3066	0.3111	0.2959	0.3029	0.3026	0.3035	0.3133	0.315
	00:27:45	37	0.4618	0.4735	0.4659	0.4539	0.4589	0.4642	0.4517	0.4385	0.4466	0.4534	0.4532	0.4593	0.4518	0.4459	0.4553	0.4579	0.4422	0.4418	0.4849	0.4628	0.4582	0.4646	0.4705	0.4661	0.3199	0.3215	0.317	0.3126	0.3069	0.3134	0.2965	0.3024	0.3028	0.3057	0.312	0.3151
	00:27:56	37.1	0.4625	0.4771	0.4683	0.4592	0.4618	0.4665	0.4538	0.4397	0.4521	0.4473	0.4571	0.4564	0.4509	0.4509	0.4502	0.4588	0.4417	0.4463	0.4587	0.4721	0.4607	0.4752	0.4997	0.4652	0.3207	0.32	0.3178	0.3148	0.3075	0.3129	0.2986	0.3028	0.3017	0.305	0.311	0.3172
	00:28:07	37	0.4631	0.4729	0.4695	0.4584	0.4622	0.4636	0.4503	0.4392	0.4492	0.4564	0.4503	0.4616	0.4509	0.4548	0.462	0.4585	0.4429	0.4476	0.4562	0.468	0.4607	0.4728	0.5151	0.4679	0.3215	0.3229	0.3185	0.3169	0.3066	0.3109	0.2928	0.3026	0.3038	0.3047	0.3106	0.313
	00:28:18	37	0.4638	0.4664	0.4673	0.4588	0.4605	0.4657	0.453	0.4419	0.448	0.4551	0.4566	0.4595	0.4526	0.4566	0.4499	0.4608	0.4428	0.4448	0.4696	0.4746	0.4632	0.4709	0.4933	0.4676	0.3214	0.3203	0.3185	0.3182	0.3069	0.3109	0.297	0.3046	0.3035	0.3041	0.3134	0.3192
	00:28:29	37.1	0.4633	0.4717	0.4685	0.4622	0.462	0.4706	0.4538	0.4445	0.4521	0.4557	0.4603	0.4604	0.457	0.452	0.4561	0.4589	0.4462	0.4515	0.4617	0.4779	0.4625	0.47	0.4742	0.4685	0.3216	0.3236	0.3147	0.3151	0.3095	0.3163	0.2961	0.3047	0.3054	0.3083	0.3115	0.3142
	00:28:40	37	0.4644	0.4724	0.4684	0.4576	0.4663	0.4728	0.4556	0.4435	0.4484	0.4548	0.4547	0.4599	0.4588	0.4543	0.4628	0.4604	0.4517	0.4503	0.4635	0.4746	0.4577	0.4712	0.4779	0.4692	0.3227	0.3219	0.3143	0.3163	0.3086	0.3197	0.3004	0.3041	0.3043	0.3108	0.3768	0.3167
	00:28:51	37	0.4659	0.482	0.4724	0.4583	0.4621	0.4677	0.4562	0.4416	0.4509	0.4581	0.4574	0.4624	0.4569	0.4515	0.4496	0.4632	0.443	0.452	0.472	0.4789	0.4669	0.4718	0.4709	0.4672	0.3216	0.3243	0.3221	0.3135	0.31	0.3141	0.3	0.3016	0.3035	0.3053	0.3145	0.3169
	00:29:02	37	0.4659	0.4705	0.4692	0.4621	0.4658	0.474	0.4585	0.4466	0.4533	0.4599	0.4594	0.4624	0.4596	0.4591	0.4603	0.4639	0.4468	0.4514	0.4678	0.478	0.4599	0.473	0.4809	0.4699	0.323	0.3239	0.318	0.317	0.3095	0.3141	0.2976	0.3039	0.3033	0.3094	0.3132	0.3154
	00:29:13	37	0.4671	0.4801	0.4721	0.4604	0.4677	0.4686	0.4537	0.442	0.4539	0.4585	0.4568	0.4664	0.4543	0.4537	0.455	0.4628	0.4455	0.4466	0.4649	0.4687	0.4623	0.4782	0.5184	0.4704	0.3224	0.3213	0.3145	0.3214	0.3115	0.3117	0.2957	0.3052	0.309	0.3064	0.3129	0.3168
	00:29:24	37.1	0.4673	0.4728	0.4722	0.4605	0.4633	0.4689	0.4601	0.4446	0.4531	0.4582	0.4585	0.4654	0.4585	0.4512	0.4578	0.4636	0.4474	0.4496	0.4824	0.4989	0.4638	0.4734	0.4782	0.4713	0.3229	0.3237	0.3181	0.3172	0.3113	0.3184	0.3009	0.3049	0.3064	0.3088	0.3155	0.3185
	00:29:35	37	0.4682	0.4693	0.4721	0.4642	0.4683	0.4735	0.4608	0.4477	0.4558	0.4584	0.4574	0.4659	0.4584	0.4577	0.4512	0.466	0.4437	0.4502	0.4719	0.4813	0.4763	0.4719	0.477	0.4712	0.3235	0.3238	0.3232	0.3154	0.3112	0.3143	0.3024	0.3037	0.3052	0.3066	0.3166	0.3226
	00:29:46	37	0.4686	0.473	0.4723	0.4621	0.4695	0.473	0.4558	0.4461	0.4543	0.4584	0.4581	0.4679	0.4555	0.4609	0.4617	0.4659	0.4543	0.4505	0.4658	0.4783	0.4689	0.4766	0.4945	0.4734	0.3231	0.3235	0.3165	0.3206	0.311	0.3122	0.2956	0.3087	0.31	0.3071	0.3135	0.3199
	00:29:57	37	0.469	0.4715	0.4725	0.4645	0.4705	0.475	0.4622	0.447	0.4576	0.4604	0.4614	0.4678	0.4556	0.4602	0.4662	0.4663	0.4501	0.4539	0.4658	0.4742	0.4683	0.4849	0.5266	0.4727	0.3234	0.3239	0.3184	0.3208	0.3097	0.3132	0.2965	0.3086	0.3078	0.3087	0.3123	0.3201
	00:30:08	37	0.4695	0.474	0.4726	0.4646	0.467	0.4723	0.4583	0.4481	0.4544	0.464	0.4637	0.4648	0.4578	0.4569	0.4567	0.4677	0.4453	0.4534	0.4778	0.486	0.4696	0.4794	0.4916	0.4732	0.324	0.3247	0.3221	0.3205	0.3096	0.3148	0.2997	0.3047	0.3062	0.3064	0.314	0.3185
	00:30:19	37	0.4694	0.4754	0.4743	0.4659	0.4673	0.4755	0.4618	0.451	0.452	0.4588	0.4631	0.4643	0.4605	0.4541	0.453	0.4683	0.446	0.4602	0.4795	0.49	0.4734	0.478	0.475	0.4718	0.3245	0.3262	0.3218	0.3183	0.3132	0.3151	0.3014	0.3048	0.3066	0.3093	0.3148	0.3199
	00:30:30	37	0.4709	0.4819	0.4786	0.4691	0.4731	0.4763	0.4598	0.4461	0.4558	0.4597	0.4657	0.468	0.4578	0.4587	0.4666	0.4671	0.4518	0.4537	0.4625	0.476	0.467	0.489	0.5766	0.4757	0.3246	0.3241	0.3175	0.3228	0.3121	0.3135	0.2959	0.3088	0.3105	0.3068	0.3125	0.3186
	00:30:41	37	0.4707	0.4698	0.4731	0.4629	0.4717	0.4778	0.4592	0.4503	0.4561	0.4612	0.4639	0.4608	0.4616	0.4676	0.4574	0.4718	0.4504	0.4564	0.4646	0.4767	0.4611	0.4776	0.4835	0.4752	0.3261	0.3231	0.3182	0.3236	0.3118	0.3136	0.2977	0.3092	0.31	0.3082	0.3114	0.322
	00:30:52	37	0.471	0.4839	0.4773	0.4647	0.4686	0.475	0.4639	0.4485	0.4622	0.4586	0.4661	0.4673	0.4612	0.466	0.4572	0.4704	0.4535	0.4565	0.4689	0.4895	0.4707	0.4797	0.4799	0.4727	0.3249	0.3256	0.3264	0.3208	0.3107	0.3163	0.3015	0.3063	0.3056	0.308	0.3159	0.3212
	00:31:03	37.1	0.4722	0.4717	0.4781	0.4685	0.4739	0.4772	0.4598	0.4504	0.4594	0.4628	0.4661	0.4642	0.4604	0.4643	0.4654	0.4697	0.4521	0.4577	0.4633	0.4812	0.4684	0.4814	0.4918	0.4749	0.3256	0.327	0.3206	0.3225	0.3136	0.3139	0.297	0.3083	0.3096	0.3097	0.3124	0.3193
	00:31:14	37	0.4724	0.4879	0.4779	0.4716	0.4725	0.4774	0.4648	0.4526	0.465	0.4637	0.4685	0.4702	0.4619	0.4586	0.4591	0.4723	0.4472	0.4616	0.4685	0.4921	0.4709	0.4859	0.4954	0.4762	0.3262	0.3261	0.3238	0.3213	0.3125	0.3187	0.3094	0.3068	0.3064	0.3126	0.3168	0.3253
	00:31:25	37	0.4725	0.4785	0.4761	0.4693	0.4729	0.4773	0.4658	0.4548	0.4564	0.4603	0.4665	0.4661	0.4625	0.469	0.4599	0.4716	0.4536	0.4579	0.4722	0.4913	0.4808	0.48	0.4816	0.4763	0.3265	0.3259	0.3245	0.3211	0.3126	0.3169	0.305	0.3074	0.3076	0.3099	0.319	0.3232
	00:31:36	37	0.4722	0.4778	0.4804	0.4684	0.472	0.4774	0.4669	0.4518	0.46	0.4617	0.4698	0.4689	0.4632	0.4595	0.4606	0.4728	0.448	0.4632	0.4778	0.4938	0.4671	0.4887	0.4981	0.4766	0.3268	0.3264	0.3237	0.3187	0.3138	0.3179	0.3033	0.3067	0.3073	0.3141	0.316	0.321
	00:31:47	37	0.4734	0.4885	0.4809	0.4736	0.4744	0.4799	0.467	0.455	0.4677	0.4663	0.4668	0.4729	0.4626	0.4718	0.4673	0.473	0.4543	0.456	0.4744	0.4838	0.4813	0.4862	0.4955	0.4783	0.3267	0.3264	0.3233	0.3228	0.3115	0.3162	0.299	0.3084	0.3073	0.3101	0.3139	0.3189
	00:31:58	37	0.4737	0.485	0.4808	0.4711	0.4754	0.4829	0.4659	0.4543	0.4607	0.468	0.4675	0.4712	0.4645	0.4651	0.4623	0.4754	0.4478	0.463	0.4743	0.4923	0.4723	0.4884	0.5096	0.4785	0.3266	0.3273	0.333	0.3233	0.3122	0.3184	0.3004	0.3075	0.3064	0.3099	0.3184	0.3194
	00:32:09	37.1	0.4748	0.4731	0.481	0.4676	0.4775	0.4802	0.4658	0.4532	0.4636	0.463	0.4638	0.4707	0.4635	0.4696	0.4709	0.4751	0.4602	0.4603	0.4731	0.4861	0.4765	0.4828	0.4923	0.4785	0.3272	0.3271	0.322	0.326	0.3147	0.3165	0.2995	0.311	0.3117	0.3119	0.3156	0.3213
	00:32:20	37	0.4747	0.4815	0.4818	0.469	0.4729	0.4789	0.4686	0.4547	0.4601	0.4698	0.4715	0.4665	0.4638	0.4596	0.4621	0.4748	0.4488	0.4625	0.4857	0.4912	0.476	0.4819	0.4843	0.4788	0.3275	0.3278	0.3262	0.322	0.3139	0.3195	0.3044	0.3076	0.3091	0.313	0.3166	0.3218
	00:32:31	37	0.4756	0.486	0.4826	0.472	0.473	0.4793	0.4672	0.4559	0.4595	0.4708	0.4698	0.4726	0.466	0.47	0.4603	0.4767	0.4528	0.462	0.4784	0.4921	0.4822	0.4827	0.4842	0.4803	0.3276	0.3281	0.3297	0.324	0.3138	0.3199	0.305	0.3091	0.3088	0.3102	0.3212	0.3232
	00:32:42	37	0.4761	0.4777	0.4838	0.4705	0.477	0.4811	0.4673	0.4537	0.4651	0.4667	0.4736	0.4707	0.4651	0.4634	0.4653	0.4752	0.4554	0.4612	0.4675	0.4918	0.4682	0.4893	0.4943	0.4788	0.3277	0.3267	0.3196	0.3267	0.3176	0.3183	0.3011	0.3097	0.3145	0.3109	0.3177	0.3213
	00:32:53	37.1	0.4754	0.514	0.4843	0.479	0.4767	0.4834	0.4683	0.4593	0.4742	0.4683	0.4739	0.471	0.4666	0.4693	0.4648	0.4776	0.4537	0.4625	0.4788	0.4955	0.4795	0.4889	0.5012	0.4807	0.3289	0.328	0.3277	0.3274	0.3125	0.319	0.2999	0.3102	0.307	0.3122	0.3189	0.3204
	00:33:04	37.1	0.4767	0.4867	0.4819	0.473	0.4759	0.483	0.4706	0.4554	0.4625	0.4675	0.4735	0.4725	0.4672	0.4649	0.4627	0.4765	0.4564	0.4641	0.4826	0.4982	0.4747	0.4867	0.4935	0.482	0.3289	0.3283	0.3249	0.3253	0.3174	0.3186	0.3059	0.3087	0.3104	0.3117	0.3184	0.3229
	00:33:15	37	0.4775	0.5141	0.4871	0.4721	0.4775	0.4817	0.4713	0.4548	0.4663	0.4685	0.4716	0.4779	0.4682	0.4689	0.4642	0.4778	0.456	0.4613	0.4845	0.4916	0.4812	0.4868	0.4957	0.4809	0.3288	0.3291	0.3318	0.3258	0.3129	0.3197	0.304	0.3096	0.309	0.3113	0.319	0.3227
	00:33:26	37	0.4787	0.4792	0.4849	0.4727	0.4785	0.4832	0.4707	0.459	0.4634	0.4645	0.4718	0.476	0.4688	0.4706	0.4665	0.479	0.457	0.4623	0.4843	0.4958	0.4807	0.4888	0.5062	0.4819	0.3294	0.3295	0.3316	0.326	0.3135	0.32	0.3019	0.3101	0.3085	0.3119	0.3213	0.3209
	00:33:37	37.1	0.4781	0.4999	0.4861	0.4769	0.4799	0.4847	0.4717	0.4591	0.4736	0.4709	0.4722	0.479	0.4688	0.4778	0.4653	0.4815	0.4578	0.4644	0.4824	0.4939	0.4894	0.4852	0.4941	0.4831	0.3293	0.3283	0.3262	0.3259	0.3174	0.3199	0.3054	0.3113	0.3109	0.3124	0.3208	0.3242
	00:33:48	37.1	0.479	0.4776	0.4852	0.4714	0.4746	0.4838	0.4693	0.457	0.4654	0.4722	0.4738	0.4742	0.4685	0.4737	0.4736	0.4806	0.457	0.4663	0.4815	0.4959	0.4797	0.4935	0.5204	0.4833	0.3303	0.329	0.3286	0.3298	0.314	0.3204	0.3052	0.3122	0.3103	0.314	0.3182	0.3248
	00:33:59	37	0.4788	0.4827	0.4849	0.4717	0.475	0.4839	0.4727	0.4571	0.4657	0.4744	0.4703	0.4803	0.4716	0.4654	0.4716	0.4788	0.4595	0.4622	0.4968	0.4884	0.4781	0.4893	0.4983	0.4842	0.3297	0.3313	0.3271	0.3267	0.3165	0.324	0.3069	0.3107	0.3117	0.315	0.3214	0.3253
	00:34:10	37	0.4787	0.5173	0.4893	0.4773	0.4788	0.4844	0.4723	0.4592	0.4654	0.4706	0.4723	0.4781	0.4692	0.4791	0.4743	0.4804	0.4623	0.4625	0.4847	0.4869	0.4859	0.4908	0.4982	0.4842	0.3306	0.3289	0.3226	0.328	0.3166	0.3205	0.3035	0.313	0.3125	0.3149	0.3203	0.324
	00:34:21	37	0.4789	0.4824	0.4848	0.4746	0.4777	0.4859	0.4699	0.4605	0.4668	0.4772	0.4722	0.4734	0.4743	0.4713	0.4744	0.4799	0.4614	0.4747	0.4913	0.4998	0.4713	0.4941	0.5038	0.4854	0.3307	0.3311	0.3281	0.3272	0.317	0.3244	0.3132	0.3108	0.3107	0.3196	0.3247	0.3264
	00:34:32	37	0.4801	0.4902	0.4887	0.4744	0.476	0.4853	0.4736	0.4592	0.4681	0.4732	0.4787	0.4757	0.4708	0.4666	0.4685	0.48	0.4626	0.4686	0.486	0.5014	0.476	0.492	0.4929	0.4834	0.331	0.3306	0.327	0.3275	0.3181	0.3235	0.3134	0.3108	0.3127	0.3184	0.3246	0.3263
	00:34:43	37.1	0.4818	0.4849	0.4891	0.4805	0.4836	0.4894	0.4749	0.4616	0.4719	0.4704	0.4804	0.4757	0.4717	0.4747	0.4725	0.4842	0.4586	0.469	0.4791	0.5033	0.4832	0.4966	0.5413	0.4857	0.3307	0.3305	0.3388	0.3315	0.3155	0.3217	0.3067	0.3128	0.3117	0.3151	0.3199	0.3254
	00:34:54	37	0.4806	0.4819	0.4873	0.4744	0.4794	0.488	0.4736	0.4625	0.4666	0.4767	0.4715	0.4773	0.4749	0.4746	0.4766	0.4834	0.4605	0.4717	0.5274	0.4948	0.4767	0.4939	0.5129	0.4854	0.3308	0.3318	0.3302	0.3294	0.3171	0.3247	0.3079	0.312	0.3116	0.3191	0.3193	0.3253
	00:35:05	37.1	0.4817	0.4824	0.4911	0.4754	0.4796	0.4847	0.4754	0.4597	0.4703	0.4746	0.4771	0.4807	0.4719	0.476	0.4691	0.4832	0.4604	0.468	0.4878	0.4978	0.4828	0.4939	0.4989	0.4858	0.3311	0.3311	0.3366	0.3305	0.3155	0.3218	0.3069	0.3122	0.3112	0.3144	0.3197	0.3257
	00:35:16	37	0.4826	0.4859	0.4892	0.4789	0.4818	0.4879	0.4748	0.4631	0.4669	0.4692	0.4814	0.4761	0.4732	0.4798	0.4676	0.4855	0.4615	0.4709	0.4861	0.5047	0.492	0.4898	0.4888	0.4854	0.3309	0.3316	0.3308	0.3288	0.3174	0.3225	0.3073	0.3124	0.3124	0.3154	0.3185	0.3243
	00:35:27	37	0.4824	0.4924	0.4907	0.4813	0.4819	0.4885	0.4746	0.4644	0.469	0.4761	0.481	0.4754	0.4727	0.4769	0.4711	0.4855	0.4568	0.4718	0.4951	0.5052	0.4794	0.4978	0.5114	0.4868	0.3331	0.3312	0.3273	0.3313	0.3168	0.3232	0.3031	0.315	0.3123	0.3168	0.321	0.3265
	00:35:38	37	0.4827	0.487	0.4888	0.4799	0.4845	0.4899	0.478	0.4644	0.4701	0.4713	0.4734	0.4814	0.4738	0.4778	0.4698	0.486	0.4651	0.4644	0.4909	0.5019	0.4939	0.4899	0.5012	0.4879	0.3317	0.3324	0.344	0.3316	0.3172	0.324	0.3084	0.312	0.3126	0.3143	0.3228	0.3271
	00:35:49	37	0.4822	0.4864	0.4889	0.4737	0.484	0.4884	0.4761	0.4608	0.4742	0.4791	0.4796	0.4769	0.4799	0.4838	0.5094	0.4856	0.4707	0.4664	0.4887	0.486	0.483	0.4884	0.4977	0.4875	0.3323	0.3318	0.3233	0.3337	0.3252	0.3244	0.3072	0.3127	0.3184	0.3162	0.3232	0.3256
	00:36:00	37	0.4825	0.5086	0.493	0.4827	0.4833	0.4914	0.4763	0.4647	0.4692	0.475	0.4844	0.4765	0.4737	0.479	0.4796	0.4866	0.4649	0.4695	0.484	0.5045	0.4812	0.5003	0.5293	0.4886	0.3345	0.3318	0.3309	0.3332	0.3171	0.3229	0.3071	0.3151	0.3135	0.3169	0.3219	0.331
	00:36:11	37	0.4842	0.4874	0.4932	0.4797	0.4807	0.4878	0.4773	0.4645	0.4712	0.4771	0.4851	0.4774	0.4763	0.4695	0.4685	0.4856	0.4631	0.4762	0.486	0.5078	0.4902	0.4946	0.4959	0.4868	0.3324	0.3335	0.332	0.3277	0.3206	0.3255	0.3121	0.3121	0.3149	0.3179	0.3235	0.3278
	00:36:22	37	0.4844	0.4892	0.4928	0.4807	0.4855	0.4936	0.478	0.4661	0.4743	0.4788	0.4802	0.4852	0.4768	0.4731	0.4778	0.4847	0.4649	0.4724	0.505	0.4949	0.4878	0.493	0.505	0.4893	0.3326	0.3333	0.3295	0.3287	0.3191	0.3268	0.3094	0.314	0.3155	0.318	0.3233	0.3274
	00:36:33	37	0.4855	0.4845	0.4925	0.4795	0.4836	0.4929	0.4797	0.4665	0.4706	0.4752	0.4764	0.4803	0.4758	0.4764	0.4738	0.4876	0.4644	0.4721	0.4887	0.5045	0.4897	0.4969	0.5011	0.4891	0.334	0.333	0.333	0.3297	0.318	0.3237	0.3072	0.3143	0.3144	0.3148	0.3219	0.3252
	00:36:44	37	0.4847	0.5145	0.4934	0.4843	0.4847	0.4941	0.4776	0.4674	0.4715	0.4774	0.4797	0.481	0.4786	0.4698	0.4752	0.4866	0.4673	0.4797	0.4872	0.5087	0.4851	0.4984	0.5008	0.4906	0.3336	0.3349	0.3314	0.3256	0.3227	0.3255	0.3092	0.3155	0.3165	0.3194	0.3233	0.3256
	00:36:55	37.1	0.4851	0.4926	0.4913	0.4827	0.4852	0.4974	0.4808	0.4682	0.4763	0.4819	0.4819	0.4797	0.4809	0.4841	0.4831	0.4883	0.4693	0.4767	0.4843	0.5003	0.4819	0.496	0.5087	0.4905	0.3345	0.3349	0.3316	0.3272	0.3207	0.3271	0.313	0.3142	0.3142	0.3228	0.325	0.3299
	00:37:06	37	0.4863	0.4891	0.4945	0.4827	0.4878	0.4939	0.482	0.4672	0.4823	0.479	0.4862	0.486	0.4773	0.4714	0.4759	0.4878	0.4642	0.4707	0.5031	0.5055	0.4891	0.4975	0.5173	0.4909	0.333	0.3349	0.3318	0.3272	0.3197	0.3253	0.309	0.3145	0.3159	0.3159	0.3245	0.3273
	00:37:17	37	0.4854	0.4919	0.4924	0.482	0.4857	0.4933	0.4808	0.4677	0.4724	0.4714	0.4846	0.4808	0.4777	0.4799	0.4741	0.4892	0.4695	0.4721	0.4914	0.51	0.4922	0.494	0.4974	0.4891	0.3349	0.3339	0.3292	0.3279	0.3207	0.3257	0.3076	0.3172	0.3154	0.3183	0.3238	0.327
	00:37:28	37	0.4862	0.4943	0.4952	0.4845	0.4911	0.4958	0.4819	0.4688	0.4803	0.4832	0.4743	0.4899	0.4764	0.476	0.4868	0.4879	0.4725	0.4713	0.4846	0.497	0.4913	0.5029	0.5488	0.4927	0.3339	0.3342	0.329	0.3287	0.3219	0.3244	0.3075	0.3144	0.3179	0.3178	0.3243	0.3266
	00:37:39	37.1	0.487	0.4853	0.4944	0.4842	0.4905	0.4957	0.4804	0.4717	0.4754	0.4863	0.4808	0.4858	0.4759	0.4784	0.4856	0.4897	0.4715	0.4783	0.4819	0.5008	0.4899	0.516	0.6545	0.4929	0.3346	0.3339	0.3265	0.331	0.3228	0.3235	0.3062	0.3173	0.319	0.3178	0.321	0.3278
	00:37:50	37	0.4866	0.5035	0.4946	0.4858	0.4856	0.4942	0.4824	0.4694	0.4742	0.4789	0.4902	0.4814	0.4788	0.4728	0.4764	0.4905	0.4669	0.4812	0.539	0.5082	0.4809	0.4971	0.4973	0.4911	0.3353	0.3368	0.3333	0.3266	0.3219	0.3294	0.3143	0.315	0.3158	0.3215	0.3241	0.3292
	00:38:01	37.1	0.4874	0.4926	0.4952	0.4848	0.4873	0.4964	0.4881	0.4711	0.4752	0.4821	0.4776	0.4872	0.4794	0.4731	0.4759	0.4899	0.4633	0.4744	0.5046	0.5047	0.4949	0.4974	0.5052	0.4927	0.3349	0.3343	0.3309	0.3276	0.3208	0.3261	0.3105	0.3157	0.3167	0.3169	0.3244	0.3285
	00:38:12	37	0.4873	0.5025	0.497	0.4844	0.4932	0.4986	0.4822	0.4694	0.4747	0.4837	0.4795	0.4857	0.4851	0.4905	0.4838	0.4921	0.4734	0.4787	0.4909	0.4963	0.4853	0.499	0.5177	0.4944	0.3357	0.3365	0.3309	0.3271	0.3237	0.329	0.3081	0.3166	0.3209	0.3204	0.327	0.3267
	00:38:23	37	0.4884	0.5035	0.497	0.486	0.4878	0.4936	0.4837	0.4695	0.4761	0.4835	0.4836	0.4886	0.4808	0.4868	0.4735	0.4933	0.4659	0.4775	0.5024	0.5072	0.4946	0.4959	0.504	0.4932	0.3355	0.3365	0.336	0.3269	0.323	0.3271	0.3107	0.3156	0.3181	0.3184	0.326	0.3283
	00:38:34	37	0.4882	0.5209	0.4994	0.4875	0.491	0.4971	0.481	0.471	0.4758	0.4857	0.4783	0.4886	0.48	0.4891	0.4822	0.4935	0.4701	0.4754	0.496	0.5033	0.4989	0.5073	0.5466	0.4954	0.3371	0.3361	0.3371	0.3289	0.3215	0.3277	0.3104	0.317	0.3161	0.3178	0.3264	0.3295
	00:38:45	37	0.4896	0.497	0.4953	0.487	0.4895	0.4966	0.4836	0.4729	0.4765	0.4759	0.4824	0.4835	0.4809	0.4857	0.4784	0.4934	0.4773	0.4765	0.4906	0.5132	0.4979	0.4946	0.4998	0.4917	0.3365	0.3361	0.3376	0.3299	0.3211	0.3266	0.3102	0.3166	0.3169	0.319	0.3249	0.3286
	00:38:56	37.1	0.4898	0.4884	0.4972	0.4841	0.4871	0.4954	0.4835	0.4697	0.4783	0.4838	0.485	0.4856	0.4812	0.4819	0.4795	0.4929	0.4721	0.477	0.4975	0.5076	0.4959	0.5023	0.5262	0.4937	0.3356	0.3358	0.3355	0.3297	0.321	0.327	0.3092	0.318	0.3176	0.3188	0.3281	0.3304
	00:39:07	37	0.4901	0.4933	0.4969	0.4891	0.4928	0.4963	0.4881	0.4743	0.4816	0.4807	0.481	0.4901	0.4821	0.4805	0.4768	0.4931	0.4712	0.4777	0.4976	0.5115	0.4961	0.4971	0.511	0.4942	0.3362	0.337	0.3375	0.3282	0.3233	0.3296	0.3156	0.3164	0.3179	0.3197	0.3298	0.335
	00:39:18	37	0.4891	0.4942	0.4958	0.4838	0.4925	0.4995	0.4886	0.472	0.4778	0.4852	0.4846	0.4859	0.4854	0.4969	0.4821	0.4961	0.4721	0.4837	0.4857	0.5001	0.4867	0.4992	0.503	0.4939	0.3366	0.3362	0.3298	0.3307	0.3249	0.3267	0.3085	0.3178	0.3216	0.3204	0.3246	0.3301
	00:39:29	37	0.49	0.491	0.4959	0.4857	0.4941	0.4998	0.4875	0.4731	0.477	0.4814	0.4815	0.4833	0.4828	0.4928	0.4792	0.4973	0.4725	0.4813	0.4892	0.4966	0.484	0.501	0.5121	0.4943	0.3381	0.3347	0.3287	0.334	0.3253	0.3259	0.3084	0.3232	0.3222	0.321	0.3249	0.332
	00:39:40	37	0.4907	0.5262	0.5007	0.4895	0.4941	0.4987	0.4843	0.4739	0.4835	0.4875	0.4886	0.4908	0.4804	0.488	0.49	0.4943	0.4796	0.4802	0.4873	0.5119	0.4959	0.5069	0.5714	0.4963	0.3363	0.337	0.3327	0.3317	0.3251	0.3273	0.308	0.3208	0.3215	0.3206	0.3215	0.3278
	00:39:51	37	0.4912	0.4951	0.5024	0.4908	0.4938	0.4981	0.4896	0.4734	0.4839	0.4828	0.4823	0.4912	0.4836	0.4804	0.4782	0.4952	0.4727	0.4799	0.5031	0.5154	0.5015	0.4959	0.5	0.4949	0.3391	0.3363	0.3367	0.3319	0.3219	0.3289	0.3131	0.3183	0.3178	0.32	0.327	0.3313
	00:40:02	37	0.4908	0.4975	0.5013	0.4871	0.4938	0.4996	0.4882	0.4734	0.4821	0.4857	0.4847	0.491	0.4827	0.4864	0.4831	0.4955	0.4774	0.4777	0.5018	0.5059	0.5002	0.5017	0.5204	0.4964	0.3377	0.3365	0.3327	0.3323	0.3237	0.3286	0.3108	0.3211	0.3204	0.3197	0.3304	0.3365
	00:40:13	37	0.4911	0.5049	0.499	0.4898	0.4914	0.5004	0.4875	0.4725	0.4791	0.4835	0.4944	0.4864	0.4836	0.4938	0.4794	0.4978	0.4749	0.481	0.4991	0.5163	0.4945	0.5038	0.5153	0.4955	0.339	0.3375	0.3341	0.3306	0.3242	0.3284	0.3101	0.3193	0.3186	0.322	0.3267	0.3298
	00:40:24	37	0.4903	0.5453	0.4995	0.4932	0.4933	0.5002	0.4871	0.4773	0.4879	0.4874	0.4901	0.4893	0.4835	0.4933	0.4875	0.4954	0.4815	0.4798	0.4922	0.5118	0.4938	0.5089	0.55	0.4957	0.3391	0.3379	0.3313	0.3335	0.3248	0.3288	0.3095	0.3233	0.3215	0.323	0.329	0.3309
	00:40:35	37	0.4916	0.4941	0.4995	0.4862	0.4868	0.4975	0.4875	0.4723	0.4823	0.4933	0.4854	0.4908	0.4844	0.4769	0.4857	0.4932	0.4764	0.4783	0.5142	0.4984	0.4923	0.5011	0.5012	0.4984	0.3385	0.3384	0.3359	0.331	0.324	0.3303	0.3133	0.3193	0.319	0.3224	0.3282	0.3317
	00:40:46	37	0.492	0.5	0.4997	0.4908	0.4943	0.5	0.4927	0.4764	0.4892	0.4848	0.4893	0.4936	0.4855	0.4827	0.4809	0.4971	0.4735	0.4802	0.504	0.5112	0.498	0.5008	0.5104	0.4968	0.3384	0.3388	0.3392	0.3289	0.3274	0.3317	0.3129	0.3183	0.3213	0.3217	0.3318	0.3306
	00:40:57	37	0.4914	0.5498	0.5051	0.492	0.4944	0.5012	0.488	0.4734	0.4797	0.4861	0.4879	0.4916	0.4853	0.4916	0.4932	0.4971	0.4816	0.477	0.4998	0.5116	0.4973	0.5129	0.5601	0.4976	0.3392	0.3381	0.3374	0.3344	0.324	0.3294	0.3129	0.3222	0.3203	0.3235	0.329	0.3368
	00:41:08	37	0.4925	0.5063	0.5047	0.4905	0.4991	0.5032	0.4883	0.4739	0.4824	0.4859	0.4897	0.489	0.4841	0.4904	0.4922	0.4958	0.48	0.4811	0.4923	0.5072	0.492	0.5093	0.5311	0.4985	0.3381	0.3377	0.3289	0.3349	0.3287	0.3289	0.3109	0.324	0.324	0.3236	0.3281	0.3319
	00:41:19	37	0.4927	0.4965	0.5029	0.4908	0.4954	0.5006	0.4902	0.4752	0.4921	0.488	0.4886	0.4971	0.4879	0.4806	0.4841	0.4957	0.4763	0.482	0.5065	0.5104	0.5019	0.5039	0.5109	0.4982	0.3394	0.3404	0.3395	0.3312	0.3261	0.3345	0.3273	0.3182	0.3198	0.3262	0.3328	0.3361
	00:41:30	37	0.4942	0.5001	0.5031	0.4909	0.4963	0.502	0.4916	0.4759	0.4908	0.4868	0.496	0.4936	0.4866	0.488	0.4808	0.4983	0.4785	0.4828	0.4992	0.5165	0.5006	0.505	0.532	0.4977	0.3397	0.3381	0.3336	0.3322	0.3273	0.3311	0.3142	0.3221	0.3214	0.3251	0.3289	0.3327
	00:41:41	37	0.4938	0.4898	0.5026	0.4883	0.4982	0.5019	0.4849	0.4742	0.4856	0.4888	0.483	0.4939	0.4833	0.4919	0.496	0.4987	0.4816	0.4831	0.4937	0.5085	0.5003	0.5095	0.5582	0.4995	0.3401	0.3388	0.3326	0.3384	0.3285	0.3282	0.3099	0.3246	0.3259	0.3216	0.3258	0.3318
	00:41:52	37.1	0.4947	0.5225	0.5063	0.4959	0.4999	0.5042	0.4912	0.4783	0.492	0.494	0.4853	0.4975	0.4844	0.4928	0.4965	0.4989	0.4807	0.4835	0.4975	0.5119	0.505	0.5087	0.5411	0.5	0.3394	0.3391	0.3331	0.341	0.3269	0.3292	0.3108	0.3228	0.3235	0.3233	0.3297	0.3351
	00:42:03	37	0.4943	0.4947	0.5046	0.4919	0.4993	0.5025	0.4879	0.4783	0.4836	0.4881	0.4868	0.4928	0.4849	0.4891	0.4959	0.5001	0.4768	0.4867	0.4936	0.5097	0.5045	0.5095	0.5304	0.5	0.3398	0.3387	0.3323	0.3394	0.3304	0.3323	0.3142	0.3215	0.3264	0.3258	0.3305	0.3339
	00:42:14	37	0.4945	0.5002	0.5055	0.4877	0.4928	0.4998	0.4922	0.4757	0.487	0.4874	0.4947	0.4928	0.487	0.4882	0.4855	0.4998	0.4808	0.4823	0.5064	0.5234	0.4955	0.507	0.5228	0.4981	0.3412	0.3403	0.3381	0.337	0.3257	0.3309	0.3126	0.3227	0.3205	0.3242	0.3264	0.3312
	00:42:25	37	0.4951	0.4941	0.5056	0.4907	0.4937	0.5011	0.489	0.476	0.4844	0.4832	0.4912	0.493	0.4876	0.4858	0.4857	0.5015	0.4748	0.4851	0.5025	0.5204	0.5031	0.5099	0.5242	0.499	0.3406	0.3406	0.3367	0.3342	0.327	0.3336	0.3194	0.3214	0.3213	0.3255	0.3308	0.3342
	00:42:36	37	0.4945	0.5015	0.5049	0.4948	0.4967	0.5046	0.4943	0.4801	0.4825	0.4881	0.4841	0.4967	0.4891	0.4843	0.4859	0.4999	0.4772	0.4864	0.5123	0.5156	0.5013	0.505	0.5143	0.5002	0.3407	0.34	0.3407	0.3331	0.326	0.3344	0.3157	0.3205	0.321	0.3236	0.331	0.3328
	00:42:47	37	0.4946	0.5041	0.5054	0.4924	0.4975	0.5035	0.4876	0.476	0.486	0.4969	0.4874	0.4985	0.4861	0.4914	0.4947	0.5006	0.4856	0.485	0.4996	0.5094	0.5029	0.5086	0.581	0.5033	0.3407	0.3398	0.3334	0.3399	0.331	0.3306	0.3126	0.3261	0.3282	0.3242	0.3305	0.3329
	00:42:58	37.1	0.495	0.5029	0.5053	0.4947	0.4956	0.5011	0.4907	0.479	0.4839	0.4919	0.4958	0.4929	0.4874	0.4944	0.4919	0.5027	0.4781	0.4832	0.5038	0.5152	0.5046	0.5136	0.5411	0.5021	0.3408	0.3412	0.3379	0.3369	0.3276	0.3303	0.313	0.3233	0.3232	0.3246	0.3283	0.3329
	00:43:09	37.1	0.496	0.5005	0.5044	0.4924	0.4974	0.5041	0.4978	0.4796	0.4892	0.4875	0.4925	0.4948	0.49	0.4843	0.4874	0.4997	0.4814	0.4822	0.5114	0.5218	0.5027	0.504	0.5093	0.5	0.3412	0.3426	0.3399	0.3315	0.3311	0.3341	0.3189	0.323	0.3213	0.3278	0.3294	0.333
	00:43:20	37	0.4958	0.5024	0.5054	0.4948	0.4982	0.507	0.4922	0.4785	0.4873	0.49	0.4944	0.4919	0.4884	0.488	0.4869	0.5032	0.4734	0.4861	0.5037	0.5164	0.5037	0.5134	0.5479	0.5011	0.3414	0.3408	0.3387	0.335	0.3271	0.3316	0.3157	0.3222	0.3229	0.3232	0.3306	0.3343
	00:43:31	37	0.4941	0.5289	0.5068	0.4987	0.499	0.5051	0.4951	0.4808	0.4928	0.4909	0.4883	0.4929	0.4894	0.4904	0.4858	0.5022	0.479	0.4855	0.5114	0.5168	0.5114	0.5018	0.51	0.5011	0.342	0.3412	0.3389	0.3331	0.3309	0.3338	0.3189	0.3226	0.3237	0.3238	0.3357	0.3338
	00:43:42	37	0.4957	0.5017	0.5079	0.4948	0.4997	0.5095	0.4935	0.4801	0.4881	0.4933	0.494	0.4975	0.4889	0.4863	0.4888	0.5006	0.4781	0.4858	0.508	0.516	0.5034	0.5109	0.5402	0.5036	0.3423	0.3416	0.3392	0.3381	0.3284	0.3316	0.3161	0.3239	0.3249	0.3228	0.332	0.3356
	00:43:53	37	0.4951	0.5215	0.5097	0.4987	0.503	0.5089	0.4915	0.4793	0.4865	0.4936	0.4884	0.495	0.4877	0.4943	0.5006	0.5034	0.4861	0.4888	0.4942	0.5165	0.4948	0.5206	0.7574	0.5029	0.3411	0.3414	0.3365	0.3396	0.3289	0.3313	0.3128	0.3256	0.3239	0.3264	0.3278	0.3335
	00:44:04	37	0.4966	0.5	0.5077	0.4953	0.5007	0.5089	0.4939	0.4816	0.4889	0.4962	0.4928	0.493	0.4904	0.4871	0.4901	0.5021	0.4775	0.4904	0.5043	0.5222	0.4999	0.5116	0.5198	0.501	0.3416	0.3415	0.3388	0.3373	0.3277	0.3329	0.3173	0.3245	0.3241	0.3265	0.3322	0.3375
	00:44:15	37	0.4969	0.5072	0.5055	0.4944	0.5003	0.507	0.4957	0.4796	0.4904	0.4915	0.496	0.4934	0.4895	0.4886	0.4876	0.5026	0.4818	0.4845	0.5103	0.5199	0.5024	0.5078	0.5195	0.5027	0.3424	0.3412	0.3394	0.338	0.3282	0.3319	0.3156	0.3257	0.3248	0.3246	0.3317	0.3345
	00:44:26	37.1	0.4975	0.5314	0.5097	0.4982	0.4998	0.5095	0.494	0.4816	0.4924	0.493	0.4932	0.4932	0.4895	0.5001	0.4874	0.5057	0.4819	0.4895	0.5062	0.5242	0.5128	0.506	0.5095	0.5034	0.3421	0.342	0.3458	0.3367	0.3274	0.3332	0.3212	0.3235	0.3232	0.3257	0.3302	0.3343
	00:44:37	37	0.4978	0.5027	0.5096	0.4925	0.5	0.5075	0.4958	0.4793	0.4879	0.4937	0.4927	0.4954	0.4885	0.4941	0.49	0.505	0.4741	0.4881	0.5126	0.5179	0.5067	0.5144	0.5411	0.5043	0.3432	0.3418	0.3392	0.3408	0.3296	0.3322	0.3158	0.3264	0.3262	0.3246	0.3313	0.3363
	00:44:48	37	0.498	0.5043	0.5091	0.4995	0.5033	0.5084	0.4941	0.4826	0.4858	0.4912	0.4944	0.4941	0.4902	0.5005	0.4869	0.5049	0.4765	0.488	0.5164	0.523	0.508	0.5078	0.5206	0.5033	0.3419	0.3429	0.3388	0.336	0.3312	0.3353	0.3223	0.3249	0.3247	0.3256	0.337	0.3355
	00:44:59	37	0.4987	0.5028	0.5064	0.4967	0.4997	0.5054	0.4953	0.4807	0.4889	0.4961	0.4977	0.4958	0.4903	0.4847	0.4891	0.5024	0.4802	0.4858	0.5142	0.5295	0.5004	0.5108	0.5198	0.5049	0.3433	0.344	0.341	0.3356	0.331	0.3354	0.3215	0.3242	0.3249	0.3255	0.3324	0.3334
	00:45:10	37	0.4981	0.5028	0.5063	0.4947	0.4996	0.5103	0.4943	0.4829	0.4849	0.4926	0.4926	0.4896	0.4953	0.489	0.4961	0.5033	0.4878	0.4948	0.5414	0.5179	0.4949	0.509	0.5115	0.5026	0.3433	0.3453	0.3376	0.3386	0.3317	0.34	0.3184	0.3269	0.3272	0.3319	0.3316	0.3344
	00:45:21	37	0.4986	0.4974	0.5071	0.4916	0.5019	0.5079	0.494	0.4788	0.4919	0.4953	0.498	0.4894	0.4898	0.4931	0.5005	0.5044	0.4864	0.4915	0.4976	0.5148	0.5008	0.5169	0.5307	0.5031	0.3433	0.3437	0.3374	0.3424	0.331	0.3341	0.3152	0.3291	0.328	0.3279	0.3317	0.3367
	00:45:32	37	0.4982	0.5239	0.5115	0.4981	0.5005	0.5093	0.4935	0.4864	0.4844	0.492	0.4924	0.4914	0.4896	0.4951	0.5023	0.5039	0.4894	0.49	0.5051	0.5183	0.5066	0.5125	0.5602	0.5052	0.3431	0.3428	0.334	0.3417	0.3336	0.3332	0.3161	0.3293	0.3305	0.3273	0.3337	0.3361
	00:45:43	37.1	0.4995	0.5046	0.5099	0.4988	0.5029	0.5083	0.4974	0.4842	0.4856	0.4893	0.4906	0.4949	0.4924	0.4949	0.4866	0.5075	0.4811	0.4916	0.5154	0.526	0.513	0.5065	0.5122	0.5057	0.3428	0.3435	0.3418	0.3401	0.33	0.3346	0.3261	0.3259	0.3252	0.3284	0.3325	0.3376
	00:45:54	37.1	0.4984	0.5107	0.5119	0.5028	0.5044	0.5118	0.4967	0.4871	0.489	0.4966	0.49	0.495	0.4915	0.4966	0.5038	0.5068	0.4874	0.4875	0.5062	0.5194	0.5054	0.5173	0.5702	0.5051	0.3436	0.3431	0.3359	0.3461	0.331	0.3355	0.316	0.3306	0.3276	0.33	0.3302	0.3374
	00:46:05	37	0.4987	0.5079	0.5097	0.4988	0.5003	0.5088	0.4935	0.485	0.4853	0.493	0.4925	0.4939	0.4914	0.4919	0.4906	0.5064	0.4749	0.4923	0.5223	0.525	0.5091	0.5123	0.5262	0.5068	0.3453	0.3435	0.3388	0.3443	0.3299	0.3355	0.3157	0.3296	0.3289	0.3265	0.3365	0.3361
	00:46:16	37	0.4993	0.5088	0.5114	0.5003	0.5019	0.5106	0.4999	0.4837	0.4937	0.4967	0.4984	0.5005	0.4952	0.4876	0.4938	0.5049	0.486	0.4983	0.5098	0.5238	0.5078	0.5121	0.5093	0.5044	0.3447	0.3463	0.3466	0.3402	0.3306	0.3386	0.3201	0.3244	0.3235	0.3312	0.3323	0.3351
	00:46:27	37	0.5003	0.5156	0.5126	0.4982	0.5031	0.5094	0.502	0.4833	0.4918	0.4962	0.4962	0.4987	0.4943	0.489	0.4915	0.506	0.4822	0.4945	0.5242	0.5224	0.5094	0.5111	0.5366	0.5048	0.3445	0.345	0.3458	0.3385	0.333	0.3389	0.3248	0.3241	0.3261	0.3291	0.3363	0.3409
	00:46:38	37	0.4999	0.5025	0.51	0.4952	0.501	0.5102	0.4981	0.4845	0.4878	0.4944	0.4928	0.4991	0.4921	0.4904	0.4916	0.5072	0.4811	0.4885	0.5144	0.5215	0.5052	0.5127	0.5226	0.5044	0.3447	0.3444	0.3425	0.3417	0.3312	0.3357	0.3168	0.3269	0.3264	0.3264	0.3361	0.3342
	00:46:49	37	0.4997	0.5102	0.5097	0.5005	0.5036	0.5125	0.4997	0.484	0.4896	0.4965	0.4962	0.4985	0.4933	0.494	0.4921	0.5083	0.4785	0.4903	0.5229	0.5176	0.5077	0.5157	0.5599	0.5076	0.3448	0.3442	0.3374	0.3408	0.3329	0.3371	0.3195	0.3279	0.3298	0.327	0.3395	0.338
	00:47:00	37	0.5006	0.5043	0.5122	0.4976	0.5044	0.5091	0.4989	0.4821	0.4923	0.4983	0.494	0.503	0.4932	0.5008	0.5021	0.5063	0.4908	0.4886	0.5126	0.5178	0.5084	0.5216	0.5733	0.508	0.3453	0.3446	0.3414	0.3448	0.3324	0.3343	0.316	0.3309	0.3303	0.3275	0.3345	0.338
	00:47:11	37.1	0.5009	0.5082	0.5149	0.4988	0.5028	0.509	0.4993	0.4825	0.4943	0.4962	0.5034	0.4987	0.4919	0.4993	0.4928	0.5095	0.4796	0.4911	0.5087	0.5241	0.5051	0.5195	0.5656	0.5056	0.3448	0.3452	0.336	0.3467	0.3316	0.3377	0.3165	0.3309	0.3275	0.3307	0.3339	0.3375
	00:47:22	37	0.5008	0.5099	0.5145	0.4991	0.5051	0.5109	0.4966	0.4826	0.4908	0.4998	0.4975	0.4986	0.4923	0.4945	0.5028	0.5077	0.4906	0.4946	0.4991	0.5268	0.5026	0.5224	0.6311	0.5079	0.3447	0.3443	0.3394	0.346	0.3352	0.3357	0.317	0.3274	0.3301	0.3296	0.3333	0.3374
	00:47:33	37	0.5	0.5411	0.5138	0.5028	0.5056	0.5131	0.4984	0.4864	0.4904	0.5004	0.4957	0.4983	0.494	0.5	0.4957	0.5111	0.4819	0.4967	0.5043	0.5287	0.5093	0.5204	0.5687	0.5071	0.3455	0.3463	0.3457	0.3432	0.3325	0.3383	0.3232	0.3277	0.3273	0.3331	0.3348	0.3399
	00:47:44	37	0.5006	0.5083	0.5118	0.5019	0.5038	0.5147	0.5013	0.4866	0.4983	0.499	0.5036	0.4987	0.4993	0.4992	0.5072	0.5077	0.4948	0.4958	0.5057	0.5216	0.5009	0.5123	0.5173	0.5066	0.3459	0.3464	0.3423	0.3394	0.3339	0.3493	0.3242	0.3285	0.3269	0.3361	0.3361	0.3379
	00:47:55	37	0.5021	0.5125	0.514	0.4967	0.5033	0.5119	0.5001	0.4852	0.4911	0.4983	0.4982	0.4993	0.4975	0.4946	0.4982	0.5077	0.4864	0.4993	0.5071	0.5222	0.4995	0.519	0.5189	0.5063	0.3462	0.3469	0.3438	0.3387	0.3339	0.3399	0.3207	0.3285	0.3264	0.3336	0.334	0.3361
	00:48:06	37	0.5022	0.5176	0.5161	0.4969	0.5022	0.5091	0.5026	0.4836	0.492	0.5016	0.4992	0.5011	0.4951	0.4993	0.492	0.5107	0.485	0.4936	0.5152	0.5282	0.5134	0.5157	0.5401	0.5075	0.3455	0.346	0.347	0.3396	0.3335	0.3388	0.3197	0.3287	0.3282	0.329	0.3414	0.3384
	00:48:17	37	0.5012	0.5096	0.5132	0.5034	0.5052	0.5133	0.5026	0.4899	0.4977	0.4997	0.5008	0.4973	0.4951	0.4976	0.4945	0.5115	0.4809	0.4974	0.5096	0.5321	0.5125	0.5183	0.574	0.507	0.3481	0.3464	0.3486	0.3416	0.331	0.3395	0.3191	0.3284	0.3257	0.3312	0.3337	0.3364
	00:48:28	37	0.5025	0.5067	0.5153	0.4973	0.5046	0.5119	0.5027	0.4853	0.496	0.4977	0.5003	0.5025	0.4953	0.5037	0.4992	0.5104	0.4945	0.4903	0.5177	0.5208	0.5078	0.5135	0.5233	0.5072	0.3464	0.3457	0.341	0.3419	0.3321	0.3386	0.3184	0.3312	0.3289	0.3292	0.339	0.3379
	00:48:39	37	0.5021	0.5157	0.5152	0.5033	0.5055	0.5118	0.4966	0.4883	0.4919	0.4943	0.4965	0.4956	0.4946	0.499	0.5097	0.5104	0.4902	0.4974	0.5038	0.5267	0.5072	0.5196	0.5394	0.5088	0.3461	0.3464	0.3372	0.345	0.3353	0.3375	0.3172	0.3327	0.3313	0.3322	0.3348	0.34
	00:48:50	37	0.5022	0.5196	0.5151	0.5024	0.5053	0.5131	0.5001	0.4854	0.4944	0.4994	0.5044	0.499	0.4961	0.4912	0.4938	0.5085	0.4824	0.4922	0.5272	0.5343	0.5072	0.5158	0.5336	0.5091	0.3464	0.3473	0.3409	0.3392	0.3356	0.3393	0.3216	0.3284	0.33	0.3333	0.3376	0.3414
	00:49:01		0.5024	0.5112	0.5128	0.501	0.5052	0.5129	0.5009	0.4898	0.4886	0.4934	0.4964	0.499
	00:00:00
	00:00:00
	00:00:00
	00:00:00
	00:00:00
	00:00:00
	00:00:00
	00:00:00
	00:00:00
	00:00:00
	00:00:00
	00:00:00
	00:00:00
	00:00:00
	00:00:00
	00:00:00
	00:00:00
	00:00:00
	00:00:00
	00:00:00
	00:00:00
	00:00:00
	00:00:00
	00:00:00
	00:00:00
	00:00:00
	00:00:00
	00:00:00
	00:00:00
	00:00:00
	00:00:00
	00:00:00
	00:00:00
	00:00:00
	00:00:00
	00:00:00
	00:00:00
	00:00:00
	00:00:00
	00:00:00
	00:00:00
	00:00:00
	00:00:00
	00:00:00
	00:00:00
	00:00:00
	00:00:00
	00:00:00
	00:00:00
	00:00:00
	00:00:00
	00:00:00
	00:00:00
	00:00:00
	00:00:00
	00:00:00
	00:00:00
	00:00:00
	00:00:00
	00:00:00
	00:00:00
	00:00:00
	00:00:00
	00:00:00
	00:00:00
	00:00:00
	00:00:00
	00:00:00
	00:00:00
	00:00:00
	00:00:00
	00:00:00
	00:00:00
	00:00:00
	00:00:00
	00:00:00
	00:00:00
	00:00:00
	00:00:00
	00:00:00
	00:00:00
	00:00:00
	00:00:00
	00:00:00
	00:00:00
	00:00:00
	00:00:00
	00:00:00
	00:00:00
	00:00:00
	00:00:00
	00:00:00
	00:00:00
	00:00:00
	00:00:00
	00:00:00
	00:00:00
	00:00:00
	00:00:00
	00:00:00
	00:00:00
	00:00:00
	00:00:00
	00:00:00
	00:00:00
	00:00:00
	00:00:00
	00:00:00
	00:00:00
	00:00:00
	00:00:00
	00:00:00
	00:00:00
	00:00:00
	00:00:00
	00:00:00
	00:00:00
	00:00:00
	00:00:00
	00:00:00
	00:00:00
	00:00:00
	00:00:00
	00:00:00
	00:00:00
	00:00:00
	00:00:00
	00:00:00
	00:00:00
	00:00:00
	00:00:00
	00:00:00
	00:00:00
	00:00:00
	00:00:00
	00:00:00
	00:00:00
	00:00:00
	00:00:00
	00:00:00
	00:00:00
	00:00:00
	00:00:00
	00:00:00
	00:00:00
	00:00:00
	00:00:00
	00:00:00
	00:00:00
	00:00:00
	00:00:00
	00:00:00
	00:00:00
	00:00:00
	00:00:00
	00:00:00
	00:00:00
	00:00:00
	00:00:00
	00:00:00
	00:00:00
	00:00:00
	00:00:00
	00:00:00
	00:00:00
	00:00:00
	00:00:00
	00:00:00
	00:00:00
	00:00:00
	00:00:00
	00:00:00
	00:00:00
	00:00:00
	00:00:00
	00:00:00
	00:00:00
	00:00:00
	00:00:00
	00:00:00
	00:00:00
	00:00:00
	00:00:00
	00:00:00
	00:00:00
	00:00:00
	00:00:00
	00:00:00
	00:00:00
	00:00:00
	00:00:00
	00:00:00
	00:00:00
	00:00:00
	00:00:00
	00:00:00
	00:00:00
	00:00:00
	00:00:00
	00:00:00
	00:00:00
	00:00:00
	00:00:00
	00:00:00
	00:00:00
	00:00:00
	00:00:00
	00:00:00
	00:00:00
	00:00:00
	00:00:00
	00:00:00
	00:00:00
	00:00:00
	00:00:00
	00:00:00
	00:00:00
	00:00:00
	00:00:00
	00:00:00
	00:00:00
	00:00:00
	00:00:00
	00:00:00
	00:00:00
	00:00:00
	00:00:00
	00:00:00
	00:00:00
	00:00:00
	00:00:00
	00:00:00
	00:00:00
	00:00:00
	00:00:00
	00:00:00
	00:00:00
	00:00:00
	00:00:00
	00:00:00
	00:00:00
	00:00:00
	00:00:00
	00:00:00
	00:00:00
	00:00:00
	00:00:00
	00:00:00
	00:00:00
	00:00:00
	00:00:00
	00:00:00
	00:00:00
	00:00:00
	00:00:00
	00:00:00
	00:00:00
	00:00:00
	00:00:00
	00:00:00
	00:00:00
	00:00:00
	00:00:00
	00:00:00
	00:00:00
	00:00:00
	00:00:00
	00:00:00
	00:00:00
	00:00:00
	00:00:00
	00:00:00
	00:00:00
	00:00:00
	00:00:00
	00:00:00
	00:00:00
	00:00:00
	00:00:00
	00:00:00
	00:00:00
	00:00:00
	00:00:00
	00:00:00
	00:00:00
	00:00:00
	00:00:00
	00:00:00
	00:00:00
	00:00:00
	00:00:00
	00:00:00
	00:00:00
	00:00:00
	00:00:00
	00:00:00
	00:00:00
	00:00:00
	00:00:00
	00:00:00
	00:00:00
	00:00:00
	00:00:00
	00:00:00
	00:00:00
	00:00:00
	00:00:00
	00:00:00
	00:00:00
	00:00:00
	00:00:00
	00:00:00
	00:00:00
	00:00:00
	00:00:00
	00:00:00
	00:00:00
	00:00:00
	00:00:00
	00:00:00
	00:00:00
	00:00:00
	00:00:00
	00:00:00
	00:00:00
	00:00:00
	00:00:00
	00:00:00
	00:00:00
	00:00:00
	00:00:00
	00:00:00
	00:00:00
	00:00:00
	00:00:00
	00:00:00
	00:00:00
	00:00:00
	00:00:00
	00:00:00
	00:00:00
	00:00:00
	00:00:00
	00:00:00
	00:00:00
	00:00:00
	00:00:00
	00:00:00
	00:00:00
	00:00:00
	00:00:00
	00:00:00
	00:00:00
	00:00:00
	00:00:00
	00:00:00
	00:00:00
	00:00:00
	00:00:00
	00:00:00
	00:00:00
	00:00:00
	00:00:00
	00:00:00
	00:00:00
	00:00:00
	00:00:00
	00:00:00
	00:00:00
	00:00:00
	00:00:00
	00:00:00
	00:00:00
	00:00:00
	00:00:00
	00:00:00
	00:00:00
	00:00:00
	00:00:00
	00:00:00
	00:00:00
	00:00:00
	00:00:00
	00:00:00
	00:00:00
	00:00:00
	00:00:00
	00:00:00
	00:00:00
	00:00:00
	00:00:00
	00:00:00
	00:00:00
	00:00:00
	00:00:00
	00:00:00
	00:00:00
	00:00:00
	00:00:00
	00:00:00
	00:00:00
	00:00:00
	00:00:00
	00:00:00
	00:00:00
	00:00:00
	00:00:00
	00:00:00
	00:00:00
	00:00:00
	00:00:00
	00:00:00
	00:00:00
	00:00:00
	00:00:00
	00:00:00
	00:00:00
	00:00:00
	00:00:00
	00:00:00
	00:00:00
	00:00:00
	00:00:00
	00:00:00
	00:00:00
	00:00:00
	00:00:00
	00:00:00
	00:00:00
	00:00:00
	00:00:00
	00:00:00
	00:00:00
	00:00:00
	00:00:00
	00:00:00
	00:00:00
	00:00:00
	00:00:00
	00:00:00
	00:00:00
	00:00:00
Max V [340]
		1	2	3	4	5	6	7	8	9	10	11	12
	A	10.418	-68.836	11.018	13.255	12	13.418	12	12	18	17.564	14.509	16.309	Max V [340]
	B	13.364	25.255	45.164	10.473	19.582	16.582	-48.109	24.164	24.273	24.764	266.455	10.855	Max V [340]
	C	3.873	4.8	15.327	13.745	10.473	16.691	-16.691	9.6	9.436	10.691	72.273	-22.636	Max V [340]
	D													Max V [340]
	E													Max V [340]
	F													Max V [340]
	G													Max V [340]
	H													Max V [340]
R-Squared [340]
		1	2	3	4	5	6	7	8	9	10	11	12
	A	0.981	0.7	0.995	0.749	0.605	0.981	0.848	0.944	0.575	0.962	0.886	0.895	R-Squared [340]
	B	0.932	0.695	0.533	0.964	0.896	0.868	0.544	0.826	0.789	0.655	0.546	0.93	R-Squared [340]
	C	0.896	0.907	0.761	0.806	0.618	0.663	0.959	0.934	0.938	0.875	0.516	0.454	R-Squared [340]
	D													R-Squared [340]
	E													R-Squared [340]
	F													R-Squared [340]
	G													R-Squared [340]
	H													R-Squared [340]
t at Max V [340]
		1	2	3	4	5	6	7	8	9	10	11	12
	A	00:07:46	00:41:19	00:09:36	00:32:31	00:40:57	00:10:09	00:11:26	00:26:17	00:03:11	00:13:38	00:34:21	00:20:47	t at Max V [340]
	B	00:19:08	00:38:12	00:35:27	00:14:00	00:44:59	00:23:21	00:38:12	00:34:21	00:39:40	00:37:17	00:43:31	00:12:21	t at Max V [340]
	C	00:25:22	00:44:48	00:33:04	00:41:41	00:35:27	00:47:22	00:01:43	00:46:49	00:46:38	00:47:22	00:28:18	00:05:01	t at Max V [340]
	D													t at Max V [340]
	E													t at Max V [340]
	F													t at Max V [340]
	G													t at Max V [340]
	H													t at Max V [340]
Lagtime [340]
		1	2	3	4	5	6	7	8	9	10	11	12
	A	00:02:29	00:44:29	00:03:39	00:18:25	00:24:04	00:04:52	00:05:13	00:13:41	00:02:42	00:08:37	00:21:35	00:12:20	Lagtime [340]
	B	00:09:40	00:30:31	00:31:15	00:05:11	00:34:36	00:14:31	00:42:53	00:25:36	00:30:53	00:28:38	00:42:27	00:03:52	Lagtime [340]
	C	00:19:03	00:34:33	00:30:29	00:38:23	00:32:07	00:44:28	00:01:58	00:42:08	00:42:04	00:43:12	00:27:49	00:05:09	Lagtime [340]
	D													Lagtime [340]
	E													Lagtime [340]
	F													Lagtime [340]
	G													Lagtime [340]
	H													Lagtime [340]

## Sheet: 2b-data transformed
Time	Mdh(H165N, F279I) 300 mM MeOH 1	Mdh(H165N, F279I) 300 mM MeOH 2	Mdh(H165N, F279I) 300 mM MeOH 3	Mdh(H165N, F279I) 300 mM MeOH 4	Mdh(H165N, F279I) 300 mM MeOH 5	Mdh(H165N, F279I) 300 mM MeOH 6	Mdh(H165N) 300 mM MeOH 1	Mdh(H165N) 300 mM MeOH 2	Mdh(H165N) 300 mM MeOH 3	Mdh(H165N) 300 mM MeOH 4	Mdh(H165N) 300 mM MeOH 5	Mdh(H165N) 300 mM MeOH 6	Mdh(H165N) 300 mM MeOH 7	Mdh(H165N) 300 mM MeOH 8	Mdh(H165N) 300 mM MeOH 9	Mdh(H165N) 300 mM MeOH 10	Mdh(H165N) 300 mM MeOH 11	Mdh(H165N) 300 mM MeOH 12	Mdh(H165N, F279I) 300 mM MeOH 7	Mdh(H165N, F279I) 300 mM MeOH 8	Mdh(H165N, F279I) 300 mM MeOH 9	Mdh(H165N, F279I) 300 mM MeOH 10	Mdh(H165N, F279I) 300 mM MeOH 11	Mdh(H165N, F279I) 300 mM MeOH 12	Mdh(H165N, F279I) 0 mM MeOH 1	Mdh(H165N, F279I) 0 mM MeOH 2	Mdh(H165N, F279I) 0 mM MeOH 3	Mdh(H165N, F279I) 0 mM MeOH 4	Mdh(H165N, F279I) 0 mM MeOH 5	Mdh(H165N, F279I) 0 mM MeOH 6	Mdh(H165N) 0 mM MeOH 1	Mdh(H165N) 0 mM MeOH 2	Mdh(H165N) 0 mM MeOH 3	Mdh(H165N) 0 mM MeOH 4	Mdh(H165N) 0 mM MeOH 5	Mdh(H165N) 0 mM MeOH 6
4	0.2847	0.2903	0.2853	0.2848	0.2914	0.2879	0.2821	0.2841	0.2877	0.2879	0.2896	0.2914	0.2859	0.2886	0.2875	0.2835	0.2777	0.2797	0.2814	0.2845	0.2803	0.287	0.2897	0.2885	0.2922	0.294	0.2875	0.291	0.2835	0.2906	0.276	0.2832	0.2842	0.2869	0.2894	0.2925
15	0.284	0.289	0.2848	0.2846	0.2841	0.2878	0.2833	0.2835	0.2869	0.2883	0.2913	0.2928	0.2855	0.2871	0.287	0.2839	0.2771	0.278	0.2818	0.286	0.2824	0.2865	0.2905	0.2883	0.2929	0.2945	0.2878	0.2912	0.2828	0.2893	0.2762	0.2832	0.2837	0.2871	0.2905	0.2921
26	0.2843	0.2893	0.2873	0.2857	0.2845	0.2886	0.2846	0.2859	0.2834	0.2882	0.2907	0.2943	0.2858	0.2873	0.2859	0.284	0.2781	0.2788	0.2812	0.2871	0.2837	0.2876	0.2901	0.289	0.293	0.2941	0.2877	0.2911	0.2832	0.2905	0.2769	0.2838	0.2835	0.2879	0.2898	0.2907
37	0.285	0.2906	0.2867	0.2871	0.2853	0.2887	0.2863	0.2845	0.2852	0.2898	0.2925	0.2947	0.2868	0.2886	0.2884	0.2849	0.2781	0.2799	0.284	0.2868	0.2828	0.2891	0.2914	0.2899	0.2928	0.2946	0.2876	0.2908	0.2823	0.2899	0.2759	0.2829	0.2828	0.2868	0.2904	0.2904
48	0.2861	0.2912	0.287	0.2855	0.2853	0.2886	0.2848	0.2849	0.2833	0.2883	0.2917	0.2956	0.2868	0.2876	0.2864	0.2852	0.2779	0.278	0.2824	0.2872	0.2842	0.2889	0.292	0.29	0.2924	0.2944	0.2882	0.2903	0.2822	0.289	0.2782	0.2833	0.282	0.2866	0.2924	0.2966
59	0.2871	0.2913	0.2886	0.2884	0.2863	0.2895	0.2882	0.2864	0.2845	0.2881	0.2937	0.2953	0.2869	0.2883	0.2869	0.2856	0.2787	0.2794	0.2829	0.2882	0.2842	0.2911	0.2917	0.2906	0.293	0.2946	0.2874	0.2895	0.2819	0.2887	0.2761	0.2816	0.2812	0.2865	0.2905	0.2906
70	0.2874	0.293	0.288	0.2872	0.2868	0.2907	0.2859	0.2853	0.2843	0.2892	0.2941	0.2951	0.2878	0.2886	0.2869	0.286	0.2789	0.2802	0.2827	0.289	0.2852	0.2914	0.2936	0.2913	0.292	0.2952	0.2871	0.2892	0.2819	0.2898	0.2791	0.2822	0.282	0.2875	0.2961	0.2936
81	0.2887	0.2935	0.2891	0.2898	0.2883	0.2908	0.2874	0.286	0.285	0.2904	0.2933	0.2958	0.2884	0.2889	0.2876	0.2862	0.2794	0.2822	0.2857	0.2898	0.2854	0.2927	0.2937	0.2921	0.2921	0.2942	0.2871	0.2884	0.2819	0.2903	0.2857	0.2815	0.2811	0.2875	0.2924	0.2947
92	0.2897	0.2941	0.2889	0.2891	0.2888	0.2914	0.2867	0.2862	0.2866	0.2904	0.2939	0.2964	0.2893	0.2905	0.2886	0.2873	0.2803	0.2811	0.2845	0.2899	0.2867	0.2929	0.2937	0.2932	0.2919	0.2945	0.2871	0.2887	0.2816	0.2873	0.2839	0.2822	0.281	0.2854	0.2917	0.2916
103	0.2904	0.2955	0.2907	0.2901	0.2888	0.2933	0.2924	0.2872	0.2877	0.291	0.2987	0.2981	0.2898	0.2911	0.2884	0.2874	0.2815	0.283	0.2886	0.2931	0.2872	0.2936	0.2942	0.2938	0.2917	0.2943	0.2871	0.2877	0.2815	0.2883	0.2791	0.2804	0.28	0.2858	0.289	0.2927
114	0.2919	0.296	0.2909	0.2912	0.2895	0.2929	0.288	0.288	0.2879	0.2918	0.2948	0.2985	0.2904	0.2914	0.2902	0.2889	0.2818	0.2824	0.2862	0.2918	0.288	0.2947	0.2968	0.2952	0.2912	0.293	0.2866	0.2886	0.2812	0.2883	0.2783	0.2815	0.2802	0.2858	0.2901	0.2951
125	0.2923	0.2969	0.2909	0.2927	0.2919	0.2956	0.289	0.2894	0.2881	0.2939	0.2962	0.2979	0.2926	0.2929	0.2951	0.2899	0.2838	0.2852	0.2909	0.2935	0.2887	0.2933	0.2971	0.2965	0.291	0.2925	0.2869	0.2896	0.2813	0.2866	0.2732	0.2815	0.2803	0.2848	0.2861	0.2895
136	0.2942	0.2978	0.2921	0.2933	0.2923	0.2951	0.2893	0.2891	0.2934	0.2943	0.2968	0.2993	0.292	0.2929	0.2917	0.29	0.2836	0.2838	0.2872	0.2926	0.2893	0.297	0.3	0.2972	0.2911	0.2924	0.2878	0.29	0.2808	0.2865	0.2765	0.282	0.2789	0.2843	0.289	0.2917
147	0.2954	0.2997	0.293	0.2949	0.2958	0.2972	0.2909	0.2893	0.2973	0.2962	0.2968	0.3004	0.2928	0.2943	0.2924	0.2907	0.2835	0.2848	0.2884	0.2938	0.2887	0.2988	0.3091	0.2985	0.2908	0.2928	0.2877	0.2888	0.2808	0.2856	0.276	0.2815	0.2788	0.2839	0.2868	0.2913
158	0.296	0.3	0.295	0.2948	0.2938	0.2971	0.2926	0.2914	0.2894	0.2965	0.2983	0.3018	0.2937	0.2948	0.2923	0.2917	0.2851	0.286	0.29	0.2964	0.2925	0.2978	0.2974	0.2989	0.2904	0.2916	0.2868	0.2887	0.2811	0.2884	0.284	0.2807	0.2794	0.2856	0.289	0.2932
169	0.2983	0.3014	0.2956	0.2984	0.2959	0.2981	0.2944	0.2929	0.2931	0.2955	0.301	0.3054	0.2948	0.295	0.2925	0.2926	0.2865	0.2877	0.2922	0.2976	0.2923	0.3003	0.2989	0.3007	0.29	0.2934	0.2862	0.2884	0.2808	0.2882	0.2826	0.2799	0.2795	0.2849	0.287	0.2903
180	0.2992	0.3034	0.2963	0.2982	0.2965	0.3	0.2948	0.2935	0.2928	0.2977	0.3018	0.3044	0.2954	0.2959	0.2939	0.2933	0.2866	0.2876	0.2934	0.2973	0.2929	0.3009	0.3043	0.3024	0.2896	0.292	0.2876	0.2882	0.2803	0.2873	0.2814	0.2807	0.2784	0.2848	0.2884	0.2933
191	0.3004	0.3042	0.2971	0.2993	0.3001	0.3016	0.295	0.2948	0.2931	0.2985	0.3003	0.3028	0.296	0.2963	0.2946	0.2941	0.2872	0.2885	0.2923	0.2969	0.2936	0.3014	0.3019	0.3035	0.2896	0.2919	0.287	0.2896	0.2808	0.2857	0.2727	0.2812	0.2796	0.2829	0.2842	0.2897
202	0.3018	0.3057	0.2983	0.3	0.2985	0.3025	0.2952	0.2949	0.2946	0.3001	0.3008	0.3055	0.298	0.2975	0.2963	0.295	0.2881	0.2906	0.2951	0.3008	0.2955	0.3037	0.3015	0.3045	0.2905	0.2918	0.2873	0.2881	0.2808	0.2875	0.2779	0.2809	0.2784	0.2843	0.2883	0.2936
213	0.3034	0.309	0.2998	0.3013	0.3002	0.3036	0.2962	0.2958	0.3087	0.3025	0.3019	0.3068	0.2986	0.2993	0.2971	0.2963	0.2891	0.2903	0.2944	0.3004	0.2951	0.3052	0.3099	0.3057	0.289	0.2915	0.2878	0.2877	0.28	0.286	0.2781	0.2805	0.2784	0.283	0.2848	0.2894
224	0.3042	0.3079	0.3004	0.3006	0.3013	0.3064	0.2993	0.2959	0.2966	0.3027	0.3056	0.3081	0.2997	0.2989	0.2971	0.2974	0.2906	0.2916	0.2999	0.3051	0.2977	0.3042	0.3043	0.307	0.2895	0.2922	0.2866	0.2859	0.2804	0.2869	0.2848	0.2797	0.2788	0.2846	0.2865	0.2908
235	0.3055	0.3093	0.3016	0.3009	0.3024	0.3064	0.2992	0.2972	0.297	0.3037	0.3045	0.3094	0.3005	0.3002	0.2979	0.2981	0.2915	0.2927	0.3011	0.3044	0.2999	0.3053	0.3052	0.3083	0.2893	0.2923	0.2865	0.2862	0.2805	0.2884	0.2827	0.279	0.2788	0.2852	0.2951	0.2926
246	0.3075	0.3115	0.3035	0.3051	0.3045	0.3092	0.3005	0.2985	0.2991	0.3039	0.3059	0.3076	0.3019	0.3032	0.3006	0.2994	0.2918	0.2929	0.2973	0.304	0.2977	0.3072	0.3098	0.3099	0.2889	0.2901	0.2868	0.2869	0.2807	0.285	0.2738	0.2822	0.28	0.2832	0.2844	0.2919
257	0.3092	0.3128	0.3049	0.3063	0.3055	0.309	0.3018	0.3008	0.2981	0.3067	0.3071	0.3114	0.303	0.3025	0.3	0.3002	0.2934	0.2941	0.3027	0.3073	0.3015	0.3088	0.3086	0.3115	0.2888	0.2923	0.2867	0.2859	0.2801	0.2882	0.2777	0.2796	0.2784	0.2853	0.304	0.2955
268	0.3105	0.3126	0.3062	0.3086	0.3068	0.3096	0.3031	0.3033	0.3001	0.3067	0.3074	0.3129	0.3042	0.3031	0.3008	0.3011	0.2938	0.2958	0.3031	0.3075	0.3026	0.3106	0.3104	0.3127	0.2891	0.2912	0.2871	0.2859	0.2801	0.2887	0.2805	0.2801	0.278	0.2843	0.2866	0.2914
279	0.3124	0.3151	0.3075	0.3103	0.3082	0.3115	0.3044	0.3021	0.3041	0.3074	0.3113	0.3134	0.3057	0.3048	0.3027	0.3025	0.2953	0.297	0.3046	0.3088	0.3017	0.3135	0.3136	0.3147	0.2889	0.291	0.2873	0.2866	0.2806	0.287	0.2861	0.2801	0.2782	0.2838	0.2907	0.3126
290	0.3137	0.317	0.309	0.3104	0.3098	0.3128	0.3068	0.3042	0.3014	0.3098	0.3106	0.3158	0.3065	0.3063	0.3029	0.304	0.2968	0.2972	0.3065	0.3109	0.3055	0.3134	0.3116	0.3156	0.2889	0.2914	0.2865	0.2875	0.2804	0.2854	0.28	0.2795	0.2784	0.2829	0.2899	0.2897
301	0.3157	0.318	0.3104	0.3126	0.3109	0.315	0.3071	0.3052	0.3066	0.3104	0.3147	0.3194	0.3078	0.3072	0.304	0.3046	0.2984	0.3002	0.3078	0.3147	0.3065	0.316	0.3144	0.3174	0.2891	0.2915	0.2858	0.288	0.2808	0.2884	0.277	0.2799	0.2795	0.2853	0.2902	0.2931
312	0.3167	0.32	0.3114	0.3139	0.3126	0.316	0.308	0.3054	0.3082	0.3116	0.3143	0.3191	0.3095	0.3079	0.3072	0.3062	0.2992	0.3006	0.3086	0.312	0.3073	0.3184	0.3181	0.3189	0.2895	0.2919	0.2876	0.2876	0.28	0.2866	0.2762	0.2801	0.2793	0.2826	0.2889	0.2896
323	0.3185	0.321	0.3133	0.3158	0.3139	0.3163	0.3081	0.3077	0.306	0.3129	0.3159	0.3182	0.3107	0.3089	0.3067	0.308	0.2998	0.3017	0.3102	0.3164	0.3083	0.3194	0.3181	0.3203	0.2892	0.2913	0.2881	0.2865	0.2802	0.2867	0.2768	0.2793	0.2778	0.2836	0.2877	0.2919
334	0.3197	0.3224	0.3145	0.3149	0.3156	0.3184	0.3126	0.3081	0.3083	0.3142	0.3169	0.3226	0.3115	0.3105	0.3072	0.3086	0.301	0.302	0.3102	0.3161	0.3105	0.3198	0.3172	0.3217	0.2891	0.2911	0.2866	0.2862	0.2802	0.2855	0.2739	0.2791	0.2783	0.2822	0.2882	0.2892
345	0.3211	0.326	0.3158	0.3165	0.316	0.3192	0.3115	0.3088	0.309	0.3159	0.3169	0.3214	0.3136	0.3126	0.3076	0.3102	0.303	0.3058	0.3141	0.3192	0.3118	0.3213	0.3191	0.3238	0.2893	0.2918	0.286	0.2857	0.2803	0.2879	0.2742	0.279	0.2788	0.2845	0.2886	0.2897
356	0.3229	0.3262	0.3174	0.3185	0.3206	0.3226	0.3137	0.3104	0.3119	0.3163	0.3181	0.3224	0.3154	0.3177	0.3134	0.3121	0.3051	0.3073	0.3137	0.315	0.3122	0.3195	0.319	0.3245	0.2894	0.2904	0.2865	0.2863	0.2805	0.2851	0.271	0.2804	0.2801	0.282	0.2855	0.2903
367	0.3244	0.3284	0.3191	0.3228	0.3213	0.3235	0.3153	0.3134	0.3118	0.3179	0.3192	0.3246	0.3154	0.3145	0.3114	0.3131	0.3054	0.3052	0.3141	0.3198	0.3148	0.3228	0.325	0.327	0.2897	0.2902	0.2868	0.2866	0.2803	0.2848	0.2717	0.2814	0.2803	0.2819	0.2859	0.2905
378	0.3271	0.3289	0.3213	0.3223	0.3228	0.3249	0.3157	0.3109	0.3161	0.3184	0.3225	0.3269	0.3166	0.3145	0.3132	0.3137	0.306	0.3072	0.3128	0.3206	0.3131	0.3249	0.3272	0.3285	0.2893	0.2908	0.2878	0.2868	0.2804	0.2851	0.2724	0.2807	0.2792	0.2821	0.2849	0.2901
389	0.3285	0.3298	0.3217	0.3235	0.3231	0.3259	0.3161	0.3149	0.3129	0.3226	0.3242	0.3274	0.3186	0.3163	0.3141	0.3151	0.3073	0.3091	0.3176	0.3237	0.3166	0.3271	0.3266	0.3298	0.2896	0.2915	0.2868	0.2863	0.2807	0.2878	0.2787	0.2793	0.2787	0.2851	0.2984	0.302
400	0.3299	0.3327	0.3239	0.3234	0.3245	0.3272	0.3187	0.3152	0.3156	0.3225	0.3246	0.3291	0.32	0.3179	0.3153	0.3169	0.3078	0.312	0.3218	0.3274	0.3177	0.3292	0.3311	0.3317	0.2892	0.2914	0.2874	0.2871	0.2806	0.2864	0.2745	0.2794	0.2786	0.2841	0.2859	0.2918
411	0.3314	0.3333	0.3254	0.3254	0.3272	0.3303	0.3186	0.3158	0.3176	0.324	0.3257	0.3295	0.3238	0.324	0.3214	0.3185	0.3124	0.3156	0.3208	0.3262	0.319	0.3274	0.3287	0.3329	0.2895	0.2917	0.2854	0.2889	0.2805	0.2856	0.2709	0.2795	0.2801	0.2829	0.2875	0.2896
422	0.3333	0.3366	0.3268	0.3284	0.3292	0.3333	0.3213	0.3166	0.3215	0.3251	0.3292	0.3322	0.3252	0.3245	0.3266	0.3201	0.3143	0.3142	0.3233	0.3251	0.32	0.3271	0.3308	0.335	0.29	0.2899	0.2861	0.2885	0.2808	0.2839	0.2697	0.2802	0.2808	0.2825	0.2856	0.2898
433	0.3347	0.3386	0.3289	0.3289	0.3296	0.3321	0.3225	0.3192	0.3198	0.3261	0.3306	0.334	0.3244	0.3218	0.3196	0.3207	0.3132	0.3155	0.3249	0.3321	0.3221	0.3341	0.3314	0.3364	0.2899	0.291	0.2867	0.2866	0.2809	0.2882	0.2772	0.2789	0.2802	0.2848	0.2895	0.2913
444	0.3356	0.3401	0.3306	0.3316	0.3306	0.3355	0.326	0.322	0.3213	0.328	0.3298	0.3354	0.3254	0.3227	0.3203	0.322	0.3134	0.3175	0.3253	0.3325	0.3243	0.3362	0.3315	0.3372	0.2897	0.2913	0.2871	0.2863	0.2808	0.2892	0.2776	0.2789	0.2797	0.2852	0.2908	0.2912
455	0.3384	0.3404	0.3324	0.3328	0.3329	0.3358	0.3255	0.3224	0.3213	0.3322	0.3317	0.337	0.3272	0.3255	0.3209	0.3231	0.315	0.3169	0.3287	0.335	0.3279	0.3345	0.3338	0.3394	0.2899	0.2916	0.2865	0.2858	0.2811	0.286	0.2737	0.2788	0.2798	0.2834	0.2891	0.291
466	0.3393	0.3429	0.3339	0.3332	0.3349	0.3386	0.3263	0.323	0.324	0.33	0.3342	0.3398	0.3292	0.3282	0.3226	0.3252	0.3163	0.3187	0.3282	0.3361	0.3283	0.3381	0.3351	0.3403	0.2903	0.2921	0.2877	0.2864	0.281	0.288	0.276	0.2798	0.2794	0.2836	0.2894	0.2929
477	0.3419	0.3435	0.3363	0.3376	0.3364	0.3382	0.3273	0.3255	0.3241	0.3356	0.3359	0.3406	0.3306	0.328	0.324	0.3263	0.3178	0.3211	0.3314	0.3379	0.3308	0.3381	0.3377	0.3433	0.2905	0.2932	0.2871	0.2865	0.2815	0.2898	0.2753	0.2782	0.2799	0.2845	0.2956	0.2922
488	0.3434	0.3439	0.3364	0.3362	0.3372	0.3415	0.3282	0.3258	0.3271	0.3336	0.3362	0.3416	0.3337	0.3326	0.3322	0.328	0.3209	0.3247	0.3348	0.3407	0.33	0.3378	0.3412	0.3449	0.2905	0.2909	0.2862	0.2873	0.2813	0.2876	0.273	0.2797	0.2811	0.285	0.2919	0.2919
499	0.3444	0.3486	0.3391	0.3401	0.3392	0.3438	0.3311	0.3274	0.3287	0.3357	0.3378	0.3448	0.3334	0.3305	0.3261	0.3299	0.3207	0.3257	0.3344	0.3414	0.3322	0.3424	0.3414	0.3466	0.2905	0.2929	0.2862	0.2876	0.2812	0.2895	0.2762	0.2792	0.2802	0.285	0.2938	0.2936
510	0.3466	0.3524	0.3412	0.3408	0.3407	0.3444	0.3326	0.3285	0.3338	0.3359	0.3427	0.3451	0.3342	0.3321	0.3302	0.3308	0.3214	0.325	0.3321	0.3409	0.3328	0.3465	0.3499	0.3476	0.2905	0.2934	0.2888	0.2878	0.2814	0.2882	0.2772	0.2787	0.2799	0.2837	0.2898	0.2918
521	0.348	0.351	0.3421	0.3396	0.3421	0.3456	0.3346	0.3296	0.3325	0.3365	0.3413	0.3465	0.3369	0.332	0.3303	0.332	0.3249	0.3286	0.3367	0.3464	0.3348	0.3459	0.3433	0.3486	0.2913	0.2931	0.2867	0.2886	0.281	0.2887	0.275	0.2787	0.2799	0.285	0.2898	0.2918
532	0.3498	0.3545	0.3442	0.3428	0.3442	0.3485	0.3358	0.3309	0.3343	0.3396	0.3425	0.3488	0.3373	0.3355	0.3323	0.3335	0.3251	0.327	0.3375	0.3434	0.3362	0.3478	0.3527	0.3505	0.2909	0.2933	0.2887	0.2873	0.2818	0.2876	0.2759	0.2796	0.2801	0.284	0.2895	0.2917
543	0.3516	0.3539	0.3458	0.3451	0.3451	0.3488	0.3364	0.3324	0.3359	0.3397	0.3446	0.3496	0.34	0.3361	0.3329	0.3344	0.3272	0.332	0.3391	0.3479	0.3391	0.3488	0.3479	0.3528	0.291	0.2937	0.2869	0.2876	0.2819	0.2899	0.2757	0.2791	0.2805	0.2851	0.3076	0.2927
554	0.3532	0.3542	0.3471	0.3456	0.347	0.3505	0.3377	0.3331	0.3368	0.3412	0.3453	0.3486	0.3433	0.3435	0.3391	0.3371	0.3295	0.3326	0.3385	0.3498	0.3365	0.3473	0.3503	0.3535	0.2916	0.2927	0.2878	0.287	0.2816	0.2862	0.2716	0.2791	0.2807	0.283	0.2881	0.2898
565	0.3547	0.3568	0.3487	0.3485	0.3497	0.354	0.3415	0.3364	0.3376	0.3446	0.3474	0.3508	0.3431	0.3384	0.3405	0.3376	0.3334	0.3341	0.3421	0.353	0.34	0.349	0.353	0.3564	0.2918	0.292	0.2866	0.2868	0.2829	0.2877	0.2741	0.2811	0.2819	0.2847	0.2886	0.2913
576	0.356	0.3615	0.351	0.3482	0.3494	0.3525	0.3414	0.3374	0.3387	0.3449	0.3488	0.3531	0.3433	0.3398	0.338	0.339	0.3293	0.3356	0.3479	0.353	0.3408	0.3556	0.3584	0.3573	0.2919	0.2934	0.2903	0.2861	0.2816	0.2887	0.2777	0.2797	0.28	0.2856	0.2894	0.2933
587	0.3583	0.3594	0.3527	0.3507	0.3508	0.3545	0.3429	0.3397	0.3397	0.3448	0.3484	0.3561	0.3444	0.3449	0.3405	0.3414	0.3322	0.3352	0.3479	0.353	0.346	0.3535	0.355	0.3587	0.2923	0.2928	0.2915	0.2876	0.2818	0.2864	0.2767	0.2814	0.2798	0.2839	0.2883	0.2948
598	0.3597	0.3624	0.3552	0.3531	0.3538	0.356	0.3458	0.342	0.3398	0.3481	0.3507	0.3567	0.3468	0.3466	0.3396	0.3425	0.3335	0.3358	0.3477	0.3558	0.3491	0.3552	0.3544	0.3594	0.2924	0.2927	0.2875	0.2878	0.2819	0.2867	0.2748	0.2812	0.2805	0.2835	0.291	0.2924
609	0.3607	0.3674	0.3563	0.3553	0.3542	0.3587	0.3462	0.3415	0.3432	0.3486	0.3503	0.3593	0.3476	0.3479	0.343	0.3439	0.3352	0.3379	0.3503	0.3567	0.3493	0.3573	0.3637	0.3629	0.2929	0.2921	0.2903	0.2893	0.2821	0.2874	0.2768	0.2815	0.2802	0.2839	0.2882	0.2946
620	0.3626	0.3657	0.3573	0.3553	0.3566	0.3608	0.3485	0.344	0.3473	0.352	0.3565	0.3591	0.3495	0.3452	0.3434	0.3455	0.3362	0.3428	0.3508	0.358	0.3498	0.3608	0.36	0.364	0.2933	0.2949	0.2889	0.2893	0.2815	0.2896	0.2767	0.2801	0.2804	0.2854	0.2899	0.2926
631	0.3643	0.3661	0.3584	0.3559	0.3598	0.3644	0.3479	0.3437	0.3455	0.3545	0.3531	0.3618	0.3516	0.346	0.3461	0.3469	0.3393	0.3421	0.3541	0.3613	0.3515	0.359	0.3579	0.365	0.2928	0.2947	0.2887	0.2893	0.2823	0.2883	0.2752	0.2805	0.2812	0.2846	0.2901	0.2925
642	0.3662	0.3676	0.3601	0.3563	0.3591	0.3633	0.3479	0.3448	0.3474	0.3539	0.3554	0.3615	0.3551	0.3504	0.3515	0.3481	0.3443	0.3455	0.3542	0.3639	0.3516	0.3589	0.3618	0.3663	0.2931	0.2937	0.2873	0.2894	0.2858	0.2895	0.2747	0.2816	0.2837	0.2861	0.2917	0.2936
653	0.3673	0.371	0.3619	0.3593	0.3629	0.3666	0.3516	0.3473	0.3494	0.3551	0.3591	0.364	0.357	0.3532	0.3562	0.3509	0.3445	0.346	0.3567	0.3615	0.3528	0.3611	0.362	0.3681	0.2937	0.2938	0.2878	0.2893	0.2837	0.2871	0.273	0.2825	0.2844	0.2849	0.2889	0.2935
664	0.3698	0.3715	0.3637	0.3628	0.3632	0.3658	0.3512	0.3478	0.3499	0.3562	0.3573	0.3653	0.355	0.3543	0.3521	0.3518	0.342	0.3451	0.3522	0.3603	0.3588	0.3658	0.3675	0.3703	0.2936	0.2941	0.29	0.2877	0.2825	0.2882	0.2754	0.2819	0.2811	0.2846	0.2892	0.2943
675	0.3706	0.3776	0.3662	0.3643	0.364	0.3676	0.3563	0.3508	0.3544	0.357	0.3618	0.3678	0.3566	0.3554	0.3524	0.3539	0.3448	0.3467	0.3574	0.3653	0.359	0.3695	0.3719	0.3714	0.2939	0.2952	0.2912	0.2868	0.2834	0.2877	0.2786	0.2817	0.2806	0.2855	0.2904	0.2949
686	0.3723	0.376	0.3675	0.3639	0.3642	0.3685	0.3555	0.3508	0.351	0.3608	0.3618	0.3686	0.358	0.3585	0.3528	0.3552	0.3442	0.3483	0.3591	0.3672	0.3632	0.3666	0.3672	0.3723	0.2945	0.2963	0.2904	0.2869	0.2834	0.288	0.2788	0.2814	0.2815	0.2853	0.2936	0.299
697	0.3738	0.3768	0.369	0.3657	0.3666	0.3706	0.3603	0.3536	0.3566	0.3623	0.3662	0.3731	0.3595	0.3558	0.3549	0.3564	0.3476	0.3506	0.3659	0.3678	0.3607	0.3702	0.3737	0.3747	0.2944	0.2964	0.2907	0.2885	0.2831	0.2898	0.2769	0.2805	0.2817	0.2855	0.2905	0.2931
708	0.3758	0.3777	0.3702	0.3682	0.369	0.3739	0.3602	0.355	0.3544	0.3634	0.365	0.3737	0.3624	0.3581	0.3586	0.3581	0.3491	0.3516	0.367	0.372	0.3619	0.3716	0.3697	0.3753	0.2946	0.2961	0.2891	0.2908	0.2843	0.2891	0.276	0.2807	0.2821	0.2851	0.2901	0.2923
719	0.3766	0.3791	0.3716	0.3702	0.3706	0.3741	0.3614	0.3569	0.3542	0.3636	0.3627	0.3721	0.3643	0.36	0.3565	0.3583	0.3499	0.3547	0.3667	0.3719	0.3681	0.3698	0.3696	0.3767	0.2949	0.2971	0.2898	0.291	0.2839	0.2906	0.2776	0.281	0.2841	0.2868	0.2925	0.294
730	0.3783	0.3814	0.3729	0.3706	0.3706	0.3737	0.3605	0.3583	0.357	0.3639	0.3646	0.3752	0.3627	0.362	0.3593	0.3606	0.3524	0.3524	0.3645	0.3704	0.3656	0.3737	0.3796	0.3792	0.2953	0.2965	0.2915	0.2911	0.2834	0.2868	0.2729	0.2834	0.283	0.2846	0.288	0.2938
741	0.3799	0.385	0.3753	0.372	0.3721	0.3768	0.3644	0.3578	0.3636	0.3677	0.3692	0.3784	0.3668	0.3629	0.3591	0.3617	0.3517	0.3564	0.3673	0.3747	0.3685	0.3779	0.3741	0.3795	0.2955	0.2976	0.2909	0.2885	0.2847	0.2944	0.2867	0.2808	0.2822	0.2878	0.2955	0.3001
752	0.3814	0.3858	0.3771	0.3745	0.3737	0.3792	0.3657	0.3607	0.3642	0.3694	0.3727	0.3787	0.3671	0.3632	0.3605	0.3633	0.3525	0.3592	0.3729	0.3769	0.3681	0.3807	0.3819	0.3817	0.2957	0.2962	0.2928	0.2881	0.284	0.2911	0.2817	0.2817	0.2819	0.2884	0.2942	0.3038
763	0.3822	0.3851	0.377	0.375	0.3761	0.3809	0.3648	0.362	0.3603	0.3699	0.3702	0.3763	0.3722	0.3686	0.3671	0.3658	0.3591	0.3599	0.3736	0.3758	0.374	0.3746	0.3824	0.3854	0.2958	0.2972	0.2901	0.2896	0.2864	0.2919	0.2771	0.282	0.2842	0.2876	0.2933	0.2955
774	0.3845	0.3944	0.379	0.3756	0.3772	0.3811	0.369	0.3624	0.3672	0.3696	0.3742	0.3798	0.3697	0.3661	0.3629	0.3666	0.3544	0.3626	0.3757	0.38	0.3714	0.3839	0.3832	0.3837	0.2962	0.297	0.2925	0.2885	0.2849	0.2898	0.2789	0.2826	0.2825	0.2883	0.2915	0.2962
785	0.386	0.3956	0.3816	0.3771	0.3787	0.3827	0.3689	0.3625	0.3676	0.3707	0.373	0.3826	0.3727	0.3682	0.3646	0.3681	0.3573	0.3615	0.3759	0.3816	0.3752	0.3823	0.3811	0.3852	0.2965	0.2981	0.2912	0.2912	0.2842	0.2951	0.2831	0.2824	0.2838	0.2894	0.3006	0.2998
796	0.3877	0.3942	0.382	0.3775	0.3803	0.3829	0.3704	0.3651	0.3659	0.3691	0.3757	0.38	0.3726	0.3691	0.3662	0.3693	0.3576	0.364	0.3736	0.3824	0.375	0.3856	0.3846	0.387	0.2965	0.2988	0.2946	0.291	0.2854	0.2922	0.2816	0.2818	0.2825	0.288	0.294	0.2983
807	0.3886	0.398	0.3838	0.3789	0.3821	0.3852	0.3715	0.3648	0.3679	0.3734	0.3791	0.3827	0.3739	0.374	0.367	0.371	0.3594	0.3648	0.3701	0.3864	0.3767	0.3875	0.3829	0.3882	0.2969	0.2969	0.2923	0.2915	0.2852	0.292	0.2794	0.2836	0.2831	0.288	0.2922	0.2971
818	0.39	0.4394	0.3871	0.3858	0.3821	0.3868	0.3713	0.3679	0.3704	0.3756	0.3789	0.3864	0.3752	0.3742	0.3688	0.3725	0.3592	0.3661	0.3784	0.3849	0.3771	0.3903	0.3968	0.3903	0.2966	0.298	0.2933	0.2893	0.2863	0.2903	0.2798	0.2837	0.283	0.2888	0.2926	0.2979
829	0.3911	0.3928	0.386	0.3818	0.3841	0.3888	0.374	0.3703	0.3696	0.3808	0.3799	0.3844	0.3775	0.3701	0.3719	0.3739	0.3652	0.3672	0.3806	0.3909	0.3778	0.3853	0.3856	0.3899	0.2971	0.2987	0.2915	0.2901	0.2854	0.2922	0.2788	0.2831	0.2841	0.2878	0.2929	0.2961
840	0.3928	0.3963	0.3873	0.3876	0.3873	0.3908	0.3751	0.3702	0.3746	0.3815	0.3793	0.389	0.377	0.3773	0.3752	0.3756	0.3652	0.3676	0.3777	0.3849	0.3777	0.3937	0.4347	0.3946	0.2981	0.2984	0.2941	0.2915	0.2852	0.2891	0.2748	0.2847	0.284	0.2867	0.2891	0.2968
851	0.3943	0.3978	0.3896	0.3866	0.3863	0.3909	0.3779	0.3719	0.3781	0.3812	0.3837	0.391	0.3797	0.3775	0.3725	0.3771	0.3642	0.3704	0.3839	0.3899	0.3827	0.3925	0.395	0.3939	0.2978	0.2987	0.2944	0.29	0.2865	0.292	0.2804	0.2837	0.2839	0.2886	0.2953	0.3012
862	0.3955	0.3958	0.3902	0.3875	0.3904	0.395	0.3778	0.3711	0.3745	0.3805	0.3867	0.389	0.3845	0.3832	0.3938	0.3805	0.367	0.3733	0.3782	0.3911	0.3791	0.391	0.3943	0.3949	0.2987	0.2981	0.2931	0.2915	0.2869	0.2921	0.2769	0.2838	0.2849	0.2878	0.2926	0.2966
873	0.3962	0.3972	0.3913	0.3873	0.3915	0.3948	0.3786	0.3733	0.3753	0.3838	0.3826	0.3907	0.3857	0.3812	0.3824	0.3805	0.3683	0.3733	0.3922	0.3928	0.3842	0.3915	0.3966	0.3974	0.2978	0.3001	0.2935	0.2931	0.2872	0.2922	0.278	0.2841	0.2865	0.2881	0.2939	0.2994
884	0.3978	0.3976	0.3935	0.3902	0.3911	0.3951	0.3839	0.3755	0.3755	0.3807	0.3832	0.3926	0.3835	0.3822	0.3777	0.3808	0.3708	0.3719	0.3888	0.3941	0.3882	0.3949	0.4008	0.3979	0.2981	0.3005	0.2971	0.2941	0.2867	0.2914	0.2805	0.2838	0.2837	0.2869	0.2937	0.2976
895	0.3994	0.4006	0.395	0.3894	0.3929	0.3968	0.3834	0.3766	0.377	0.3821	0.3846	0.3944	0.3843	0.3803	0.3777	0.3829	0.3718	0.3722	0.3902	0.4006	0.3913	0.3934	0.3968	0.4002	0.2994	0.3	0.2941	0.2932	0.2866	0.2935	0.2805	0.2843	0.2848	0.2886	0.2958	0.3003
906	0.4	0.4081	0.3968	0.3926	0.3936	0.3985	0.3853	0.3758	0.3844	0.3863	0.3896	0.3978	0.3864	0.3851	0.3782	0.3841	0.3709	0.3747	0.3909	0.3949	0.3925	0.3987	0.3989	0.4007	0.2987	0.3011	0.2965	0.2922	0.2876	0.2921	0.2823	0.284	0.2855	0.2882	0.2964	0.2994
917	0.402	0.4034	0.3982	0.3916	0.3929	0.3968	0.3849	0.3779	0.3816	0.3855	0.3915	0.3968	0.388	0.3813	0.3814	0.3847	0.3752	0.3781	0.3948	0.4047	0.387	0.3998	0.3991	0.4005	0.3001	0.3017	0.2945	0.293	0.2868	0.2952	0.2806	0.2846	0.2856	0.2897	0.2943	0.2978
928	0.4036	0.4039	0.3997	0.3932	0.3964	0.3998	0.3864	0.3791	0.3822	0.3853	0.3915	0.3972	0.3885	0.3879	0.3862	0.3877	0.3748	0.3778	0.3893	0.4005	0.3926	0.4034	0.4049	0.4029	0.2998	0.3004	0.2976	0.2929	0.288	0.2916	0.2781	0.2854	0.2841	0.2876	0.296	0.2986
939	0.4045	0.4261	0.4011	0.3983	0.3987	0.4024	0.3862	0.3811	0.387	0.3891	0.3878	0.3997	0.3898	0.3884	0.391	0.3889	0.3794	0.3772	0.3894	0.398	0.3939	0.4063	0.416	0.4046	0.3003	0.3015	0.2984	0.2946	0.2873	0.2919	0.2774	0.2861	0.2857	0.2877	0.2927	0.2974
950	0.4062	0.412	0.4028	0.3971	0.401	0.4021	0.3877	0.3804	0.3879	0.3895	0.3924	0.4025	0.3904	0.3917	0.3879	0.3897	0.3774	0.3795	0.3924	0.3976	0.3919	0.4042	0.4087	0.4057	0.301	0.3003	0.296	0.2965	0.2878	0.2907	0.2779	0.2876	0.2882	0.2873	0.293	0.3006
961	0.4072	0.4093	0.4036	0.3987	0.3996	0.403	0.3892	0.3827	0.3861	0.3969	0.3982	0.3987	0.3927	0.3856	0.3867	0.3912	0.3795	0.3846	0.394	0.4118	0.4004	0.4047	0.4016	0.406	0.3006	0.3026	0.2954	0.2952	0.2883	0.3014	0.2858	0.2857	0.2871	0.2925	0.3225	0.3013
972	0.4072	0.4097	0.4037	0.3988	0.4008	0.4078	0.3924	0.3854	0.3846	0.3937	0.394	0.4001	0.3941	0.3885	0.3871	0.3917	0.3766	0.3854	0.4012	0.4087	0.3999	0.4053	0.406	0.4081	0.3014	0.3025	0.2976	0.2953	0.2881	0.2952	0.2843	0.2855	0.2859	0.292	0.2961	0.302
983	0.4086	0.4115	0.4066	0.4	0.4017	0.4067	0.392	0.3839	0.3883	0.3949	0.3975	0.4054	0.3957	0.3891	0.3882	0.3935	0.3814	0.3849	0.3993	0.4113	0.3995	0.4086	0.408	0.4092	0.3014	0.3044	0.2976	0.296	0.2887	0.2973	0.2848	0.2858	0.2874	0.2919	0.2979	0.301
994	0.4106	0.4127	0.4078	0.4015	0.4031	0.4057	0.3931	0.3838	0.3906	0.3979	0.4011	0.4028	0.3961	0.3967	0.3954	0.3959	0.3804	0.3868	0.4007	0.4089	0.4002	0.4104	0.4129	0.4102	0.3021	0.3028	0.2991	0.2973	0.29	0.2929	0.2808	0.2864	0.2851	0.2879	0.2962	0.2993
1005	0.4113	0.4137	0.4075	0.4037	0.4073	0.411	0.3936	0.3871	0.3911	0.3959	0.4006	0.4027	0.4029	0.4002	0.4084	0.3967	0.3863	0.3906	0.4007	0.4094	0.3986	0.4066	0.4114	0.4122	0.3023	0.3032	0.2951	0.2976	0.2926	0.2951	0.2796	0.2863	0.2894	0.2907	0.296	0.2992
1016	0.4124	0.4167	0.4084	0.4035	0.4082	0.4127	0.3942	0.3876	0.3925	0.3966	0.402	0.4032	0.4024	0.3969	0.3991	0.3971	0.3897	0.391	0.4005	0.409	0.4001	0.407	0.4121	0.4133	0.3019	0.304	0.2956	0.2969	0.2914	0.2961	0.2806	0.2865	0.2892	0.2917	0.2966	0.2988
1027	0.4135	0.4146	0.4102	0.4076	0.4081	0.4146	0.399	0.39	0.396	0.4017	0.406	0.4052	0.3981	0.3957	0.3936	0.3991	0.384	0.3893	0.3986	0.4063	0.3977	0.4141	0.4238	0.4143	0.3024	0.3034	0.2996	0.2982	0.289	0.2935	0.2793	0.2897	0.2894	0.2901	0.2949	0.3026
1038	0.4142	0.4179	0.413	0.4059	0.407	0.4117	0.3978	0.3891	0.3935	0.4036	0.4013	0.4103	0.4013	0.3975	0.3935	0.4009	0.3846	0.3902	0.406	0.4149	0.4097	0.412	0.4123	0.4153	0.303	0.3043	0.2981	0.2945	0.2917	0.2938	0.2832	0.2868	0.2886	0.2905	0.2995	0.3008
1049	0.415	0.4166	0.4135	0.4074	0.4091	0.4145	0.4004	0.3926	0.3965	0.4031	0.4031	0.4113	0.4043	0.3997	0.3984	0.4024	0.389	0.3914	0.4101	0.4176	0.4102	0.4124	0.4123	0.4165	0.3033	0.3047	0.2974	0.296	0.2915	0.2964	0.2813	0.2868	0.2895	0.2904	0.2956	0.299
1060	0.417	0.4172	0.416	0.4091	0.4124	0.4142	0.3998	0.3913	0.3967	0.4016	0.4045	0.4122	0.4061	0.4092	0.4016	0.404	0.3925	0.395	0.4058	0.4096	0.4041	0.4148	0.418	0.4179	0.3035	0.3033	0.2971	0.297	0.2916	0.2948	0.2797	0.287	0.2897	0.2905	0.296	0.2992
1071	0.4191	0.4149	0.4166	0.4099	0.4135	0.4159	0.3988	0.3931	0.3997	0.4037	0.4073	0.4108	0.4033	0.4023	0.4037	0.4043	0.3914	0.3962	0.4031	0.4168	0.4063	0.4224	0.4555	0.4191	0.304	0.3047	0.3036	0.2982	0.29	0.295	0.2801	0.2889	0.2866	0.2911	0.2939	0.3004
1082	0.4184	0.4219	0.4156	0.4105	0.412	0.4185	0.4011	0.3957	0.3976	0.4077	0.4097	0.408	0.4092	0.4047	0.4068	0.4059	0.397	0.3994	0.4095	0.4202	0.4066	0.4144	0.4198	0.4207	0.3035	0.3047	0.2969	0.298	0.293	0.298	0.2826	0.2876	0.2912	0.2923	0.2977	0.3
1093	0.4196	0.4226	0.4173	0.4151	0.414	0.4202	0.4033	0.3974	0.4016	0.408	0.4097	0.4145	0.4092	0.4024	0.4022	0.4072	0.3948	0.3998	0.4128	0.4243	0.4099	0.4208	0.4249	0.4219	0.3045	0.3053	0.2982	0.2998	0.2924	0.3017	0.2853	0.2886	0.2903	0.2953	0.3215	0.3021
1104	0.4213	0.4246	0.4195	0.412	0.4145	0.4176	0.4045	0.395	0.4026	0.4059	0.4127	0.4158	0.4077	0.4042	0.4015	0.4088	0.3939	0.3966	0.4133	0.4236	0.4128	0.4229	0.4347	0.4224	0.3048	0.306	0.302	0.2993	0.2922	0.2963	0.2861	0.2884	0.2879	0.2931	0.2988	0.3121
1115	0.423	0.4226	0.4184	0.4137	0.4185	0.4215	0.4063	0.3972	0.409	0.4081	0.4147	0.4173	0.408	0.4109	0.4075	0.4111	0.3956	0.3998	0.4077	0.42	0.4133	0.4268	0.4424	0.423	0.3051	0.3055	0.3009	0.3007	0.2912	0.2971	0.2815	0.2903	0.29	0.2919	0.2968	0.3037
1126	0.423	0.4247	0.421	0.4179	0.4175	0.4226	0.408	0.4005	0.4035	0.4093	0.4117	0.416	0.4083	0.4077	0.4067	0.4111	0.3921	0.4006	0.4066	0.4187	0.412	0.4257	0.428	0.4244	0.3053	0.3056	0.3021	0.3015	0.293	0.2966	0.2814	0.2903	0.2914	0.2915	0.2951	0.302
1137	0.4243	0.4742	0.4233	0.4201	0.4202	0.4248	0.4067	0.3988	0.4052	0.4099	0.4107	0.4196	0.4095	0.4146	0.4041	0.4142	0.3971	0.4012	0.4124	0.4208	0.4162	0.4292	0.4686	0.4274	0.306	0.3059	0.3012	0.2993	0.2919	0.2958	0.2817	0.2903	0.2903	0.2923	0.2959	0.3025
1148	0.4258	0.4285	0.4232	0.4178	0.4199	0.4251	0.4107	0.4019	0.4083	0.4111	0.4153	0.4228	0.4111	0.4078	0.4048	0.4138	0.3982	0.4019	0.4219	0.4298	0.4173	0.4266	0.4266	0.426	0.3064	0.3067	0.3015	0.2972	0.2932	0.2977	0.285	0.2897	0.2904	0.293	0.3009	0.3038
1159	0.4252	0.4369	0.424	0.4179	0.4218	0.425	0.4096	0.4022	0.4076	0.4138	0.4165	0.4158	0.4162	0.4115	0.4163	0.414	0.4048	0.4069	0.42	0.4269	0.4172	0.4223	0.428	0.4275	0.3068	0.3053	0.2983	0.2992	0.2959	0.3016	0.2851	0.2904	0.2921	0.2957	0.3045	0.3033
1170	0.4259	0.4273	0.4241	0.417	0.4208	0.4272	0.4095	0.4044	0.4063	0.4147	0.4154	0.4174	0.4172	0.4132	0.4138	0.416	0.3999	0.4087	0.4161	0.4307	0.4162	0.4262	0.4307	0.4289	0.3062	0.3085	0.302	0.2991	0.2945	0.3014	0.2861	0.2898	0.2918	0.2955	0.3034	0.306
1181	0.4281	0.4298	0.4269	0.4218	0.423	0.4266	0.4143	0.4056	0.4149	0.4138	0.4202	0.4233	0.4149	0.4095	0.4081	0.4172	0.404	0.4054	0.423	0.4346	0.4208	0.4284	0.4292	0.4294	0.3069	0.3085	0.3016	0.2993	0.2939	0.3019	0.2871	0.2908	0.2912	0.2959	0.3031	0.3086
1192	0.43	0.4316	0.4276	0.4239	0.4263	0.4301	0.4133	0.4052	0.4162	0.4198	0.4188	0.4266	0.4156	0.4161	0.4195	0.4191	0.4013	0.4052	0.4171	0.4244	0.4206	0.4334	0.438	0.431	0.3073	0.308	0.3063	0.3015	0.2939	0.2991	0.2865	0.2907	0.29	0.2932	0.301	0.3061
1203	0.4303	0.4432	0.4292	0.4233	0.4243	0.4307	0.4164	0.4087	0.4121	0.417	0.4176	0.4243	0.4161	0.4127	0.4111	0.4207	0.4	0.4088	0.4246	0.4333	0.427	0.4315	0.4378	0.4315	0.3076	0.3073	0.3049	0.3017	0.2942	0.2996	0.2877	0.2901	0.2906	0.2953	0.2999	0.3069
1214	0.4311	0.4337	0.4293	0.4242	0.4232	0.4282	0.4148	0.4085	0.4104	0.4186	0.4237	0.4232	0.418	0.4123	0.4113	0.4212	0.4055	0.4116	0.427	0.44	0.4211	0.4332	0.4379	0.433	0.3083	0.3096	0.3009	0.3038	0.2945	0.3021	0.2872	0.2913	0.2915	0.2959	0.3001	0.3034
1225	0.4314	0.4332	0.4293	0.424	0.4277	0.434	0.4143	0.4087	0.4132	0.4204	0.4214	0.4214	0.4211	0.4197	0.4212	0.423	0.4068	0.4145	0.4271	0.4337	0.4218	0.4316	0.4402	0.434	0.308	0.3101	0.3052	0.3038	0.2953	0.3025	0.2868	0.2912	0.2924	0.297	0.3022	0.3055
1236	0.4312	0.4355	0.4311	0.4257	0.429	0.4355	0.4204	0.411	0.4115	0.4218	0.4176	0.4272	0.42	0.4148	0.4189	0.4235	0.4087	0.4098	0.4327	0.4348	0.4304	0.4297	0.4335	0.4346	0.3085	0.309	0.3028	0.3025	0.2961	0.3024	0.2878	0.2918	0.2924	0.2967	0.3036	0.3069
1247	0.4338	0.4367	0.4328	0.4275	0.4296	0.4367	0.4207	0.4115	0.4171	0.4229	0.4238	0.4304	0.4215	0.4151	0.4207	0.4253	0.4094	0.4111	0.439	0.4313	0.4288	0.4321	0.4335	0.4354	0.3094	0.3107	0.3026	0.3016	0.2952	0.3006	0.2861	0.2909	0.2924	0.2947	0.3019	0.3043
1258	0.4343	0.4498	0.4346	0.4279	0.4308	0.4347	0.4211	0.4099	0.4214	0.4223	0.4252	0.4333	0.4232	0.4163	0.4148	0.4259	0.4064	0.4171	0.4312	0.4399	0.4314	0.4377	0.4374	0.4368	0.309	0.3119	0.3051	0.3007	0.2966	0.3018	0.2878	0.2925	0.2941	0.2977	0.3018	0.3045
1269	0.4352	0.4378	0.4351	0.4268	0.4298	0.4362	0.4243	0.4129	0.4152	0.4217	0.4204	0.4333	0.4227	0.4164	0.4185	0.4262	0.4095	0.4131	0.4354	0.4421	0.4355	0.4353	0.4346	0.4369	0.3091	0.3103	0.3069	0.3021	0.2956	0.3006	0.2864	0.2931	0.2922	0.2943	0.3013	0.3063
1280	0.4367	0.4514	0.4377	0.4286	0.4322	0.4374	0.4231	0.4102	0.4202	0.4201	0.4277	0.4321	0.4234	0.4193	0.4154	0.4287	0.4076	0.4154	0.434	0.4398	0.4303	0.4404	0.4418	0.4377	0.3094	0.3109	0.3087	0.301	0.2968	0.302	0.2909	0.2907	0.2922	0.2976	0.3041	0.3094
1291	0.437	0.4427	0.4375	0.43	0.434	0.4384	0.4223	0.4123	0.4201	0.4236	0.4272	0.435	0.4242	0.4215	0.4185	0.4282	0.4124	0.4159	0.4372	0.4459	0.43	0.4438	0.4561	0.4386	0.3098	0.3118	0.3069	0.3032	0.2968	0.302	0.2878	0.2925	0.2927	0.2956	0.3024	0.3067
1302	0.4386	0.4448	0.4375	0.4321	0.4353	0.4394	0.4263	0.4153	0.4269	0.4257	0.4284	0.4351	0.4264	0.4238	0.4197	0.431	0.4102	0.4163	0.4353	0.44	0.4364	0.4421	0.4573	0.4408	0.3102	0.3122	0.3095	0.3036	0.2981	0.3021	0.2904	0.2917	0.2928	0.2978	0.3034	0.3067
1313	0.439	0.4383	0.4371	0.4287	0.4344	0.441	0.4223	0.4155	0.4196	0.4275	0.4285	0.4294	0.4309	0.4314	0.4399	0.433	0.412	0.4229	0.4563	0.4434	0.4312	0.4394	0.4469	0.4426	0.3106	0.3109	0.3057	0.3067	0.2985	0.3024	0.2864	0.2935	0.2953	0.2968	0.3018	0.3062
1324	0.4401	0.4407	0.4401	0.4323	0.4359	0.4408	0.4242	0.4154	0.4209	0.432	0.4281	0.4353	0.4278	0.424	0.4228	0.4332	0.4145	0.4233	0.4324	0.4499	0.4289	0.4456	0.4501	0.4421	0.3109	0.3134	0.3092	0.3032	0.2991	0.3032	0.2896	0.292	0.2933	0.2964	0.3039	0.3055
1335	0.4406	0.4454	0.4405	0.4342	0.4375	0.443	0.4279	0.4186	0.4293	0.4292	0.435	0.4361	0.428	0.43	0.4246	0.4342	0.4191	0.4202	0.4326	0.4492	0.4376	0.4451	0.4506	0.4424	0.3108	0.3114	0.3095	0.3051	0.2961	0.301	0.2859	0.2948	0.2933	0.2947	0.303	0.3046
1346	0.4417	0.4665	0.4441	0.4341	0.4365	0.4404	0.4284	0.4173	0.4234	0.4312	0.4305	0.4402	0.4298	0.4242	0.423	0.4346	0.416	0.4237	0.4426	0.4472	0.4384	0.4428	0.4467	0.4441	0.3108	0.3142	0.3103	0.3025	0.2996	0.3037	0.2926	0.2935	0.2955	0.2992	0.3056	0.3099
1357	0.4415	0.4471	0.443	0.4382	0.4397	0.4457	0.4297	0.4199	0.428	0.4335	0.4322	0.4369	0.4322	0.4282	0.4276	0.4349	0.419	0.4224	0.4431	0.4465	0.438	0.4429	0.4456	0.4448	0.3122	0.3133	0.3104	0.3032	0.2989	0.3044	0.2962	0.2931	0.2947	0.2995	0.3069	0.312
1368	0.4436	0.4434	0.444	0.4377	0.4386	0.4441	0.4317	0.4222	0.4273	0.4289	0.4329	0.437	0.4301	0.4263	0.4262	0.4366	0.4174	0.4252	0.4341	0.4544	0.4363	0.4512	0.454	0.4449	0.3122	0.3125	0.3086	0.3045	0.2991	0.3042	0.2927	0.2942	0.2945	0.3014	0.3051	0.3108
1379	0.4436	0.4525	0.4454	0.4349	0.4386	0.444	0.4296	0.4193	0.4256	0.4353	0.4332	0.441	0.4314	0.4329	0.4279	0.4375	0.4223	0.4213	0.4447	0.4455	0.4411	0.447	0.4576	0.4473	0.3126	0.3127	0.31	0.3073	0.2991	0.3027	0.2904	0.2965	0.2957	0.2968	0.3067	0.3094
1390	0.4446	0.455	0.4457	0.4381	0.4424	0.4488	0.4321	0.4205	0.4285	0.4314	0.4354	0.4419	0.4327	0.4272	0.4283	0.4375	0.4194	0.4232	0.4478	0.4514	0.4395	0.4484	0.4491	0.4471	0.3126	0.3142	0.3111	0.3074	0.2996	0.3041	0.2898	0.2947	0.2956	0.2968	0.3047	0.3083
1401	0.4453	0.4498	0.4464	0.4388	0.4408	0.4483	0.4348	0.4244	0.4291	0.4369	0.4402	0.443	0.4332	0.4273	0.4323	0.4378	0.424	0.4228	0.4498	0.4516	0.4392	0.4467	0.4501	0.4473	0.3131	0.3146	0.31	0.3073	0.3	0.3065	0.2926	0.2947	0.296	0.2994	0.3069	0.3107
1412	0.4456	0.456	0.4462	0.442	0.4416	0.4459	0.4332	0.4248	0.4282	0.434	0.4388	0.4401	0.4345	0.4296	0.4273	0.4406	0.4218	0.4296	0.4424	0.4583	0.4444	0.4508	0.4566	0.4495	0.3142	0.3148	0.3089	0.3058	0.3004	0.3082	0.2943	0.2947	0.2958	0.3016	0.3055	0.311
1423	0.4464	0.4515	0.4485	0.442	0.4432	0.45	0.4341	0.4259	0.4308	0.436	0.4414	0.4431	0.4364	0.4304	0.4336	0.4407	0.426	0.4333	0.4373	0.4585	0.4381	0.4504	0.4474	0.4491	0.3136	0.3152	0.3067	0.3076	0.2998	0.3101	0.2923	0.297	0.297	0.3026	0.3041	0.3092
1434	0.4469	0.4545	0.4499	0.4445	0.4422	0.4487	0.4331	0.4264	0.4294	0.4372	0.4398	0.4415	0.4342	0.4337	0.4295	0.4413	0.4196	0.4302	0.448	0.4551	0.4438	0.4532	0.4783	0.4517	0.3135	0.3142	0.3147	0.3063	0.3003	0.3053	0.291	0.2957	0.2949	0.2994	0.304	0.3096
1445	0.449	0.4527	0.4489	0.4424	0.4451	0.4496	0.4386	0.4286	0.4322	0.4318	0.4404	0.4427	0.4362	0.4331	0.4307	0.4422	0.4251	0.4304	0.4444	0.4628	0.446	0.4538	0.4545	0.4506	0.3141	0.3141	0.3114	0.3081	0.2992	0.3042	0.2885	0.2971	0.2954	0.2978	0.3064	0.3075
1456	0.4488	0.4584	0.4507	0.4447	0.445	0.4502	0.4375	0.429	0.4324	0.4352	0.4391	0.4448	0.4379	0.4332	0.4294	0.4436	0.4229	0.4306	0.4466	0.4575	0.4533	0.4529	0.4573	0.4524	0.3144	0.3174	0.3125	0.307	0.3014	0.3074	0.2955	0.296	0.2978	0.3021	0.3081	0.3124
1467	0.4498	0.4576	0.4513	0.4459	0.4451	0.4501	0.4373	0.4263	0.4312	0.4426	0.443	0.4454	0.4384	0.4425	0.4344	0.445	0.4257	0.4297	0.4461	0.4596	0.4438	0.4595	0.474	0.4532	0.3157	0.3149	0.314	0.3105	0.3015	0.3067	0.2934	0.2971	0.2965	0.2985	0.3073	0.313
1478	0.4504	0.4639	0.4536	0.4412	0.4462	0.4533	0.4395	0.4271	0.435	0.4388	0.4407	0.4476	0.4385	0.4429	0.4371	0.4463	0.4293	0.4284	0.4527	0.4565	0.448	0.4534	0.4531	0.4532	0.3152	0.3153	0.3124	0.3105	0.3023	0.3061	0.2929	0.2984	0.2977	0.3001	0.3107	0.3188
1489	0.451	0.4671	0.4516	0.448	0.4497	0.4548	0.4377	0.4315	0.4382	0.4409	0.4409	0.4469	0.4387	0.4449	0.4439	0.4469	0.4278	0.4343	0.4399	0.4585	0.4537	0.4597	0.4958	0.4557	0.3163	0.3159	0.3091	0.3096	0.3021	0.3064	0.2908	0.2996	0.3	0.3008	0.3053	0.3132
1500	0.4522	0.4592	0.4572	0.4494	0.4533	0.4571	0.4388	0.4296	0.4351	0.441	0.4461	0.4461	0.4384	0.438	0.4405	0.4446	0.4261	0.4335	0.4423	0.4522	0.4455	0.46	0.4715	0.4554	0.3156	0.3157	0.3087	0.3121	0.303	0.3046	0.2888	0.2987	0.3007	0.2991	0.3045	0.3114
1511	0.453	0.4564	0.4552	0.4473	0.4506	0.4565	0.4439	0.4327	0.4366	0.4361	0.4451	0.445	0.4401	0.4418	0.4343	0.4477	0.4312	0.4363	0.4452	0.4675	0.4546	0.4575	0.4551	0.4533	0.3157	0.3172	0.3155	0.3083	0.3037	0.307	0.2947	0.2979	0.2978	0.3007	0.3084	0.3123
1522	0.4537	0.4525	0.4562	0.4458	0.4488	0.4562	0.4401	0.4302	0.4359	0.4449	0.4436	0.4478	0.4415	0.4389	0.4385	0.448	0.4258	0.4364	0.4587	0.4627	0.4496	0.4602	0.468	0.4565	0.3162	0.3178	0.3168	0.3091	0.3027	0.3087	0.2958	0.2978	0.2976	0.3029	0.3061	0.3125
1533	0.4531	0.4606	0.4562	0.4487	0.4514	0.4576	0.4429	0.4326	0.4416	0.4461	0.4474	0.4522	0.4424	0.4411	0.4391	0.4486	0.4267	0.4362	0.4529	0.4618	0.4541	0.4627	0.4704	0.4573	0.3178	0.3171	0.3148	0.311	0.3021	0.3073	0.2913	0.2984	0.2988	0.2996	0.3105	0.3114
1544	0.455	0.4622	0.4563	0.4495	0.451	0.458	0.4432	0.433	0.4409	0.4419	0.4488	0.4485	0.4433	0.4446	0.4371	0.4495	0.4319	0.4377	0.4506	0.4672	0.4511	0.4604	0.4633	0.4592	0.3181	0.3177	0.3151	0.313	0.3033	0.3083	0.2949	0.2991	0.2995	0.3018	0.3102	0.3168
1555	0.4563	0.4528	0.4594	0.4494	0.455	0.4588	0.4405	0.4308	0.4418	0.4448	0.4479	0.4478	0.4421	0.4444	0.4488	0.4503	0.4339	0.4393	0.4465	0.4605	0.4477	0.4656	0.4769	0.4591	0.3172	0.3165	0.3097	0.3151	0.303	0.3071	0.2906	0.3018	0.3007	0.3032	0.3059	0.3142
1566	0.4566	0.4661	0.4603	0.4487	0.4546	0.4602	0.446	0.434	0.4432	0.4451	0.4516	0.4505	0.4436	0.4426	0.4403	0.4512	0.4297	0.4406	0.4501	0.4673	0.4554	0.4664	0.473	0.459	0.3174	0.3185	0.3179	0.3104	0.3032	0.3095	0.2951	0.2989	0.2988	0.3033	0.3076	0.316
1577	0.4568	0.4643	0.4609	0.4487	0.4515	0.4571	0.4452	0.4341	0.441	0.4493	0.4496	0.4518	0.4456	0.4409	0.4429	0.4512	0.4342	0.4385	0.4602	0.4658	0.4524	0.462	0.4605	0.4593	0.318	0.3198	0.3161	0.3101	0.3038	0.3098	0.294	0.2989	0.3005	0.3017	0.3088	0.3119
1588	0.4575	0.4685	0.4607	0.4536	0.4547	0.4605	0.4477	0.437	0.4449	0.4476	0.4488	0.4552	0.447	0.4504	0.4416	0.4547	0.4327	0.4394	0.4574	0.4658	0.4615	0.462	0.4747	0.4616	0.3194	0.3194	0.3157	0.3107	0.3049	0.3092	0.2969	0.3004	0.2999	0.3044	0.3102	0.3153
1599	0.4576	0.4726	0.4606	0.4571	0.4562	0.4623	0.4461	0.4403	0.4435	0.4514	0.4487	0.4539	0.4455	0.4478	0.454	0.4538	0.4379	0.4411	0.4478	0.4656	0.453	0.4712	0.4731	0.4613	0.3185	0.3201	0.317	0.3144	0.3039	0.3076	0.2918	0.3025	0.3023	0.3033	0.3069	0.3158
1610	0.4584	0.4658	0.4623	0.4511	0.4615	0.4639	0.4469	0.4337	0.4439	0.4476	0.449	0.4537	0.4455	0.4438	0.4463	0.4534	0.4344	0.4403	0.452	0.458	0.4492	0.4659	0.4698	0.4618	0.3187	0.3172	0.3106	0.3168	0.3066	0.3079	0.2922	0.3043	0.3058	0.3025	0.3089	0.3143
1621	0.4587	0.4904	0.4618	0.4574	0.4565	0.4623	0.4491	0.4405	0.4488	0.4473	0.4517	0.4552	0.449	0.4541	0.4448	0.4569	0.4375	0.4429	0.4587	0.474	0.4653	0.4618	0.4657	0.4636	0.3196	0.3198	0.3165	0.3153	0.3048	0.3095	0.2949	0.3017	0.3009	0.3052	0.3099	0.3166
1632	0.4611	0.4621	0.4637	0.4538	0.455	0.4625	0.4481	0.4395	0.4401	0.458	0.4512	0.4543	0.4493	0.4438	0.4433	0.4557	0.4347	0.4467	0.4631	0.478	0.4593	0.4682	0.4667	0.4636	0.3196	0.322	0.3178	0.3116	0.3069	0.3117	0.3089	0.2994	0.3016	0.3051	0.3127	0.3156
1643	0.4601	0.4663	0.4647	0.457	0.4583	0.4633	0.4533	0.4405	0.4486	0.4478	0.453	0.457	0.45	0.4419	0.4459	0.4555	0.4376	0.4418	0.4652	0.473	0.46	0.467	0.4709	0.4635	0.3204	0.3216	0.3155	0.3115	0.3064	0.3115	0.2945	0.3018	0.3028	0.306	0.3111	0.3134
1654	0.4616	0.4624	0.4651	0.455	0.4583	0.4644	0.4515	0.4414	0.4442	0.4467	0.4509	0.4591	0.45	0.4479	0.4458	0.4569	0.4384	0.4434	0.4643	0.4742	0.4651	0.4663	0.4713	0.465	0.3199	0.3195	0.3146	0.3131	0.3066	0.3111	0.2959	0.3029	0.3026	0.3035	0.3133	0.315
1665	0.4618	0.4735	0.4659	0.4539	0.4589	0.4642	0.4517	0.4385	0.4466	0.4534	0.4532	0.4593	0.4518	0.4459	0.4553	0.4579	0.4422	0.4418	0.4849	0.4628	0.4582	0.4646	0.4705	0.4661	0.3199	0.3215	0.317	0.3126	0.3069	0.3134	0.2965	0.3024	0.3028	0.3057	0.312	0.3151
1676	0.4625	0.4771	0.4683	0.4592	0.4618	0.4665	0.4538	0.4397	0.4521	0.4473	0.4571	0.4564	0.4509	0.4509	0.4502	0.4588	0.4417	0.4463	0.4587	0.4721	0.4607	0.4752	0.4997	0.4652	0.3207	0.32	0.3178	0.3148	0.3075	0.3129	0.2986	0.3028	0.3017	0.305	0.311	0.3172
1687	0.4631	0.4729	0.4695	0.4584	0.4622	0.4636	0.4503	0.4392	0.4492	0.4564	0.4503	0.4616	0.4509	0.4548	0.462	0.4585	0.4429	0.4476	0.4562	0.468	0.4607	0.4728	0.5151	0.4679	0.3215	0.3229	0.3185	0.3169	0.3066	0.3109	0.2928	0.3026	0.3038	0.3047	0.3106	0.313
1698	0.4638	0.4664	0.4673	0.4588	0.4605	0.4657	0.453	0.4419	0.448	0.4551	0.4566	0.4595	0.4526	0.4566	0.4499	0.4608	0.4428	0.4448	0.4696	0.4746	0.4632	0.4709	0.4933	0.4676	0.3214	0.3203	0.3185	0.3182	0.3069	0.3109	0.297	0.3046	0.3035	0.3041	0.3134	0.3192
1709	0.4633	0.4717	0.4685	0.4622	0.462	0.4706	0.4538	0.4445	0.4521	0.4557	0.4603	0.4604	0.457	0.452	0.4561	0.4589	0.4462	0.4515	0.4617	0.4779	0.4625	0.47	0.4742	0.4685	0.3216	0.3236	0.3147	0.3151	0.3095	0.3163	0.2961	0.3047	0.3054	0.3083	0.3115	0.3142
1720	0.4644	0.4724	0.4684	0.4576	0.4663	0.4728	0.4556	0.4435	0.4484	0.4548	0.4547	0.4599	0.4588	0.4543	0.4628	0.4604	0.4517	0.4503	0.4635	0.4746	0.4577	0.4712	0.4779	0.4692	0.3227	0.3219	0.3143	0.3163	0.3086	0.3197	0.3004	0.3041	0.3043	0.3108	0.3768	0.3167
1731	0.4659	0.482	0.4724	0.4583	0.4621	0.4677	0.4562	0.4416	0.4509	0.4581	0.4574	0.4624	0.4569	0.4515	0.4496	0.4632	0.443	0.452	0.472	0.4789	0.4669	0.4718	0.4709	0.4672	0.3216	0.3243	0.3221	0.3135	0.31	0.3141	0.3	0.3016	0.3035	0.3053	0.3145	0.3169
1742	0.4659	0.4705	0.4692	0.4621	0.4658	0.474	0.4585	0.4466	0.4533	0.4599	0.4594	0.4624	0.4596	0.4591	0.4603	0.4639	0.4468	0.4514	0.4678	0.478	0.4599	0.473	0.4809	0.4699	0.323	0.3239	0.318	0.317	0.3095	0.3141	0.2976	0.3039	0.3033	0.3094	0.3132	0.3154
1753	0.4671	0.4801	0.4721	0.4604	0.4677	0.4686	0.4537	0.442	0.4539	0.4585	0.4568	0.4664	0.4543	0.4537	0.455	0.4628	0.4455	0.4466	0.4649	0.4687	0.4623	0.4782	0.5184	0.4704	0.3224	0.3213	0.3145	0.3214	0.3115	0.3117	0.2957	0.3052	0.309	0.3064	0.3129	0.3168
1764	0.4673	0.4728	0.4722	0.4605	0.4633	0.4689	0.4601	0.4446	0.4531	0.4582	0.4585	0.4654	0.4585	0.4512	0.4578	0.4636	0.4474	0.4496	0.4824	0.4989	0.4638	0.4734	0.4782	0.4713	0.3229	0.3237	0.3181	0.3172	0.3113	0.3184	0.3009	0.3049	0.3064	0.3088	0.3155	0.3185
1775	0.4682	0.4693	0.4721	0.4642	0.4683	0.4735	0.4608	0.4477	0.4558	0.4584	0.4574	0.4659	0.4584	0.4577	0.4512	0.466	0.4437	0.4502	0.4719	0.4813	0.4763	0.4719	0.477	0.4712	0.3235	0.3238	0.3232	0.3154	0.3112	0.3143	0.3024	0.3037	0.3052	0.3066	0.3166	0.3226
1786	0.4686	0.473	0.4723	0.4621	0.4695	0.473	0.4558	0.4461	0.4543	0.4584	0.4581	0.4679	0.4555	0.4609	0.4617	0.4659	0.4543	0.4505	0.4658	0.4783	0.4689	0.4766	0.4945	0.4734	0.3231	0.3235	0.3165	0.3206	0.311	0.3122	0.2956	0.3087	0.31	0.3071	0.3135	0.3199
1797	0.469	0.4715	0.4725	0.4645	0.4705	0.475	0.4622	0.447	0.4576	0.4604	0.4614	0.4678	0.4556	0.4602	0.4662	0.4663	0.4501	0.4539	0.4658	0.4742	0.4683	0.4849	0.5266	0.4727	0.3234	0.3239	0.3184	0.3208	0.3097	0.3132	0.2965	0.3086	0.3078	0.3087	0.3123	0.3201
1808	0.4695	0.474	0.4726	0.4646	0.467	0.4723	0.4583	0.4481	0.4544	0.464	0.4637	0.4648	0.4578	0.4569	0.4567	0.4677	0.4453	0.4534	0.4778	0.486	0.4696	0.4794	0.4916	0.4732	0.324	0.3247	0.3221	0.3205	0.3096	0.3148	0.2997	0.3047	0.3062	0.3064	0.314	0.3185
1819	0.4694	0.4754	0.4743	0.4659	0.4673	0.4755	0.4618	0.451	0.452	0.4588	0.4631	0.4643	0.4605	0.4541	0.453	0.4683	0.446	0.4602	0.4795	0.49	0.4734	0.478	0.475	0.4718	0.3245	0.3262	0.3218	0.3183	0.3132	0.3151	0.3014	0.3048	0.3066	0.3093	0.3148	0.3199
1830	0.4709	0.4819	0.4786	0.4691	0.4731	0.4763	0.4598	0.4461	0.4558	0.4597	0.4657	0.468	0.4578	0.4587	0.4666	0.4671	0.4518	0.4537	0.4625	0.476	0.467	0.489	0.5766	0.4757	0.3246	0.3241	0.3175	0.3228	0.3121	0.3135	0.2959	0.3088	0.3105	0.3068	0.3125	0.3186
1841	0.4707	0.4698	0.4731	0.4629	0.4717	0.4778	0.4592	0.4503	0.4561	0.4612	0.4639	0.4608	0.4616	0.4676	0.4574	0.4718	0.4504	0.4564	0.4646	0.4767	0.4611	0.4776	0.4835	0.4752	0.3261	0.3231	0.3182	0.3236	0.3118	0.3136	0.2977	0.3092	0.31	0.3082	0.3114	0.322
1852	0.471	0.4839	0.4773	0.4647	0.4686	0.475	0.4639	0.4485	0.4622	0.4586	0.4661	0.4673	0.4612	0.466	0.4572	0.4704	0.4535	0.4565	0.4689	0.4895	0.4707	0.4797	0.4799	0.4727	0.3249	0.3256	0.3264	0.3208	0.3107	0.3163	0.3015	0.3063	0.3056	0.308	0.3159	0.3212
1863	0.4722	0.4717	0.4781	0.4685	0.4739	0.4772	0.4598	0.4504	0.4594	0.4628	0.4661	0.4642	0.4604	0.4643	0.4654	0.4697	0.4521	0.4577	0.4633	0.4812	0.4684	0.4814	0.4918	0.4749	0.3256	0.327	0.3206	0.3225	0.3136	0.3139	0.297	0.3083	0.3096	0.3097	0.3124	0.3193
1874	0.4724	0.4879	0.4779	0.4716	0.4725	0.4774	0.4648	0.4526	0.465	0.4637	0.4685	0.4702	0.4619	0.4586	0.4591	0.4723	0.4472	0.4616	0.4685	0.4921	0.4709	0.4859	0.4954	0.4762	0.3262	0.3261	0.3238	0.3213	0.3125	0.3187	0.3094	0.3068	0.3064	0.3126	0.3168	0.3253
1885	0.4725	0.4785	0.4761	0.4693	0.4729	0.4773	0.4658	0.4548	0.4564	0.4603	0.4665	0.4661	0.4625	0.469	0.4599	0.4716	0.4536	0.4579	0.4722	0.4913	0.4808	0.48	0.4816	0.4763	0.3265	0.3259	0.3245	0.3211	0.3126	0.3169	0.305	0.3074	0.3076	0.3099	0.319	0.3232
1896	0.4722	0.4778	0.4804	0.4684	0.472	0.4774	0.4669	0.4518	0.46	0.4617	0.4698	0.4689	0.4632	0.4595	0.4606	0.4728	0.448	0.4632	0.4778	0.4938	0.4671	0.4887	0.4981	0.4766	0.3268	0.3264	0.3237	0.3187	0.3138	0.3179	0.3033	0.3067	0.3073	0.3141	0.316	0.321
1907	0.4734	0.4885	0.4809	0.4736	0.4744	0.4799	0.467	0.455	0.4677	0.4663	0.4668	0.4729	0.4626	0.4718	0.4673	0.473	0.4543	0.456	0.4744	0.4838	0.4813	0.4862	0.4955	0.4783	0.3267	0.3264	0.3233	0.3228	0.3115	0.3162	0.299	0.3084	0.3073	0.3101	0.3139	0.3189
1918	0.4737	0.485	0.4808	0.4711	0.4754	0.4829	0.4659	0.4543	0.4607	0.468	0.4675	0.4712	0.4645	0.4651	0.4623	0.4754	0.4478	0.463	0.4743	0.4923	0.4723	0.4884	0.5096	0.4785	0.3266	0.3273	0.333	0.3233	0.3122	0.3184	0.3004	0.3075	0.3064	0.3099	0.3184	0.3194
1929	0.4748	0.4731	0.481	0.4676	0.4775	0.4802	0.4658	0.4532	0.4636	0.463	0.4638	0.4707	0.4635	0.4696	0.4709	0.4751	0.4602	0.4603	0.4731	0.4861	0.4765	0.4828	0.4923	0.4785	0.3272	0.3271	0.322	0.326	0.3147	0.3165	0.2995	0.311	0.3117	0.3119	0.3156	0.3213
1940	0.4747	0.4815	0.4818	0.469	0.4729	0.4789	0.4686	0.4547	0.4601	0.4698	0.4715	0.4665	0.4638	0.4596	0.4621	0.4748	0.4488	0.4625	0.4857	0.4912	0.476	0.4819	0.4843	0.4788	0.3275	0.3278	0.3262	0.322	0.3139	0.3195	0.3044	0.3076	0.3091	0.313	0.3166	0.3218
1951	0.4756	0.486	0.4826	0.472	0.473	0.4793	0.4672	0.4559	0.4595	0.4708	0.4698	0.4726	0.466	0.47	0.4603	0.4767	0.4528	0.462	0.4784	0.4921	0.4822	0.4827	0.4842	0.4803	0.3276	0.3281	0.3297	0.324	0.3138	0.3199	0.305	0.3091	0.3088	0.3102	0.3212	0.3232
1962	0.4761	0.4777	0.4838	0.4705	0.477	0.4811	0.4673	0.4537	0.4651	0.4667	0.4736	0.4707	0.4651	0.4634	0.4653	0.4752	0.4554	0.4612	0.4675	0.4918	0.4682	0.4893	0.4943	0.4788	0.3277	0.3267	0.3196	0.3267	0.3176	0.3183	0.3011	0.3097	0.3145	0.3109	0.3177	0.3213
1973	0.4754	0.514	0.4843	0.479	0.4767	0.4834	0.4683	0.4593	0.4742	0.4683	0.4739	0.471	0.4666	0.4693	0.4648	0.4776	0.4537	0.4625	0.4788	0.4955	0.4795	0.4889	0.5012	0.4807	0.3289	0.328	0.3277	0.3274	0.3125	0.319	0.2999	0.3102	0.307	0.3122	0.3189	0.3204
1984	0.4767	0.4867	0.4819	0.473	0.4759	0.483	0.4706	0.4554	0.4625	0.4675	0.4735	0.4725	0.4672	0.4649	0.4627	0.4765	0.4564	0.4641	0.4826	0.4982	0.4747	0.4867	0.4935	0.482	0.3289	0.3283	0.3249	0.3253	0.3174	0.3186	0.3059	0.3087	0.3104	0.3117	0.3184	0.3229
1995	0.4775	0.5141	0.4871	0.4721	0.4775	0.4817	0.4713	0.4548	0.4663	0.4685	0.4716	0.4779	0.4682	0.4689	0.4642	0.4778	0.456	0.4613	0.4845	0.4916	0.4812	0.4868	0.4957	0.4809	0.3288	0.3291	0.3318	0.3258	0.3129	0.3197	0.304	0.3096	0.309	0.3113	0.319	0.3227
2006	0.4787	0.4792	0.4849	0.4727	0.4785	0.4832	0.4707	0.459	0.4634	0.4645	0.4718	0.476	0.4688	0.4706	0.4665	0.479	0.457	0.4623	0.4843	0.4958	0.4807	0.4888	0.5062	0.4819	0.3294	0.3295	0.3316	0.326	0.3135	0.32	0.3019	0.3101	0.3085	0.3119	0.3213	0.3209
2017	0.4781	0.4999	0.4861	0.4769	0.4799	0.4847	0.4717	0.4591	0.4736	0.4709	0.4722	0.479	0.4688	0.4778	0.4653	0.4815	0.4578	0.4644	0.4824	0.4939	0.4894	0.4852	0.4941	0.4831	0.3293	0.3283	0.3262	0.3259	0.3174	0.3199	0.3054	0.3113	0.3109	0.3124	0.3208	0.3242
2028	0.479	0.4776	0.4852	0.4714	0.4746	0.4838	0.4693	0.457	0.4654	0.4722	0.4738	0.4742	0.4685	0.4737	0.4736	0.4806	0.457	0.4663	0.4815	0.4959	0.4797	0.4935	0.5204	0.4833	0.3303	0.329	0.3286	0.3298	0.314	0.3204	0.3052	0.3122	0.3103	0.314	0.3182	0.3248
2039	0.4788	0.4827	0.4849	0.4717	0.475	0.4839	0.4727	0.4571	0.4657	0.4744	0.4703	0.4803	0.4716	0.4654	0.4716	0.4788	0.4595	0.4622	0.4968	0.4884	0.4781	0.4893	0.4983	0.4842	0.3297	0.3313	0.3271	0.3267	0.3165	0.324	0.3069	0.3107	0.3117	0.315	0.3214	0.3253
2050	0.4787	0.5173	0.4893	0.4773	0.4788	0.4844	0.4723	0.4592	0.4654	0.4706	0.4723	0.4781	0.4692	0.4791	0.4743	0.4804	0.4623	0.4625	0.4847	0.4869	0.4859	0.4908	0.4982	0.4842	0.3306	0.3289	0.3226	0.328	0.3166	0.3205	0.3035	0.313	0.3125	0.3149	0.3203	0.324
2061	0.4789	0.4824	0.4848	0.4746	0.4777	0.4859	0.4699	0.4605	0.4668	0.4772	0.4722	0.4734	0.4743	0.4713	0.4744	0.4799	0.4614	0.4747	0.4913	0.4998	0.4713	0.4941	0.5038	0.4854	0.3307	0.3311	0.3281	0.3272	0.317	0.3244	0.3132	0.3108	0.3107	0.3196	0.3247	0.3264
2072	0.4801	0.4902	0.4887	0.4744	0.476	0.4853	0.4736	0.4592	0.4681	0.4732	0.4787	0.4757	0.4708	0.4666	0.4685	0.48	0.4626	0.4686	0.486	0.5014	0.476	0.492	0.4929	0.4834	0.331	0.3306	0.327	0.3275	0.3181	0.3235	0.3134	0.3108	0.3127	0.3184	0.3246	0.3263
2083	0.4818	0.4849	0.4891	0.4805	0.4836	0.4894	0.4749	0.4616	0.4719	0.4704	0.4804	0.4757	0.4717	0.4747	0.4725	0.4842	0.4586	0.469	0.4791	0.5033	0.4832	0.4966	0.5413	0.4857	0.3307	0.3305	0.3388	0.3315	0.3155	0.3217	0.3067	0.3128	0.3117	0.3151	0.3199	0.3254
2094	0.4806	0.4819	0.4873	0.4744	0.4794	0.488	0.4736	0.4625	0.4666	0.4767	0.4715	0.4773	0.4749	0.4746	0.4766	0.4834	0.4605	0.4717	0.5274	0.4948	0.4767	0.4939	0.5129	0.4854	0.3308	0.3318	0.3302	0.3294	0.3171	0.3247	0.3079	0.312	0.3116	0.3191	0.3193	0.3253
2105	0.4817	0.4824	0.4911	0.4754	0.4796	0.4847	0.4754	0.4597	0.4703	0.4746	0.4771	0.4807	0.4719	0.476	0.4691	0.4832	0.4604	0.468	0.4878	0.4978	0.4828	0.4939	0.4989	0.4858	0.3311	0.3311	0.3366	0.3305	0.3155	0.3218	0.3069	0.3122	0.3112	0.3144	0.3197	0.3257
2116	0.4826	0.4859	0.4892	0.4789	0.4818	0.4879	0.4748	0.4631	0.4669	0.4692	0.4814	0.4761	0.4732	0.4798	0.4676	0.4855	0.4615	0.4709	0.4861	0.5047	0.492	0.4898	0.4888	0.4854	0.3309	0.3316	0.3308	0.3288	0.3174	0.3225	0.3073	0.3124	0.3124	0.3154	0.3185	0.3243
2127	0.4824	0.4924	0.4907	0.4813	0.4819	0.4885	0.4746	0.4644	0.469	0.4761	0.481	0.4754	0.4727	0.4769	0.4711	0.4855	0.4568	0.4718	0.4951	0.5052	0.4794	0.4978	0.5114	0.4868	0.3331	0.3312	0.3273	0.3313	0.3168	0.3232	0.3031	0.315	0.3123	0.3168	0.321	0.3265
2138	0.4827	0.487	0.4888	0.4799	0.4845	0.4899	0.478	0.4644	0.4701	0.4713	0.4734	0.4814	0.4738	0.4778	0.4698	0.486	0.4651	0.4644	0.4909	0.5019	0.4939	0.4899	0.5012	0.4879	0.3317	0.3324	0.344	0.3316	0.3172	0.324	0.3084	0.312	0.3126	0.3143	0.3228	0.3271
2149	0.4822	0.4864	0.4889	0.4737	0.484	0.4884	0.4761	0.4608	0.4742	0.4791	0.4796	0.4769	0.4799	0.4838	0.5094	0.4856	0.4707	0.4664	0.4887	0.486	0.483	0.4884	0.4977	0.4875	0.3323	0.3318	0.3233	0.3337	0.3252	0.3244	0.3072	0.3127	0.3184	0.3162	0.3232	0.3256
2160	0.4825	0.5086	0.493	0.4827	0.4833	0.4914	0.4763	0.4647	0.4692	0.475	0.4844	0.4765	0.4737	0.479	0.4796	0.4866	0.4649	0.4695	0.484	0.5045	0.4812	0.5003	0.5293	0.4886	0.3345	0.3318	0.3309	0.3332	0.3171	0.3229	0.3071	0.3151	0.3135	0.3169	0.3219	0.331
2171	0.4842	0.4874	0.4932	0.4797	0.4807	0.4878	0.4773	0.4645	0.4712	0.4771	0.4851	0.4774	0.4763	0.4695	0.4685	0.4856	0.4631	0.4762	0.486	0.5078	0.4902	0.4946	0.4959	0.4868	0.3324	0.3335	0.332	0.3277	0.3206	0.3255	0.3121	0.3121	0.3149	0.3179	0.3235	0.3278
2182	0.4844	0.4892	0.4928	0.4807	0.4855	0.4936	0.478	0.4661	0.4743	0.4788	0.4802	0.4852	0.4768	0.4731	0.4778	0.4847	0.4649	0.4724	0.505	0.4949	0.4878	0.493	0.505	0.4893	0.3326	0.3333	0.3295	0.3287	0.3191	0.3268	0.3094	0.314	0.3155	0.318	0.3233	0.3274
2193	0.4855	0.4845	0.4925	0.4795	0.4836	0.4929	0.4797	0.4665	0.4706	0.4752	0.4764	0.4803	0.4758	0.4764	0.4738	0.4876	0.4644	0.4721	0.4887	0.5045	0.4897	0.4969	0.5011	0.4891	0.334	0.333	0.333	0.3297	0.318	0.3237	0.3072	0.3143	0.3144	0.3148	0.3219	0.3252
2204	0.4847	0.5145	0.4934	0.4843	0.4847	0.4941	0.4776	0.4674	0.4715	0.4774	0.4797	0.481	0.4786	0.4698	0.4752	0.4866	0.4673	0.4797	0.4872	0.5087	0.4851	0.4984	0.5008	0.4906	0.3336	0.3349	0.3314	0.3256	0.3227	0.3255	0.3092	0.3155	0.3165	0.3194	0.3233	0.3256
2215	0.4851	0.4926	0.4913	0.4827	0.4852	0.4974	0.4808	0.4682	0.4763	0.4819	0.4819	0.4797	0.4809	0.4841	0.4831	0.4883	0.4693	0.4767	0.4843	0.5003	0.4819	0.496	0.5087	0.4905	0.3345	0.3349	0.3316	0.3272	0.3207	0.3271	0.313	0.3142	0.3142	0.3228	0.325	0.3299
2226	0.4863	0.4891	0.4945	0.4827	0.4878	0.4939	0.482	0.4672	0.4823	0.479	0.4862	0.486	0.4773	0.4714	0.4759	0.4878	0.4642	0.4707	0.5031	0.5055	0.4891	0.4975	0.5173	0.4909	0.333	0.3349	0.3318	0.3272	0.3197	0.3253	0.309	0.3145	0.3159	0.3159	0.3245	0.3273
2237	0.4854	0.4919	0.4924	0.482	0.4857	0.4933	0.4808	0.4677	0.4724	0.4714	0.4846	0.4808	0.4777	0.4799	0.4741	0.4892	0.4695	0.4721	0.4914	0.51	0.4922	0.494	0.4974	0.4891	0.3349	0.3339	0.3292	0.3279	0.3207	0.3257	0.3076	0.3172	0.3154	0.3183	0.3238	0.327
2248	0.4862	0.4943	0.4952	0.4845	0.4911	0.4958	0.4819	0.4688	0.4803	0.4832	0.4743	0.4899	0.4764	0.476	0.4868	0.4879	0.4725	0.4713	0.4846	0.497	0.4913	0.5029	0.5488	0.4927	0.3339	0.3342	0.329	0.3287	0.3219	0.3244	0.3075	0.3144	0.3179	0.3178	0.3243	0.3266
2259	0.487	0.4853	0.4944	0.4842	0.4905	0.4957	0.4804	0.4717	0.4754	0.4863	0.4808	0.4858	0.4759	0.4784	0.4856	0.4897	0.4715	0.4783	0.4819	0.5008	0.4899	0.516	0.6545	0.4929	0.3346	0.3339	0.3265	0.331	0.3228	0.3235	0.3062	0.3173	0.319	0.3178	0.321	0.3278
2270	0.4866	0.5035	0.4946	0.4858	0.4856	0.4942	0.4824	0.4694	0.4742	0.4789	0.4902	0.4814	0.4788	0.4728	0.4764	0.4905	0.4669	0.4812	0.539	0.5082	0.4809	0.4971	0.4973	0.4911	0.3353	0.3368	0.3333	0.3266	0.3219	0.3294	0.3143	0.315	0.3158	0.3215	0.3241	0.3292
2281	0.4874	0.4926	0.4952	0.4848	0.4873	0.4964	0.4881	0.4711	0.4752	0.4821	0.4776	0.4872	0.4794	0.4731	0.4759	0.4899	0.4633	0.4744	0.5046	0.5047	0.4949	0.4974	0.5052	0.4927	0.3349	0.3343	0.3309	0.3276	0.3208	0.3261	0.3105	0.3157	0.3167	0.3169	0.3244	0.3285
2292	0.4873	0.5025	0.497	0.4844	0.4932	0.4986	0.4822	0.4694	0.4747	0.4837	0.4795	0.4857	0.4851	0.4905	0.4838	0.4921	0.4734	0.4787	0.4909	0.4963	0.4853	0.499	0.5177	0.4944	0.3357	0.3365	0.3309	0.3271	0.3237	0.329	0.3081	0.3166	0.3209	0.3204	0.327	0.3267
2303	0.4884	0.5035	0.497	0.486	0.4878	0.4936	0.4837	0.4695	0.4761	0.4835	0.4836	0.4886	0.4808	0.4868	0.4735	0.4933	0.4659	0.4775	0.5024	0.5072	0.4946	0.4959	0.504	0.4932	0.3355	0.3365	0.336	0.3269	0.323	0.3271	0.3107	0.3156	0.3181	0.3184	0.326	0.3283
2314	0.4882	0.5209	0.4994	0.4875	0.491	0.4971	0.481	0.471	0.4758	0.4857	0.4783	0.4886	0.48	0.4891	0.4822	0.4935	0.4701	0.4754	0.496	0.5033	0.4989	0.5073	0.5466	0.4954	0.3371	0.3361	0.3371	0.3289	0.3215	0.3277	0.3104	0.317	0.3161	0.3178	0.3264	0.3295
2325	0.4896	0.497	0.4953	0.487	0.4895	0.4966	0.4836	0.4729	0.4765	0.4759	0.4824	0.4835	0.4809	0.4857	0.4784	0.4934	0.4773	0.4765	0.4906	0.5132	0.4979	0.4946	0.4998	0.4917	0.3365	0.3361	0.3376	0.3299	0.3211	0.3266	0.3102	0.3166	0.3169	0.319	0.3249	0.3286
2336	0.4898	0.4884	0.4972	0.4841	0.4871	0.4954	0.4835	0.4697	0.4783	0.4838	0.485	0.4856	0.4812	0.4819	0.4795	0.4929	0.4721	0.477	0.4975	0.5076	0.4959	0.5023	0.5262	0.4937	0.3356	0.3358	0.3355	0.3297	0.321	0.327	0.3092	0.318	0.3176	0.3188	0.3281	0.3304
2347	0.4901	0.4933	0.4969	0.4891	0.4928	0.4963	0.4881	0.4743	0.4816	0.4807	0.481	0.4901	0.4821	0.4805	0.4768	0.4931	0.4712	0.4777	0.4976	0.5115	0.4961	0.4971	0.511	0.4942	0.3362	0.337	0.3375	0.3282	0.3233	0.3296	0.3156	0.3164	0.3179	0.3197	0.3298	0.335
2358	0.4891	0.4942	0.4958	0.4838	0.4925	0.4995	0.4886	0.472	0.4778	0.4852	0.4846	0.4859	0.4854	0.4969	0.4821	0.4961	0.4721	0.4837	0.4857	0.5001	0.4867	0.4992	0.503	0.4939	0.3366	0.3362	0.3298	0.3307	0.3249	0.3267	0.3085	0.3178	0.3216	0.3204	0.3246	0.3301
2369	0.49	0.491	0.4959	0.4857	0.4941	0.4998	0.4875	0.4731	0.477	0.4814	0.4815	0.4833	0.4828	0.4928	0.4792	0.4973	0.4725	0.4813	0.4892	0.4966	0.484	0.501	0.5121	0.4943	0.3381	0.3347	0.3287	0.334	0.3253	0.3259	0.3084	0.3232	0.3222	0.321	0.3249	0.332
2380	0.4907	0.5262	0.5007	0.4895	0.4941	0.4987	0.4843	0.4739	0.4835	0.4875	0.4886	0.4908	0.4804	0.488	0.49	0.4943	0.4796	0.4802	0.4873	0.5119	0.4959	0.5069	0.5714	0.4963	0.3363	0.337	0.3327	0.3317	0.3251	0.3273	0.308	0.3208	0.3215	0.3206	0.3215	0.3278
2391	0.4912	0.4951	0.5024	0.4908	0.4938	0.4981	0.4896	0.4734	0.4839	0.4828	0.4823	0.4912	0.4836	0.4804	0.4782	0.4952	0.4727	0.4799	0.5031	0.5154	0.5015	0.4959	0.5	0.4949	0.3391	0.3363	0.3367	0.3319	0.3219	0.3289	0.3131	0.3183	0.3178	0.32	0.327	0.3313
2402	0.4908	0.4975	0.5013	0.4871	0.4938	0.4996	0.4882	0.4734	0.4821	0.4857	0.4847	0.491	0.4827	0.4864	0.4831	0.4955	0.4774	0.4777	0.5018	0.5059	0.5002	0.5017	0.5204	0.4964	0.3377	0.3365	0.3327	0.3323	0.3237	0.3286	0.3108	0.3211	0.3204	0.3197	0.3304	0.3365
2413	0.4911	0.5049	0.499	0.4898	0.4914	0.5004	0.4875	0.4725	0.4791	0.4835	0.4944	0.4864	0.4836	0.4938	0.4794	0.4978	0.4749	0.481	0.4991	0.5163	0.4945	0.5038	0.5153	0.4955	0.339	0.3375	0.3341	0.3306	0.3242	0.3284	0.3101	0.3193	0.3186	0.322	0.3267	0.3298
2424	0.4903	0.5453	0.4995	0.4932	0.4933	0.5002	0.4871	0.4773	0.4879	0.4874	0.4901	0.4893	0.4835	0.4933	0.4875	0.4954	0.4815	0.4798	0.4922	0.5118	0.4938	0.5089	0.55	0.4957	0.3391	0.3379	0.3313	0.3335	0.3248	0.3288	0.3095	0.3233	0.3215	0.323	0.329	0.3309
2435	0.4916	0.4941	0.4995	0.4862	0.4868	0.4975	0.4875	0.4723	0.4823	0.4933	0.4854	0.4908	0.4844	0.4769	0.4857	0.4932	0.4764	0.4783	0.5142	0.4984	0.4923	0.5011	0.5012	0.4984	0.3385	0.3384	0.3359	0.331	0.324	0.3303	0.3133	0.3193	0.319	0.3224	0.3282	0.3317
2446	0.492	0.5	0.4997	0.4908	0.4943	0.5	0.4927	0.4764	0.4892	0.4848	0.4893	0.4936	0.4855	0.4827	0.4809	0.4971	0.4735	0.4802	0.504	0.5112	0.498	0.5008	0.5104	0.4968	0.3384	0.3388	0.3392	0.3289	0.3274	0.3317	0.3129	0.3183	0.3213	0.3217	0.3318	0.3306
2457	0.4914	0.5498	0.5051	0.492	0.4944	0.5012	0.488	0.4734	0.4797	0.4861	0.4879	0.4916	0.4853	0.4916	0.4932	0.4971	0.4816	0.477	0.4998	0.5116	0.4973	0.5129	0.5601	0.4976	0.3392	0.3381	0.3374	0.3344	0.324	0.3294	0.3129	0.3222	0.3203	0.3235	0.329	0.3368
2468	0.4925	0.5063	0.5047	0.4905	0.4991	0.5032	0.4883	0.4739	0.4824	0.4859	0.4897	0.489	0.4841	0.4904	0.4922	0.4958	0.48	0.4811	0.4923	0.5072	0.492	0.5093	0.5311	0.4985	0.3381	0.3377	0.3289	0.3349	0.3287	0.3289	0.3109	0.324	0.324	0.3236	0.3281	0.3319
2479	0.4927	0.4965	0.5029	0.4908	0.4954	0.5006	0.4902	0.4752	0.4921	0.488	0.4886	0.4971	0.4879	0.4806	0.4841	0.4957	0.4763	0.482	0.5065	0.5104	0.5019	0.5039	0.5109	0.4982	0.3394	0.3404	0.3395	0.3312	0.3261	0.3345	0.3273	0.3182	0.3198	0.3262	0.3328	0.3361
2490	0.4942	0.5001	0.5031	0.4909	0.4963	0.502	0.4916	0.4759	0.4908	0.4868	0.496	0.4936	0.4866	0.488	0.4808	0.4983	0.4785	0.4828	0.4992	0.5165	0.5006	0.505	0.532	0.4977	0.3397	0.3381	0.3336	0.3322	0.3273	0.3311	0.3142	0.3221	0.3214	0.3251	0.3289	0.3327
2501	0.4938	0.4898	0.5026	0.4883	0.4982	0.5019	0.4849	0.4742	0.4856	0.4888	0.483	0.4939	0.4833	0.4919	0.496	0.4987	0.4816	0.4831	0.4937	0.5085	0.5003	0.5095	0.5582	0.4995	0.3401	0.3388	0.3326	0.3384	0.3285	0.3282	0.3099	0.3246	0.3259	0.3216	0.3258	0.3318
2512	0.4947	0.5225	0.5063	0.4959	0.4999	0.5042	0.4912	0.4783	0.492	0.494	0.4853	0.4975	0.4844	0.4928	0.4965	0.4989	0.4807	0.4835	0.4975	0.5119	0.505	0.5087	0.5411	0.5	0.3394	0.3391	0.3331	0.341	0.3269	0.3292	0.3108	0.3228	0.3235	0.3233	0.3297	0.3351
2523	0.4943	0.4947	0.5046	0.4919	0.4993	0.5025	0.4879	0.4783	0.4836	0.4881	0.4868	0.4928	0.4849	0.4891	0.4959	0.5001	0.4768	0.4867	0.4936	0.5097	0.5045	0.5095	0.5304	0.5	0.3398	0.3387	0.3323	0.3394	0.3304	0.3323	0.3142	0.3215	0.3264	0.3258	0.3305	0.3339
2534	0.4945	0.5002	0.5055	0.4877	0.4928	0.4998	0.4922	0.4757	0.487	0.4874	0.4947	0.4928	0.487	0.4882	0.4855	0.4998	0.4808	0.4823	0.5064	0.5234	0.4955	0.507	0.5228	0.4981	0.3412	0.3403	0.3381	0.337	0.3257	0.3309	0.3126	0.3227	0.3205	0.3242	0.3264	0.3312
2545	0.4951	0.4941	0.5056	0.4907	0.4937	0.5011	0.489	0.476	0.4844	0.4832	0.4912	0.493	0.4876	0.4858	0.4857	0.5015	0.4748	0.4851	0.5025	0.5204	0.5031	0.5099	0.5242	0.499	0.3406	0.3406	0.3367	0.3342	0.327	0.3336	0.3194	0.3214	0.3213	0.3255	0.3308	0.3342
2556	0.4945	0.5015	0.5049	0.4948	0.4967	0.5046	0.4943	0.4801	0.4825	0.4881	0.4841	0.4967	0.4891	0.4843	0.4859	0.4999	0.4772	0.4864	0.5123	0.5156	0.5013	0.505	0.5143	0.5002	0.3407	0.34	0.3407	0.3331	0.326	0.3344	0.3157	0.3205	0.321	0.3236	0.331	0.3328
2567	0.4946	0.5041	0.5054	0.4924	0.4975	0.5035	0.4876	0.476	0.486	0.4969	0.4874	0.4985	0.4861	0.4914	0.4947	0.5006	0.4856	0.485	0.4996	0.5094	0.5029	0.5086	0.581	0.5033	0.3407	0.3398	0.3334	0.3399	0.331	0.3306	0.3126	0.3261	0.3282	0.3242	0.3305	0.3329
2578	0.495	0.5029	0.5053	0.4947	0.4956	0.5011	0.4907	0.479	0.4839	0.4919	0.4958	0.4929	0.4874	0.4944	0.4919	0.5027	0.4781	0.4832	0.5038	0.5152	0.5046	0.5136	0.5411	0.5021	0.3408	0.3412	0.3379	0.3369	0.3276	0.3303	0.313	0.3233	0.3232	0.3246	0.3283	0.3329
2589	0.496	0.5005	0.5044	0.4924	0.4974	0.5041	0.4978	0.4796	0.4892	0.4875	0.4925	0.4948	0.49	0.4843	0.4874	0.4997	0.4814	0.4822	0.5114	0.5218	0.5027	0.504	0.5093	0.5	0.3412	0.3426	0.3399	0.3315	0.3311	0.3341	0.3189	0.323	0.3213	0.3278	0.3294	0.333
2600	0.4958	0.5024	0.5054	0.4948	0.4982	0.507	0.4922	0.4785	0.4873	0.49	0.4944	0.4919	0.4884	0.488	0.4869	0.5032	0.4734	0.4861	0.5037	0.5164	0.5037	0.5134	0.5479	0.5011	0.3414	0.3408	0.3387	0.335	0.3271	0.3316	0.3157	0.3222	0.3229	0.3232	0.3306	0.3343
2611	0.4941	0.5289	0.5068	0.4987	0.499	0.5051	0.4951	0.4808	0.4928	0.4909	0.4883	0.4929	0.4894	0.4904	0.4858	0.5022	0.479	0.4855	0.5114	0.5168	0.5114	0.5018	0.51	0.5011	0.342	0.3412	0.3389	0.3331	0.3309	0.3338	0.3189	0.3226	0.3237	0.3238	0.3357	0.3338
2622	0.4957	0.5017	0.5079	0.4948	0.4997	0.5095	0.4935	0.4801	0.4881	0.4933	0.494	0.4975	0.4889	0.4863	0.4888	0.5006	0.4781	0.4858	0.508	0.516	0.5034	0.5109	0.5402	0.5036	0.3423	0.3416	0.3392	0.3381	0.3284	0.3316	0.3161	0.3239	0.3249	0.3228	0.332	0.3356
2633	0.4951	0.5215	0.5097	0.4987	0.503	0.5089	0.4915	0.4793	0.4865	0.4936	0.4884	0.495	0.4877	0.4943	0.5006	0.5034	0.4861	0.4888	0.4942	0.5165	0.4948	0.5206	0.7574	0.5029	0.3411	0.3414	0.3365	0.3396	0.3289	0.3313	0.3128	0.3256	0.3239	0.3264	0.3278	0.3335
2644	0.4966	0.5	0.5077	0.4953	0.5007	0.5089	0.4939	0.4816	0.4889	0.4962	0.4928	0.493	0.4904	0.4871	0.4901	0.5021	0.4775	0.4904	0.5043	0.5222	0.4999	0.5116	0.5198	0.501	0.3416	0.3415	0.3388	0.3373	0.3277	0.3329	0.3173	0.3245	0.3241	0.3265	0.3322	0.3375
2655	0.4969	0.5072	0.5055	0.4944	0.5003	0.507	0.4957	0.4796	0.4904	0.4915	0.496	0.4934	0.4895	0.4886	0.4876	0.5026	0.4818	0.4845	0.5103	0.5199	0.5024	0.5078	0.5195	0.5027	0.3424	0.3412	0.3394	0.338	0.3282	0.3319	0.3156	0.3257	0.3248	0.3246	0.3317	0.3345
2666	0.4975	0.5314	0.5097	0.4982	0.4998	0.5095	0.494	0.4816	0.4924	0.493	0.4932	0.4932	0.4895	0.5001	0.4874	0.5057	0.4819	0.4895	0.5062	0.5242	0.5128	0.506	0.5095	0.5034	0.3421	0.342	0.3458	0.3367	0.3274	0.3332	0.3212	0.3235	0.3232	0.3257	0.3302	0.3343
2677	0.4978	0.5027	0.5096	0.4925	0.5	0.5075	0.4958	0.4793	0.4879	0.4937	0.4927	0.4954	0.4885	0.4941	0.49	0.505	0.4741	0.4881	0.5126	0.5179	0.5067	0.5144	0.5411	0.5043	0.3432	0.3418	0.3392	0.3408	0.3296	0.3322	0.3158	0.3264	0.3262	0.3246	0.3313	0.3363
2688	0.498	0.5043	0.5091	0.4995	0.5033	0.5084	0.4941	0.4826	0.4858	0.4912	0.4944	0.4941	0.4902	0.5005	0.4869	0.5049	0.4765	0.488	0.5164	0.523	0.508	0.5078	0.5206	0.5033	0.3419	0.3429	0.3388	0.336	0.3312	0.3353	0.3223	0.3249	0.3247	0.3256	0.337	0.3355
2699	0.4987	0.5028	0.5064	0.4967	0.4997	0.5054	0.4953	0.4807	0.4889	0.4961	0.4977	0.4958	0.4903	0.4847	0.4891	0.5024	0.4802	0.4858	0.5142	0.5295	0.5004	0.5108	0.5198	0.5049	0.3433	0.344	0.341	0.3356	0.331	0.3354	0.3215	0.3242	0.3249	0.3255	0.3324	0.3334
2710	0.4981	0.5028	0.5063	0.4947	0.4996	0.5103	0.4943	0.4829	0.4849	0.4926	0.4926	0.4896	0.4953	0.489	0.4961	0.5033	0.4878	0.4948	0.5414	0.5179	0.4949	0.509	0.5115	0.5026	0.3433	0.3453	0.3376	0.3386	0.3317	0.34	0.3184	0.3269	0.3272	0.3319	0.3316	0.3344
2721	0.4986	0.4974	0.5071	0.4916	0.5019	0.5079	0.494	0.4788	0.4919	0.4953	0.498	0.4894	0.4898	0.4931	0.5005	0.5044	0.4864	0.4915	0.4976	0.5148	0.5008	0.5169	0.5307	0.5031	0.3433	0.3437	0.3374	0.3424	0.331	0.3341	0.3152	0.3291	0.328	0.3279	0.3317	0.3367
2732	0.4982	0.5239	0.5115	0.4981	0.5005	0.5093	0.4935	0.4864	0.4844	0.492	0.4924	0.4914	0.4896	0.4951	0.5023	0.5039	0.4894	0.49	0.5051	0.5183	0.5066	0.5125	0.5602	0.5052	0.3431	0.3428	0.334	0.3417	0.3336	0.3332	0.3161	0.3293	0.3305	0.3273	0.3337	0.3361
2743	0.4995	0.5046	0.5099	0.4988	0.5029	0.5083	0.4974	0.4842	0.4856	0.4893	0.4906	0.4949	0.4924	0.4949	0.4866	0.5075	0.4811	0.4916	0.5154	0.526	0.513	0.5065	0.5122	0.5057	0.3428	0.3435	0.3418	0.3401	0.33	0.3346	0.3261	0.3259	0.3252	0.3284	0.3325	0.3376
2754	0.4984	0.5107	0.5119	0.5028	0.5044	0.5118	0.4967	0.4871	0.489	0.4966	0.49	0.495	0.4915	0.4966	0.5038	0.5068	0.4874	0.4875	0.5062	0.5194	0.5054	0.5173	0.5702	0.5051	0.3436	0.3431	0.3359	0.3461	0.331	0.3355	0.316	0.3306	0.3276	0.33	0.3302	0.3374
2765	0.4987	0.5079	0.5097	0.4988	0.5003	0.5088	0.4935	0.485	0.4853	0.493	0.4925	0.4939	0.4914	0.4919	0.4906	0.5064	0.4749	0.4923	0.5223	0.525	0.5091	0.5123	0.5262	0.5068	0.3453	0.3435	0.3388	0.3443	0.3299	0.3355	0.3157	0.3296	0.3289	0.3265	0.3365	0.3361
2776	0.4993	0.5088	0.5114	0.5003	0.5019	0.5106	0.4999	0.4837	0.4937	0.4967	0.4984	0.5005	0.4952	0.4876	0.4938	0.5049	0.486	0.4983	0.5098	0.5238	0.5078	0.5121	0.5093	0.5044	0.3447	0.3463	0.3466	0.3402	0.3306	0.3386	0.3201	0.3244	0.3235	0.3312	0.3323	0.3351
2787	0.5003	0.5156	0.5126	0.4982	0.5031	0.5094	0.502	0.4833	0.4918	0.4962	0.4962	0.4987	0.4943	0.489	0.4915	0.506	0.4822	0.4945	0.5242	0.5224	0.5094	0.5111	0.5366	0.5048	0.3445	0.345	0.3458	0.3385	0.333	0.3389	0.3248	0.3241	0.3261	0.3291	0.3363	0.3409
2798	0.4999	0.5025	0.51	0.4952	0.501	0.5102	0.4981	0.4845	0.4878	0.4944	0.4928	0.4991	0.4921	0.4904	0.4916	0.5072	0.4811	0.4885	0.5144	0.5215	0.5052	0.5127	0.5226	0.5044	0.3447	0.3444	0.3425	0.3417	0.3312	0.3357	0.3168	0.3269	0.3264	0.3264	0.3361	0.3342
2809	0.4997	0.5102	0.5097	0.5005	0.5036	0.5125	0.4997	0.484	0.4896	0.4965	0.4962	0.4985	0.4933	0.494	0.4921	0.5083	0.4785	0.4903	0.5229	0.5176	0.5077	0.5157	0.5599	0.5076	0.3448	0.3442	0.3374	0.3408	0.3329	0.3371	0.3195	0.3279	0.3298	0.327	0.3395	0.338
2820	0.5006	0.5043	0.5122	0.4976	0.5044	0.5091	0.4989	0.4821	0.4923	0.4983	0.494	0.503	0.4932	0.5008	0.5021	0.5063	0.4908	0.4886	0.5126	0.5178	0.5084	0.5216	0.5733	0.508	0.3453	0.3446	0.3414	0.3448	0.3324	0.3343	0.316	0.3309	0.3303	0.3275	0.3345	0.338
2831	0.5009	0.5082	0.5149	0.4988	0.5028	0.509	0.4993	0.4825	0.4943	0.4962	0.5034	0.4987	0.4919	0.4993	0.4928	0.5095	0.4796	0.4911	0.5087	0.5241	0.5051	0.5195	0.5656	0.5056	0.3448	0.3452	0.336	0.3467	0.3316	0.3377	0.3165	0.3309	0.3275	0.3307	0.3339	0.3375
2842	0.5008	0.5099	0.5145	0.4991	0.5051	0.5109	0.4966	0.4826	0.4908	0.4998	0.4975	0.4986	0.4923	0.4945	0.5028	0.5077	0.4906	0.4946	0.4991	0.5268	0.5026	0.5224	0.6311	0.5079	0.3447	0.3443	0.3394	0.346	0.3352	0.3357	0.317	0.3274	0.3301	0.3296	0.3333	0.3374
2853	0.5	0.5411	0.5138	0.5028	0.5056	0.5131	0.4984	0.4864	0.4904	0.5004	0.4957	0.4983	0.494	0.5	0.4957	0.5111	0.4819	0.4967	0.5043	0.5287	0.5093	0.5204	0.5687	0.5071	0.3455	0.3463	0.3457	0.3432	0.3325	0.3383	0.3232	0.3277	0.3273	0.3331	0.3348	0.3399
2864	0.5006	0.5083	0.5118	0.5019	0.5038	0.5147	0.5013	0.4866	0.4983	0.499	0.5036	0.4987	0.4993	0.4992	0.5072	0.5077	0.4948	0.4958	0.5057	0.5216	0.5009	0.5123	0.5173	0.5066	0.3459	0.3464	0.3423	0.3394	0.3339	0.3493	0.3242	0.3285	0.3269	0.3361	0.3361	0.3379
2875	0.5021	0.5125	0.514	0.4967	0.5033	0.5119	0.5001	0.4852	0.4911	0.4983	0.4982	0.4993	0.4975	0.4946	0.4982	0.5077	0.4864	0.4993	0.5071	0.5222	0.4995	0.519	0.5189	0.5063	0.3462	0.3469	0.3438	0.3387	0.3339	0.3399	0.3207	0.3285	0.3264	0.3336	0.334	0.3361
2886	0.5022	0.5176	0.5161	0.4969	0.5022	0.5091	0.5026	0.4836	0.492	0.5016	0.4992	0.5011	0.4951	0.4993	0.492	0.5107	0.485	0.4936	0.5152	0.5282	0.5134	0.5157	0.5401	0.5075	0.3455	0.346	0.347	0.3396	0.3335	0.3388	0.3197	0.3287	0.3282	0.329	0.3414	0.3384
2897	0.5012	0.5096	0.5132	0.5034	0.5052	0.5133	0.5026	0.4899	0.4977	0.4997	0.5008	0.4973	0.4951	0.4976	0.4945	0.5115	0.4809	0.4974	0.5096	0.5321	0.5125	0.5183	0.574	0.507	0.3481	0.3464	0.3486	0.3416	0.331	0.3395	0.3191	0.3284	0.3257	0.3312	0.3337	0.3364
2908	0.5025	0.5067	0.5153	0.4973	0.5046	0.5119	0.5027	0.4853	0.496	0.4977	0.5003	0.5025	0.4953	0.5037	0.4992	0.5104	0.4945	0.4903	0.5177	0.5208	0.5078	0.5135	0.5233	0.5072	0.3464	0.3457	0.341	0.3419	0.3321	0.3386	0.3184	0.3312	0.3289	0.3292	0.339	0.3379
2919	0.5021	0.5157	0.5152	0.5033	0.5055	0.5118	0.4966	0.4883	0.4919	0.4943	0.4965	0.4956	0.4946	0.499	0.5097	0.5104	0.4902	0.4974	0.5038	0.5267	0.5072	0.5196	0.5394	0.5088	0.3461	0.3464	0.3372	0.345	0.3353	0.3375	0.3172	0.3327	0.3313	0.3322	0.3348	0.34
2930	0.5022	0.5196	0.5151	0.5024	0.5053	0.5131	0.5001	0.4854	0.4944	0.4994	0.5044	0.499	0.4961	0.4912	0.4938	0.5085	0.4824	0.4922	0.5272	0.5343	0.5072	0.5158	0.5336	0.5091	0.3464	0.3473	0.3409	0.3392	0.3356	0.3393	0.3216	0.3284	0.33	0.3333	0.3376	0.3414

## Sheet: 2c
sample_fullname	conditions	replicate	R2	m	t	t_std	delta_absorbance	m_nadh_M_s	m_nadh_uM_s	methanol_conc_mM	enzyme
Mdh(H165N) 500 mM MeOH 1	Mdh(H165N) 500 mM MeOH	1	0.99491	0.000126098	-0.00615314	9.42003e-08	0.0362833	5.9293e-08	0.059293	500	Mdh(H165N)
Mdh(H165N) 500 mM MeOH 2	Mdh(H165N) 500 mM MeOH	2	0.987134	0.000110209	-0.00398773	1.83321e-07	0.0324	5.18215e-08	0.0518215	500	Mdh(H165N)
Mdh(H165N) 500 mM MeOH 3	Mdh(H165N) 500 mM MeOH	3	0.975856	0.000113666	-0.00713304	3.7016e-07	0.0348	5.34473e-08	0.0534473	500	Mdh(H165N)
Mdh(H165N) 500 mM MeOH 4	Mdh(H165N) 500 mM MeOH	4	0.968311	9.57344e-05	-0.0040674	3.47322e-07	0.0302	4.50155e-08	0.0450155	500	Mdh(H165N)
Mdh(H165N) 500 mM MeOH 5	Mdh(H165N) 500 mM MeOH	5	0.977899	0.00010543	-0.00869639	2.90899e-07	0.0332	4.95746e-08	0.0495746	500	Mdh(H165N)
Mdh(H165N) 500 mM MeOH 6	Mdh(H165N) 500 mM MeOH	6	0.960387	8.84417e-05	-0.00744352	3.73603e-07	0.0278	4.15863e-08	0.0415863	500	Mdh(H165N)
Mdh(H165N, F279I) 500 mM MeOH 1	Mdh(H165N, F279I) 500 mM MeOH	1	0.96647	0.000118628	-0.0114957	5.65359e-07	0.0349	5.57804e-08	0.0557804	500	Mdh(H165N, F279I)
Mdh(H165N, F279I) 500 mM MeOH 2	Mdh(H165N, F279I) 500 mM MeOH	2	0.932869	9.82319e-05	-0.00603453	8.04104e-07	0.0316	4.61898e-08	0.0461898	500	Mdh(H165N, F279I)
Mdh(H165N, F279I) 500 mM MeOH 3	Mdh(H165N, F279I) 500 mM MeOH	3	0.98676	0.00011577	-0.00646817	2.08249e-07	0.0348	5.44364e-08	0.0544364	500	Mdh(H165N, F279I)
Mdh(H165N, F279I) 500 mM MeOH 4	Mdh(H165N, F279I) 500 mM MeOH	4	0.971368	0.000105785	-0.00572268	3.81963e-07	0.0331	4.97416e-08	0.0497416	500	Mdh(H165N, F279I)
Mdh(H165N, F279I) 500 mM MeOH 5	Mdh(H165N, F279I) 500 mM MeOH	5	0.976022	0.000117962	-0.00527932	3.95855e-07	0.0325	5.54672e-08	0.0554672	500	Mdh(H165N, F279I)
Mdh(H165N, F279I) 500 mM MeOH 6	Mdh(H165N, F279I) 500 mM MeOH	6	0.97421	0.000124833	-0.00797823	4.77709e-07	0.0369	5.8698e-08	0.058698	500	Mdh(H165N, F279I)
Mdh(H165N, F279I) 500 mM MeOH 7	Mdh(H165N, F279I) 500 mM MeOH	7	0.983269	0.000108572	-0.00627298	2.32267e-07	0.0319833	5.10516e-08	0.0510516	500	Mdh(H165N, F279I)
Mdh(H165N, F279I) 500 mM MeOH 8	Mdh(H165N, F279I) 500 mM MeOH	8	0.987404	0.00010851	-0.00384919	1.73936e-07	0.0329	5.10229e-08	0.0510229	500	Mdh(H165N, F279I)
Mdh(H165N, F279I) 500 mM MeOH 9	Mdh(H165N, F279I) 500 mM MeOH	9	0.990444	0.000109726	-0.00770564	1.34515e-07	0.0331	5.15945e-08	0.0515945	500	Mdh(H165N, F279I)
Mdh(H165N, F279I) 500 mM MeOH 10	Mdh(H165N, F279I) 500 mM MeOH	10	0.982519	9.77379e-05	-0.00791747	1.9681e-07	0.0296833	4.59575e-08	0.0459575	500	Mdh(H165N, F279I)
Mdh(H165N, F279I) 500 mM MeOH 11	Mdh(H165N, F279I) 500 mM MeOH	11	0.98529	0.000103249	-0.0123128	1.84303e-07	0.03075	4.8549e-08	0.048549	500	Mdh(H165N, F279I)
Mdh(H165N, F279I) 500 mM MeOH 12	Mdh(H165N, F279I) 500 mM MeOH	12	0.978239	9.38585e-05	-0.0139213	2.26921e-07	0.0297	4.41334e-08	0.0441334	500	Mdh(H165N, F279I)
Mdh(H165N) 500 mM MeOH 7	Mdh(H165N) 500 mM MeOH	7	0.968071	0.000102045	-0.0121913	3.97702e-07	0.0288583	4.79827e-08	0.0479827	500	Mdh(H165N)
Mdh(H165N) 500 mM MeOH 8	Mdh(H165N) 500 mM MeOH	8	0.97235	9.39695e-05	-0.0109968	2.90766e-07	0.02785	4.41856e-08	0.0441856	500	Mdh(H165N)
Mdh(H165N) 500 mM MeOH 9	Mdh(H165N) 500 mM MeOH	9	0.983204	8.98125e-05	-0.012708	1.59569e-07	0.02675	4.22309e-08	0.0422309	500	Mdh(H165N)
Mdh(H165N) 500 mM MeOH 10	Mdh(H165N) 500 mM MeOH	10	0.962955	9.90699e-05	-0.00498735	4.3723e-07	0.0312	4.65839e-08	0.0465839	500	Mdh(H165N)
Mdh(H165N) 500 mM MeOH 11	Mdh(H165N) 500 mM MeOH	11	0.907054	9.82319e-05	-0.00136045	1.145e-06	0.0353833	4.61898e-08	0.0461898	500	Mdh(H165N)
Mdh(H165N) 500 mM MeOH 12	Mdh(H165N) 500 mM MeOH	12	0.980023	9.39084e-05	-0.00708787	2.08162e-07	0.0288	4.41569e-08	0.0441569	500	Mdh(H165N)
Mdh(H165N, F279I) 300 mM MeOH 1	Mdh(H165N, F279I) 300 mM MeOH	1	0.984185	0.000115366	-0.00694054	2.47659e-07	0.0322667	5.42463e-08	0.0542463	300	Mdh(H165N, F279I)
Mdh(H165N, F279I) 300 mM MeOH 2	Mdh(H165N, F279I) 300 mM MeOH	2	0.977008	0.00010754	-0.00153834	3.1516e-07	0.0305667	5.05667e-08	0.0505667	300	Mdh(H165N, F279I)
Mdh(H165N, F279I) 300 mM MeOH 3	Mdh(H165N, F279I) 300 mM MeOH	3	0.974212	9.01242e-05	-0.00488931	2.48973e-07	0.0267667	4.23775e-08	0.0423775	300	Mdh(H165N, F279I)
Mdh(H165N, F279I) 300 mM MeOH 4	Mdh(H165N, F279I) 300 mM MeOH	4	0.969875	9.9809e-05	-0.00556853	3.58307e-07	0.0283667	4.69314e-08	0.0469314	300	Mdh(H165N, F279I)
Mdh(H165N, F279I) 300 mM MeOH 5	Mdh(H165N, F279I) 300 mM MeOH	5	0.927118	9.56409e-05	-0.00554841	8.32676e-07	0.0282667	4.49715e-08	0.0449715	300	Mdh(H165N, F279I)
Mdh(H165N, F279I) 300 mM MeOH 6	Mdh(H165N, F279I) 300 mM MeOH	6	0.97043	0.000100747	-0.00321381	3.58141e-07	0.0275667	4.73724e-08	0.0473724	300	Mdh(H165N, F279I)
Mdh(H165N) 300 mM MeOH 1	Mdh(H165N) 300 mM MeOH	1	0.956766	8.57453e-05	-0.00633079	3.8472e-07	0.0272417	4.03185e-08	0.0403185	300	Mdh(H165N)
Mdh(H165N) 300 mM MeOH 2	Mdh(H165N) 300 mM MeOH	2	0.952599	7.93239e-05	-0.00639055	3.62564e-07	0.0232667	3.72991e-08	0.0372991	300	Mdh(H165N)
Mdh(H165N) 300 mM MeOH 3	Mdh(H165N) 300 mM MeOH	3	0.777458	7.76367e-05	-0.00561291	1.99789e-06	0.0286833	3.65057e-08	0.0365057	300	Mdh(H165N)
Mdh(H165N) 300 mM MeOH 4	Mdh(H165N) 300 mM MeOH	4	0.959797	8.70884e-05	-0.00292452	3.67873e-07	0.0244417	4.095e-08	0.04095	300	Mdh(H165N)
Mdh(H165N) 300 mM MeOH 5	Mdh(H165N) 300 mM MeOH	5	0.96297	7.83027e-05	0.0010003	2.73025e-07	0.0235417	3.68189e-08	0.0368189	300	Mdh(H165N)
Mdh(H165N) 300 mM MeOH 6	Mdh(H165N) 300 mM MeOH	6	0.972458	8.66999e-05	0.00274	2.46528e-07	0.0269417	4.07673e-08	0.0407673	300	Mdh(H165N)
Mdh(H165N) 300 mM MeOH 7	Mdh(H165N) 300 mM MeOH	7	0.975954	8.33643e-05	-0.00462523	1.98282e-07	0.0235667	3.91989e-08	0.0391989	300	Mdh(H165N)
Mdh(H165N) 300 mM MeOH 8	Mdh(H165N) 300 mM MeOH	8	0.954681	7.49061e-05	-0.00274854	3.08435e-07	0.0217667	3.52218e-08	0.0352218	300	Mdh(H165N)
Mdh(H165N) 300 mM MeOH 9	Mdh(H165N) 300 mM MeOH	9	0.919994	6.83405e-05	-0.00342043	4.70323e-07	0.0196417	3.21345e-08	0.0321345	300	Mdh(H165N)
Mdh(H165N) 300 mM MeOH 10	Mdh(H165N) 300 mM MeOH	10	0.976367	7.9557e-05	-0.00627297	1.77409e-07	0.0230417	3.74087e-08	0.0374087	300	Mdh(H165N)
Mdh(H165N) 300 mM MeOH 11	Mdh(H165N) 300 mM MeOH	11	0.971797	7.72538e-05	-0.0127122	2.00572e-07	0.0222667	3.63257e-08	0.0363257	300	Mdh(H165N)
Mdh(H165N) 300 mM MeOH 12	Mdh(H165N) 300 mM MeOH	12	0.966028	7.73981e-05	-0.0115371	2.43946e-07	0.022125	3.63935e-08	0.0363935	300	Mdh(H165N)
Mdh(H165N, F279I) 300 mM MeOH 7	Mdh(H165N, F279I) 300 mM MeOH	7	0.95389	9.56687e-05	-0.00933398	5.12324e-07	0.0279417	4.49846e-08	0.0449846	300	Mdh(H165N, F279I)
Mdh(H165N, F279I) 300 mM MeOH 8	Mdh(H165N, F279I) 300 mM MeOH	8	0.978001	9.7145e-05	-0.00472877	2.4582e-07	0.0289417	4.56787e-08	0.0456787	300	Mdh(H165N, F279I)
Mdh(H165N, F279I) 300 mM MeOH 9	Mdh(H165N, F279I) 300 mM MeOH	9	0.978122	8.82705e-05	-0.00806867	2.01812e-07	0.0277417	4.15059e-08	0.0415059	300	Mdh(H165N, F279I)
Mdh(H165N, F279I) 300 mM MeOH 10	Mdh(H165N, F279I) 300 mM MeOH	10	0.983597	0.00010143	-0.00290675	1.98672e-07	0.0294667	4.76934e-08	0.0476934	300	Mdh(H165N, F279I)
Mdh(H165N, F279I) 300 mM MeOH 11	Mdh(H165N, F279I) 300 mM MeOH	11	0.887101	9.10011e-05	0.000259563	1.22043e-06	0.0244417	4.27898e-08	0.0427898	300	Mdh(H165N, F279I)
Mdh(H165N, F279I) 300 mM MeOH 12	Mdh(H165N, F279I) 300 mM MeOH	12	0.981575	0.000107329	-0.0025666	2.50401e-07	0.0298667	5.04675e-08	0.0504675	300	Mdh(H165N, F279I)
Mdh(H165N, F279I) 100 mM MeOH 1	Mdh(H165N, F279I) 100 mM MeOH	1	0.993724	7.64106e-05	0.00139737	8.4249e-08	0.044675	3.59292e-08	0.0359292	100	Mdh(H165N, F279I)
Mdh(H165N, F279I) 100 mM MeOH 2	Mdh(H165N, F279I) 100 mM MeOH	2	0.991032	7.15674e-05	-0.003143	1.05891e-07	0.040875	3.36519e-08	0.0336519	100	Mdh(H165N, F279I)
Mdh(H165N, F279I) 100 mM MeOH 3	Mdh(H165N, F279I) 100 mM MeOH	3	0.987459	6.56944e-05	-0.0013625	1.25236e-07	0.037775	3.08903e-08	0.0308903	100	Mdh(H165N, F279I)
Mdh(H165N, F279I) 100 mM MeOH 4	Mdh(H165N, F279I) 100 mM MeOH	4	0.987916	6.14159e-05	-2.37588e-05	1.0541e-07	0.035275	2.88785e-08	0.0288785	100	Mdh(H165N, F279I)
Mdh(H165N, F279I) 100 mM MeOH 5	Mdh(H165N, F279I) 100 mM MeOH	5	0.989195	6.13549e-05	-0.00113267	9.39462e-08	0.0357583	2.88498e-08	0.0288498	100	Mdh(H165N, F279I)
Mdh(H165N, F279I) 100 mM MeOH 6	Mdh(H165N, F279I) 100 mM MeOH	6	0.983539	5.82046e-05	-0.00415897	1.29549e-07	0.033175	2.73685e-08	0.0273685	100	Mdh(H165N, F279I)
Mdh(H165N, F279I) 100 mM MeOH 7	Mdh(H165N, F279I) 100 mM MeOH	7	0.989755	6.34879e-05	-0.00319653	9.53229e-08	0.037675	2.98528e-08	0.0298528	100	Mdh(H165N, F279I)
Mdh(H165N, F279I) 100 mM MeOH 8	Mdh(H165N, F279I) 100 mM MeOH	8	0.990732	6.33823e-05	-0.00443747	8.58674e-08	0.0362417	2.98031e-08	0.0298031	100	Mdh(H165N, F279I)
Mdh(H165N, F279I) 100 mM MeOH 9	Mdh(H165N, F279I) 100 mM MeOH	9	0.993046	6.49316e-05	-0.00386016	6.74576e-08	0.0373583	3.05316e-08	0.0305316	100	Mdh(H165N, F279I)
Mdh(H165N, F279I) 100 mM MeOH 10	Mdh(H165N, F279I) 100 mM MeOH	10	0.984173	6.15156e-05	0.00430623	1.39043e-07	0.035875	2.89254e-08	0.0289254	100	Mdh(H165N, F279I)
Mdh(H165N, F279I) 100 mM MeOH 11	Mdh(H165N, F279I) 100 mM MeOH	11	0.97908	6.88014e-05	-0.00414681	2.31092e-07	0.0400583	3.23513e-08	0.0323513	100	Mdh(H165N, F279I)
Mdh(H165N, F279I) 100 mM MeOH 12	Mdh(H165N, F279I) 100 mM MeOH	12	0.992976	7.63956e-05	0.00598009	9.43294e-08	0.0416083	3.59221e-08	0.0359221	100	Mdh(H165N, F279I)
Mdh(H165N) 100 mM MeOH 1	Mdh(H165N) 100 mM MeOH	1	0.983132	5.67366e-05	0.00214106	1.26192e-07	0.033575	2.66782e-08	0.0266782	100	Mdh(H165N)
Mdh(H165N) 100 mM MeOH 2	Mdh(H165N) 100 mM MeOH	2	0.984381	5.73302e-05	0.00210603	1.19153e-07	0.0327583	2.69574e-08	0.0269574	100	Mdh(H165N)
Mdh(H165N) 100 mM MeOH 3	Mdh(H165N) 100 mM MeOH	3	0.971924	5.11542e-05	-0.00350226	1.72705e-07	0.0281917	2.40533e-08	0.0240533	100	Mdh(H165N)
Mdh(H165N) 100 mM MeOH 4	Mdh(H165N) 100 mM MeOH	4	0.966174	4.8644e-05	0.00204967	1.89278e-07	0.030325	2.2873e-08	0.022873	100	Mdh(H165N)
Mdh(H165N) 100 mM MeOH 5	Mdh(H165N) 100 mM MeOH	5	0.988905	4.99486e-05	-0.00501211	6.39562e-08	0.028775	2.34864e-08	0.0234864	100	Mdh(H165N)
Mdh(H165N) 100 mM MeOH 6	Mdh(H165N) 100 mM MeOH	6	0.980009	4.83029e-05	-0.00225494	1.0874e-07	0.0283583	2.27126e-08	0.0227126	100	Mdh(H165N)
Mdh(H165N) 100 mM MeOH 7	Mdh(H165N) 100 mM MeOH	7	0.974891	4.73046e-05	-0.00201264	1.31683e-07	0.028775	2.22432e-08	0.0222432	100	Mdh(H165N)
Mdh(H165N) 100 mM MeOH 8	Mdh(H165N) 100 mM MeOH	8	0.94694	5.37017e-05	-0.00273634	3.69202e-07	0.031625	2.52512e-08	0.0252512	100	Mdh(H165N)
Mdh(H165N) 100 mM MeOH 9	Mdh(H165N) 100 mM MeOH	9	0.970465	4.99939e-05	-0.00265301	1.73796e-07	0.0292583	2.35077e-08	0.0235077	100	Mdh(H165N)
Mdh(H165N) 100 mM MeOH 10	Mdh(H165N) 100 mM MeOH	10	0.948698	5.20036e-05	0.000294799	3.3413e-07	0.0331583	2.44527e-08	0.0244527	100	Mdh(H165N)
Mdh(H165N) 100 mM MeOH 11	Mdh(H165N) 100 mM MeOH	11	0.922411	5.00339e-05	-0.00207959	4.81115e-07	0.0302417	2.35265e-08	0.0235265	100	Mdh(H165N)
Mdh(H165N) 100 mM MeOH 12	Mdh(H165N) 100 mM MeOH	12	0.987752	5.86873e-05	0.00271027	9.75748e-08	0.0348583	2.75955e-08	0.0275955	100	Mdh(H165N)
Mdh(H165N) 50 mM MeOH 3	Mdh(H165N) 50 mM MeOH	3	0.928561	2.7725e-05	-0.00439828	1.35118e-07	0.0185091	1.30366e-08	0.0130366	50	Mdh(H165N)
Mdh(H165N) 50 mM MeOH 4	Mdh(H165N) 50 mM MeOH	4	0.945895	3.311e-05	-0.00222827	1.4327e-07	0.0215818	1.55687e-08	0.0155687	50	Mdh(H165N)
Mdh(H165N) 50 mM MeOH 5	Mdh(H165N) 50 mM MeOH	5	0.943941	2.67805e-05	-0.00183762	9.73153e-08	0.0168	1.25925e-08	0.0125925	50	Mdh(H165N)
Mdh(H165N) 50 mM MeOH 6	Mdh(H165N) 50 mM MeOH	6	0.938524	2.90001e-05	-0.0035439	1.25864e-07	0.0175	1.36362e-08	0.0136362	50	Mdh(H165N)
Mdh(H165N, F279I) 50 mM MeOH 1	Mdh(H165N, F279I) 50 mM MeOH	1	0.938012	3.70829e-05	-0.00462409	2.07631e-07	0.0246	1.74368e-08	0.0174368	50	Mdh(H165N, F279I)
Mdh(H165N, F279I) 50 mM MeOH 2	Mdh(H165N, F279I) 50 mM MeOH	2	0.722318	3.9679e-05	5.08473e-05	1.38288e-06	0.0312636	1.86575e-08	0.0186575	50	Mdh(H165N, F279I)
Mdh(H165N, F279I) 50 mM MeOH 3	Mdh(H165N, F279I) 50 mM MeOH	3	0.916081	3.81625e-05	-0.0011327	3.04818e-07	0.0268	1.79445e-08	0.0179445	50	Mdh(H165N, F279I)
Mdh(H165N, F279I) 50 mM MeOH 4	Mdh(H165N, F279I) 50 mM MeOH	4	0.658936	3.94684e-05	0.00315604	1.84219e-06	0.0464636	1.85585e-08	0.0185585	50	Mdh(H165N, F279I)
Mdh(H165N, F279I) 50 mM MeOH 5	Mdh(H165N, F279I) 50 mM MeOH	5	0.953759	4.06864e-05	-0.00114695	1.83373e-07	0.0237455	1.91313e-08	0.0191313	50	Mdh(H165N, F279I)
Mdh(H165N, F279I) 50 mM MeOH 6	Mdh(H165N, F279I) 50 mM MeOH	6	0.977927	4.48679e-05	0.00362353	1.03815e-07	0.0267182	2.10974e-08	0.0210974	50	Mdh(H165N, F279I)
Mdh(H165N, F279I) 50 mM MeOH 7	Mdh(H165N, F279I) 50 mM MeOH	7	0.935136	3.99728e-05	0.000166035	2.53224e-07	0.0268909	1.87957e-08	0.0187957	50	Mdh(H165N, F279I)
Mdh(H165N, F279I) 50 mM MeOH 8	Mdh(H165N, F279I) 50 mM MeOH	8	0.954742	3.77237e-05	-0.0014388	1.54128e-07	0.0242909	1.77381e-08	0.0177381	50	Mdh(H165N, F279I)
Mdh(H165N, F279I) 50 mM MeOH 9	Mdh(H165N, F279I) 50 mM MeOH	9	0.912294	3.63679e-05	-0.00464708	2.90517e-07	0.0262909	1.71006e-08	0.0171006	50	Mdh(H165N, F279I)
Mdh(H165N, F279I) 50 mM MeOH 10	Mdh(H165N, F279I) 50 mM MeOH	10	0.975972	3.88086e-05	-0.00353444	8.47197e-08	0.0238909	1.82483e-08	0.0182483	50	Mdh(H165N, F279I)
Mdh(H165N, F279I) 50 mM MeOH 11	Mdh(H165N, F279I) 50 mM MeOH	11	0.950005	3.49138e-05	-0.00837301	1.46567e-07	0.0236909	1.64169e-08	0.0164169	50	Mdh(H165N, F279I)
Mdh(H165N, F279I) 50 mM MeOH 12	Mdh(H165N, F279I) 50 mM MeOH	12	0.931907	3.6385e-05	-0.0097613	2.21013e-07	0.0231727	1.71087e-08	0.0171087	50	Mdh(H165N, F279I)
Mdh(H165N) 50 mM MeOH 7	Mdh(H165N) 50 mM MeOH	7	0.867243	2.917e-05	-0.0082714	2.97599e-07	0.0177727	1.37161e-08	0.0137161	50	Mdh(H165N)
Mdh(H165N) 50 mM MeOH 8	Mdh(H165N) 50 mM MeOH	8	0.926472	2.76725e-05	-0.00366431	1.38854e-07	0.0194727	1.3012e-08	0.013012	50	Mdh(H165N)
Mdh(H165N) 50 mM MeOH 9	Mdh(H165N) 50 mM MeOH	9	0.925823	2.74246e-05	-0.00775695	1.37677e-07	0.0175545	1.28954e-08	0.0128954	50	Mdh(H165N)
Mdh(H165N) 50 mM MeOH 10	Mdh(H165N) 50 mM MeOH	10	0.869485	3.13423e-05	0.0031638	3.36902e-07	0.0216818	1.47376e-08	0.0147376	50	Mdh(H165N)
Mdh(H165N) 50 mM MeOH 12	Mdh(H165N) 50 mM MeOH	12	0.978432	3.30444e-05	0.00664057	5.49946e-08	0.0202	1.55379e-08	0.0155379	50	Mdh(H165N)
Mdh(H165N, F279I) 25 mM MeOH 1	Mdh(H165N, F279I) 25 mM MeOH	1	0.992385	2.55248e-05	0.00210333	2.41204e-08	0.0317	1.20021e-08	0.0120021	25	Mdh(H165N, F279I)
Mdh(H165N, F279I) 25 mM MeOH 2	Mdh(H165N, F279I) 25 mM MeOH	2	0.987673	2.31173e-05	0.00818421	3.21798e-08	0.0285	1.087e-08	0.01087	25	Mdh(H165N, F279I)
Mdh(H165N, F279I) 25 mM MeOH 3	Mdh(H165N, F279I) 25 mM MeOH	3	0.986596	2.34941e-05	0.000544521	3.61795e-08	0.030375	1.10472e-08	0.0110472	25	Mdh(H165N, F279I)
Mdh(H165N, F279I) 25 mM MeOH 4	Mdh(H165N, F279I) 25 mM MeOH	4	0.976567	2.37772e-05	0.00377562	6.54478e-08	0.0303417	1.11803e-08	0.0111803	25	Mdh(H165N, F279I)
Mdh(H165N, F279I) 25 mM MeOH 5	Mdh(H165N, F279I) 25 mM MeOH	5	0.978704	2.43489e-05	-0.00207253	6.2239e-08	0.0315167	1.14491e-08	0.0114491	25	Mdh(H165N, F279I)
Mdh(H165N, F279I) 25 mM MeOH 6	Mdh(H165N, F279I) 25 mM MeOH	6	0.979642	2.36529e-05	-0.00223207	5.60919e-08	0.028875	1.11219e-08	0.0111219	25	Mdh(H165N, F279I)
Mdh(H165N, F279I) 25 mM MeOH 7	Mdh(H165N, F279I) 25 mM MeOH	7	0.979463	2.34788e-05	-0.00272186	5.57635e-08	0.03085	1.104e-08	0.01104	25	Mdh(H165N, F279I)
Mdh(H165N, F279I) 25 mM MeOH 8	Mdh(H165N, F279I) 25 mM MeOH	8	0.97252	2.25619e-05	-0.00531207	6.93943e-08	0.0286833	1.06089e-08	0.0106089	25	Mdh(H165N, F279I)
Mdh(H165N, F279I) 25 mM MeOH 9	Mdh(H165N, F279I) 25 mM MeOH	9	0.979748	2.43125e-05	0.000934083	5.89489e-08	0.0299167	1.1432e-08	0.011432	25	Mdh(H165N, F279I)
Mdh(H165N, F279I) 25 mM MeOH 10	Mdh(H165N, F279I) 25 mM MeOH	10	0.979036	2.40795e-05	-0.00308115	5.99001e-08	0.0282917	1.13225e-08	0.0113225	25	Mdh(H165N, F279I)
Mdh(H165N) 25 mM MeOH 1	Mdh(H165N) 25 mM MeOH	1	0.972962	1.95247e-05	-0.00126075	5.11105e-08	0.0262	9.18075e-09	0.00918075	25	Mdh(H165N)
Mdh(H165N) 25 mM MeOH 2	Mdh(H165N) 25 mM MeOH	2	0.992802	1.92757e-05	0.00347336	1.29957e-08	0.02385	9.06367e-09	0.00906367	25	Mdh(H165N)
Mdh(H165N) 25 mM MeOH 3	Mdh(H165N) 25 mM MeOH	3	0.987813	1.87046e-05	-0.000708561	2.08239e-08	0.024475	8.79514e-09	0.00879514	25	Mdh(H165N)
Mdh(H165N) 25 mM MeOH 4	Mdh(H165N) 25 mM MeOH	4	0.827276	2.08847e-05	0.00673495	4.39352e-07	0.0395417	9.82022e-09	0.00982022	25	Mdh(H165N)
Mdh(H165N) 25 mM MeOH 5	Mdh(H165N) 25 mM MeOH	5	0.916058	1.64391e-05	0.00313382	1.19473e-07	0.0299417	7.72984e-09	0.00772984	25	Mdh(H165N)
Mdh(H165N) 25 mM MeOH 6	Mdh(H165N) 25 mM MeOH	6	0.920707	1.80666e-05	0.00483082	1.35619e-07	0.0264167	8.49514e-09	0.00849514	25	Mdh(H165N)
Mdh(H165N) 25 mM MeOH 7	Mdh(H165N) 25 mM MeOH	7	0.923351	1.60912e-05	0.00126584	1.03698e-07	0.0216833	7.56627e-09	0.00756627	25	Mdh(H165N)
Mdh(H165N) 25 mM MeOH 8	Mdh(H165N) 25 mM MeOH	8	0.944202	1.77421e-05	-0.00254294	8.97472e-08	0.0254083	8.34254e-09	0.00834254	25	Mdh(H165N)
Mdh(H165N) 25 mM MeOH 9	Mdh(H165N) 25 mM MeOH	9	0.923964	1.64236e-05	-0.00722648	1.07091e-07	0.025375	7.72255e-09	0.00772255	25	Mdh(H165N)
Mdh(H165N) 25 mM MeOH 10	Mdh(H165N) 25 mM MeOH	10	0.936703	1.76407e-05	-0.00228576	1.01453e-07	0.0253167	8.29486e-09	0.00829486	25	Mdh(H165N)
Mdh(H165N) 25 mM MeOH 11	Mdh(H165N) 25 mM MeOH	11	0.903113	1.60904e-05	-0.00139379	1.34002e-07	0.024225	7.56588e-09	0.00756588	25	Mdh(H165N)
Mdh(H165N) 25 mM MeOH 12	Mdh(H165N) 25 mM MeOH	12	0.922606	1.74777e-05	-0.000618367	1.23628e-07	0.023125	8.21823e-09	0.00821823	25	Mdh(H165N)
Mdh(H165N, F279I) 25 mM MeOH 11	Mdh(H165N, F279I) 25 mM MeOH	11	0.934118	2.6022e-05	-0.00353978	2.30412e-07	0.0437583	1.22359e-08	0.0122359	25	Mdh(H165N, F279I)
Mdh(H165N, F279I) 25 mM MeOH 12	Mdh(H165N, F279I) 25 mM MeOH	12	0.972413	2.56369e-05	-0.00123705	8.99586e-08	0.035275	1.20548e-08	0.0120548	25	Mdh(H165N, F279I)
Mdh(H165N) 10 mM MeOH 1	Mdh(H165N) 10 mM MeOH	1	0.884576	8.29323e-06	0.00281771	4.65548e-08	0.013425	3.89958e-09	0.00389958	10	Mdh(H165N)
Mdh(H165N) 10 mM MeOH 2	Mdh(H165N) 10 mM MeOH	2	0.407995	1.15802e-05	0.00375977	1.00939e-06	0.0454917	5.44515e-09	0.00544515	10	Mdh(H165N)
Mdh(H165N) 10 mM MeOH 3	Mdh(H165N) 10 mM MeOH	3	0.857142	8.67298e-06	-0.00257768	6.50344e-08	0.014825	4.07814e-09	0.00407814	10	Mdh(H165N)
Mdh(H165N) 10 mM MeOH 4	Mdh(H165N) 10 mM MeOH	4	0.770186	8.81774e-06	0.00162142	1.20351e-07	0.01785	4.14621e-09	0.00414621	10	Mdh(H165N)
Mdh(H165N) 10 mM MeOH 5	Mdh(H165N) 10 mM MeOH	5	0.796547	6.42321e-06	-0.000937146	5.46652e-08	0.012825	3.02027e-09	0.00302027	10	Mdh(H165N)
Mdh(H165N) 10 mM MeOH 6	Mdh(H165N) 10 mM MeOH	6	0.860503	7.57203e-06	-0.0018804	4.82161e-08	0.0130917	3.56046e-09	0.00356046	10	Mdh(H165N)
Mdh(H165N, F279I) 10 mM MeOH 1	Mdh(H165N, F279I) 10 mM MeOH	1	0.803008	9.05001e-06	-0.00255622	1.04227e-07	0.017725	4.25542e-09	0.00425542	10	Mdh(H165N, F279I)
Mdh(H165N, F279I) 10 mM MeOH 2	Mdh(H165N, F279I) 10 mM MeOH	2	0.610995	8.66803e-06	0.003899	2.48149e-07	0.0190917	4.07581e-09	0.00407581	10	Mdh(H165N, F279I)
Mdh(H165N, F279I) 10 mM MeOH 3	Mdh(H165N, F279I) 10 mM MeOH	3	0.842994	1.22935e-05	5.93299e-06	1.46014e-07	0.0225917	5.78053e-09	0.00578053	10	Mdh(H165N, F279I)
Mdh(H165N, F279I) 10 mM MeOH 4	Mdh(H165N, F279I) 10 mM MeOH	4	0.842826	1.09842e-05	0.000550799	1.16716e-07	0.02165	5.16488e-09	0.00516488	10	Mdh(H165N, F279I)
Mdh(H165N, F279I) 10 mM MeOH 5	Mdh(H165N, F279I) 10 mM MeOH	5	0.774421	1.18461e-05	0.0026382	2.12046e-07	0.0263667	5.57019e-09	0.00557019	10	Mdh(H165N, F279I)
Mdh(H165N, F279I) 10 mM MeOH 6	Mdh(H165N, F279I) 10 mM MeOH	6	0.915362	1.12278e-05	-0.00125683	6.0467e-08	0.0208167	5.27946e-09	0.00527946	10	Mdh(H165N, F279I)
Mdh(H165N, F279I) 10 mM MeOH 7	Mdh(H165N, F279I) 10 mM MeOH	7	0.829165	9.93972e-06	0.001752	1.05594e-07	0.0176917	4.67378e-09	0.00467378	10	Mdh(H165N, F279I)
Mdh(H165N, F279I) 10 mM MeOH 8	Mdh(H165N, F279I) 10 mM MeOH	8	0.865169	1.27251e-05	-0.00130518	1.30909e-07	0.0233333	5.98351e-09	0.00598351	10	Mdh(H165N, F279I)
Mdh(H165N, F279I) 10 mM MeOH 9	Mdh(H165N, F279I) 10 mM MeOH	9	0.863847	1.02036e-05	-0.00411773	8.51235e-08	0.0193917	4.79784e-09	0.00479784	10	Mdh(H165N, F279I)
Mdh(H165N, F279I) 10 mM MeOH 10	Mdh(H165N, F279I) 10 mM MeOH	10	0.934095	1.18252e-05	-0.0018354	5.11799e-08	0.0197417	5.56035e-09	0.00556035	10	Mdh(H165N, F279I)
Mdh(H165N, F279I) 10 mM MeOH 11	Mdh(H165N, F279I) 10 mM MeOH	11	0.694368	9.69909e-06	-0.00187477	2.14796e-07	0.0182	4.56063e-09	0.00456063	10	Mdh(H165N, F279I)
Mdh(H165N, F279I) 10 mM MeOH 12	Mdh(H165N, F279I) 10 mM MeOH	12	0.547673	1.39321e-05	-0.00187086	8.31612e-07	0.0330417	6.55105e-09	0.00655105	10	Mdh(H165N, F279I)
Mdh(H165N) 10 mM MeOH 7	Mdh(H165N) 10 mM MeOH	7	0.505483	8.59852e-06	-0.00750137	3.75213e-07	0.02455	4.04313e-09	0.00404313	10	Mdh(H165N)
Mdh(H165N) 10 mM MeOH 8	Mdh(H165N) 10 mM MeOH	8	0.742857	7.71403e-06	-0.00436362	1.06853e-07	0.0165	3.62723e-09	0.00362723	10	Mdh(H165N)
Mdh(H165N) 10 mM MeOH 9	Mdh(H165N) 10 mM MeOH	9	0.791601	7.00295e-06	-0.00452626	6.69739e-08	0.0123667	3.29287e-09	0.00329287	10	Mdh(H165N)
Mdh(H165N) 10 mM MeOH 10	Mdh(H165N) 10 mM MeOH	10	0.812581	7.81469e-06	-0.00329992	7.30675e-08	0.013725	3.67456e-09	0.00367456	10	Mdh(H165N)
Mdh(H165N) 10 mM MeOH 11	Mdh(H165N) 10 mM MeOH	11	0.780725	9.19435e-06	-0.00151824	1.23165e-07	0.0168	4.32329e-09	0.00432329	10	Mdh(H165N)
Mdh(H165N) 10 mM MeOH 12	Mdh(H165N) 10 mM MeOH	12	0.898848	8.122e-06	-0.00199995	3.85096e-08	0.0134917	3.81906e-09	0.00381906	10	Mdh(H165N)

## Sheet: 2d-output
Software Version	3.14.03
Experiment File Path:	C:\Users\Public\Documents\Experiments\mreiter\20231011_gnd_gndE282star_4.xpt
Protocol File Path:	C:\Users\Public\Documents\Protocols\mreiter\mdh_activity_340nm.prt
Plate Number	Plate 1
Date	2023-10-11
Time	11:40:02
Reader Type:	Synergy H1
Reader Serial Number:	22041401
Reading Type	Reader
Procedure Details
Plate Type	TPP 96 well TC Flat bottom
Eject plate on completion
Set Temperature	Setpoint 37°C
	Preheat before moving to next step
Shake	Orbital: 0:10 (MM:SS)
	Frequency: 282 cpm (3 mm)
Start Kinetic	Runtime 2:10:00 (HH:MM:SS), Interval 0:00:11, 710 Reads
Read	Absorbance Endpoint
	Full Plate
	Wavelengths: 340
	Read Speed: Sweep, Delay: 0 msec, Measurements/Data Point: 1
End Kinetic
Layout
		1	2	3	4	5	6	7	8	9	10	11	12
	A													Well ID
	B													Well ID
	C	SPL1	SPL3	SPL5	SPL7	SPL9	SPL11	SPL13	SPL15	SPL17	SPL19	SPL21	SPL23	Well ID
	D	SPL2	SPL4	SPL6	SPL8	SPL10	SPL12	SPL14	SPL16	SPL18	SPL20	SPL22	SPL24	Well ID
	E													Well ID
	F													Well ID
	G													Well ID
	H													Well ID
340
	Time	T° 340	C1	C2	C3	C4	C5	C6	C7	C8	C9	C10	C11	C12	D1	D2	D3	D4	D5	D6	D7	D8	D9	D10	D11	D12
			Gnd 5 mM 6PG 1	Gnd 5 mM 6PG 2	Gnd 5 mM 6PG 3	Gnd 5 mM 6PG 4	Gnd 5 mM 6PG 5	Gnd 5 mM 6PG 6	Gnd(E282*) 5 mM PG 1	Gnd(E282*) 5 mM PG 2	Gnd(E282*) 5 mM PG 3	Gnd(E282*) 5 mM PG 4	Gnd(E282*) 5 mM PG 5	Gnd(E282*) 5 mM PG 6	ctrl Gnd 0 mM 6PG 1	ctrl Gnd 0 mM 6PG 2	ctrl Gnd 0 mM 6PG 3	ctrl Gnd 0 mM 6PG 4	ctrl Gnd 0 mM 6PG 5	ctrl Gnd 0 mM 6PG 6	ctrl Gnd(E282*) 0 mM 6PG 1	ctrl Gnd(E282*) 0 mM 6PG 2	ctrl Gnd(E282*) 0 mM 6PG 3	ctrl Gnd(E282*) 0 mM 6PG 4	ctrl Gnd(E282*) 0 mM 6PG 5	ctrl Gnd(E282*) 0 mM 6PG 6
	00:00:11	37	0.283	0.2685	0.2809	0.2844	0.2745	0.2718	0.2309	0.2447	0.235	0.2331	0.2384	0.2396	0.2302	0.233	0.2279	0.226	0.2269	0.224	0.2372	0.2526	0.2284	0.2308	0.2358	0.2355
	00:00:22	37.1	0.2949	0.2836	0.29	0.2995	0.2852	0.2888	0.2328	0.2423	0.2352	0.2339	0.2394	0.2428	0.2306	0.2324	0.2281	0.2256	0.2267	0.2241	0.2367	0.2519	0.2308	0.2309	0.2355	0.2348
	00:00:33	37	0.3091	0.2999	0.3047	0.3115	0.3066	0.3028	0.2307	0.2452	0.2354	0.2337	0.2405	0.2417	0.2301	0.2332	0.2286	0.2258	0.2269	0.2253	0.2389	0.2528	0.2281	0.2303	0.2348	0.2345
	00:00:44	37	0.3229	0.3169	0.327	0.3239	0.3233	0.315	0.2322	0.2437	0.2356	0.235	0.2413	0.2441	0.2291	0.2328	0.2287	0.2253	0.2267	0.2245	0.237	0.2514	0.229	0.2301	0.2343	0.2342
	00:00:55	37	0.341	0.3313	0.3437	0.3363	0.3352	0.3276	0.2326	0.2441	0.2365	0.2354	0.2431	0.2471	0.2306	0.2324	0.2283	0.2255	0.227	0.2245	0.237	0.2512	0.2293	0.2304	0.2347	0.2341
	00:01:06	37	0.3585	0.3411	0.3626	0.348	0.3433	0.3383	0.236	0.2431	0.2365	0.2371	0.244	0.2478	0.2304	0.2329	0.2286	0.2264	0.2273	0.2242	0.2359	0.254	0.2301	0.2312	0.2343	0.2338
	00:01:17	37	0.3748	0.3534	0.3718	0.3629	0.3651	0.3472	0.2331	0.2455	0.2377	0.2365	0.244	0.2478	0.2304	0.2327	0.2278	0.2251	0.2266	0.2249	0.2361	0.2523	0.229	0.2306	0.2347	0.234
	00:01:28	37.1	0.3908	0.362	0.387	0.3737	0.3789	0.3647	0.2472	0.2442	0.2385	0.2386	0.245	0.2467	0.2309	0.233	0.228	0.2255	0.2271	0.2248	0.2365	0.2531	0.2298	0.2326	0.233	0.2339
	00:01:39	37.1	0.4065	0.3721	0.4015	0.3854	0.3773	0.3708	0.2365	0.2453	0.2385	0.2383	0.2462	0.2502	0.2286	0.2326	0.2276	0.2255	0.2272	0.2239	0.2358	0.2524	0.2305	0.2313	0.2344	0.2339
	00:01:50	37	0.4173	0.3815	0.406	0.3994	0.3926	0.3804	0.2358	0.2468	0.2393	0.2389	0.2457	0.2534	0.2295	0.2339	0.2292	0.2257	0.2268	0.2239	0.2355	0.2523	0.229	0.2307	0.2345	0.2337
	00:02:01	37	0.4273	0.3958	0.4106	0.4116	0.4082	0.3904	0.2364	0.2491	0.2402	0.2384	0.247	0.2533	0.2299	0.2328	0.2284	0.2258	0.2261	0.2242	0.2358	0.2507	0.2293	0.2307	0.2352	0.2342
	00:02:12	37.1	0.4328	0.4054	0.4157	0.4227	0.423	0.4028	0.2357	0.2495	0.241	0.2392	0.2471	0.2517	0.229	0.2328	0.2277	0.2257	0.2272	0.2234	0.236	0.2503	0.2293	0.2296	0.2335	0.2336
	00:02:23	37	0.4422	0.4154	0.4222	0.4316	0.428	0.4127	0.2361	0.2511	0.2414	0.2398	0.2482	0.2529	0.2298	0.2326	0.2286	0.2256	0.2258	0.2236	0.2351	0.2501	0.2289	0.2299	0.2341	0.2338
	00:02:34	37	0.4495	0.4256	0.4312	0.4352	0.4338	0.427	0.2395	0.2499	0.2417	0.2422	0.2491	0.2513	0.2301	0.233	0.2283	0.2255	0.2281	0.2246	0.2358	0.251	0.2293	0.2311	0.2335	0.2338
	00:02:45	37	0.457	0.4307	0.4369	0.4446	0.4394	0.4309	0.238	0.252	0.2427	0.2421	0.2489	0.2527	0.2286	0.2335	0.228	0.2258	0.2265	0.2233	0.2349	0.2505	0.2294	0.2297	0.2349	0.2336
	00:02:56	37	0.4649	0.443	0.4461	0.4477	0.445	0.4405	0.2395	0.2506	0.243	0.2429	0.249	0.2505	0.2295	0.2328	0.228	0.2261	0.2259	0.2249	0.2346	0.2515	0.2299	0.2309	0.2332	0.2336
	00:03:07	37	0.4717	0.4501	0.4527	0.4575	0.4506	0.4455	0.2399	0.2525	0.243	0.2434	0.2509	0.2573	0.2301	0.2324	0.2286	0.2253	0.2264	0.2254	0.2346	0.2516	0.2291	0.2309	0.236	0.234
	00:03:18	37	0.479	0.4583	0.4618	0.4622	0.4544	0.4534	0.2407	0.2521	0.2438	0.2434	0.2509	0.2539	0.2309	0.2324	0.2278	0.2253	0.2272	0.2237	0.2351	0.2501	0.2296	0.2313	0.2332	0.2336
	00:03:29	37	0.4846	0.4655	0.4684	0.472	0.4608	0.4594	0.2413	0.2538	0.2436	0.2439	0.2525	0.2574	0.2303	0.2321	0.2276	0.2259	0.2263	0.2245	0.2343	0.2507	0.2291	0.231	0.236	0.2335
	00:03:40	37	0.4893	0.4713	0.474	0.4832	0.4718	0.4627	0.2395	0.2545	0.2449	0.2445	0.2511	0.2559	0.2296	0.2321	0.2279	0.2257	0.2255	0.2239	0.2342	0.2498	0.2283	0.2299	0.2347	0.2338
	00:03:51	37	0.4973	0.477	0.4781	0.4859	0.4745	0.4674	0.2399	0.2553	0.2458	0.2448	0.2519	0.2555	0.2299	0.2326	0.2275	0.2254	0.2262	0.2228	0.2341	0.25	0.2286	0.2298	0.2351	0.2335
	00:04:02	37	0.5008	0.481	0.4853	0.4921	0.4786	0.4778	0.2432	0.2555	0.2456	0.2457	0.2538	0.2611	0.2302	0.2321	0.2285	0.2256	0.2261	0.2242	0.234	0.2509	0.2284	0.231	0.2356	0.234
	00:04:13	37	0.5051	0.4873	0.4897	0.4958	0.4859	0.4797	0.2412	0.2559	0.2465	0.2457	0.2536	0.2568	0.2299	0.2329	0.2272	0.2263	0.2264	0.2231	0.2342	0.2495	0.2285	0.2297	0.2349	0.2338
	00:04:24	37	0.5103	0.4898	0.4929	0.5003	0.4886	0.486	0.242	0.2561	0.2473	0.2465	0.2542	0.2592	0.2305	0.2321	0.2274	0.2263	0.2263	0.2238	0.2338	0.2499	0.2292	0.2305	0.2347	0.2336
	00:04:35	37	0.5147	0.4959	0.4996	0.503	0.4971	0.496	0.2446	0.2561	0.2477	0.2474	0.2542	0.259	0.2292	0.2325	0.2275	0.2262	0.226	0.224	0.2341	0.2506	0.2289	0.2338	0.2328	0.2335
	00:04:46	37	0.5183	0.4993	0.506	0.513	0.4979	0.4963	0.2454	0.2581	0.2479	0.2482	0.2563	0.2633	0.2304	0.2327	0.2273	0.2257	0.2266	0.224	0.2335	0.2499	0.2288	0.2342	0.2364	0.2333
	00:04:57	37	0.5208	0.5026	0.5089	0.5131	0.4996	0.5006	0.2464	0.2572	0.2482	0.2488	0.2572	0.2608	0.2287	0.2326	0.2277	0.226	0.2265	0.2241	0.2338	0.2507	0.2298	0.2339	0.2356	0.2342
	00:05:08	37.1	0.5253	0.5073	0.5117	0.515	0.5039	0.5061	0.2452	0.2594	0.2491	0.2494	0.2575	0.2632	0.2295	0.2323	0.2275	0.2255	0.2259	0.2244	0.2339	0.2504	0.2293	0.2339	0.235	0.2339
	00:05:19	37.1	0.5265	0.5112	0.5135	0.5245	0.5089	0.5116	0.247	0.2599	0.2497	0.2497	0.2578	0.2661	0.2293	0.2319	0.228	0.2256	0.2267	0.2236	0.234	0.2507	0.2297	0.234	0.2357	0.234
	00:05:30	37	0.5298	0.5138	0.5181	0.5213	0.5153	0.5172	0.2473	0.2593	0.2511	0.2516	0.2584	0.2616	0.2283	0.2326	0.229	0.2255	0.2268	0.2233	0.2334	0.2518	0.2299	0.2339	0.2332	0.2335
	00:05:41	37	0.5311	0.5181	0.5197	0.5322	0.5197	0.5163	0.2461	0.2625	0.2517	0.2508	0.2587	0.2666	0.2297	0.2324	0.227	0.2259	0.2268	0.2237	0.2335	0.2485	0.2284	0.2344	0.2354	0.2335
	00:05:52	37	0.5336	0.5204	0.5236	0.5317	0.5186	0.5168	0.2484	0.2617	0.2513	0.2516	0.2606	0.2683	0.2301	0.2323	0.2281	0.2252	0.226	0.2246	0.2338	0.2495	0.2283	0.234	0.2362	0.2344
	00:06:03	37	0.5361	0.5242	0.5238	0.536	0.5215	0.5229	0.2478	0.2629	0.2522	0.2518	0.2596	0.2681	0.2292	0.2324	0.2276	0.226	0.2262	0.2238	0.2339	0.2497	0.229	0.234	0.2367	0.2337
	00:06:14	37	0.5376	0.5258	0.5281	0.5302	0.5205	0.5247	0.251	0.2613	0.2525	0.2529	0.2611	0.2659	0.229	0.2321	0.2278	0.2257	0.2262	0.2236	0.2338	0.25	0.2295	0.2336	0.2351	0.234
	00:06:25	37	0.5392	0.5267	0.5287	0.5403	0.5293	0.5255	0.2482	0.2655	0.2543	0.2531	0.2602	0.2668	0.2289	0.232	0.2275	0.2255	0.2265	0.2244	0.2335	0.2485	0.2278	0.2342	0.2364	0.2333
	00:06:36	37.1	0.5396	0.5272	0.5286	0.5356	0.5254	0.5294	0.2506	0.2651	0.2539	0.2541	0.2627	0.2671	0.2291	0.2325	0.2279	0.2257	0.226	0.2244	0.2339	0.2503	0.229	0.2346	0.235	0.234
	00:06:47	37	0.5421	0.5296	0.5313	0.5415	0.5347	0.528	0.2492	0.2663	0.2554	0.2546	0.262	0.2671	0.229	0.2327	0.2274	0.2248	0.226	0.2244	0.2331	0.2495	0.2279	0.2342	0.2352	0.2337
	00:06:58	37	0.5425	0.5312	0.5322	0.5401	0.5329	0.5285	0.2495	0.2664	0.2555	0.255	0.2624	0.2682	0.2302	0.232	0.227	0.2255	0.2263	0.2229	0.234	0.2481	0.2303	0.2342	0.235	0.2333
	00:07:09	37	0.5434	0.5327	0.5323	0.5415	0.5293	0.5328	0.2502	0.2674	0.2558	0.2559	0.2642	0.2701	0.2286	0.2323	0.2273	0.2254	0.2262	0.2221	0.2335	0.2489	0.229	0.2341	0.2356	0.2335
	00:07:20	37.1	0.5433	0.535	0.5372	0.5472	0.5369	0.5259	0.2511	0.2675	0.2567	0.2555	0.2631	0.2701	0.2307	0.2318	0.2271	0.2251	0.2262	0.2236	0.2335	0.2482	0.2286	0.2339	0.236	0.233
	00:07:31	37	0.5459	0.5349	0.5358	0.5428	0.536	0.5338	0.2511	0.2702	0.2578	0.2575	0.2646	0.2695	0.2285	0.2318	0.2279	0.2256	0.2258	0.2236	0.2335	0.2489	0.2284	0.2343	0.2352	0.2338
	00:07:42	36.9	0.5445	0.536	0.5383	0.5469	0.5314	0.5356	0.2529	0.2689	0.2567	0.2572	0.2665	0.2699	0.2305	0.232	0.227	0.2258	0.2264	0.2242	0.2333	0.2477	0.2295	0.2337	0.2368	0.2334
	00:07:53	37	0.5453	0.5383	0.5392	0.549	0.5386	0.533	0.2533	0.268	0.2579	0.2577	0.2658	0.2688	0.2286	0.232	0.2273	0.2259	0.2253	0.2228	0.2329	0.2479	0.2279	0.2341	0.2357	0.2341
	00:08:04	37	0.5455	0.5362	0.5377	0.5476	0.5405	0.5312	0.2519	0.271	0.2588	0.2579	0.2658	0.2734	0.2311	0.2322	0.227	0.2256	0.2258	0.2245	0.2331	0.2469	0.2271	0.234	0.2361	0.2338
	00:08:15	37	0.5478	0.5383	0.5367	0.5488	0.539	0.5377	0.2525	0.2732	0.2592	0.2584	0.2669	0.2727	0.2305	0.2322	0.2276	0.2256	0.2259	0.2237	0.2335	0.2467	0.2276	0.2341	0.2372	0.234
	00:08:26	37	0.5487	0.5384	0.5401	0.5458	0.5402	0.5354	0.2539	0.273	0.2604	0.2595	0.2676	0.2744	0.2289	0.2323	0.2274	0.2259	0.2252	0.223	0.2338	0.2488	0.2285	0.2342	0.2357	0.2337
	00:08:37	37.1	0.5472	0.5396	0.5412	0.546	0.5356	0.5406	0.2588	0.2702	0.2599	0.2604	0.2703	0.2741	0.23	0.2325	0.2274	0.2251	0.2275	0.2237	0.2331	0.2488	0.2293	0.2339	0.2345	0.2343
	00:08:48	37	0.548	0.5412	0.541	0.5515	0.5391	0.5381	0.2554	0.2726	0.2603	0.2606	0.2695	0.273	0.2292	0.2323	0.2271	0.2259	0.2256	0.2234	0.2337	0.248	0.2299	0.2336	0.2363	0.2337
	00:08:59	37	0.5487	0.5418	0.5453	0.5466	0.5376	0.5448	0.2596	0.2717	0.2613	0.2622	0.2708	0.2733	0.2296	0.2328	0.227	0.2253	0.2269	0.224	0.2331	0.2477	0.2285	0.2335	0.2339	0.2334
	00:09:10	37	0.5485	0.5413	0.5435	0.5552	0.5422	0.5401	0.2574	0.2755	0.2617	0.2617	0.2715	0.2777	0.2308	0.2323	0.2274	0.2256	0.2266	0.2253	0.233	0.2483	0.2284	0.2335	0.2371	0.2335
	00:09:21	37	0.5481	0.5427	0.542	0.5492	0.5447	0.5395	0.2568	0.274	0.2631	0.2623	0.2697	0.2762	0.2287	0.2329	0.2276	0.2256	0.2265	0.223	0.2332	0.2467	0.2272	0.2339	0.2354	0.2338
	00:09:32	37	0.5481	0.5411	0.541	0.5508	0.5441	0.5401	0.2565	0.2766	0.2643	0.2634	0.2713	0.2749	0.2312	0.2321	0.2268	0.2256	0.2268	0.2236	0.2331	0.2461	0.227	0.2342	0.2359	0.2339
	00:09:43	37	0.5487	0.5405	0.5432	0.5515	0.5473	0.5342	0.2572	0.2759	0.2643	0.263	0.2712	0.2777	0.2301	0.2323	0.2273	0.2254	0.227	0.2234	0.2329	0.2456	0.2274	0.234	0.2354	0.2336
	00:09:54	37	0.55	0.5425	0.5431	0.5553	0.5451	0.5427	0.2583	0.2796	0.2648	0.2641	0.2744	0.2796	0.2296	0.2324	0.2272	0.2252	0.2269	0.2232	0.2336	0.2479	0.2292	0.2338	0.2357	0.2338
	00:10:05	37	0.549	0.5415	0.5434	0.555	0.549	0.5406	0.2589	0.2779	0.2653	0.2649	0.273	0.2784	0.23	0.232	0.2276	0.2255	0.226	0.2237	0.2329	0.2459	0.2266	0.234	0.237	0.2346
	00:10:16	37	0.5498	0.5424	0.5435	0.5496	0.5355	0.5455	0.2615	0.2773	0.2649	0.2656	0.2764	0.2807	0.2294	0.2325	0.2277	0.2261	0.2258	0.2238	0.2347	0.2486	0.2303	0.2336	0.2361	0.2343
	00:10:27	37.1	0.5493	0.5431	0.5436	0.5545	0.5487	0.5411	0.26	0.2793	0.2671	0.2667	0.2746	0.2782	0.2299	0.2325	0.2268	0.2256	0.2274	0.2231	0.2328	0.246	0.2272	0.2344	0.2367	0.2342
	00:10:38	37	0.5485	0.5449	0.5444	0.5561	0.5458	0.5414	0.26	0.2805	0.2668	0.2666	0.2746	0.279	0.2286	0.2326	0.227	0.2259	0.2267	0.2229	0.2335	0.2472	0.2289	0.2335	0.2359	0.2339
	00:10:49	37	0.5492	0.5434	0.5466	0.5486	0.5411	0.5441	0.2644	0.2778	0.2666	0.2677	0.277	0.2799	0.2315	0.2328	0.227	0.2253	0.2273	0.2237	0.2328	0.2467	0.2293	0.234	0.2347	0.2336
	00:11:00	37	0.5493	0.5426	0.5437	0.5491	0.5426	0.5444	0.2648	0.2791	0.2676	0.2678	0.2773	0.2815	0.2307	0.2319	0.2275	0.2259	0.2275	0.2238	0.2328	0.2464	0.229	0.234	0.2366	0.2338
	00:11:11	37.1	0.5507	0.5434	0.544	0.5561	0.5495	0.5428	0.2618	0.2846	0.2691	0.2685	0.2778	0.2847	0.231	0.232	0.2273	0.2257	0.2275	0.2255	0.233	0.2468	0.2287	0.234	0.237	0.2339
	00:11:22	37	0.5503	0.5431	0.5451	0.557	0.5446	0.541	0.265	0.2822	0.2685	0.2682	0.2799	0.2833	0.2307	0.2323	0.2276	0.2251	0.2259	0.2246	0.2336	0.2467	0.2277	0.2338	0.2368	0.2341
	00:11:33	37	0.5498	0.5421	0.5451	0.5575	0.5492	0.5385	0.2636	0.2829	0.2703	0.2692	0.2779	0.2816	0.2305	0.2321	0.2268	0.2253	0.2264	0.2238	0.2326	0.2453	0.227	0.2335	0.2369	0.2342
	00:11:44	37	0.5509	0.5434	0.5469	0.5466	0.5377	0.5438	0.2672	0.2846	0.2703	0.2717	0.2816	0.2846	0.2296	0.2322	0.2269	0.2253	0.2274	0.2245	0.2336	0.2467	0.2297	0.2337	0.2356	0.2336
	00:11:55	37	0.5497	0.5438	0.5459	0.5565	0.5475	0.5424	0.2644	0.2871	0.2715	0.2708	0.2777	0.2877	0.2307	0.2321	0.227	0.2253	0.2267	0.2246	0.2326	0.2458	0.2298	0.2332	0.2355	0.2333
	00:12:06	37	0.5505	0.5431	0.5441	0.554	0.54	0.5465	0.2669	0.2875	0.2714	0.2707	0.2837	0.2894	0.2307	0.2317	0.2285	0.2254	0.226	0.2242	0.2341	0.2466	0.228	0.234	0.2367	0.2345
	00:12:17	37	0.5493	0.5448	0.5449	0.5538	0.547	0.5416	0.2662	0.2851	0.2726	0.2722	0.2804	0.2839	0.2293	0.2324	0.2273	0.2252	0.2274	0.2224	0.2325	0.2451	0.2277	0.2333	0.2354	0.234
	00:12:28	37.1	0.5513	0.5442	0.5445	0.5539	0.5497	0.546	0.2666	0.2873	0.2735	0.2742	0.2796	0.2867	0.2303	0.2327	0.2282	0.2254	0.2259	0.2243	0.2339	0.2464	0.2283	0.2342	0.2365	0.2338
	00:12:39	37	0.5501	0.5452	0.5452	0.5587	0.5471	0.5409	0.2665	0.2885	0.2737	0.2727	0.2825	0.2861	0.2315	0.2317	0.228	0.2252	0.226	0.2247	0.2334	0.2456	0.2276	0.2337	0.2377	0.2342
	00:12:50	37	0.552	0.5453	0.5442	0.5553	0.5481	0.5411	0.2667	0.2892	0.2742	0.2736	0.2842	0.2904	0.2309	0.2321	0.2271	0.225	0.2255	0.225	0.2339	0.2455	0.2279	0.2338	0.2361	0.2342
	00:13:01	37	0.5493	0.5447	0.5483	0.5588	0.5535	0.5411	0.2684	0.2905	0.2756	0.2756	0.2828	0.293	0.2307	0.2324	0.2269	0.2259	0.2263	0.2242	0.233	0.2451	0.2277	0.2341	0.2366	0.2338
	00:13:12	37.1	0.5502	0.5457	0.5496	0.5487	0.5414	0.5509	0.2727	0.2877	0.275	0.2773	0.2855	0.2896	0.2311	0.2329	0.2275	0.225	0.227	0.2242	0.2328	0.2453	0.2284	0.2338	0.2343	0.2338
	00:13:23	37	0.5516	0.5446	0.547	0.5552	0.5465	0.5433	0.2698	0.2887	0.2759	0.2754	0.2849	0.2876	0.2304	0.2322	0.2272	0.2254	0.2264	0.2229	0.2329	0.2455	0.2284	0.2338	0.2351	0.2337
	00:13:34	37	0.551	0.5446	0.5442	0.5547	0.5455	0.5445	0.27	0.2906	0.2761	0.2767	0.2864	0.2905	0.2284	0.2328	0.2268	0.2261	0.2252	0.223	0.2332	0.2454	0.2287	0.2341	0.236	0.2341
	00:13:45	37.1	0.5503	0.5458	0.5464	0.559	0.5503	0.54	0.2702	0.2916	0.2776	0.2765	0.2857	0.2889	0.23	0.2326	0.227	0.2253	0.2261	0.2247	0.2334	0.2452	0.2276	0.233	0.2375	0.2344
	00:13:56	37.1	0.5513	0.5453	0.5468	0.5567	0.5458	0.5451	0.2725	0.2919	0.2769	0.2774	0.2881	0.2896	0.2301	0.2325	0.2279	0.2257	0.2261	0.2248	0.2342	0.2458	0.2278	0.2334	0.2375	0.2346
	00:14:07	37	0.5504	0.5441	0.5446	0.5527	0.5474	0.5418	0.2707	0.2917	0.2795	0.278	0.2883	0.2901	0.2286	0.2328	0.2274	0.2249	0.2261	0.2234	0.2322	0.245	0.2283	0.2336	0.2344	0.2342
	00:14:18	37	0.5515	0.5433	0.5475	0.5546	0.5496	0.5425	0.2735	0.2935	0.28	0.2798	0.2873	0.2938	0.2287	0.2322	0.2279	0.2257	0.2256	0.2234	0.2334	0.2456	0.2279	0.2342	0.2357	0.2339
	00:14:29	37.1	0.5505	0.5463	0.5466	0.5568	0.5472	0.5415	0.2732	0.2939	0.2795	0.2791	0.2893	0.2916	0.2296	0.233	0.2269	0.2258	0.2268	0.2232	0.2328	0.2452	0.2288	0.2334	0.2362	0.2343
	00:14:40	37	0.5505	0.544	0.5485	0.5582	0.5467	0.5442	0.2754	0.2954	0.2796	0.2784	0.2926	0.2959	0.2302	0.2322	0.228	0.2255	0.2268	0.2248	0.2336	0.2457	0.23	0.234	0.2373	0.2346
	00:14:51	37	0.5498	0.5441	0.5481	0.558	0.5513	0.5431	0.2741	0.2996	0.2822	0.2817	0.2883	0.2976	0.2303	0.2324	0.228	0.2252	0.2266	0.226	0.2321	0.2443	0.2287	0.2339	0.2373	0.2338
	00:15:02	37	0.5509	0.5445	0.5455	0.5526	0.5426	0.5443	0.2775	0.2942	0.281	0.2806	0.2929	0.2952	0.2292	0.2325	0.228	0.2257	0.2263	0.2246	0.2326	0.2452	0.2284	0.2333	0.2367	0.2344
	00:15:13	37	0.5499	0.5432	0.5477	0.5569	0.5485	0.5429	0.2758	0.2996	0.2834	0.2831	0.2902	0.2973	0.2299	0.2328	0.2265	0.226	0.2262	0.2226	0.2336	0.2454	0.2282	0.2335	0.2358	0.2341
	00:15:24	37	0.5513	0.5426	0.545	0.5537	0.5481	0.5426	0.2752	0.2998	0.2848	0.2828	0.2931	0.2957	0.2301	0.2322	0.2271	0.2256	0.226	0.2251	0.233	0.2452	0.2274	0.2344	0.2371	0.2345
	00:15:35	37	0.5501	0.5451	0.5456	0.5572	0.5518	0.5447	0.2762	0.2992	0.2844	0.2842	0.2912	0.2973	0.2306	0.233	0.2276	0.2256	0.2262	0.2244	0.2341	0.2447	0.227	0.2339	0.236	0.2343
	00:15:46	37	0.5505	0.543	0.5469	0.5564	0.5503	0.5413	0.2773	0.3007	0.2857	0.2838	0.2925	0.299	0.2308	0.2323	0.227	0.2254	0.2254	0.2243	0.2326	0.2436	0.227	0.2338	0.2374	0.2342
	00:15:57	37	0.5495	0.5448	0.5457	0.5528	0.5389	0.5477	0.2797	0.2994	0.2837	0.284	0.2986	0.3047	0.2309	0.2324	0.2271	0.2252	0.2271	0.2239	0.2337	0.2457	0.2306	0.2334	0.2355	0.2348
	00:16:08	37	0.5514	0.5445	0.5467	0.5542	0.5426	0.5412	0.2806	0.3003	0.2843	0.284	0.2965	0.2996	0.2295	0.2326	0.2275	0.2255	0.2269	0.2247	0.2331	0.2447	0.2299	0.2336	0.2366	0.2346
	00:16:19		0.5508	0.5455	0.5464	0.5599	0.5498	0.5446	0.2786	0.3028	0.285	0.2864	0.2938	0.3003	0.2307	0.2325	0.2268	0.2253	0.2269	0.2236	0.2332	0.245	0.2286	0.2334	0.2367	0.2339
	00:00:00
	00:00:00
	00:00:00
	00:00:00
	00:00:00
	00:00:00
	00:00:00
	00:00:00
	00:00:00
	00:00:00
	00:00:00
	00:00:00
	00:00:00
	00:00:00
	00:00:00
	00:00:00
	00:00:00
	00:00:00
	00:00:00
	00:00:00
	00:00:00
	00:00:00
	00:00:00
	00:00:00
	00:00:00
	00:00:00
	00:00:00
	00:00:00
	00:00:00
	00:00:00
	00:00:00
	00:00:00
	00:00:00
	00:00:00
	00:00:00
	00:00:00
	00:00:00
	00:00:00
	00:00:00
	00:00:00
	00:00:00
	00:00:00
	00:00:00
	00:00:00
	00:00:00
	00:00:00
	00:00:00
	00:00:00
	00:00:00
	00:00:00
	00:00:00
	00:00:00
	00:00:00
	00:00:00
	00:00:00
	00:00:00
	00:00:00
	00:00:00
	00:00:00
	00:00:00
	00:00:00
	00:00:00
	00:00:00
	00:00:00
	00:00:00
	00:00:00
	00:00:00
	00:00:00
	00:00:00
	00:00:00
	00:00:00
	00:00:00
	00:00:00
	00:00:00
	00:00:00
	00:00:00
	00:00:00
	00:00:00
	00:00:00
	00:00:00
	00:00:00
	00:00:00
	00:00:00
	00:00:00
	00:00:00
	00:00:00
	00:00:00
	00:00:00
	00:00:00
	00:00:00
	00:00:00
	00:00:00
	00:00:00
	00:00:00
	00:00:00
	00:00:00
	00:00:00
	00:00:00
	00:00:00
	00:00:00
	00:00:00
	00:00:00
	00:00:00
	00:00:00
	00:00:00
	00:00:00
	00:00:00
	00:00:00
	00:00:00
	00:00:00
	00:00:00
	00:00:00
	00:00:00
	00:00:00
	00:00:00
	00:00:00
	00:00:00
	00:00:00
	00:00:00
	00:00:00
	00:00:00
	00:00:00
	00:00:00
	00:00:00
	00:00:00
	00:00:00
	00:00:00
	00:00:00
	00:00:00
	00:00:00
	00:00:00
	00:00:00
	00:00:00
	00:00:00
	00:00:00
	00:00:00
	00:00:00
	00:00:00
	00:00:00
	00:00:00
	00:00:00
	00:00:00
	00:00:00
	00:00:00
	00:00:00
	00:00:00
	00:00:00
	00:00:00
	00:00:00
	00:00:00
	00:00:00
	00:00:00
	00:00:00
	00:00:00
	00:00:00
	00:00:00
	00:00:00
	00:00:00
	00:00:00
	00:00:00
	00:00:00
	00:00:00
	00:00:00
	00:00:00
	00:00:00
	00:00:00
	00:00:00
	00:00:00
	00:00:00
	00:00:00
	00:00:00
	00:00:00
	00:00:00
	00:00:00
	00:00:00
	00:00:00
	00:00:00
	00:00:00
	00:00:00
	00:00:00
	00:00:00
	00:00:00
	00:00:00
	00:00:00
	00:00:00
	00:00:00
	00:00:00
	00:00:00
	00:00:00
	00:00:00
	00:00:00
	00:00:00
	00:00:00
	00:00:00
	00:00:00
	00:00:00
	00:00:00
	00:00:00
	00:00:00
	00:00:00
	00:00:00
	00:00:00
	00:00:00
	00:00:00
	00:00:00
	00:00:00
	00:00:00
	00:00:00
	00:00:00
	00:00:00
	00:00:00
	00:00:00
	00:00:00
	00:00:00
	00:00:00
	00:00:00
	00:00:00
	00:00:00
	00:00:00
	00:00:00
	00:00:00
	00:00:00
	00:00:00
	00:00:00
	00:00:00
	00:00:00
	00:00:00
	00:00:00
	00:00:00
	00:00:00
	00:00:00
	00:00:00
	00:00:00
	00:00:00
	00:00:00
	00:00:00
	00:00:00
	00:00:00
	00:00:00
	00:00:00
	00:00:00
	00:00:00
	00:00:00
	00:00:00
	00:00:00
	00:00:00
	00:00:00
	00:00:00
	00:00:00
	00:00:00
	00:00:00
	00:00:00
	00:00:00
	00:00:00
	00:00:00
	00:00:00
	00:00:00
	00:00:00
	00:00:00
	00:00:00
	00:00:00
	00:00:00
	00:00:00
	00:00:00
	00:00:00
	00:00:00
	00:00:00
	00:00:00
	00:00:00
	00:00:00
	00:00:00
	00:00:00
	00:00:00
	00:00:00
	00:00:00
	00:00:00
	00:00:00
	00:00:00
	00:00:00
	00:00:00
	00:00:00
	00:00:00
	00:00:00
	00:00:00
	00:00:00
	00:00:00
	00:00:00
	00:00:00
	00:00:00
	00:00:00
	00:00:00
	00:00:00
	00:00:00
	00:00:00
	00:00:00
	00:00:00
	00:00:00
	00:00:00
	00:00:00
	00:00:00
	00:00:00
	00:00:00
	00:00:00
	00:00:00
	00:00:00
	00:00:00
	00:00:00
	00:00:00
	00:00:00
	00:00:00
	00:00:00
	00:00:00
	00:00:00
	00:00:00
	00:00:00
	00:00:00
	00:00:00
	00:00:00
	00:00:00
	00:00:00
	00:00:00
	00:00:00
	00:00:00
	00:00:00
	00:00:00
	00:00:00
	00:00:00
	00:00:00
	00:00:00
	00:00:00
	00:00:00
	00:00:00
	00:00:00
	00:00:00
	00:00:00
	00:00:00
	00:00:00
	00:00:00
	00:00:00
	00:00:00
	00:00:00
	00:00:00
	00:00:00
	00:00:00
	00:00:00
	00:00:00
	00:00:00
	00:00:00
	00:00:00
	00:00:00
	00:00:00
	00:00:00
	00:00:00
	00:00:00
	00:00:00
	00:00:00
	00:00:00
	00:00:00
	00:00:00
	00:00:00
	00:00:00
	00:00:00
	00:00:00
	00:00:00
	00:00:00
	00:00:00
	00:00:00
	00:00:00
	00:00:00
	00:00:00
	00:00:00
	00:00:00
	00:00:00
	00:00:00
	00:00:00
	00:00:00
	00:00:00
	00:00:00
	00:00:00
	00:00:00
	00:00:00
	00:00:00
	00:00:00
	00:00:00
	00:00:00
	00:00:00
	00:00:00
	00:00:00
	00:00:00
	00:00:00
	00:00:00
	00:00:00
	00:00:00
	00:00:00
	00:00:00
	00:00:00
	00:00:00
	00:00:00
	00:00:00
	00:00:00
	00:00:00
	00:00:00
	00:00:00
	00:00:00
	00:00:00
	00:00:00
	00:00:00
	00:00:00
	00:00:00
	00:00:00
	00:00:00
	00:00:00
	00:00:00
	00:00:00
	00:00:00
	00:00:00
	00:00:00
	00:00:00
	00:00:00
	00:00:00
	00:00:00
	00:00:00
	00:00:00
	00:00:00
	00:00:00
	00:00:00
	00:00:00
	00:00:00
	00:00:00
	00:00:00
	00:00:00
	00:00:00
	00:00:00
	00:00:00
	00:00:00
	00:00:00
	00:00:00
	00:00:00
	00:00:00
	00:00:00
	00:00:00
	00:00:00
	00:00:00
	00:00:00
	00:00:00
	00:00:00
	00:00:00
	00:00:00
	00:00:00
	00:00:00
	00:00:00
	00:00:00
	00:00:00
	00:00:00
	00:00:00
	00:00:00
	00:00:00
	00:00:00
	00:00:00
	00:00:00
	00:00:00
	00:00:00
	00:00:00
	00:00:00
	00:00:00
	00:00:00
	00:00:00
	00:00:00
	00:00:00
	00:00:00
	00:00:00
	00:00:00
	00:00:00
	00:00:00
	00:00:00
	00:00:00
	00:00:00
	00:00:00
	00:00:00
	00:00:00
	00:00:00
	00:00:00
	00:00:00
	00:00:00
	00:00:00
	00:00:00
	00:00:00
	00:00:00
	00:00:00
	00:00:00
	00:00:00
	00:00:00
	00:00:00
	00:00:00
	00:00:00
	00:00:00
	00:00:00
	00:00:00
	00:00:00
	00:00:00
	00:00:00
	00:00:00
	00:00:00
	00:00:00
	00:00:00
	00:00:00
	00:00:00
	00:00:00
	00:00:00
	00:00:00
	00:00:00
	00:00:00
	00:00:00
	00:00:00
	00:00:00
	00:00:00
	00:00:00
	00:00:00
	00:00:00
	00:00:00
	00:00:00
	00:00:00
	00:00:00
	00:00:00
	00:00:00
	00:00:00
	00:00:00
	00:00:00
	00:00:00
	00:00:00
	00:00:00
	00:00:00
	00:00:00
	00:00:00
	00:00:00
	00:00:00
	00:00:00
	00:00:00
	00:00:00
	00:00:00
	00:00:00
	00:00:00
	00:00:00
	00:00:00
	00:00:00
	00:00:00
	00:00:00
	00:00:00
	00:00:00
	00:00:00
	00:00:00
	00:00:00
	00:00:00
	00:00:00
	00:00:00
	00:00:00
	00:00:00
	00:00:00
	00:00:00
	00:00:00
	00:00:00
	00:00:00
	00:00:00
	00:00:00
	00:00:00
	00:00:00
	00:00:00
	00:00:00
	00:00:00
	00:00:00
	00:00:00
	00:00:00
	00:00:00
	00:00:00
	00:00:00
	00:00:00
	00:00:00
	00:00:00
	00:00:00
	00:00:00
	00:00:00
	00:00:00
	00:00:00
	00:00:00
	00:00:00
	00:00:00
	00:00:00
	00:00:00
	00:00:00
	00:00:00
	00:00:00
	00:00:00
	00:00:00
	00:00:00
	00:00:00
	00:00:00
	00:00:00
	00:00:00
	00:00:00
	00:00:00
	00:00:00
	00:00:00
	00:00:00
	00:00:00
	00:00:00
	00:00:00
	00:00:00
	00:00:00
	00:00:00
	00:00:00
	00:00:00
	00:00:00
	00:00:00
	00:00:00
	00:00:00
	00:00:00
	00:00:00
	00:00:00
	00:00:00
	00:00:00
	00:00:00
Max V [340]
		1	2	3	4	5	6	7	8	9	10	11	12
	A													Max V [340]
	B													Max V [340]
	C	92.509	86.673	100.473	69.927	87	75.164	16.636	9.655	6.327	5.673	8.836	11.945	Max V [340]
	D	-2.891	-1.745	2.018	-1.309	2.073	3.6	-3.655	-3.982	4.691	6.6	4.8	-1.855	Max V [340]
	E													Max V [340]
	F													Max V [340]
	G													Max V [340]
	H													Max V [340]
R-Squared [340]
		1	2	3	4	5	6	7	8	9	10	11	12
	A													R-Squared [340]
	B													R-Squared [340]
	C	0.999	0.999	0.997	0.998	0.989	0.995	0.583	0.882	0.82	0.908	0.616	0.907	R-Squared [340]
	D	0.588	0.874	0.769	0.709	0.423	0.742	0.798	0.926	0.616	0.798	0.948	0.912	R-Squared [340]
	E													R-Squared [340]
	F													R-Squared [340]
	G													R-Squared [340]
	H													R-Squared [340]
t at Max V [340]
		1	2	3	4	5	6	7	8	9	10	11	12
	A													t at Max V [340]
	B													t at Max V [340]
	C	00:01:06	00:00:33	00:00:44	00:00:33	00:00:33	00:00:33	00:01:06	00:14:29	00:15:02	00:02:23	00:15:35	00:12:39	t at Max V [340]
	D	00:13:12	00:03:07	00:05:08	00:06:25	00:08:15	00:14:29	00:00:55	00:01:50	00:15:46	00:04:35	00:13:34	00:00:33	t at Max V [340]
	E													t at Max V [340]
	F													t at Max V [340]
	G													t at Max V [340]
	H													t at Max V [340]
Lagtime [340]
		1	2	3	4	5	6	7	8	9	10	11	12
	A													Lagtime [340]
	B													Lagtime [340]
	C	00:00:18	00:00:11	00:00:17	?????	00:00:12	?????	00:00:47	00:09:18	00:07:34	00:01:06	00:09:23	00:08:36	Lagtime [340]
	D	00:13:14	00:02:55	00:05:08	00:06:04	00:08:43	00:14:26	00:00:51	00:01:37	00:15:46	00:04:20	00:13:31	?????	Lagtime [340]
	E													Lagtime [340]
	F													Lagtime [340]
	G													Lagtime [340]
	H													Lagtime [340]

## Sheet: 2d-data transformed
Time	Gnd 5 mM 6PG 1	Gnd 5 mM 6PG 2	Gnd 5 mM 6PG 3	Gnd 5 mM 6PG 4	Gnd 5 mM 6PG 5	Gnd 5 mM 6PG 6	Gnd(E282*) 5 mM PG 1	Gnd(E282*) 5 mM PG 2	Gnd(E282*) 5 mM PG 3	Gnd(E282*) 5 mM PG 4	Gnd(E282*) 5 mM PG 5	Gnd(E282*) 5 mM PG 6	ctrl Gnd 0 mM 6PG 1	ctrl Gnd 0 mM 6PG 2	ctrl Gnd 0 mM 6PG 3	ctrl Gnd 0 mM 6PG 4	ctrl Gnd 0 mM 6PG 5	ctrl Gnd 0 mM 6PG 6	ctrl Gnd(E282*) 0 mM 6PG 1	ctrl Gnd(E282*) 0 mM 6PG 2	ctrl Gnd(E282*) 0 mM 6PG 3	ctrl Gnd(E282*) 0 mM 6PG 4	ctrl Gnd(E282*) 0 mM 6PG 5	ctrl Gnd(E282*) 0 mM 6PG 6
11	0.283	0.2685	0.2809	0.2844	0.2745	0.2718	0.2309	0.2447	0.235	0.2331	0.2384	0.2396	0.2302	0.233	0.2279	0.226	0.2269	0.224	0.2372	0.2526	0.2284	0.2308	0.2358	0.2355
22	0.2949	0.2836	0.29	0.2995	0.2852	0.2888	0.2328	0.2423	0.2352	0.2339	0.2394	0.2428	0.2306	0.2324	0.2281	0.2256	0.2267	0.2241	0.2367	0.2519	0.2308	0.2309	0.2355	0.2348
33	0.3091	0.2999	0.3047	0.3115	0.3066	0.3028	0.2307	0.2452	0.2354	0.2337	0.2405	0.2417	0.2301	0.2332	0.2286	0.2258	0.2269	0.2253	0.2389	0.2528	0.2281	0.2303	0.2348	0.2345
44	0.3229	0.3169	0.327	0.3239	0.3233	0.315	0.2322	0.2437	0.2356	0.235	0.2413	0.2441	0.2291	0.2328	0.2287	0.2253	0.2267	0.2245	0.237	0.2514	0.229	0.2301	0.2343	0.2342
55	0.341	0.3313	0.3437	0.3363	0.3352	0.3276	0.2326	0.2441	0.2365	0.2354	0.2431	0.2471	0.2306	0.2324	0.2283	0.2255	0.227	0.2245	0.237	0.2512	0.2293	0.2304	0.2347	0.2341
66	0.3585	0.3411	0.3626	0.348	0.3433	0.3383	0.236	0.2431	0.2365	0.2371	0.244	0.2478	0.2304	0.2329	0.2286	0.2264	0.2273	0.2242	0.2359	0.254	0.2301	0.2312	0.2343	0.2338
77	0.3748	0.3534	0.3718	0.3629	0.3651	0.3472	0.2331	0.2455	0.2377	0.2365	0.244	0.2478	0.2304	0.2327	0.2278	0.2251	0.2266	0.2249	0.2361	0.2523	0.229	0.2306	0.2347	0.234
88	0.3908	0.362	0.387	0.3737	0.3789	0.3647	0.2472	0.2442	0.2385	0.2386	0.245	0.2467	0.2309	0.233	0.228	0.2255	0.2271	0.2248	0.2365	0.2531	0.2298	0.2326	0.233	0.2339
99	0.4065	0.3721	0.4015	0.3854	0.3773	0.3708	0.2365	0.2453	0.2385	0.2383	0.2462	0.2502	0.2286	0.2326	0.2276	0.2255	0.2272	0.2239	0.2358	0.2524	0.2305	0.2313	0.2344	0.2339
110	0.4173	0.3815	0.406	0.3994	0.3926	0.3804	0.2358	0.2468	0.2393	0.2389	0.2457	0.2534	0.2295	0.2339	0.2292	0.2257	0.2268	0.2239	0.2355	0.2523	0.229	0.2307	0.2345	0.2337
121	0.4273	0.3958	0.4106	0.4116	0.4082	0.3904	0.2364	0.2491	0.2402	0.2384	0.247	0.2533	0.2299	0.2328	0.2284	0.2258	0.2261	0.2242	0.2358	0.2507	0.2293	0.2307	0.2352	0.2342
132	0.4328	0.4054	0.4157	0.4227	0.423	0.4028	0.2357	0.2495	0.241	0.2392	0.2471	0.2517	0.229	0.2328	0.2277	0.2257	0.2272	0.2234	0.236	0.2503	0.2293	0.2296	0.2335	0.2336
143	0.4422	0.4154	0.4222	0.4316	0.428	0.4127	0.2361	0.2511	0.2414	0.2398	0.2482	0.2529	0.2298	0.2326	0.2286	0.2256	0.2258	0.2236	0.2351	0.2501	0.2289	0.2299	0.2341	0.2338
154	0.4495	0.4256	0.4312	0.4352	0.4338	0.427	0.2395	0.2499	0.2417	0.2422	0.2491	0.2513	0.2301	0.233	0.2283	0.2255	0.2281	0.2246	0.2358	0.251	0.2293	0.2311	0.2335	0.2338
165	0.457	0.4307	0.4369	0.4446	0.4394	0.4309	0.238	0.252	0.2427	0.2421	0.2489	0.2527	0.2286	0.2335	0.228	0.2258	0.2265	0.2233	0.2349	0.2505	0.2294	0.2297	0.2349	0.2336
176	0.4649	0.443	0.4461	0.4477	0.445	0.4405	0.2395	0.2506	0.243	0.2429	0.249	0.2505	0.2295	0.2328	0.228	0.2261	0.2259	0.2249	0.2346	0.2515	0.2299	0.2309	0.2332	0.2336
187	0.4717	0.4501	0.4527	0.4575	0.4506	0.4455	0.2399	0.2525	0.243	0.2434	0.2509	0.2573	0.2301	0.2324	0.2286	0.2253	0.2264	0.2254	0.2346	0.2516	0.2291	0.2309	0.236	0.234
198	0.479	0.4583	0.4618	0.4622	0.4544	0.4534	0.2407	0.2521	0.2438	0.2434	0.2509	0.2539	0.2309	0.2324	0.2278	0.2253	0.2272	0.2237	0.2351	0.2501	0.2296	0.2313	0.2332	0.2336
209	0.4846	0.4655	0.4684	0.472	0.4608	0.4594	0.2413	0.2538	0.2436	0.2439	0.2525	0.2574	0.2303	0.2321	0.2276	0.2259	0.2263	0.2245	0.2343	0.2507	0.2291	0.231	0.236	0.2335
220	0.4893	0.4713	0.474	0.4832	0.4718	0.4627	0.2395	0.2545	0.2449	0.2445	0.2511	0.2559	0.2296	0.2321	0.2279	0.2257	0.2255	0.2239	0.2342	0.2498	0.2283	0.2299	0.2347	0.2338
231	0.4973	0.477	0.4781	0.4859	0.4745	0.4674	0.2399	0.2553	0.2458	0.2448	0.2519	0.2555	0.2299	0.2326	0.2275	0.2254	0.2262	0.2228	0.2341	0.25	0.2286	0.2298	0.2351	0.2335
242	0.5008	0.481	0.4853	0.4921	0.4786	0.4778	0.2432	0.2555	0.2456	0.2457	0.2538	0.2611	0.2302	0.2321	0.2285	0.2256	0.2261	0.2242	0.234	0.2509	0.2284	0.231	0.2356	0.234
253	0.5051	0.4873	0.4897	0.4958	0.4859	0.4797	0.2412	0.2559	0.2465	0.2457	0.2536	0.2568	0.2299	0.2329	0.2272	0.2263	0.2264	0.2231	0.2342	0.2495	0.2285	0.2297	0.2349	0.2338
264	0.5103	0.4898	0.4929	0.5003	0.4886	0.486	0.242	0.2561	0.2473	0.2465	0.2542	0.2592	0.2305	0.2321	0.2274	0.2263	0.2263	0.2238	0.2338	0.2499	0.2292	0.2305	0.2347	0.2336
275	0.5147	0.4959	0.4996	0.503	0.4971	0.496	0.2446	0.2561	0.2477	0.2474	0.2542	0.259	0.2292	0.2325	0.2275	0.2262	0.226	0.224	0.2341	0.2506	0.2289	0.2338	0.2328	0.2335
286	0.5183	0.4993	0.506	0.513	0.4979	0.4963	0.2454	0.2581	0.2479	0.2482	0.2563	0.2633	0.2304	0.2327	0.2273	0.2257	0.2266	0.224	0.2335	0.2499	0.2288	0.2342	0.2364	0.2333
297	0.5208	0.5026	0.5089	0.5131	0.4996	0.5006	0.2464	0.2572	0.2482	0.2488	0.2572	0.2608	0.2287	0.2326	0.2277	0.226	0.2265	0.2241	0.2338	0.2507	0.2298	0.2339	0.2356	0.2342
308	0.5253	0.5073	0.5117	0.515	0.5039	0.5061	0.2452	0.2594	0.2491	0.2494	0.2575	0.2632	0.2295	0.2323	0.2275	0.2255	0.2259	0.2244	0.2339	0.2504	0.2293	0.2339	0.235	0.2339
319	0.5265	0.5112	0.5135	0.5245	0.5089	0.5116	0.247	0.2599	0.2497	0.2497	0.2578	0.2661	0.2293	0.2319	0.228	0.2256	0.2267	0.2236	0.234	0.2507	0.2297	0.234	0.2357	0.234
330	0.5298	0.5138	0.5181	0.5213	0.5153	0.5172	0.2473	0.2593	0.2511	0.2516	0.2584	0.2616	0.2283	0.2326	0.229	0.2255	0.2268	0.2233	0.2334	0.2518	0.2299	0.2339	0.2332	0.2335
341	0.5311	0.5181	0.5197	0.5322	0.5197	0.5163	0.2461	0.2625	0.2517	0.2508	0.2587	0.2666	0.2297	0.2324	0.227	0.2259	0.2268	0.2237	0.2335	0.2485	0.2284	0.2344	0.2354	0.2335
352	0.5336	0.5204	0.5236	0.5317	0.5186	0.5168	0.2484	0.2617	0.2513	0.2516	0.2606	0.2683	0.2301	0.2323	0.2281	0.2252	0.226	0.2246	0.2338	0.2495	0.2283	0.234	0.2362	0.2344
363	0.5361	0.5242	0.5238	0.536	0.5215	0.5229	0.2478	0.2629	0.2522	0.2518	0.2596	0.2681	0.2292	0.2324	0.2276	0.226	0.2262	0.2238	0.2339	0.2497	0.229	0.234	0.2367	0.2337
374	0.5376	0.5258	0.5281	0.5302	0.5205	0.5247	0.251	0.2613	0.2525	0.2529	0.2611	0.2659	0.229	0.2321	0.2278	0.2257	0.2262	0.2236	0.2338	0.25	0.2295	0.2336	0.2351	0.234
385	0.5392	0.5267	0.5287	0.5403	0.5293	0.5255	0.2482	0.2655	0.2543	0.2531	0.2602	0.2668	0.2289	0.232	0.2275	0.2255	0.2265	0.2244	0.2335	0.2485	0.2278	0.2342	0.2364	0.2333
396	0.5396	0.5272	0.5286	0.5356	0.5254	0.5294	0.2506	0.2651	0.2539	0.2541	0.2627	0.2671	0.2291	0.2325	0.2279	0.2257	0.226	0.2244	0.2339	0.2503	0.229	0.2346	0.235	0.234
407	0.5421	0.5296	0.5313	0.5415	0.5347	0.528	0.2492	0.2663	0.2554	0.2546	0.262	0.2671	0.229	0.2327	0.2274	0.2248	0.226	0.2244	0.2331	0.2495	0.2279	0.2342	0.2352	0.2337
418	0.5425	0.5312	0.5322	0.5401	0.5329	0.5285	0.2495	0.2664	0.2555	0.255	0.2624	0.2682	0.2302	0.232	0.227	0.2255	0.2263	0.2229	0.234	0.2481	0.2303	0.2342	0.235	0.2333
429	0.5434	0.5327	0.5323	0.5415	0.5293	0.5328	0.2502	0.2674	0.2558	0.2559	0.2642	0.2701	0.2286	0.2323	0.2273	0.2254	0.2262	0.2221	0.2335	0.2489	0.229	0.2341	0.2356	0.2335
440	0.5433	0.535	0.5372	0.5472	0.5369	0.5259	0.2511	0.2675	0.2567	0.2555	0.2631	0.2701	0.2307	0.2318	0.2271	0.2251	0.2262	0.2236	0.2335	0.2482	0.2286	0.2339	0.236	0.233
451	0.5459	0.5349	0.5358	0.5428	0.536	0.5338	0.2511	0.2702	0.2578	0.2575	0.2646	0.2695	0.2285	0.2318	0.2279	0.2256	0.2258	0.2236	0.2335	0.2489	0.2284	0.2343	0.2352	0.2338
462	0.5445	0.536	0.5383	0.5469	0.5314	0.5356	0.2529	0.2689	0.2567	0.2572	0.2665	0.2699	0.2305	0.232	0.227	0.2258	0.2264	0.2242	0.2333	0.2477	0.2295	0.2337	0.2368	0.2334
473	0.5453	0.5383	0.5392	0.549	0.5386	0.533	0.2533	0.268	0.2579	0.2577	0.2658	0.2688	0.2286	0.232	0.2273	0.2259	0.2253	0.2228	0.2329	0.2479	0.2279	0.2341	0.2357	0.2341
484	0.5455	0.5362	0.5377	0.5476	0.5405	0.5312	0.2519	0.271	0.2588	0.2579	0.2658	0.2734	0.2311	0.2322	0.227	0.2256	0.2258	0.2245	0.2331	0.2469	0.2271	0.234	0.2361	0.2338
495	0.5478	0.5383	0.5367	0.5488	0.539	0.5377	0.2525	0.2732	0.2592	0.2584	0.2669	0.2727	0.2305	0.2322	0.2276	0.2256	0.2259	0.2237	0.2335	0.2467	0.2276	0.2341	0.2372	0.234
506	0.5487	0.5384	0.5401	0.5458	0.5402	0.5354	0.2539	0.273	0.2604	0.2595	0.2676	0.2744	0.2289	0.2323	0.2274	0.2259	0.2252	0.223	0.2338	0.2488	0.2285	0.2342	0.2357	0.2337
517	0.5472	0.5396	0.5412	0.546	0.5356	0.5406	0.2588	0.2702	0.2599	0.2604	0.2703	0.2741	0.23	0.2325	0.2274	0.2251	0.2275	0.2237	0.2331	0.2488	0.2293	0.2339	0.2345	0.2343
528	0.548	0.5412	0.541	0.5515	0.5391	0.5381	0.2554	0.2726	0.2603	0.2606	0.2695	0.273	0.2292	0.2323	0.2271	0.2259	0.2256	0.2234	0.2337	0.248	0.2299	0.2336	0.2363	0.2337
539	0.5487	0.5418	0.5453	0.5466	0.5376	0.5448	0.2596	0.2717	0.2613	0.2622	0.2708	0.2733	0.2296	0.2328	0.227	0.2253	0.2269	0.224	0.2331	0.2477	0.2285	0.2335	0.2339	0.2334
550	0.5485	0.5413	0.5435	0.5552	0.5422	0.5401	0.2574	0.2755	0.2617	0.2617	0.2715	0.2777	0.2308	0.2323	0.2274	0.2256	0.2266	0.2253	0.233	0.2483	0.2284	0.2335	0.2371	0.2335
561	0.5481	0.5427	0.542	0.5492	0.5447	0.5395	0.2568	0.274	0.2631	0.2623	0.2697	0.2762	0.2287	0.2329	0.2276	0.2256	0.2265	0.223	0.2332	0.2467	0.2272	0.2339	0.2354	0.2338
572	0.5481	0.5411	0.541	0.5508	0.5441	0.5401	0.2565	0.2766	0.2643	0.2634	0.2713	0.2749	0.2312	0.2321	0.2268	0.2256	0.2268	0.2236	0.2331	0.2461	0.227	0.2342	0.2359	0.2339
583	0.5487	0.5405	0.5432	0.5515	0.5473	0.5342	0.2572	0.2759	0.2643	0.263	0.2712	0.2777	0.2301	0.2323	0.2273	0.2254	0.227	0.2234	0.2329	0.2456	0.2274	0.234	0.2354	0.2336
594	0.55	0.5425	0.5431	0.5553	0.5451	0.5427	0.2583	0.2796	0.2648	0.2641	0.2744	0.2796	0.2296	0.2324	0.2272	0.2252	0.2269	0.2232	0.2336	0.2479	0.2292	0.2338	0.2357	0.2338
605	0.549	0.5415	0.5434	0.555	0.549	0.5406	0.2589	0.2779	0.2653	0.2649	0.273	0.2784	0.23	0.232	0.2276	0.2255	0.226	0.2237	0.2329	0.2459	0.2266	0.234	0.237	0.2346
616	0.5498	0.5424	0.5435	0.5496	0.5355	0.5455	0.2615	0.2773	0.2649	0.2656	0.2764	0.2807	0.2294	0.2325	0.2277	0.2261	0.2258	0.2238	0.2347	0.2486	0.2303	0.2336	0.2361	0.2343
627	0.5493	0.5431	0.5436	0.5545	0.5487	0.5411	0.26	0.2793	0.2671	0.2667	0.2746	0.2782	0.2299	0.2325	0.2268	0.2256	0.2274	0.2231	0.2328	0.246	0.2272	0.2344	0.2367	0.2342
638	0.5485	0.5449	0.5444	0.5561	0.5458	0.5414	0.26	0.2805	0.2668	0.2666	0.2746	0.279	0.2286	0.2326	0.227	0.2259	0.2267	0.2229	0.2335	0.2472	0.2289	0.2335	0.2359	0.2339
649	0.5492	0.5434	0.5466	0.5486	0.5411	0.5441	0.2644	0.2778	0.2666	0.2677	0.277	0.2799	0.2315	0.2328	0.227	0.2253	0.2273	0.2237	0.2328	0.2467	0.2293	0.234	0.2347	0.2336
660	0.5493	0.5426	0.5437	0.5491	0.5426	0.5444	0.2648	0.2791	0.2676	0.2678	0.2773	0.2815	0.2307	0.2319	0.2275	0.2259	0.2275	0.2238	0.2328	0.2464	0.229	0.234	0.2366	0.2338
671	0.5507	0.5434	0.544	0.5561	0.5495	0.5428	0.2618	0.2846	0.2691	0.2685	0.2778	0.2847	0.231	0.232	0.2273	0.2257	0.2275	0.2255	0.233	0.2468	0.2287	0.234	0.237	0.2339
682	0.5503	0.5431	0.5451	0.557	0.5446	0.541	0.265	0.2822	0.2685	0.2682	0.2799	0.2833	0.2307	0.2323	0.2276	0.2251	0.2259	0.2246	0.2336	0.2467	0.2277	0.2338	0.2368	0.2341
693	0.5498	0.5421	0.5451	0.5575	0.5492	0.5385	0.2636	0.2829	0.2703	0.2692	0.2779	0.2816	0.2305	0.2321	0.2268	0.2253	0.2264	0.2238	0.2326	0.2453	0.227	0.2335	0.2369	0.2342
704	0.5509	0.5434	0.5469	0.5466	0.5377	0.5438	0.2672	0.2846	0.2703	0.2717	0.2816	0.2846	0.2296	0.2322	0.2269	0.2253	0.2274	0.2245	0.2336	0.2467	0.2297	0.2337	0.2356	0.2336
715	0.5497	0.5438	0.5459	0.5565	0.5475	0.5424	0.2644	0.2871	0.2715	0.2708	0.2777	0.2877	0.2307	0.2321	0.227	0.2253	0.2267	0.2246	0.2326	0.2458	0.2298	0.2332	0.2355	0.2333
726	0.5505	0.5431	0.5441	0.554	0.54	0.5465	0.2669	0.2875	0.2714	0.2707	0.2837	0.2894	0.2307	0.2317	0.2285	0.2254	0.226	0.2242	0.2341	0.2466	0.228	0.234	0.2367	0.2345
737	0.5493	0.5448	0.5449	0.5538	0.547	0.5416	0.2662	0.2851	0.2726	0.2722	0.2804	0.2839	0.2293	0.2324	0.2273	0.2252	0.2274	0.2224	0.2325	0.2451	0.2277	0.2333	0.2354	0.234
748	0.5513	0.5442	0.5445	0.5539	0.5497	0.546	0.2666	0.2873	0.2735	0.2742	0.2796	0.2867	0.2303	0.2327	0.2282	0.2254	0.2259	0.2243	0.2339	0.2464	0.2283	0.2342	0.2365	0.2338
759	0.5501	0.5452	0.5452	0.5587	0.5471	0.5409	0.2665	0.2885	0.2737	0.2727	0.2825	0.2861	0.2315	0.2317	0.228	0.2252	0.226	0.2247	0.2334	0.2456	0.2276	0.2337	0.2377	0.2342
770	0.552	0.5453	0.5442	0.5553	0.5481	0.5411	0.2667	0.2892	0.2742	0.2736	0.2842	0.2904	0.2309	0.2321	0.2271	0.225	0.2255	0.225	0.2339	0.2455	0.2279	0.2338	0.2361	0.2342
781	0.5493	0.5447	0.5483	0.5588	0.5535	0.5411	0.2684	0.2905	0.2756	0.2756	0.2828	0.293	0.2307	0.2324	0.2269	0.2259	0.2263	0.2242	0.233	0.2451	0.2277	0.2341	0.2366	0.2338
792	0.5502	0.5457	0.5496	0.5487	0.5414	0.5509	0.2727	0.2877	0.275	0.2773	0.2855	0.2896	0.2311	0.2329	0.2275	0.225	0.227	0.2242	0.2328	0.2453	0.2284	0.2338	0.2343	0.2338
803	0.5516	0.5446	0.547	0.5552	0.5465	0.5433	0.2698	0.2887	0.2759	0.2754	0.2849	0.2876	0.2304	0.2322	0.2272	0.2254	0.2264	0.2229	0.2329	0.2455	0.2284	0.2338	0.2351	0.2337
814	0.551	0.5446	0.5442	0.5547	0.5455	0.5445	0.27	0.2906	0.2761	0.2767	0.2864	0.2905	0.2284	0.2328	0.2268	0.2261	0.2252	0.223	0.2332	0.2454	0.2287	0.2341	0.236	0.2341
825	0.5503	0.5458	0.5464	0.559	0.5503	0.54	0.2702	0.2916	0.2776	0.2765	0.2857	0.2889	0.23	0.2326	0.227	0.2253	0.2261	0.2247	0.2334	0.2452	0.2276	0.233	0.2375	0.2344
836	0.5513	0.5453	0.5468	0.5567	0.5458	0.5451	0.2725	0.2919	0.2769	0.2774	0.2881	0.2896	0.2301	0.2325	0.2279	0.2257	0.2261	0.2248	0.2342	0.2458	0.2278	0.2334	0.2375	0.2346
847	0.5504	0.5441	0.5446	0.5527	0.5474	0.5418	0.2707	0.2917	0.2795	0.278	0.2883	0.2901	0.2286	0.2328	0.2274	0.2249	0.2261	0.2234	0.2322	0.245	0.2283	0.2336	0.2344	0.2342
858	0.5515	0.5433	0.5475	0.5546	0.5496	0.5425	0.2735	0.2935	0.28	0.2798	0.2873	0.2938	0.2287	0.2322	0.2279	0.2257	0.2256	0.2234	0.2334	0.2456	0.2279	0.2342	0.2357	0.2339
869	0.5505	0.5463	0.5466	0.5568	0.5472	0.5415	0.2732	0.2939	0.2795	0.2791	0.2893	0.2916	0.2296	0.233	0.2269	0.2258	0.2268	0.2232	0.2328	0.2452	0.2288	0.2334	0.2362	0.2343
880	0.5505	0.544	0.5485	0.5582	0.5467	0.5442	0.2754	0.2954	0.2796	0.2784	0.2926	0.2959	0.2302	0.2322	0.228	0.2255	0.2268	0.2248	0.2336	0.2457	0.23	0.234	0.2373	0.2346
891	0.5498	0.5441	0.5481	0.558	0.5513	0.5431	0.2741	0.2996	0.2822	0.2817	0.2883	0.2976	0.2303	0.2324	0.228	0.2252	0.2266	0.226	0.2321	0.2443	0.2287	0.2339	0.2373	0.2338
902	0.5509	0.5445	0.5455	0.5526	0.5426	0.5443	0.2775	0.2942	0.281	0.2806	0.2929	0.2952	0.2292	0.2325	0.228	0.2257	0.2263	0.2246	0.2326	0.2452	0.2284	0.2333	0.2367	0.2344
913	0.5499	0.5432	0.5477	0.5569	0.5485	0.5429	0.2758	0.2996	0.2834	0.2831	0.2902	0.2973	0.2299	0.2328	0.2265	0.226	0.2262	0.2226	0.2336	0.2454	0.2282	0.2335	0.2358	0.2341
924	0.5513	0.5426	0.545	0.5537	0.5481	0.5426	0.2752	0.2998	0.2848	0.2828	0.2931	0.2957	0.2301	0.2322	0.2271	0.2256	0.226	0.2251	0.233	0.2452	0.2274	0.2344	0.2371	0.2345
935	0.5501	0.5451	0.5456	0.5572	0.5518	0.5447	0.2762	0.2992	0.2844	0.2842	0.2912	0.2973	0.2306	0.233	0.2276	0.2256	0.2262	0.2244	0.2341	0.2447	0.227	0.2339	0.236	0.2343
946	0.5505	0.543	0.5469	0.5564	0.5503	0.5413	0.2773	0.3007	0.2857	0.2838	0.2925	0.299	0.2308	0.2323	0.227	0.2254	0.2254	0.2243	0.2326	0.2436	0.227	0.2338	0.2374	0.2342
957	0.5495	0.5448	0.5457	0.5528	0.5389	0.5477	0.2797	0.2994	0.2837	0.284	0.2986	0.3047	0.2309	0.2324	0.2271	0.2252	0.2271	0.2239	0.2337	0.2457	0.2306	0.2334	0.2355	0.2348
968	0.5514	0.5445	0.5467	0.5542	0.5426	0.5412	0.2806	0.3003	0.2843	0.284	0.2965	0.2996	0.2295	0.2326	0.2275	0.2255	0.2269	0.2247	0.2331	0.2447	0.2299	0.2336	0.2366	0.2346
979	0.5508	0.5455	0.5464	0.5599	0.5498	0.5446	0.2786	0.3028	0.285	0.2864	0.2938	0.3003	0.2307	0.2325	0.2268	0.2253	0.2269	0.2236	0.2332	0.245	0.2286	0.2334	0.2367	0.2339

## Sheet: 2e-output
Software Version	3.14.03
Experiment File Path:	C:\Users\Public\Documents\Experiments\mreiter\20231027_PykA_PykAQ266K_1.xpt
Protocol File Path:	C:\Users\Public\Documents\Protocols\mreiter\mdh_activity_340nm_shortshake.prt
Plate Number	Plate 1
Date	2023-10-27
Time	12:49:31
Reader Type:	Synergy H1
Reader Serial Number:	22041401
Reading Type	Reader
Procedure Details
Plate Type	TPP 96 well TC Flat bottom (Use plate lid)
Eject plate on completion
Set Temperature	Setpoint 37°C
	Preheat before moving to next step
Shake	Orbital: 0:03 (MM:SS)
	Frequency: 807 cpm (1 mm)
Start Kinetic	Runtime 2:10:00 (HH:MM:SS), Interval 0:00:11, 710 Reads
Read	Absorbance Endpoint
	Full Plate
	Wavelengths: 340
	Read Speed: Sweep, Delay: 0 msec, Measurements/Data Point: 1
End Kinetic
Layout
		1	2	3	4	5	6	7	8	9	10	11	12
	A	SPL1	SPL3	SPL5	SPL7	SPL9	SPL11	SPL13	SPL15	SPL17	SPL19	SPL21	SPL23	Well ID
	B	SPL2	SPL4	SPL6	SPL8	SPL10	SPL12	SPL14	SPL16	SPL18	SPL20	SPL22	SPL24	Well ID
	C													Well ID
	D													Well ID
	E													Well ID
	F													Well ID
	G													Well ID
	H													Well ID
340
	Time	T° 340	A1	A2	A3	A4	A5	A6	A7	A8	A9	A10	A11	A12	B1	B2	B3	B4	B5	B6	B7	B8	B9	B10	B11	B12
			PykA 1 mM PEP, 1 mM ADP 1	PykA 1 mM PEP, 1 mM ADP 2	PykA 1 mM PEP, 1 mM ADP 3	PykA 1 mM PEP, 1 mM ADP 4	PykA 1 mM PEP, 1 mM ADP 5	PykA 1 mM PEP, 1 mM ADP 6	PykA(Q266K) 1 mM PEP, 1 mM ADP 1	PykA(Q266K) 1 mM PEP, 1 mM ADP 2	PykA(Q266K) 1 mM PEP, 1 mM ADP 3	PykA(Q266K) 1 mM PEP, 1 mM ADP 4	PykA(Q266K) 1 mM PEP, 1 mM ADP 5	PykA(Q266K) 1 mM PEP, 1 mM ADP 6	ctrl 1 mM PEP, 1 mM ADP 1	ctrl 1 mM PEP, 1 mM ADP 2	ctrl 1 mM PEP, 1 mM ADP 3	ctrl 1 mM PEP, 1 mM ADP 4	ctrl 1 mM PEP, 1 mM ADP 5	ctrl 1 mM PEP, 1 mM ADP 6	ctrl 1 mM PEP, 1 mM ADP 7	ctrl 1 mM PEP, 1 mM ADP 8	ctrl 1 mM PEP, 1 mM ADP 9	ctrl 1 mM PEP, 1 mM ADP 10	ctrl 1 mM PEP, 1 mM ADP 11	ctrl 1 mM PEP, 1 mM ADP 12
	00:00:04	37	1.1971	1.1245	1.1064	1.1877	1.1731	1.1704	1.1734	1.2057	1.2351	1.213	1.2131	1.2011	1.2228	1.1967	1.228	1.2847	1.2143	1.1988	1.1379	1.1797	1.2508	1.1856	1.1817	1.2156
	00:00:15	37	1.1595	1.0783	1.0644	1.1572	1.1408	1.1135	1.1757	1.171	1.2326	1.2049	1.2102	1.197	1.2059	1.1783	1.2088	1.2791	1.2154	1.1901	1.1511	1.1757	1.247	1.1934	1.1567	1.2038
	00:00:26	37.1	1.1202	0.9642	1.0061	1.0457	1.0701	1.1032	1.176	1.1454	1.2278	1.1962	1.2079	1.1976	1.2101	1.1776	1.2227	1.2767	1.2148	1.1914	1.1405	1.1716	1.2284	1.1876	1.1755	1.202
	00:00:37	37	1.0822	0.8979	0.9979	1.043	0.9654	1.048	1.2032	1.1633	1.2038	1.236	1.188	1.216	1.2054	1.179	1.2085	1.2677	1.2022	1.1846	1.1552	1.1768	1.2515	1.1697	1.1696	1.2075
	00:00:48	37	1.0191	0.8836	0.964	0.9699	0.9159	1.0568	1.1805	1.1797	1.214	1.2144	1.1997	1.1837	1.2099	1.1806	1.2264	1.2699	1.1983	1.186	1.1522	1.1751	1.2512	1.1621	1.1804	1.2073
	00:00:59	37	0.8983	0.8305	0.856	0.9635	0.8573	0.9926	1.2131	1.1879	1.2264	1.1846	1.2032	1.1986	1.2162	1.188	1.2148	1.2646	1.1957	1.1952	1.1348	1.1983	1.2446	1.2057	1.1612	1.1933
	00:01:10	37	0.805	0.7621	0.7933	0.9432	0.7486	0.9867	1.1941	1.1693	1.2211	1.2153	1.198	1.1857	1.2136	1.1777	1.2132	1.2647	1.2077	1.1844	1.1453	1.1758	1.2499	1.1669	1.1712	1.1992
	00:01:21	37.1	0.7456	0.7046	0.7248	0.892	0.71	0.9546	1.1842	1.1793	1.2257	1.1923	1.1967	1.1753	1.2017	1.1752	1.2082	1.2612	1.2082	1.189	1.1522	1.1752	1.2453	1.1848	1.1608	1.2034
	00:01:32	37	0.6908	0.6425	0.6807	0.8081	0.6756	0.8675	1.1927	1.1853	1.2325	1.1835	1.1838	1.1876	1.195	1.1816	1.209	1.2676	1.2131	1.1828	1.1729	1.1665	1.2358	1.1656	1.1758	1.1982
	00:01:43	36.9	0.6723	0.6051	0.6551	0.767	0.6575	0.8551	1.1767	1.1636	1.2315	1.17	1.1873	1.1754	1.203	1.1749	1.2306	1.2636	1.2071	1.1883	1.1405	1.1735	1.2208	1.2044	1.1674	1.1861
	00:01:54	37.1	0.6356	0.5808	0.6206	0.7435	0.6198	0.7772	1.1939	1.1834	1.2283	1.2071	1.2086	1.1876	1.1921	1.1758	1.2132	1.2684	1.2088	1.1977	1.1349	1.1948	1.2275	1.1892	1.1678	1.1988
	00:02:05	37.1	0.5894	0.5709	0.5661	0.6889	0.5927	0.7275	1.2077	1.194	1.2376	1.1743	1.2182	1.191	1.2021	1.1855	1.2043	1.2658	1.1973	1.1905	1.146	1.1907	1.2378	1.2141	1.1719	1.1928
	00:02:16	37	0.5517	0.5364	0.5338	0.6421	0.5623	0.6805	1.1875	1.1867	1.2436	1.1897	1.1966	1.1616	1.2043	1.1818	1.1946	1.2756	1.1985	1.192	1.1562	1.1645	1.2414	1.1717	1.1727	1.1899
	00:02:27	37	0.522	0.5018	0.5051	0.6015	0.5361	0.6257	1.2043	1.2064	1.2072	1.2242	1.1713	1.2119	1.1993	1.1748	1.206	1.2647	1.1917	1.1795	1.1719	1.162	1.256	1.1844	1.1695	1.2078
	00:02:38	37	0.498	0.4733	0.4787	0.5779	0.4987	0.5896	1.1944	1.1919	1.2294	1.2017	1.2233	1.2016	1.1938	1.1748	1.2086	1.266	1.1951	1.1754	1.1678	1.1568	1.2467	1.1742	1.1675	1.1988
	00:02:49	37	0.4721	0.4466	0.4539	0.5477	0.4722	0.5552	1.1778	1.1798	1.2191	1.2014	1.1917	1.1973	1.195	1.1652	1.2127	1.2628	1.1982	1.1855	1.1383	1.1741	1.2406	1.1976	1.1566	1.1957
	00:03:00	37	0.449	0.4276	0.4311	0.5101	0.4513	0.516	1.2139	1.1966	1.2195	1.2131	1.1904	1.1931	1.2022	1.1637	1.2161	1.2679	1.2016	1.181	1.1609	1.1726	1.2431	1.1565	1.1877	1.2173
	00:03:11	37	0.4266	0.4072	0.4153	0.4901	0.4295	0.4917	1.1726	1.1925	1.2135	1.2211	1.1813	1.1746	1.211	1.1832	1.2263	1.267	1.1986	1.1878	1.1474	1.1559	1.2389	1.1735	1.1907	1.2106
	00:03:22	37.1	0.411	0.3947	0.4007	0.4644	0.4157	0.4789	1.2041	1.1908	1.2422	1.1965	1.1856	1.1673	1.1996	1.1824	1.1864	1.2742	1.1994	1.1749	1.1745	1.1475	1.2395	1.1522	1.183	1.1935
	00:03:33	37	0.3967	0.3828	0.3865	0.4427	0.4005	0.4438	1.1947	1.1675	1.2417	1.1772	1.2326	1.1653	1.2045	1.1774	1.1997	1.2701	1.2005	1.1857	1.1304	1.196	1.2321	1.1978	1.1693	1.1885
	00:03:44	37	0.3853	0.3695	0.3737	0.4225	0.3859	0.4222	1.1967	1.1727	1.2196	1.1877	1.1968	1.1937	1.2066	1.1681	1.2137	1.2605	1.2037	1.1889	1.125	1.1905	1.2374	1.1902	1.161	1.2037
	00:03:55	37	0.3776	0.361	0.3653	0.4115	0.3786	0.4089	1.2058	1.1845	1.2273	1.1869	1.2175	1.2005	1.1989	1.1831	1.2044	1.2602	1.1987	1.184	1.1455	1.1718	1.2446	1.1834	1.1733	1.1991
	00:04:06	37	0.3695	0.3509	0.3557	0.3966	0.3688	0.3912	1.1964	1.1713	1.2364	1.1721	1.2229	1.191	1.2007	1.184	1.2046	1.2582	1.1913	1.1869	1.1448	1.1827	1.2399	1.1989	1.1672	1.1892
	00:04:17	37.1	0.3616	0.3447	0.3464	0.391	0.3677	0.3942	1.1848	1.1715	1.2345	1.1792	1.1893	1.1967	1.2036	1.1637	1.2239	1.2603	1.2021	1.162	1.1636	1.1387	1.2369	1.1613	1.176	1.2017
	00:04:28	37.1	0.3563	0.3377	0.3397	0.3806	0.357	0.3778	1.2088	1.1802	1.2484	1.2139	1.208	1.1707	1.1903	1.177	1.2059	1.2661	1.2021	1.1907	1.1414	1.1772	1.2324	1.161	1.1852	1.195
	00:04:39		0.3502	0.3319	0.3332	0.3679	0.3521	0.3668	1.2082	1.1847	1.2163	1.206	1.1912	1.2094	1.2081	1.1888	1.2085	1.2575	1.1985	1.1786	1.1632	1.1813	1.2431	1.1925	1.1661	1.2028
	00:00:00
	00:00:00
	00:00:00
	00:00:00
	00:00:00
	00:00:00
	00:00:00
	00:00:00
	00:00:00
	00:00:00
	00:00:00
	00:00:00
	00:00:00
	00:00:00
	00:00:00
	00:00:00
	00:00:00
	00:00:00
	00:00:00
	00:00:00
	00:00:00
	00:00:00
	00:00:00
	00:00:00
	00:00:00
	00:00:00
	00:00:00
	00:00:00
	00:00:00
	00:00:00
	00:00:00
	00:00:00
	00:00:00
	00:00:00
	00:00:00
	00:00:00
	00:00:00
	00:00:00
	00:00:00
	00:00:00
	00:00:00
	00:00:00
	00:00:00
	00:00:00
	00:00:00
	00:00:00
	00:00:00
	00:00:00
	00:00:00
	00:00:00
	00:00:00
	00:00:00
	00:00:00
	00:00:00
	00:00:00
	00:00:00
	00:00:00
	00:00:00
	00:00:00
	00:00:00
	00:00:00
	00:00:00
	00:00:00
	00:00:00
	00:00:00
	00:00:00
	00:00:00
	00:00:00
	00:00:00
	00:00:00
	00:00:00
	00:00:00
	00:00:00
	00:00:00
	00:00:00
	00:00:00
	00:00:00
	00:00:00
	00:00:00
	00:00:00
	00:00:00
	00:00:00
	00:00:00
	00:00:00
	00:00:00
	00:00:00
	00:00:00
	00:00:00
	00:00:00
	00:00:00
	00:00:00
	00:00:00
	00:00:00
	00:00:00
	00:00:00
	00:00:00
	00:00:00
	00:00:00
	00:00:00
	00:00:00
	00:00:00
	00:00:00
	00:00:00
	00:00:00
	00:00:00
	00:00:00
	00:00:00
	00:00:00
	00:00:00
	00:00:00
	00:00:00
	00:00:00
	00:00:00
	00:00:00
	00:00:00
	00:00:00
	00:00:00
	00:00:00
	00:00:00
	00:00:00
	00:00:00
	00:00:00
	00:00:00
	00:00:00
	00:00:00
	00:00:00
	00:00:00
	00:00:00
	00:00:00
	00:00:00
	00:00:00
	00:00:00
	00:00:00
	00:00:00
	00:00:00
	00:00:00
	00:00:00
	00:00:00
	00:00:00
	00:00:00
	00:00:00
	00:00:00
	00:00:00
	00:00:00
	00:00:00
	00:00:00
	00:00:00
	00:00:00
	00:00:00
	00:00:00
	00:00:00
	00:00:00
	00:00:00
	00:00:00
	00:00:00
	00:00:00
	00:00:00
	00:00:00
	00:00:00
	00:00:00
	00:00:00
	00:00:00
	00:00:00
	00:00:00
	00:00:00
	00:00:00
	00:00:00
	00:00:00
	00:00:00
	00:00:00
	00:00:00
	00:00:00
	00:00:00
	00:00:00
	00:00:00
	00:00:00
	00:00:00
	00:00:00
	00:00:00
	00:00:00
	00:00:00
	00:00:00
	00:00:00
	00:00:00
	00:00:00
	00:00:00
	00:00:00
	00:00:00
	00:00:00
	00:00:00
	00:00:00
	00:00:00
	00:00:00
	00:00:00
	00:00:00
	00:00:00
	00:00:00
	00:00:00
	00:00:00
	00:00:00
	00:00:00
	00:00:00
	00:00:00
	00:00:00
	00:00:00
	00:00:00
	00:00:00
	00:00:00
	00:00:00
	00:00:00
	00:00:00
	00:00:00
	00:00:00
	00:00:00
	00:00:00
	00:00:00
	00:00:00
	00:00:00
	00:00:00
	00:00:00
	00:00:00
	00:00:00
	00:00:00
	00:00:00
	00:00:00
	00:00:00
	00:00:00
	00:00:00
	00:00:00
	00:00:00
	00:00:00
	00:00:00
	00:00:00
	00:00:00
	00:00:00
	00:00:00
	00:00:00
	00:00:00
	00:00:00
	00:00:00
	00:00:00
	00:00:00
	00:00:00
	00:00:00
	00:00:00
	00:00:00
	00:00:00
	00:00:00
	00:00:00
	00:00:00
	00:00:00
	00:00:00
	00:00:00
	00:00:00
	00:00:00
	00:00:00
	00:00:00
	00:00:00
	00:00:00
	00:00:00
	00:00:00
	00:00:00
	00:00:00
	00:00:00
	00:00:00
	00:00:00
	00:00:00
	00:00:00
	00:00:00
	00:00:00
	00:00:00
	00:00:00
	00:00:00
	00:00:00
	00:00:00
	00:00:00
	00:00:00
	00:00:00
	00:00:00
	00:00:00
	00:00:00
	00:00:00
	00:00:00
	00:00:00
	00:00:00
	00:00:00
	00:00:00
	00:00:00
	00:00:00
	00:00:00
	00:00:00
	00:00:00
	00:00:00
	00:00:00
	00:00:00
	00:00:00
	00:00:00
	00:00:00
	00:00:00
	00:00:00
	00:00:00
	00:00:00
	00:00:00
	00:00:00
	00:00:00
	00:00:00
	00:00:00
	00:00:00
	00:00:00
	00:00:00
	00:00:00
	00:00:00
	00:00:00
	00:00:00
	00:00:00
	00:00:00
	00:00:00
	00:00:00
	00:00:00
	00:00:00
	00:00:00
	00:00:00
	00:00:00
	00:00:00
	00:00:00
	00:00:00
	00:00:00
	00:00:00
	00:00:00
	00:00:00
	00:00:00
	00:00:00
	00:00:00
	00:00:00
	00:00:00
	00:00:00
	00:00:00
	00:00:00
	00:00:00
	00:00:00
	00:00:00
	00:00:00
	00:00:00
	00:00:00
	00:00:00
	00:00:00
	00:00:00
	00:00:00
	00:00:00
	00:00:00
	00:00:00
	00:00:00
	00:00:00
	00:00:00
	00:00:00
	00:00:00
	00:00:00
	00:00:00
	00:00:00
	00:00:00
	00:00:00
	00:00:00
	00:00:00
	00:00:00
	00:00:00
	00:00:00
	00:00:00
	00:00:00
	00:00:00
	00:00:00
	00:00:00
	00:00:00
	00:00:00
	00:00:00
	00:00:00
	00:00:00
	00:00:00
	00:00:00
	00:00:00
	00:00:00
	00:00:00
	00:00:00
	00:00:00
	00:00:00
	00:00:00
	00:00:00
	00:00:00
	00:00:00
	00:00:00
	00:00:00
	00:00:00
	00:00:00
	00:00:00
	00:00:00
	00:00:00
	00:00:00
	00:00:00
	00:00:00
	00:00:00
	00:00:00
	00:00:00
	00:00:00
	00:00:00
	00:00:00
	00:00:00
	00:00:00
	00:00:00
	00:00:00
	00:00:00
	00:00:00
	00:00:00
	00:00:00
	00:00:00
	00:00:00
	00:00:00
	00:00:00
	00:00:00
	00:00:00
	00:00:00
	00:00:00
	00:00:00
	00:00:00
	00:00:00
	00:00:00
	00:00:00
	00:00:00
	00:00:00
	00:00:00
	00:00:00
	00:00:00
	00:00:00
	00:00:00
	00:00:00
	00:00:00
	00:00:00
	00:00:00
	00:00:00
	00:00:00
	00:00:00
	00:00:00
	00:00:00
	00:00:00
	00:00:00
	00:00:00
	00:00:00
	00:00:00
	00:00:00
	00:00:00
	00:00:00
	00:00:00
	00:00:00
	00:00:00
	00:00:00
	00:00:00
	00:00:00
	00:00:00
	00:00:00
	00:00:00
	00:00:00
	00:00:00
	00:00:00
	00:00:00
	00:00:00
	00:00:00
	00:00:00
	00:00:00
	00:00:00
	00:00:00
	00:00:00
	00:00:00
	00:00:00
	00:00:00
	00:00:00
	00:00:00
	00:00:00
	00:00:00
	00:00:00
	00:00:00
	00:00:00
	00:00:00
	00:00:00
	00:00:00
	00:00:00
	00:00:00
	00:00:00
	00:00:00
	00:00:00
	00:00:00
	00:00:00
	00:00:00
	00:00:00
	00:00:00
	00:00:00
	00:00:00
	00:00:00
	00:00:00
	00:00:00
	00:00:00
	00:00:00
	00:00:00
	00:00:00
	00:00:00
	00:00:00
	00:00:00
	00:00:00
	00:00:00
	00:00:00
	00:00:00
	00:00:00
	00:00:00
	00:00:00
	00:00:00
	00:00:00
	00:00:00
	00:00:00
	00:00:00
	00:00:00
	00:00:00
	00:00:00
	00:00:00
	00:00:00
	00:00:00
	00:00:00
	00:00:00
	00:00:00
	00:00:00
	00:00:00
	00:00:00
	00:00:00
	00:00:00
	00:00:00
	00:00:00
	00:00:00
	00:00:00
	00:00:00
	00:00:00
	00:00:00
	00:00:00
	00:00:00
	00:00:00
	00:00:00
	00:00:00
	00:00:00
	00:00:00
	00:00:00
	00:00:00
	00:00:00
	00:00:00
	00:00:00
	00:00:00
	00:00:00
	00:00:00
	00:00:00
	00:00:00
	00:00:00
	00:00:00
	00:00:00
	00:00:00
	00:00:00
	00:00:00
	00:00:00
	00:00:00
	00:00:00
	00:00:00
	00:00:00
	00:00:00
	00:00:00
	00:00:00
	00:00:00
	00:00:00
	00:00:00
	00:00:00
	00:00:00
	00:00:00
	00:00:00
	00:00:00
	00:00:00
	00:00:00
	00:00:00
	00:00:00
	00:00:00
	00:00:00
	00:00:00
	00:00:00
	00:00:00
	00:00:00
	00:00:00
	00:00:00
	00:00:00
	00:00:00
	00:00:00
	00:00:00
	00:00:00
	00:00:00
	00:00:00
	00:00:00
	00:00:00
	00:00:00
	00:00:00
	00:00:00
	00:00:00
	00:00:00
	00:00:00
	00:00:00
	00:00:00
	00:00:00
	00:00:00
	00:00:00
	00:00:00
	00:00:00
	00:00:00
	00:00:00
	00:00:00
	00:00:00
	00:00:00
	00:00:00
	00:00:00
	00:00:00
	00:00:00
	00:00:00
	00:00:00
	00:00:00
	00:00:00
	00:00:00
	00:00:00
	00:00:00
	00:00:00
	00:00:00
	00:00:00
	00:00:00
	00:00:00
	00:00:00
	00:00:00
	00:00:00
	00:00:00
	00:00:00
	00:00:00
	00:00:00
	00:00:00
	00:00:00
	00:00:00
	00:00:00
	00:00:00
	00:00:00
	00:00:00
	00:00:00
	00:00:00
	00:00:00
	00:00:00
	00:00:00
	00:00:00
	00:00:00
	00:00:00
	00:00:00
	00:00:00
	00:00:00
	00:00:00
	00:00:00
	00:00:00
	00:00:00
	00:00:00
	00:00:00
	00:00:00
	00:00:00
	00:00:00
	00:00:00
	00:00:00
	00:00:00
	00:00:00
	00:00:00
	00:00:00
	00:00:00
	00:00:00
	00:00:00
	00:00:00
	00:00:00
	00:00:00
	00:00:00
	00:00:00
	00:00:00
	00:00:00
	00:00:00
	00:00:00
	00:00:00
Max V [340]
		1	2	3	4	5	6	7	8	9	10	11	12
	A	-483.982	-361.2	-391.036	-299.891	-409.691	-303	43.255	48.491	-38.727	-51.655	-46.8	-49.8	Max V [340]
	B	-24.545	-25.964	-36.982	-22.855	-30.491	-30.327	50.018	-66.764	45.982	50.018	-40.8	-26.891	Max V [340]
	C													Max V [340]
	D													Max V [340]
	E													Max V [340]
	F													Max V [340]
	G													Max V [340]
	H													Max V [340]
R-Squared [340]
		1	2	3	4	5	6	7	8	9	10	11	12
	A	0.987	0.946	0.982	0.938	0.98	0.99	0.525	0.802	0.709	0.692	0.665	0.928	R-Squared [340]
	B	0.653	0.934	0.639	0.88	0.911	0.902	0.899	0.726	0.969	0.522	0.868	0.432	R-Squared [340]
	C													R-Squared [340]
	D													R-Squared [340]
	E													R-Squared [340]
	F													R-Squared [340]
	G													R-Squared [340]
	H													R-Squared [340]
t at Max V [340]
		1	2	3	4	5	6	7	8	9	10	11	12
	A	00:00:59	00:00:26	00:00:59	00:00:26	00:00:48	00:02:05	00:00:37	00:02:05	00:00:26	00:03:22	00:03:00	00:03:00	t at Max V [340]
	B	00:01:21	00:02:27	00:02:05	00:03:44	00:00:37	00:02:16	00:02:16	00:03:55	00:02:05	00:03:22	00:03:22	00:03:22	t at Max V [340]
	C													t at Max V [340]
	D													t at Max V [340]
	E													t at Max V [340]
	F													t at Max V [340]
	G													t at Max V [340]
	H													t at Max V [340]
Lagtime [340]
		1	2	3	4	5	6	7	8	9	10	11	12
	A	00:00:23	?????	00:00:22	00:00:05	00:00:10	00:00:38	00:00:14	00:02:28	00:00:07	00:03:06	00:02:36	00:02:43	Lagtime [340]
	B	00:00:40	00:01:40	00:01:35	00:02:51	00:00:19	00:01:53	00:01:55	00:03:52	00:02:23	00:03:36	00:03:17	00:02:53	Lagtime [340]
	C													Lagtime [340]
	D													Lagtime [340]
	E													Lagtime [340]
	F													Lagtime [340]
	G													Lagtime [340]
	H													Lagtime [340]

## Sheet: 2e-data transformed
Time	PykA 1 mM PEP, 1 mM ADP 1	PykA 1 mM PEP, 1 mM ADP 2	PykA 1 mM PEP, 1 mM ADP 3	PykA 1 mM PEP, 1 mM ADP 4	PykA 1 mM PEP, 1 mM ADP 5	PykA 1 mM PEP, 1 mM ADP 6	PykA(Q266K) 1 mM PEP, 1 mM ADP 1	PykA(Q266K) 1 mM PEP, 1 mM ADP 2	PykA(Q266K) 1 mM PEP, 1 mM ADP 3	PykA(Q266K) 1 mM PEP, 1 mM ADP 4	PykA(Q266K) 1 mM PEP, 1 mM ADP 5	PykA(Q266K) 1 mM PEP, 1 mM ADP 6	ctrl 1 mM PEP, 1 mM ADP 1	ctrl 1 mM PEP, 1 mM ADP 2	ctrl 1 mM PEP, 1 mM ADP 3	ctrl 1 mM PEP, 1 mM ADP 4	ctrl 1 mM PEP, 1 mM ADP 5	ctrl 1 mM PEP, 1 mM ADP 6	ctrl 1 mM PEP, 1 mM ADP 7	ctrl 1 mM PEP, 1 mM ADP 8	ctrl 1 mM PEP, 1 mM ADP 9	ctrl 1 mM PEP, 1 mM ADP 10	ctrl 1 mM PEP, 1 mM ADP 11	ctrl 1 mM PEP, 1 mM ADP 12
4	1.1971	1.1245	1.1064	1.1877	1.1731	1.1704	1.1734	1.2057	1.2351	1.213	1.2131	1.2011	1.2228	1.1967	1.228	1.2847	1.2143	1.1988	1.1379	1.1797	1.2508	1.1856	1.1817	1.2156
15	1.1595	1.0783	1.0644	1.1572	1.1408	1.1135	1.1757	1.171	1.2326	1.2049	1.2102	1.197	1.2059	1.1783	1.2088	1.2791	1.2154	1.1901	1.1511	1.1757	1.247	1.1934	1.1567	1.2038
26	1.1202	0.9642	1.0061	1.0457	1.0701	1.1032	1.176	1.1454	1.2278	1.1962	1.2079	1.1976	1.2101	1.1776	1.2227	1.2767	1.2148	1.1914	1.1405	1.1716	1.2284	1.1876	1.1755	1.202
37	1.0822	0.8979	0.9979	1.043	0.9654	1.048	1.2032	1.1633	1.2038	1.236	1.188	1.216	1.2054	1.179	1.2085	1.2677	1.2022	1.1846	1.1552	1.1768	1.2515	1.1697	1.1696	1.2075
48	1.0191	0.8836	0.964	0.9699	0.9159	1.0568	1.1805	1.1797	1.214	1.2144	1.1997	1.1837	1.2099	1.1806	1.2264	1.2699	1.1983	1.186	1.1522	1.1751	1.2512	1.1621	1.1804	1.2073
59	0.8983	0.8305	0.856	0.9635	0.8573	0.9926	1.2131	1.1879	1.2264	1.1846	1.2032	1.1986	1.2162	1.188	1.2148	1.2646	1.1957	1.1952	1.1348	1.1983	1.2446	1.2057	1.1612	1.1933
70	0.805	0.7621	0.7933	0.9432	0.7486	0.9867	1.1941	1.1693	1.2211	1.2153	1.198	1.1857	1.2136	1.1777	1.2132	1.2647	1.2077	1.1844	1.1453	1.1758	1.2499	1.1669	1.1712	1.1992
81	0.7456	0.7046	0.7248	0.892	0.71	0.9546	1.1842	1.1793	1.2257	1.1923	1.1967	1.1753	1.2017	1.1752	1.2082	1.2612	1.2082	1.189	1.1522	1.1752	1.2453	1.1848	1.1608	1.2034
92	0.6908	0.6425	0.6807	0.8081	0.6756	0.8675	1.1927	1.1853	1.2325	1.1835	1.1838	1.1876	1.195	1.1816	1.209	1.2676	1.2131	1.1828	1.1729	1.1665	1.2358	1.1656	1.1758	1.1982
103	0.6723	0.6051	0.6551	0.767	0.6575	0.8551	1.1767	1.1636	1.2315	1.17	1.1873	1.1754	1.203	1.1749	1.2306	1.2636	1.2071	1.1883	1.1405	1.1735	1.2208	1.2044	1.1674	1.1861
114	0.6356	0.5808	0.6206	0.7435	0.6198	0.7772	1.1939	1.1834	1.2283	1.2071	1.2086	1.1876	1.1921	1.1758	1.2132	1.2684	1.2088	1.1977	1.1349	1.1948	1.2275	1.1892	1.1678	1.1988
125	0.5894	0.5709	0.5661	0.6889	0.5927	0.7275	1.2077	1.194	1.2376	1.1743	1.2182	1.191	1.2021	1.1855	1.2043	1.2658	1.1973	1.1905	1.146	1.1907	1.2378	1.2141	1.1719	1.1928
136	0.5517	0.5364	0.5338	0.6421	0.5623	0.6805	1.1875	1.1867	1.2436	1.1897	1.1966	1.1616	1.2043	1.1818	1.1946	1.2756	1.1985	1.192	1.1562	1.1645	1.2414	1.1717	1.1727	1.1899
147	0.522	0.5018	0.5051	0.6015	0.5361	0.6257	1.2043	1.2064	1.2072	1.2242	1.1713	1.2119	1.1993	1.1748	1.206	1.2647	1.1917	1.1795	1.1719	1.162	1.256	1.1844	1.1695	1.2078
158	0.498	0.4733	0.4787	0.5779	0.4987	0.5896	1.1944	1.1919	1.2294	1.2017	1.2233	1.2016	1.1938	1.1748	1.2086	1.266	1.1951	1.1754	1.1678	1.1568	1.2467	1.1742	1.1675	1.1988
169	0.4721	0.4466	0.4539	0.5477	0.4722	0.5552	1.1778	1.1798	1.2191	1.2014	1.1917	1.1973	1.195	1.1652	1.2127	1.2628	1.1982	1.1855	1.1383	1.1741	1.2406	1.1976	1.1566	1.1957
180	0.449	0.4276	0.4311	0.5101	0.4513	0.516	1.2139	1.1966	1.2195	1.2131	1.1904	1.1931	1.2022	1.1637	1.2161	1.2679	1.2016	1.181	1.1609	1.1726	1.2431	1.1565	1.1877	1.2173
191	0.4266	0.4072	0.4153	0.4901	0.4295	0.4917	1.1726	1.1925	1.2135	1.2211	1.1813	1.1746	1.211	1.1832	1.2263	1.267	1.1986	1.1878	1.1474	1.1559	1.2389	1.1735	1.1907	1.2106
202	0.411	0.3947	0.4007	0.4644	0.4157	0.4789	1.2041	1.1908	1.2422	1.1965	1.1856	1.1673	1.1996	1.1824	1.1864	1.2742	1.1994	1.1749	1.1745	1.1475	1.2395	1.1522	1.183	1.1935
213	0.3967	0.3828	0.3865	0.4427	0.4005	0.4438	1.1947	1.1675	1.2417	1.1772	1.2326	1.1653	1.2045	1.1774	1.1997	1.2701	1.2005	1.1857	1.1304	1.196	1.2321	1.1978	1.1693	1.1885
224	0.3853	0.3695	0.3737	0.4225	0.3859	0.4222	1.1967	1.1727	1.2196	1.1877	1.1968	1.1937	1.2066	1.1681	1.2137	1.2605	1.2037	1.1889	1.125	1.1905	1.2374	1.1902	1.161	1.2037
235	0.3776	0.361	0.3653	0.4115	0.3786	0.4089	1.2058	1.1845	1.2273	1.1869	1.2175	1.2005	1.1989	1.1831	1.2044	1.2602	1.1987	1.184	1.1455	1.1718	1.2446	1.1834	1.1733	1.1991
246	0.3695	0.3509	0.3557	0.3966	0.3688	0.3912	1.1964	1.1713	1.2364	1.1721	1.2229	1.191	1.2007	1.184	1.2046	1.2582	1.1913	1.1869	1.1448	1.1827	1.2399	1.1989	1.1672	1.1892
257	0.3616	0.3447	0.3464	0.391	0.3677	0.3942	1.1848	1.1715	1.2345	1.1792	1.1893	1.1967	1.2036	1.1637	1.2239	1.2603	1.2021	1.162	1.1636	1.1387	1.2369	1.1613	1.176	1.2017
268	0.3563	0.3377	0.3397	0.3806	0.357	0.3778	1.2088	1.1802	1.2484	1.2139	1.208	1.1707	1.1903	1.177	1.2059	1.2661	1.2021	1.1907	1.1414	1.1772	1.2324	1.161	1.1852	1.195
279	0.3502	0.3319	0.3332	0.3679	0.3521	0.3668	1.2082	1.1847	1.2163	1.206	1.1912	1.2094	1.2081	1.1888	1.2085	1.2575	1.1985	1.1786	1.1632	1.1813	1.2431	1.1925	1.1661	1.2028

## Sheet: 2f-output
Software Version	3.14.03
Experiment File Path:	C:\Users\Public\Documents\Experiments\mreiter\20231023_pykF_pykFL303H_24.xpt
Protocol File Path:	C:\Users\Public\Documents\Protocols\mreiter\mdh_activity_340nm_shortshake.prt
Plate Number	Plate 1
Date	2023-10-23
Time	20:50:30
Reader Type:	Synergy H1
Reader Serial Number:	22041401
Reading Type	Reader
Procedure Details
Plate Type	TPP 96 well TC Flat bottom (Use plate lid)
Eject plate on completion
Set Temperature	Setpoint 37°C
	Preheat before moving to next step
Shake	Orbital: 0:03 (MM:SS)
	Frequency: 807 cpm (1 mm)
Start Kinetic	Runtime 2:10:00 (HH:MM:SS), Interval 0:00:11, 710 Reads
Read	Absorbance Endpoint
	Full Plate
	Wavelengths: 340
	Read Speed: Sweep, Delay: 0 msec, Measurements/Data Point: 1
End Kinetic
Layout
		1	2	3	4	5	6	7	8	9	10	11	12
	A													Well ID
	B													Well ID
	C													Well ID
	D													Well ID
	E													Well ID
	F													Well ID
	G	SPL1	SPL3	SPL5	SPL7	SPL9	SPL11	SPL13	SPL15	SPL17	SPL19	SPL21	SPL23	Well ID
	H	SPL2	SPL4	SPL6	SPL8	SPL10	SPL12	SPL14	SPL16	SPL18	SPL20	SPL22	SPL24	Well ID
340
	Time	T° 340	G1	G2	G3	G4	G5	G6	G7	G8	G9	G10	G11	G12	H1	H2	H3	H4	H5	H6	H7	H8	H9	H10	H11	H12
			PykF 1 mM ADP, 1 mM PEP 1	PykF 1 mM ADP, 1 mM PEP 2	PykF 1 mM ADP, 1 mM PEP 3	PykF 1 mM ADP, 1 mM PEP 4	PykF 1 mM ADP, 1 mM PEP 5	PykF(L303H) 1 mM ADP, 1 mM PEP 1	PykF(L303H) 1 mM ADP, 1 mM PEP 2	PykF(L303H) 1 mM ADP, 1 mM PEP 3	PykF(L303H) 1 mM ADP, 1 mM PEP 4	PykF(L303H) 1 mM ADP, 1 mM PEP 5	ctrl 1 mM ADP, 1 mM PEP 1	ctrl 1 mM ADP, 1 mM PEP 2	ctrl 1 mM ADP, 1 mM PEP 1	ctrl 1 mM ADP, 1 mM PEP 2	PykF(L303H) 1 mM ADP, 1 mM PEP 1	PykF(L303H) 1 mM ADP, 1 mM PEP 2	PykF(L303H) 1 mM ADP, 1 mM PEP 3	PykF(L303H) 1 mM ADP, 1 mM PEP 4	PykF(L303H) 1 mM ADP, 1 mM PEP 5	PykF 1 mM ADP, 1 mM PEP 1	PykF 1 mM ADP, 1 mM PEP 2	PykF 1 mM ADP, 1 mM PEP 3	PykF 1 mM ADP, 1 mM PEP 4	PykF 1 mM ADP, 1 mM PEP 5
	00:00:04	37	0.8536	0.7077	0.899	0.9614	0.9722	1.0393	0.9756	0.9776	1.0064	1.0021	0.9657	1.0043	0.9961	1.0369	1.0236	1.0228	1.0141	1.0177	1.0302	0.9234	0.9539	0.9151	0.8859	0.8581
	00:00:15	37	0.8262	0.7926	0.8867	0.9438	0.9484	1.0403	0.9805	0.9805	0.9974	0.9973	0.9822	0.991	1.0169	1.0381	1.0242	1.0245	1.0053	1.0141	1.0227	0.8665	0.8418	0.8783	0.8306	0.7637
	00:00:26	37	0.7984	0.8112	0.79	0.9072	0.9396	1.0225	1.003	0.9615	0.9936	0.9949	0.9967	0.9907	1.0212	1.0399	1.007	1.0281	0.9959	1.0076	1.002	0.8563	0.7905	0.8581	0.7789	0.6178
	00:00:37	37	0.7615	0.7609	0.7492	0.893	0.9194	1.0307	0.9692	0.9849	0.9975	0.9942	0.9845	0.9968	1.0245	1.0412	1.0082	1.0173	1.0087	1.0161	1.0078	0.7965	0.7765	0.7888	0.6854	0.5747
	00:00:48	37	0.7368	0.6827	0.7108	0.8431	0.8942	1.0054	0.995	0.9747	0.9596	0.9791	0.9809	0.9945	1.0287	1.0441	1.0136	1.0214	1.002	1.0117	0.9845	0.7003	0.796	0.6935	0.6032	0.4823
	00:00:59	37	0.6634	0.6156	0.6832	0.7721	0.8862	1.0163	0.9483	0.9817	0.9719	0.9705	0.9721	1.0037	1.0298	1.0392	1.0124	1.02	0.9994	1.008	1.008	0.7159	0.7888	0.6136	0.5213	0.4346
	00:01:10	37.1	0.5543	0.5662	0.5921	0.7049	0.866	0.9843	1.0023	0.9497	0.9622	0.9494	0.9857	0.9973	1.0279	1.0433	0.9995	1.0109	0.9876	1.0073	0.9842	0.5783	0.7553	0.5737	0.4086	0.3497
	00:01:21	37	0.5681	0.4966	0.6077	0.6765	0.8355	0.9983	0.9834	0.9246	0.9476	0.9429	0.9954	0.9847	1.0272	1.0329	1.0007	1.0161	0.9801	0.9977	1.0018	0.5536	0.6565	0.5193	0.3517	0.286
	00:01:32	37	0.5246	0.4576	0.538	0.5537	0.8074	0.9782	0.9817	0.9124	0.945	0.9448	0.995	0.9971	1.0263	1.0405	0.9882	1.015	0.9717	0.9907	0.9854	0.4351	0.5369	0.4385	0.2872	0.2517
	00:01:43	37	0.4779	0.4182	0.5666	0.4972	0.7929	1.0056	0.933	0.9213	0.9378	0.9605	0.9699	1.0008	1.0304	1.0384	0.9889	1.0072	0.9768	0.9839	0.9904	0.4914	0.5143	0.3737	0.2568	0.2421
	00:01:54	37.1	0.4683	0.4132	0.5001	0.4636	0.7494	0.9802	0.9692	0.9089	0.8998	0.9525	0.9892	1.0073	1.0264	1.0371	0.978	1.0073	0.9591	0.9779	0.9822	0.4235	0.4676	0.3139	0.2479	0.2393
	00:02:05	37	0.4196	0.4346	0.4533	0.4568	0.6821	0.9661	0.9788	0.873	0.9272	0.9389	0.991	0.9941	1.0271	1.0391	0.9618	1.0102	0.9542	0.9677	0.9717	0.3604	0.3707	0.2703	0.2385	0.2371
	00:02:16	36.9	0.4083	0.496	0.4424	0.4723	0.6709	0.98	0.9206	0.9054	0.9279	0.9422	0.9714	1.0041	1.0286	1.0345	0.961	1.0094	0.9433	0.9766	0.9791	0.4313	0.3473	0.2525	0.2374	0.2363
	00:02:27	37.1	0.4132	0.5448	0.4145	0.4823	0.6172	0.9701	0.9224	0.9001	0.9182	0.9214	0.9802	0.9903	1.0287	1.0353	0.947	1	0.9431	0.9647	0.9706	0.3985	0.303	0.2442	0.2375	0.236
	00:02:38	37	0.3732	0.5836	0.4127	0.4652	0.5437	0.9297	0.9769	0.8636	0.9128	0.9163	0.9803	0.9875	1.0272	1.0282	0.942	0.9924	0.9353	0.9555	0.9596	0.309	0.2633	0.241	0.2378	0.2362
	00:02:49	37	0.337	0.5948	0.4078	0.4337	0.5073	0.9263	0.9602	0.8565	0.9051	0.9191	0.9864	0.9951	1.0292	1.0329	0.9412	1.002	0.9285	0.949	0.9571	0.2856	0.2512	0.241	0.2377	0.236
	00:03:00	36.9	0.2939	0.5827	0.3712	0.3765	0.468	0.94	0.9017	0.9049	0.8949	0.9134	0.9782	0.9988	1.0201	1.0324	0.933	1.0054	0.9167	0.9573	0.9568	0.2669	0.2461	0.2404	0.2376	0.2364
	00:03:11	37.1	0.2811	0.5318	0.4091	0.3246	0.4038	0.9013	0.9523	0.856	0.8916	0.9062	0.9914	0.989	1.022	1.0267	0.9375	0.9959	0.9385	0.938	0.939	0.2388	0.2373	0.2407	0.2376	0.2356
	00:03:22	37	0.2838	0.4489	0.3905	0.2941	0.3525	0.9135	0.9089	0.867	0.8957	0.9067	0.9843	0.9922	1.0196	1.0309	0.9344	0.9995	0.9294	0.9331	0.9402	0.233	0.2359	0.2407	0.2374	0.2363
	00:03:33	37	0.2963	0.3576	0.3735	0.2734	0.3132	0.9053	0.8819	0.8969	0.8835	0.8899	0.9521	0.9942	1.0264	1.0248	0.9487	0.9863	0.9274	0.9305	0.9348	0.233	0.2359	0.2405	0.2374	0.2368
	00:03:44	37	0.283	0.2973	0.3412	0.2587	0.2752	0.8848	0.9187	0.8536	0.869	0.9002	0.9853	0.9881	1.0192	1.0293	0.9516	0.9911	0.9178	0.9303	0.9357	0.2316	0.2341	0.2406	0.2387	0.2358
	00:03:55	37	0.2499	0.27	0.296	0.2469	0.2481	0.8723	0.9145	0.8512	0.8733	0.8869	0.9889	0.9869	1.0172	1.0251	0.9437	0.9866	0.9172	0.916	0.9361	0.2306	0.2348	0.2409	0.2375	0.2366
	00:04:06	37	0.2464	0.2558	0.2535	0.2408	0.2375	0.8773	0.9026	0.8466	0.8661	0.8824	0.985	0.9889	1.0165	1.0283	0.9465	0.9752	0.906	0.9136	0.9379	0.2302	0.2337	0.2413	0.2384	0.2363
	00:04:17	37	0.2462	0.2479	0.243	0.2398	0.2335	0.8649	0.9112	0.8356	0.858	0.889	0.9925	0.9954	1.014	1.0305	0.9404	0.9805	0.9011	0.9148	0.9211	0.2303	0.2339	0.241	0.2383	0.2361
	00:04:28	37	0.2469	0.2429	0.2399	0.2396	0.2333	0.8715	0.8959	0.8302	0.8674	0.88	0.9936	0.998	1.018	1.0218	0.9453	0.9759	0.9088	0.9101	0.9173	0.2299	0.2332	0.2407	0.2387	0.2365
	00:04:39	37	0.2466	0.2407	0.2369	0.2428	0.2325	0.8527	0.8916	0.8303	0.8606	0.8608	0.9854	0.9939	1.018	1.0312	0.9432	0.975	0.899	0.9132	0.91	0.23	0.234	0.2406	0.2384	0.2369
	00:04:50	37	0.2463	0.2406	0.2378	0.2413	0.2328	0.8607	0.8641	0.8485	0.8572	0.8535	0.9737	0.993	1.0178	1.0296	0.9414	0.9642	0.9084	0.8975	0.9224	0.2312	0.2345	0.2407	0.2377	0.2356
	00:05:01	37.1	0.2469	0.2401	0.2381	0.2397	0.2335	0.8506	0.8804	0.8191	0.8388	0.868	0.9885	0.9862	1.0152	1.0299	0.9389	0.954	0.9007	0.8939	0.9142	0.2302	0.2334	0.2414	0.2391	0.236
	00:05:12	37	0.2467	0.2389	0.237	0.2429	0.2324	0.8341	0.8864	0.8139	0.8366	0.8402	0.9864	0.9906	1.0168	1.0283	0.9347	0.9631	0.8837	0.8885	0.9125	0.2309	0.2354	0.2411	0.2378	0.236
	00:05:23	37	0.2466	0.2396	0.2404	0.2404	0.2328	0.8581	0.8305	0.8243	0.8441	0.8436	0.9816	0.9983	1.0163	1.0281	0.9215	0.9502	0.8903	0.8837	0.9054	0.2303	0.234	0.2412	0.2387	0.2368
	00:05:34	37	0.2461	0.2394	0.239	0.243	0.2324	0.8343	0.8616	0.8099	0.8346	0.8289	0.9838	0.9924	1.0165	1.0184	0.9208	0.9548	0.8725	0.8764	0.9036	0.2299	0.2339	0.2411	0.2384	0.2364
	00:05:45	37	0.2456	0.2405	0.237	0.2401	0.2344	0.8378	0.8364	0.8127	0.8383	0.8346	0.9592	0.9917	1.0133	1.0277	0.9085	0.9503	0.8696	0.8804	0.897	0.2321	0.2354	0.241	0.2375	0.2362
	00:05:56	36.9	0.2462	0.2402	0.2387	0.2393	0.234	0.8577	0.8232	0.8113	0.8287	0.8435	0.9955	0.9898	1.0139	1.0273	0.9017	0.9433	0.8611	0.867	0.8855	0.234	0.2354	0.2405	0.2379	0.2358
	00:06:07	37.1	0.2464	0.2407	0.2382	0.2413	0.2345	0.8414	0.8184	0.826	0.8284	0.823	0.9598	0.9982	1.0138	1.0247	0.8954	0.9318	0.8477	0.8734	0.8836	0.2311	0.2344	0.2409	0.2376	0.2367
	00:06:18	37	0.2466	0.2397	0.239	0.2388	0.2357	0.8481	0.8051	0.7917	0.8302	0.8344	0.9907	0.9887	1.014	1.0276	0.8952	0.9351	0.8538	0.8579	0.8852	0.2305	0.2335	0.2411	0.2383	0.2357
	00:06:29	37	0.2462	0.2395	0.2386	0.243	0.2333	0.8281	0.8244	0.7872	0.8233	0.8086	0.978	0.9895	1.0105	1.0236	0.8879	0.9315	0.8481	0.8658	0.8773	0.2308	0.2341	0.2411	0.2396	0.2371
	00:06:40	37	0.2455	0.241	0.2368	0.2407	0.2349	0.8134	0.8224	0.7981	0.8013	0.8143	0.972	0.9893	1.0143	1.0234	0.8835	0.9041	0.832	0.8579	0.8729	0.2337	0.2358	0.241	0.2374	0.2363
	00:06:51	37	0.2468	0.2405	0.2393	0.2395	0.2336	0.8292	0.8288	0.7644	0.8012	0.8257	1.0097	0.9839	1.0138	1.0283	0.8802	0.9172	0.8365	0.8466	0.8606	0.2317	0.2345	0.2406	0.2377	0.2363
	00:07:02	37	0.2464	0.2403	0.2392	0.2417	0.2328	0.8163	0.8232	0.7745	0.8066	0.8056	0.9918	0.9952	1.017	1.0261	0.8791	0.9038	0.8419	0.8488	0.8624	0.2304	0.2341	0.241	0.2388	0.237
	00:07:13	37	0.2468	0.2399	0.2376	0.241	0.2348	0.811	0.8138	0.7695	0.7982	0.807	0.9813	0.9911	1.0147	1.0267	0.8728	0.904	0.8314	0.8496	0.8632	0.2313	0.2343	0.2407	0.2384	0.2363
	00:07:24	37	0.2459	0.2408	0.2377	0.2406	0.2331	0.7922	0.8368	0.7438	0.7975	0.8029	0.9912	0.9857	1.014	1.0207	0.8645	0.8834	0.8396	0.8406	0.8538	0.2307	0.2339	0.2416	0.2375	0.237
	00:07:35	37	0.2469	0.2404	0.2393	0.2395	0.2333	0.8142	0.7984	0.7768	0.7783	0.8014	0.9712	0.9893	1.0162	1.0233	0.86	0.8864	0.8226	0.8303	0.8569	0.2301	0.234	0.2421	0.238	0.2367
	00:07:46	37	0.2467	0.2405	0.2391	0.2403	0.2345	0.8087	0.802	0.7571	0.7841	0.8001	0.9887	0.9799	1.0167	1.0314	0.8564	0.8804	0.8228	0.8279	0.8402	0.2314	0.2342	0.2414	0.2385	0.2369
	00:07:57	37	0.2465	0.2402	0.2379	0.2431	0.2339	0.7954	0.811	0.7537	0.7919	0.7807	0.975	0.9872	1.0161	1.0242	0.8532	0.8756	0.816	0.8241	0.8384	0.2306	0.2354	0.2414	0.238	0.2373
	00:08:08	37	0.2457	0.2399	0.2384	0.2425	0.2339	0.783	0.8169	0.744	0.7853	0.7699	0.9705	0.9835	1.0121	1.0292	0.8432	0.8679	0.8059	0.8219	0.8327	0.2319	0.2343	0.241	0.2375	0.2365
	00:08:19	36.9	0.2474	0.2398	0.2374	0.2416	0.2346	0.7752	0.8251	0.7212	0.7842	0.7799	0.9765	0.985	1.0161	1.0226	0.8401	0.8653	0.8081	0.8193	0.8362	0.2319	0.2345	0.2415	0.2388	0.237
	00:08:30	37.1	0.2467	0.2397	0.2387	0.2434	0.2328	0.7752	0.8082	0.7434	0.7695	0.7691	0.988	0.9937	1.0172	1.0212	0.8422	0.8668	0.8034	0.8086	0.8359	0.2303	0.2353	0.2417	0.2383	0.2383
	00:08:41	37	0.2471	0.2388	0.2394	0.242	0.2333	0.7914	0.772	0.7597	0.7653	0.7672	0.9822	0.9939	1.0137	1.0215	0.8392	0.8531	0.8003	0.8034	0.832	0.2302	0.2335	0.2415	0.2381	0.2368
	00:08:52	37	0.2472	0.2392	0.2379	0.2411	0.2326	0.7654	0.806	0.7241	0.7618	0.769	0.9896	0.9834	1.0177	1.0247	0.8327	0.8442	0.8008	0.8061	0.8163	0.2311	0.2343	0.2415	0.2375	0.2365
	00:09:03	37	0.2472	0.2399	0.2383	0.2398	0.235	0.7711	0.7906	0.7205	0.763	0.7727	0.9974	0.9893	1.0167	1.0274	0.8359	0.8386	0.7978	0.7956	0.8084	0.2331	0.2347	0.2408	0.2379	0.2365
	00:09:14	37	0.2477	0.24	0.2382	0.2404	0.2355	0.778	0.7751	0.7318	0.7518	0.777	0.9921	0.9739	1.0179	1.0216	0.8247	0.8457	0.7786	0.8011	0.8108	0.231	0.2347	0.2413	0.2379	0.2365
	00:09:25	37	0.2472	0.2394	0.24	0.2433	0.2334	0.7737	0.7634	0.7515	0.7517	0.7459	0.9633	0.9939	1.0206	1.02	0.8178	0.8338	0.7919	0.7852	0.8078	0.2295	0.2342	0.242	0.2378	0.2373
	00:09:36	37	0.2479	0.24	0.2403	0.2418	0.2332	0.7586	0.7763	0.7173	0.7471	0.7517	0.982	0.9868	1.0177	1.0216	0.8148	0.8312	0.7829	0.7839	0.8014	0.2301	0.2336	0.2421	0.2381	0.2375
	00:09:47	37	0.2468	0.24	0.2366	0.2409	0.2351	0.7381	0.789	0.7166	0.7304	0.7512	0.9892	0.985	1.0185	1.022	0.8125	0.8154	0.7822	0.7815	0.7931	0.2312	0.2345	0.241	0.2374	0.2367
	00:09:58	37	0.2473	0.2414	0.2395	0.2427	0.2329	0.7442	0.7829	0.712	0.7397	0.7347	0.9871	0.9904	1.0267	1.0195	0.8168	0.8203	0.7717	0.7777	0.791	0.2302	0.2348	0.2418	0.238	0.2362
	00:10:09	37	0.2475	0.2394	0.237	0.2406	0.2342	0.7412	0.7657	0.7093	0.7306	0.7481	0.984	0.9972	1.0181	1.026	0.8092	0.8077	0.7813	0.7844	0.7848	0.2309	0.2356	0.2415	0.2377	0.2373
	00:10:20	37.1	0.2477	0.2408	0.2412	0.2401	0.2331	0.7618	0.7562	0.7072	0.7376	0.7412	0.9808	0.9865	1.0148	1.025	0.7979	0.8079	0.7688	0.7752	0.7795	0.2298	0.2339	0.2434	0.2387	0.2376
	00:10:31	37	0.2475	0.2392	0.2381	0.2424	0.2352	0.7494	0.749	0.702	0.7387	0.7249	0.9782	0.9892	1.0203	1.014	0.8062	0.8081	0.7642	0.762	0.7848	0.2296	0.2341	0.2413	0.2376	0.2383
	00:10:42	37	0.2471	0.2414	0.2404	0.2404	0.2335	0.7429	0.7481	0.7056	0.7148	0.7412	0.9817	0.9915	1.0189	1.0235	0.7981	0.8011	0.761	0.7664	0.7753	0.2299	0.2343	0.2419	0.2382	0.2383
	00:10:53	37	0.2474	0.242	0.2431	0.242	0.2331	0.7232	0.7742	0.6851	0.7166	0.7316	0.9867	0.9959	1.0205	1.0198	0.7965	0.796	0.7488	0.7615	0.7688	0.2305	0.2345	0.2414	0.2387	0.2393
	00:11:04	37.1	0.2473	0.242	0.2379	0.2414	0.2344	0.7185	0.75	0.6959	0.7178	0.7203	0.9706	0.9908	1.014	1.0261	0.7795	0.7897	0.7481	0.7756	0.766	0.2312	0.2346	0.241	0.2379	0.2373
	00:11:15	37	0.2469	0.2412	0.2391	0.2404	0.2351	0.7284	0.728	0.6949	0.7143	0.7224	0.9731	0.9875	1.0206	1.0203	0.7821	0.7853	0.7527	0.7617	0.7677	0.2312	0.2348	0.2415	0.2385	0.2376
	00:11:26	36.9	0.2487	0.2401	0.2366	0.2416	0.2339	0.7004	0.7713	0.6712	0.7119	0.7113	0.9775	0.9866	1.0199	1.0238	0.7795	0.7774	0.7486	0.7543	0.7525	0.2323	0.2352	0.2413	0.2382	0.2384
	00:11:37	37.1	0.2473	0.2422	0.2391	0.24	0.2333	0.7195	0.7425	0.6731	0.7108	0.7217	0.9949	0.9761	1.0185	1.0251	0.7773	0.7801	0.7439	0.7515	0.7484	0.2304	0.2348	0.2421	0.2374	0.2377
	00:11:48	37.1	0.2469	0.241	0.2398	0.2437	0.2332	0.7053	0.7474	0.679	0.7048	0.6986	0.992	0.9906	1.0262	1.0134	0.7782	0.7806	0.737	0.7423	0.7584	0.2306	0.2346	0.2421	0.2386	0.2388
	00:11:59	37	0.2473	0.2419	0.2402	0.2397	0.2341	0.7156	0.7286	0.6723	0.6967	0.7189	1.0009	0.9725	1.0193	1.0256	0.7694	0.7732	0.7294	0.7435	0.7371	0.2317	0.2352	0.2408	0.2377	0.2378
	00:12:10	37	0.2468	0.2404	0.2369	0.2405	0.2345	0.7056	0.7253	0.6765	0.6925	0.7045	0.9781	0.9904	1.0266	1.0166	0.7674	0.7631	0.7376	0.7497	0.7442	0.2304	0.2353	0.2414	0.2377	0.2376
	00:12:21	37	0.2477	0.2411	0.2397	0.2396	0.2356	0.7049	0.7213	0.6587	0.694	0.707	0.9909	0.982	1.0161	1.0284	0.7637	0.7616	0.7252	0.7352	0.7357	0.2311	0.235	0.2414	0.2388	0.2374
	00:12:32	37	0.2475	0.2398	0.2388	0.2417	0.2336	0.6864	0.737	0.6531	0.6915	0.6978	0.9899	0.9833	1.0235	1.012	0.7598	0.7592	0.7231	0.7373	0.7343	0.2311	0.2342	0.2417	0.2381	0.2375
	00:12:43	37	0.2471	0.2415	0.2413	0.2412	0.2329	0.6907	0.7268	0.6661	0.6687	0.6975	0.9708	0.9972	1.0202	1.0288	0.7497	0.7602	0.7176	0.7313	0.7337	0.2301	0.2351	0.2414	0.2392	0.2376
	00:12:54	37	0.2472	0.2405	0.2376	0.2399	0.2355	0.698	0.7025	0.6638	0.685	0.6919	0.9803	0.9866	1.0189	1.0265	0.7508	0.7501	0.7168	0.7335	0.7301	0.2311	0.2367	0.2417	0.2375	0.2368
	00:13:05	37	0.2464	0.2404	0.2391	0.243	0.2337	0.6801	0.7268	0.6532	0.6821	0.6744	0.9873	0.9898	1.0309	1.0114	0.7541	0.7429	0.7175	0.7204	0.7353	0.2306	0.2346	0.2418	0.2375	0.2359
	00:13:16	37	0.2472	0.2398	0.237	0.2415	0.2367	0.6755	0.7067	0.6653	0.6736	0.6838	0.9739	0.9886	1.0248	1.0115	0.7459	0.7321	0.7104	0.717	0.7275	0.233	0.2361	0.2411	0.2379	0.2362
	00:13:27	37	0.2467	0.2419	0.2392	0.24	0.2336	0.6892	0.7036	0.6523	0.6714	0.689	0.9976	0.9732	1.0225	1.0138	0.7476	0.7369	0.7064	0.7163	0.7219	0.2327	0.235	0.2415	0.2386	0.2356
	00:13:38	37	0.2467	0.2403	0.24	0.2421	0.2338	0.6954	0.6849	0.6598	0.6732	0.6707	0.9778	0.9942	1.0266	1.0118	0.7384	0.7353	0.7031	0.7114	0.7295	0.2301	0.2342	0.2421	0.237	0.2362
	00:00:00
	00:00:00
	00:00:00
	00:00:00
	00:00:00
	00:00:00
	00:00:00
	00:00:00
	00:00:00
	00:00:00
	00:00:00
	00:00:00
	00:00:00
	00:00:00
	00:00:00
	00:00:00
	00:00:00
	00:00:00
	00:00:00
	00:00:00
	00:00:00
	00:00:00
	00:00:00
	00:00:00
	00:00:00
	00:00:00
	00:00:00
	00:00:00
	00:00:00
	00:00:00
	00:00:00
	00:00:00
	00:00:00
	00:00:00
	00:00:00
	00:00:00
	00:00:00
	00:00:00
	00:00:00
	00:00:00
	00:00:00
	00:00:00
	00:00:00
	00:00:00
	00:00:00
	00:00:00
	00:00:00
	00:00:00
	00:00:00
	00:00:00
	00:00:00
	00:00:00
	00:00:00
	00:00:00
	00:00:00
	00:00:00
	00:00:00
	00:00:00
	00:00:00
	00:00:00
	00:00:00
	00:00:00
	00:00:00
	00:00:00
	00:00:00
	00:00:00
	00:00:00
	00:00:00
	00:00:00
	00:00:00
	00:00:00
	00:00:00
	00:00:00
	00:00:00
	00:00:00
	00:00:00
	00:00:00
	00:00:00
	00:00:00
	00:00:00
	00:00:00
	00:00:00
	00:00:00
	00:00:00
	00:00:00
	00:00:00
	00:00:00
	00:00:00
	00:00:00
	00:00:00
	00:00:00
	00:00:00
	00:00:00
	00:00:00
	00:00:00
	00:00:00
	00:00:00
	00:00:00
	00:00:00
	00:00:00
	00:00:00
	00:00:00
	00:00:00
	00:00:00
	00:00:00
	00:00:00
	00:00:00
	00:00:00
	00:00:00
	00:00:00
	00:00:00
	00:00:00
	00:00:00
	00:00:00
	00:00:00
	00:00:00
	00:00:00
	00:00:00
	00:00:00
	00:00:00
	00:00:00
	00:00:00
	00:00:00
	00:00:00
	00:00:00
	00:00:00
	00:00:00
	00:00:00
	00:00:00
	00:00:00
	00:00:00
	00:00:00
	00:00:00
	00:00:00
	00:00:00
	00:00:00
	00:00:00
	00:00:00
	00:00:00
	00:00:00
	00:00:00
	00:00:00
	00:00:00
	00:00:00
	00:00:00
	00:00:00
	00:00:00
	00:00:00
	00:00:00
	00:00:00
	00:00:00
	00:00:00
	00:00:00
	00:00:00
	00:00:00
	00:00:00
	00:00:00
	00:00:00
	00:00:00
	00:00:00
	00:00:00
	00:00:00
	00:00:00
	00:00:00
	00:00:00
	00:00:00
	00:00:00
	00:00:00
	00:00:00
	00:00:00
	00:00:00
	00:00:00
	00:00:00
	00:00:00
	00:00:00
	00:00:00
	00:00:00
	00:00:00
	00:00:00
	00:00:00
	00:00:00
	00:00:00
	00:00:00
	00:00:00
	00:00:00
	00:00:00
	00:00:00
	00:00:00
	00:00:00
	00:00:00
	00:00:00
	00:00:00
	00:00:00
	00:00:00
	00:00:00
	00:00:00
	00:00:00
	00:00:00
	00:00:00
	00:00:00
	00:00:00
	00:00:00
	00:00:00
	00:00:00
	00:00:00
	00:00:00
	00:00:00
	00:00:00
	00:00:00
	00:00:00
	00:00:00
	00:00:00
	00:00:00
	00:00:00
	00:00:00
	00:00:00
	00:00:00
	00:00:00
	00:00:00
	00:00:00
	00:00:00
	00:00:00
	00:00:00
	00:00:00
	00:00:00
	00:00:00
	00:00:00
	00:00:00
	00:00:00
	00:00:00
	00:00:00
	00:00:00
	00:00:00
	00:00:00
	00:00:00
	00:00:00
	00:00:00
	00:00:00
	00:00:00
	00:00:00
	00:00:00
	00:00:00
	00:00:00
	00:00:00
	00:00:00
	00:00:00
	00:00:00
	00:00:00
	00:00:00
	00:00:00
	00:00:00
	00:00:00
	00:00:00
	00:00:00
	00:00:00
	00:00:00
	00:00:00
	00:00:00
	00:00:00
	00:00:00
	00:00:00
	00:00:00
	00:00:00
	00:00:00
	00:00:00
	00:00:00
	00:00:00
	00:00:00
	00:00:00
	00:00:00
	00:00:00
	00:00:00
	00:00:00
	00:00:00
	00:00:00
	00:00:00
	00:00:00
	00:00:00
	00:00:00
	00:00:00
	00:00:00
	00:00:00
	00:00:00
	00:00:00
	00:00:00
	00:00:00
	00:00:00
	00:00:00
	00:00:00
	00:00:00
	00:00:00
	00:00:00
	00:00:00
	00:00:00
	00:00:00
	00:00:00
	00:00:00
	00:00:00
	00:00:00
	00:00:00
	00:00:00
	00:00:00
	00:00:00
	00:00:00
	00:00:00
	00:00:00
	00:00:00
	00:00:00
	00:00:00
	00:00:00
	00:00:00
	00:00:00
	00:00:00
	00:00:00
	00:00:00
	00:00:00
	00:00:00
	00:00:00
	00:00:00
	00:00:00
	00:00:00
	00:00:00
	00:00:00
	00:00:00
	00:00:00
	00:00:00
	00:00:00
	00:00:00
	00:00:00
	00:00:00
	00:00:00
	00:00:00
	00:00:00
	00:00:00
	00:00:00
	00:00:00
	00:00:00
	00:00:00
	00:00:00
	00:00:00
	00:00:00
	00:00:00
	00:00:00
	00:00:00
	00:00:00
	00:00:00
	00:00:00
	00:00:00
	00:00:00
	00:00:00
	00:00:00
	00:00:00
	00:00:00
	00:00:00
	00:00:00
	00:00:00
	00:00:00
	00:00:00
	00:00:00
	00:00:00
	00:00:00
	00:00:00
	00:00:00
	00:00:00
	00:00:00
	00:00:00
	00:00:00
	00:00:00
	00:00:00
	00:00:00
	00:00:00
	00:00:00
	00:00:00
	00:00:00
	00:00:00
	00:00:00
	00:00:00
	00:00:00
	00:00:00
	00:00:00
	00:00:00
	00:00:00
	00:00:00
	00:00:00
	00:00:00
	00:00:00
	00:00:00
	00:00:00
	00:00:00
	00:00:00
	00:00:00
	00:00:00
	00:00:00
	00:00:00
	00:00:00
	00:00:00
	00:00:00
	00:00:00
	00:00:00
	00:00:00
	00:00:00
	00:00:00
	00:00:00
	00:00:00
	00:00:00
	00:00:00
	00:00:00
	00:00:00
	00:00:00
	00:00:00
	00:00:00
	00:00:00
	00:00:00
	00:00:00
	00:00:00
	00:00:00
	00:00:00
	00:00:00
	00:00:00
	00:00:00
	00:00:00
	00:00:00
	00:00:00
	00:00:00
	00:00:00
	00:00:00
	00:00:00
	00:00:00
	00:00:00
	00:00:00
	00:00:00
	00:00:00
	00:00:00
	00:00:00
	00:00:00
	00:00:00
	00:00:00
	00:00:00
	00:00:00
	00:00:00
	00:00:00
	00:00:00
	00:00:00
	00:00:00
	00:00:00
	00:00:00
	00:00:00
	00:00:00
	00:00:00
	00:00:00
	00:00:00
	00:00:00
	00:00:00
	00:00:00
	00:00:00
	00:00:00
	00:00:00
	00:00:00
	00:00:00
	00:00:00
	00:00:00
	00:00:00
	00:00:00
	00:00:00
	00:00:00
	00:00:00
	00:00:00
	00:00:00
	00:00:00
	00:00:00
	00:00:00
	00:00:00
	00:00:00
	00:00:00
	00:00:00
	00:00:00
	00:00:00
	00:00:00
	00:00:00
	00:00:00
	00:00:00
	00:00:00
	00:00:00
	00:00:00
	00:00:00
	00:00:00
	00:00:00
	00:00:00
	00:00:00
	00:00:00
	00:00:00
	00:00:00
	00:00:00
	00:00:00
	00:00:00
	00:00:00
	00:00:00
	00:00:00
	00:00:00
	00:00:00
	00:00:00
	00:00:00
	00:00:00
	00:00:00
	00:00:00
	00:00:00
	00:00:00
	00:00:00
	00:00:00
	00:00:00
	00:00:00
	00:00:00
	00:00:00
	00:00:00
	00:00:00
	00:00:00
	00:00:00
	00:00:00
	00:00:00
	00:00:00
	00:00:00
	00:00:00
	00:00:00
	00:00:00
	00:00:00
	00:00:00
	00:00:00
	00:00:00
	00:00:00
	00:00:00
	00:00:00
	00:00:00
	00:00:00
	00:00:00
	00:00:00
	00:00:00
	00:00:00
	00:00:00
	00:00:00
	00:00:00
	00:00:00
	00:00:00
	00:00:00
	00:00:00
	00:00:00
	00:00:00
	00:00:00
	00:00:00
	00:00:00
	00:00:00
	00:00:00
	00:00:00
	00:00:00
	00:00:00
	00:00:00
	00:00:00
	00:00:00
	00:00:00
	00:00:00
	00:00:00
	00:00:00
	00:00:00
	00:00:00
	00:00:00
	00:00:00
	00:00:00
	00:00:00
	00:00:00
	00:00:00
	00:00:00
	00:00:00
	00:00:00
	00:00:00
	00:00:00
	00:00:00
	00:00:00
	00:00:00
	00:00:00
	00:00:00
	00:00:00
	00:00:00
	00:00:00
	00:00:00
	00:00:00
	00:00:00
	00:00:00
	00:00:00
	00:00:00
	00:00:00
	00:00:00
	00:00:00
	00:00:00
	00:00:00
	00:00:00
	00:00:00
	00:00:00
	00:00:00
	00:00:00
	00:00:00
	00:00:00
	00:00:00
	00:00:00
	00:00:00
	00:00:00
	00:00:00
	00:00:00
	00:00:00
	00:00:00
	00:00:00
	00:00:00
	00:00:00
	00:00:00
	00:00:00
	00:00:00
	00:00:00
	00:00:00
	00:00:00
	00:00:00
	00:00:00
	00:00:00
	00:00:00
	00:00:00
	00:00:00
	00:00:00
	00:00:00
	00:00:00
	00:00:00
	00:00:00
	00:00:00
	00:00:00
	00:00:00
	00:00:00
	00:00:00
	00:00:00
	00:00:00
Max V [340]
		1	2	3	4	5	6	7	8	9	10	11	12
	A													Max V [340]
	B													Max V [340]
	C													Max V [340]
	D													Max V [340]
	E													Max V [340]
	F													Max V [340]
	G	-319.8	-406.364	-280.309	-382.364	-281.291	-70.855	-81.491	-99.109	-73.418	-72.164	44.236	-25.091	Max V [340]
	H	39.709	-24.545	-54.982	-44.727	-52.691	-41.891	-57.982	-377.836	-418.582	-405.818	-493.473	-513.055	Max V [340]
R-Squared [340]
		1	2	3	4	5	6	7	8	9	10	11	12
	A													R-Squared [340]
	B													R-Squared [340]
	C													R-Squared [340]
	D													R-Squared [340]
	E													R-Squared [340]
	F													R-Squared [340]
	G	0.92	0.992	0.953	0.967	0.983	0.692	0.489	0.901	0.829	0.978	0.453	0.694	R-Squared [340]
	H	0.82	0.695	0.956	0.861	0.953	0.949	0.878	0.901	0.956	0.985	0.997	0.976	R-Squared [340]
t at Max V [340]
		1	2	3	4	5	6	7	8	9	10	11	12
	A													t at Max V [340]
	B													t at Max V [340]
	C													t at Max V [340]
	D													t at Max V [340]
	E													t at Max V [340]
	F													t at Max V [340]
	G	00:00:48	00:03:22	00:00:26	00:01:21	00:02:38	00:02:27	00:03:11	00:01:10	00:01:32	00:00:59	00:06:29	00:13:05	t at Max V [340]
	H	00:00:26	00:13:05	00:02:05	00:07:13	00:05:45	00:11:26	00:00:26	00:01:10	00:01:21	00:00:48	00:00:48	00:00:26	t at Max V [340]
Lagtime [340]
		1	2	3	4	5	6	7	8	9	10	11	12
	A													Lagtime [340]
	B													Lagtime [340]
	C													Lagtime [340]
	D													Lagtime [340]
	E													Lagtime [340]
	F													Lagtime [340]
	G	00:00:20	00:02:43	00:00:06	00:00:31	00:01:10	00:01:15	00:02:31	00:00:52	00:00:36	00:00:30	00:06:07	00:12:24	Lagtime [340]
	H	?????	00:12:20	00:01:04	00:04:27	00:02:59	00:05:13	00:00:05	00:00:18	00:00:37	00:00:17	00:00:13	?????	Lagtime [340]

[truncated: 1 more sheets: 2f-data transformed]
