# Supplementary material for: A synthetic methylotrophic Escherichia coli as a chassis for bioproduction from methanol
Source: Nat Catal. 2024 Apr 23;7(5):560–73. doi: 10.1038/s41929-024-01137-0 (PMC11136667; doi:10.1038/s41929-024-01137-0)
Supplement: Supplementary file 22 — Statistical source data. [file 41929_2024_1137_MOESM22_ESM.xlsx]

## Sheet: Sheet1
Gnd_flux	growth_rate
0	0.997684
1.00917	0.998616
2.01835	0.999549
3.02752	0.999498
4.0367	0.998525
5.04587	0.997553
6.05505	0.99642
7.06422	0.985716
8.07339	0.975013
9.08257	0.964309
10.0917	0.953605
11.1009	0.942901
12.1101	0.932198
13.1193	0.921494
14.1284	0.91079
15.1376	0.900086
16.1468	0.889383
17.156	0.878679
18.1651	0.867975
19.1743	0.857272
20.1835	0.846568
21.1927	0.835864
22.2018	0.82516
23.211	0.814457
24.2202	0.803753
25.2294	0.793049
26.2385	0.782345
27.2477	0.771642
28.2569	0.760938
29.2661	0.750234
30.2752	0.73953
31.2844	0.728827
32.2936	0.718123
33.3028	0.707419
34.3119	0.696716
35.3211	0.686012
36.3303	0.675308
37.3394	0.664604
38.3486	0.653901
39.3578	0.643197
40.367	0.632493
41.3761	0.621789
42.3853	0.611086
43.3945	0.600382
44.4037	0.589678
45.4128	0.578975
46.422	0.568271
47.4312	0.557567
48.4404	0.546863
49.4495	0.53616
50.4587	0.525456
51.4679	0.514752
52.4771	0.504048
53.4862	0.493345
54.4954	0.482641
55.5046	0.471937
56.5138	0.461233
57.5229	0.45053
58.5321	0.439826
59.5413	0.429122
60.5505	0.418419
61.5596	0.407715
62.5688	0.397011
63.578	0.386307
64.5872	0.375604
65.5963	0.3649
66.6055	0.354196
67.6147	0.343492
68.6239	0.332789
69.633	0.322085
70.6422	0.311381
71.6514	0.300678
72.6606	0.289974
73.6697	0.27927
74.6789	0.268566
75.6881	0.257863
76.6972	0.247159
77.7064	0.236455
78.7156	0.225751
79.7248	0.215048
80.7339	0.204344
81.7431	0.19364
82.7523	0.182936
83.7615	0.172233
84.7706	0.161529
85.7798	0.150825
86.789	0.140122
87.7982	0.129418
88.8073	0.118714
89.8165	0.10801
90.8257	0.0973066
91.8349	0.0866029
92.844	0.0758992
93.8532	0.0651955
94.8624	0.0544917
95.8716	0.043788
96.8807	0.0330843
97.8899	0.0223805
98.8991	0.0116768
99.9083	0.000973066
100.917	0
101.927	0
102.936	0
103.945	0
104.954	0
105.963	0
106.972	0
107.982	0
108.991	0
110	0
