# Supplementary material for: A synthetic methylotrophic Escherichia coli as a chassis for bioproduction from methanol
Source: Nat Catal. 2024 Apr 23;7(5):560–73. doi: 10.1038/s41929-024-01137-0 (PMC11136667; doi:10.1038/s41929-024-01137-0)
Supplement: Supplementary file 23 — Statistical source data. [file 41929_2024_1137_MOESM23_ESM.xlsx]

## Sheet: 4a
	PC1	PC2
MEcoli_ref_1	-13.3642	-11.6329
MEcoli_ref_1	-14.1791	-11.1719
MEcoli_ref_1	-14.6706	-12.4173
MEcoli_ref_1	-14.7565	-12.3079
MEcoli_ref_2	-18.2714	9.53657
MEcoli_ref_2	-18.3516	10.8928
MEcoli_ref_2	-19.8941	12.9877
MEcoli_ref_2	-18.5529	9.94635
MEvo1_0	34.0926	1.65914
MEvo1_0	32.9925	0.615477
MEvo1_0	32.953	2.08223
MEvo1_0	32.0022	-0.19027

## Sheet: 4b-annotation
raw.file	Name	Group_	CONTROL	isotopeLabel	protein_Id
20230908_C32750_007_S556674_MEcoli_ref_1_1_Group_2	MEcoli_ref_1_1	ref_1	C	light	2438
20230908_C32750_014_S556675_MEcoli_ref_1_2_Group_2	MEcoli_ref_1_2	ref_1	C	light	2415
20230908_C32750_012_S556676_MEcoli_ref_1_3_Group_2	MEcoli_ref_1_3	ref_1	C	light	2435
20230908_C32750_002_S556677_MEcoli_ref_1_4_Group_2	MEcoli_ref_1_4	ref_1	C	light	2411
20230908_C32750_008_S556678_MEcoli_ref_2_1_Group_3	MEcoli_ref_2_1	ref_2	T	light	2418
20230908_C32750_009_S556679_MEcoli_ref_2_2_Group_3	MEcoli_ref_2_2	ref_2	T	light	2374
20230908_C32750_003_S556680_MEcoli_ref_2_3_Group_3	MEcoli_ref_2_3	ref_2	T	light	2365
20230908_C32750_013_S556681_MEcoli_ref_2_4_Group_3	MEcoli_ref_2_4	ref_2	T	light	2403
20230908_C32750_005_S556670_MEvo1_0_1_Group_1	MEvo1_0_1	MEvo1	T	light	2518
20230908_C32750_010_S556671_MEvo1_0_2_Group_1	MEvo1_0_2	MEvo1	T	light	2512
20230908_C32750_004_S556672_MEvo1_0_3_Group_1	MEvo1_0_3	MEvo1	T	light	2481
20230908_C32750_015_S556673_MEvo1_0_4_Group_1	MEvo1_0_4	MEvo1	T	light	2497

## Sheet: 4b-normalized_abundances
protein_Id	description	nrPeptides	fasta.id	Protein.Group.2	IDcolumn	CON	REV	Name	Group_	CONTROL	raw.file	isotopeLabel	medpolish	exp_medpolish	normalized_protein_abundance
MEcoli_ref_1_Cnmdh;MEcoli_ref_2_Cnmdh		27	MEcoli_ref_1_Cnmdh	MEcoli_ref_1_Cnmdh	MEcoli_ref_1_Cnmdh;MEcoli_ref_2_Cnmdh	FALSE	FALSE	MEcoli_ref_1_4	ref_1	C	20230908_C32750_002_S556677_MEcoli_ref_1_4_Group_2	light	18.0844	7.14418e+07	26.2321
MEcoli_ref_1_Cnmdh;MEcoli_ref_2_Cnmdh		27	MEcoli_ref_1_Cnmdh	MEcoli_ref_1_Cnmdh	MEcoli_ref_1_Cnmdh;MEcoli_ref_2_Cnmdh	FALSE	FALSE	MEcoli_ref_2_3	ref_2	T	20230908_C32750_003_S556680_MEcoli_ref_2_3_Group_3	light	18.0653	7.00892e+07	25.8743
MEcoli_ref_1_Cnmdh;MEcoli_ref_2_Cnmdh		27	MEcoli_ref_1_Cnmdh	MEcoli_ref_1_Cnmdh	MEcoli_ref_1_Cnmdh;MEcoli_ref_2_Cnmdh	FALSE	FALSE	MEvo1_0_3	MEvo1	T	20230908_C32750_004_S556672_MEvo1_0_3_Group_1	light	17.3359	3.37989e+07	25.1547
MEcoli_ref_1_Cnmdh;MEcoli_ref_2_Cnmdh		27	MEcoli_ref_1_Cnmdh	MEcoli_ref_1_Cnmdh	MEcoli_ref_1_Cnmdh;MEcoli_ref_2_Cnmdh	FALSE	FALSE	MEvo1_0_1	MEvo1	T	20230908_C32750_005_S556670_MEvo1_0_1_Group_1	light	17.399	3.60002e+07	25.0374
MEcoli_ref_1_Cnmdh;MEcoli_ref_2_Cnmdh		27	MEcoli_ref_1_Cnmdh	MEcoli_ref_1_Cnmdh	MEcoli_ref_1_Cnmdh;MEcoli_ref_2_Cnmdh	FALSE	FALSE	MEcoli_ref_1_1	ref_1	C	20230908_C32750_007_S556674_MEcoli_ref_1_1_Group_2	light	18.5425	1.12959e+08	26.3644
MEcoli_ref_1_Cnmdh;MEcoli_ref_2_Cnmdh		27	MEcoli_ref_1_Cnmdh	MEcoli_ref_1_Cnmdh	MEcoli_ref_1_Cnmdh;MEcoli_ref_2_Cnmdh	FALSE	FALSE	MEcoli_ref_2_1	ref_2	T	20230908_C32750_008_S556678_MEcoli_ref_2_1_Group_3	light	18.0682	7.02974e+07	25.9998
MEcoli_ref_1_Cnmdh;MEcoli_ref_2_Cnmdh		27	MEcoli_ref_1_Cnmdh	MEcoli_ref_1_Cnmdh	MEcoli_ref_1_Cnmdh;MEcoli_ref_2_Cnmdh	FALSE	FALSE	MEcoli_ref_2_2	ref_2	T	20230908_C32750_009_S556679_MEcoli_ref_2_2_Group_3	light	17.5197	4.06178e+07	26.0739
MEcoli_ref_1_Cnmdh;MEcoli_ref_2_Cnmdh		27	MEcoli_ref_1_Cnmdh	MEcoli_ref_1_Cnmdh	MEcoli_ref_1_Cnmdh;MEcoli_ref_2_Cnmdh	FALSE	FALSE	MEvo1_0_2	MEvo1	T	20230908_C32750_010_S556671_MEvo1_0_2_Group_1	light	17.5465	4.17204e+07	24.9956
MEcoli_ref_1_Cnmdh;MEcoli_ref_2_Cnmdh		27	MEcoli_ref_1_Cnmdh	MEcoli_ref_1_Cnmdh	MEcoli_ref_1_Cnmdh;MEcoli_ref_2_Cnmdh	FALSE	FALSE	MEcoli_ref_1_3	ref_1	C	20230908_C32750_012_S556676_MEcoli_ref_1_3_Group_2	light	18.6509	1.25888e+08	26.3148
MEcoli_ref_1_Cnmdh;MEcoli_ref_2_Cnmdh		27	MEcoli_ref_1_Cnmdh	MEcoli_ref_1_Cnmdh	MEcoli_ref_1_Cnmdh;MEcoli_ref_2_Cnmdh	FALSE	FALSE	MEcoli_ref_2_4	ref_2	T	20230908_C32750_013_S556681_MEcoli_ref_2_4_Group_3	light	18.1463	7.60055e+07	25.9599
MEcoli_ref_1_Cnmdh;MEcoli_ref_2_Cnmdh		27	MEcoli_ref_1_Cnmdh	MEcoli_ref_1_Cnmdh	MEcoli_ref_1_Cnmdh;MEcoli_ref_2_Cnmdh	FALSE	FALSE	MEcoli_ref_1_2	ref_1	C	20230908_C32750_014_S556675_MEcoli_ref_1_2_Group_2	light	18.212	8.11684e+07	26.3975
MEcoli_ref_1_Cnmdh;MEcoli_ref_2_Cnmdh		27	MEcoli_ref_1_Cnmdh	MEcoli_ref_1_Cnmdh	MEcoli_ref_1_Cnmdh;MEcoli_ref_2_Cnmdh	FALSE	FALSE	MEvo1_0_4	MEvo1	T	20230908_C32750_015_S556673_MEvo1_0_4_Group_1	light	16.9778	2.36245e+07	25.1239
MEcoli_ref_1_aaeR;MEcoli_ref_2_aaeR;MEvo1-0_aaeR		7	MEcoli_ref_1_aaeR	MEcoli_ref_1_aaeR	MEcoli_ref_1_aaeR;MEcoli_ref_2_aaeR;MEvo1-0_aaeR	FALSE	FALSE	MEcoli_ref_1_4	ref_1	C	20230908_C32750_002_S556677_MEcoli_ref_1_4_Group_2	light	13.4974	727549	19.6145
MEcoli_ref_1_aaeR;MEcoli_ref_2_aaeR;MEvo1-0_aaeR		7	MEcoli_ref_1_aaeR	MEcoli_ref_1_aaeR	MEcoli_ref_1_aaeR;MEcoli_ref_2_aaeR;MEvo1-0_aaeR	FALSE	FALSE	MEcoli_ref_2_3	ref_2	T	20230908_C32750_003_S556680_MEcoli_ref_2_3_Group_3	light	13.6218	823899	19.4638
MEcoli_ref_1_aaeR;MEcoli_ref_2_aaeR;MEvo1-0_aaeR		7	MEcoli_ref_1_aaeR	MEcoli_ref_1_aaeR	MEcoli_ref_1_aaeR;MEcoli_ref_2_aaeR;MEvo1-0_aaeR	FALSE	FALSE	MEvo1_0_3	MEvo1	T	20230908_C32750_004_S556672_MEvo1_0_3_Group_1	light	13.1722	525554	19.1477
MEcoli_ref_1_aaeR;MEcoli_ref_2_aaeR;MEvo1-0_aaeR		7	MEcoli_ref_1_aaeR	MEcoli_ref_1_aaeR	MEcoli_ref_1_aaeR;MEcoli_ref_2_aaeR;MEvo1-0_aaeR	FALSE	FALSE	MEvo1_0_1	MEvo1	T	20230908_C32750_005_S556670_MEvo1_0_1_Group_1	light	13.504	732369	19.4181
MEcoli_ref_1_aaeR;MEcoli_ref_2_aaeR;MEvo1-0_aaeR		7	MEcoli_ref_1_aaeR	MEcoli_ref_1_aaeR	MEcoli_ref_1_aaeR;MEcoli_ref_2_aaeR;MEvo1-0_aaeR	FALSE	FALSE	MEcoli_ref_1_1	ref_1	C	20230908_C32750_007_S556674_MEcoli_ref_1_1_Group_2	light	13.7474	934152	19.4464
MEcoli_ref_1_aaeR;MEcoli_ref_2_aaeR;MEvo1-0_aaeR		7	MEcoli_ref_1_aaeR	MEcoli_ref_1_aaeR	MEcoli_ref_1_aaeR;MEcoli_ref_2_aaeR;MEvo1-0_aaeR	FALSE	FALSE	MEcoli_ref_2_1	ref_2	T	20230908_C32750_008_S556678_MEcoli_ref_2_1_Group_3	light	13.4783	713757	19.3779
MEcoli_ref_1_aaeR;MEcoli_ref_2_aaeR;MEvo1-0_aaeR		7	MEcoli_ref_1_aaeR	MEcoli_ref_1_aaeR	MEcoli_ref_1_aaeR;MEcoli_ref_2_aaeR;MEvo1-0_aaeR	FALSE	FALSE	MEcoli_ref_2_2	ref_2	T	20230908_C32750_009_S556679_MEcoli_ref_2_2_Group_3	light	12.9622	426000	19.4988
MEcoli_ref_1_aaeR;MEcoli_ref_2_aaeR;MEvo1-0_aaeR		7	MEcoli_ref_1_aaeR	MEcoli_ref_1_aaeR	MEcoli_ref_1_aaeR;MEcoli_ref_2_aaeR;MEvo1-0_aaeR	FALSE	FALSE	MEvo1_0_2	MEvo1	T	20230908_C32750_010_S556671_MEvo1_0_2_Group_1	light	13.4572	698858	19.096
MEcoli_ref_1_aaeR;MEcoli_ref_2_aaeR;MEvo1-0_aaeR		7	MEcoli_ref_1_aaeR	MEcoli_ref_1_aaeR	MEcoli_ref_1_aaeR;MEcoli_ref_2_aaeR;MEvo1-0_aaeR	FALSE	FALSE	MEcoli_ref_1_3	ref_1	C	20230908_C32750_012_S556676_MEcoli_ref_1_3_Group_2	light	13.973	1.17054e+06	19.566
MEcoli_ref_1_aaeR;MEcoli_ref_2_aaeR;MEvo1-0_aaeR		7	MEcoli_ref_1_aaeR	MEcoli_ref_1_aaeR	MEcoli_ref_1_aaeR;MEcoli_ref_2_aaeR;MEvo1-0_aaeR	FALSE	FALSE	MEcoli_ref_2_4	ref_2	T	20230908_C32750_013_S556681_MEcoli_ref_2_4_Group_3	light	13.4858	719164	19.2362
MEcoli_ref_1_aaeR;MEcoli_ref_2_aaeR;MEvo1-0_aaeR		7	MEcoli_ref_1_aaeR	MEcoli_ref_1_aaeR	MEcoli_ref_1_aaeR;MEcoli_ref_2_aaeR;MEvo1-0_aaeR	FALSE	FALSE	MEcoli_ref_1_2	ref_1	C	20230908_C32750_014_S556675_MEcoli_ref_1_2_Group_2	light	13.4414	687890	19.5149
MEcoli_ref_1_aaeR;MEcoli_ref_2_aaeR;MEvo1-0_aaeR		7	MEcoli_ref_1_aaeR	MEcoli_ref_1_aaeR	MEcoli_ref_1_aaeR;MEcoli_ref_2_aaeR;MEvo1-0_aaeR	FALSE	FALSE	MEvo1_0_4	MEvo1	T	20230908_C32750_015_S556673_MEvo1_0_4_Group_1	light	13.0753	477036	19.4939
MEcoli_ref_1_aas;MEcoli_ref_2_aas;MEvo1-0_aas		30	MEcoli_ref_1_aas	MEcoli_ref_1_aas	MEcoli_ref_1_aas;MEcoli_ref_2_aas;MEvo1-0_aas	FALSE	FALSE	MEcoli_ref_1_4	ref_1	C	20230908_C32750_002_S556677_MEcoli_ref_1_4_Group_2	light	13.3192	608798	19.3574
MEcoli_ref_1_aas;MEcoli_ref_2_aas;MEvo1-0_aas		30	MEcoli_ref_1_aas	MEcoli_ref_1_aas	MEcoli_ref_1_aas;MEcoli_ref_2_aas;MEvo1-0_aas	FALSE	FALSE	MEcoli_ref_2_3	ref_2	T	20230908_C32750_003_S556680_MEcoli_ref_2_3_Group_3	light	13.5799	790095	19.4033
MEcoli_ref_1_aas;MEcoli_ref_2_aas;MEvo1-0_aas		30	MEcoli_ref_1_aas	MEcoli_ref_1_aas	MEcoli_ref_1_aas;MEcoli_ref_2_aas;MEvo1-0_aas	FALSE	FALSE	MEvo1_0_3	MEvo1	T	20230908_C32750_004_S556672_MEvo1_0_3_Group_1	light	13.3556	631312	19.4122
MEcoli_ref_1_aas;MEcoli_ref_2_aas;MEvo1-0_aas		30	MEcoli_ref_1_aas	MEcoli_ref_1_aas	MEcoli_ref_1_aas;MEcoli_ref_2_aas;MEvo1-0_aas	FALSE	FALSE	MEvo1_0_1	MEvo1	T	20230908_C32750_005_S556670_MEvo1_0_1_Group_1	light	13.5483	765510	19.482
MEcoli_ref_1_aas;MEcoli_ref_2_aas;MEvo1-0_aas		30	MEcoli_ref_1_aas	MEcoli_ref_1_aas	MEcoli_ref_1_aas;MEcoli_ref_2_aas;MEvo1-0_aas	FALSE	FALSE	MEcoli_ref_1_1	ref_1	C	20230908_C32750_007_S556674_MEcoli_ref_1_1_Group_2	light	13.734	921762	19.4272
MEcoli_ref_1_aas;MEcoli_ref_2_aas;MEvo1-0_aas		30	MEcoli_ref_1_aas	MEcoli_ref_1_aas	MEcoli_ref_1_aas;MEcoli_ref_2_aas;MEvo1-0_aas	FALSE	FALSE	MEcoli_ref_2_1	ref_2	T	20230908_C32750_008_S556678_MEcoli_ref_2_1_Group_3	light	13.5835	792910	19.5297
MEcoli_ref_1_aas;MEcoli_ref_2_aas;MEvo1-0_aas		30	MEcoli_ref_1_aas	MEcoli_ref_1_aas	MEcoli_ref_1_aas;MEcoli_ref_2_aas;MEvo1-0_aas	FALSE	FALSE	MEcoli_ref_2_2	ref_2	T	20230908_C32750_009_S556679_MEcoli_ref_2_2_Group_3	light	12.9073	403234	19.4196
MEcoli_ref_1_aas;MEcoli_ref_2_aas;MEvo1-0_aas		30	MEcoli_ref_1_aas	MEcoli_ref_1_aas	MEcoli_ref_1_aas;MEcoli_ref_2_aas;MEvo1-0_aas	FALSE	FALSE	MEvo1_0_2	MEvo1	T	20230908_C32750_010_S556671_MEvo1_0_2_Group_1	light	13.6531	850126	19.3787
MEcoli_ref_1_aas;MEcoli_ref_2_aas;MEvo1-0_aas		30	MEcoli_ref_1_aas	MEcoli_ref_1_aas	MEcoli_ref_1_aas;MEcoli_ref_2_aas;MEvo1-0_aas	FALSE	FALSE	MEcoli_ref_1_3	ref_1	C	20230908_C32750_012_S556676_MEcoli_ref_1_3_Group_2	light	13.9219	1.11228e+06	19.4923
MEcoli_ref_1_aas;MEcoli_ref_2_aas;MEvo1-0_aas		30	MEcoli_ref_1_aas	MEcoli_ref_1_aas	MEcoli_ref_1_aas;MEcoli_ref_2_aas;MEvo1-0_aas	FALSE	FALSE	MEcoli_ref_2_4	ref_2	T	20230908_C32750_013_S556681_MEcoli_ref_2_4_Group_3	light	13.5388	758251	19.3126
MEcoli_ref_1_aas;MEcoli_ref_2_aas;MEvo1-0_aas		30	MEcoli_ref_1_aas	MEcoli_ref_1_aas	MEcoli_ref_1_aas;MEcoli_ref_2_aas;MEvo1-0_aas	FALSE	FALSE	MEcoli_ref_1_2	ref_1	C	20230908_C32750_014_S556675_MEcoli_ref_1_2_Group_2	light	13.304	599601	19.3167
MEcoli_ref_1_aas;MEcoli_ref_2_aas;MEvo1-0_aas		30	MEcoli_ref_1_aas	MEcoli_ref_1_aas	MEcoli_ref_1_aas;MEcoli_ref_2_aas;MEvo1-0_aas	FALSE	FALSE	MEvo1_0_4	MEvo1	T	20230908_C32750_015_S556673_MEvo1_0_4_Group_1	light	13.0144	448826	19.4059
MEcoli_ref_1_aat;MEcoli_ref_2_aat;MEvo1-0_aat		2	MEcoli_ref_1_aat	MEcoli_ref_1_aat	MEcoli_ref_1_aat;MEcoli_ref_2_aat;MEvo1-0_aat	FALSE	FALSE	MEcoli_ref_1_4	ref_1	C	20230908_C32750_002_S556677_MEcoli_ref_1_4_Group_2	light	11.5437	103129	16.7959
MEcoli_ref_1_aat;MEcoli_ref_2_aat;MEvo1-0_aat		2	MEcoli_ref_1_aat	MEcoli_ref_1_aat	MEcoli_ref_1_aat;MEcoli_ref_2_aat;MEvo1-0_aat	FALSE	FALSE	MEcoli_ref_2_3	ref_2	T	20230908_C32750_003_S556680_MEcoli_ref_2_3_Group_3	light	12.4666	259517	17.7971
MEcoli_ref_1_aat;MEcoli_ref_2_aat;MEvo1-0_aat		2	MEcoli_ref_1_aat	MEcoli_ref_1_aat	MEcoli_ref_1_aat;MEcoli_ref_2_aat;MEvo1-0_aat	FALSE	FALSE	MEvo1_0_3	MEvo1	T	20230908_C32750_004_S556672_MEvo1_0_3_Group_1	light	12.7523	345356	18.542
MEcoli_ref_1_aat;MEcoli_ref_2_aat;MEvo1-0_aat		2	MEcoli_ref_1_aat	MEcoli_ref_1_aat	MEcoli_ref_1_aat;MEcoli_ref_2_aat;MEvo1-0_aat	FALSE	FALSE	MEvo1_0_1	MEvo1	T	20230908_C32750_005_S556670_MEvo1_0_1_Group_1	light	13.0926	485332	18.8245
MEcoli_ref_1_aat;MEcoli_ref_2_aat;MEvo1-0_aat		2	MEcoli_ref_1_aat	MEcoli_ref_1_aat	MEcoli_ref_1_aat;MEcoli_ref_2_aat;MEvo1-0_aat	FALSE	FALSE	MEcoli_ref_1_1	ref_1	C	20230908_C32750_007_S556674_MEcoli_ref_1_1_Group_2	light	12.4	242813	17.5026
MEcoli_ref_1_aat;MEcoli_ref_2_aat;MEvo1-0_aat		2	MEcoli_ref_1_aat	MEcoli_ref_1_aat	MEcoli_ref_1_aat;MEcoli_ref_2_aat;MEvo1-0_aat	FALSE	FALSE	MEcoli_ref_2_1	ref_2	T	20230908_C32750_008_S556678_MEcoli_ref_2_1_Group_3	light	12.7498	344488	18.327
MEcoli_ref_1_aat;MEcoli_ref_2_aat;MEvo1-0_aat		2	MEcoli_ref_1_aat	MEcoli_ref_1_aat	MEcoli_ref_1_aat;MEcoli_ref_2_aat;MEvo1-0_aat	FALSE	FALSE	MEcoli_ref_2_2	ref_2	T	20230908_C32750_009_S556679_MEcoli_ref_2_2_Group_3	light	11.4047	89742.1	17.2518
MEcoli_ref_1_aat;MEcoli_ref_2_aat;MEvo1-0_aat		2	MEcoli_ref_1_aat	MEcoli_ref_1_aat	MEcoli_ref_1_aat;MEcoli_ref_2_aat;MEvo1-0_aat	FALSE	FALSE	MEvo1_0_2	MEvo1	T	20230908_C32750_010_S556671_MEvo1_0_2_Group_1	light	13.6268	828045	19.3407
MEcoli_ref_1_aat;MEcoli_ref_2_aat;MEvo1-0_aat		2	MEcoli_ref_1_aat	MEcoli_ref_1_aat	MEcoli_ref_1_aat;MEcoli_ref_2_aat;MEvo1-0_aat	FALSE	FALSE	MEcoli_ref_1_3	ref_1	C	20230908_C32750_012_S556676_MEcoli_ref_1_3_Group_2	light	12.8908	396661	18.0048
MEcoli_ref_1_aat;MEcoli_ref_2_aat;MEvo1-0_aat		2	MEcoli_ref_1_aat	MEcoli_ref_1_aat	MEcoli_ref_1_aat;MEcoli_ref_2_aat;MEvo1-0_aat	FALSE	FALSE	MEcoli_ref_2_4	ref_2	T	20230908_C32750_013_S556681_MEcoli_ref_2_4_Group_3	light	12.8943	398020	18.3828
MEcoli_ref_1_aat;MEcoli_ref_2_aat;MEvo1-0_aat		2	MEcoli_ref_1_aat	MEcoli_ref_1_aat	MEcoli_ref_1_aat;MEcoli_ref_2_aat;MEvo1-0_aat	FALSE	FALSE	MEcoli_ref_1_2	ref_1	C	20230908_C32750_014_S556675_MEcoli_ref_1_2_Group_2	light	11.6543	115184	16.9367
MEcoli_ref_1_aat;MEcoli_ref_2_aat;MEvo1-0_aat		2	MEcoli_ref_1_aat	MEcoli_ref_1_aat	MEcoli_ref_1_aat;MEcoli_ref_2_aat;MEvo1-0_aat	FALSE	FALSE	MEvo1_0_4	MEvo1	T	20230908_C32750_015_S556673_MEvo1_0_4_Group_1	light	12.8466	379489	19.1638
MEcoli_ref_1_abgA;MEcoli_ref_2_abgA;MEvo1-0_abgA		2	MEcoli_ref_1_abgA	MEcoli_ref_1_abgA	MEcoli_ref_1_abgA;MEcoli_ref_2_abgA;MEvo1-0_abgA	FALSE	FALSE	MEcoli_ref_1_4	ref_1	C	20230908_C32750_002_S556677_MEcoli_ref_1_4_Group_2	light	12.1202	183550	17.6277
MEcoli_ref_1_abgA;MEcoli_ref_2_abgA;MEvo1-0_abgA		2	MEcoli_ref_1_abgA	MEcoli_ref_1_abgA	MEcoli_ref_1_abgA;MEcoli_ref_2_abgA;MEvo1-0_abgA	FALSE	FALSE	MEcoli_ref_2_3	ref_2	T	20230908_C32750_003_S556680_MEcoli_ref_2_3_Group_3	light	11.3256	82913.3	16.151
MEcoli_ref_1_abgA;MEcoli_ref_2_abgA;MEvo1-0_abgA		2	MEcoli_ref_1_abgA	MEcoli_ref_1_abgA	MEcoli_ref_1_abgA;MEcoli_ref_2_abgA;MEvo1-0_abgA	FALSE	FALSE	MEvo1_0_3	MEvo1	T	20230908_C32750_004_S556672_MEvo1_0_3_Group_1	light	11.0498	62929.6	16.0857
MEcoli_ref_1_abgA;MEcoli_ref_2_abgA;MEvo1-0_abgA		2	MEcoli_ref_1_abgA	MEcoli_ref_1_abgA	MEcoli_ref_1_abgA;MEcoli_ref_2_abgA;MEvo1-0_abgA	FALSE	FALSE	MEvo1_0_1	MEvo1	T	20230908_C32750_005_S556670_MEvo1_0_1_Group_1	light	11.9741	158598	17.2109
MEcoli_ref_1_abgA;MEcoli_ref_2_abgA;MEvo1-0_abgA		2	MEcoli_ref_1_abgA	MEcoli_ref_1_abgA	MEcoli_ref_1_abgA;MEcoli_ref_2_abgA;MEvo1-0_abgA	FALSE	FALSE	MEcoli_ref_1_1	ref_1	C	20230908_C32750_007_S556674_MEcoli_ref_1_1_Group_2	light	12.0565	172221	17.007
MEcoli_ref_1_abgA;MEcoli_ref_2_abgA;MEvo1-0_abgA		2	MEcoli_ref_1_abgA	MEcoli_ref_1_abgA	MEcoli_ref_1_abgA;MEcoli_ref_2_abgA;MEvo1-0_abgA	FALSE	FALSE	MEcoli_ref_2_1	ref_2	T	20230908_C32750_008_S556678_MEcoli_ref_2_1_Group_3	light	11.7906	132011	16.9432
MEcoli_ref_1_abgA;MEcoli_ref_2_abgA;MEvo1-0_abgA		2	MEcoli_ref_1_abgA	MEcoli_ref_1_abgA	MEcoli_ref_1_abgA;MEcoli_ref_2_abgA;MEvo1-0_abgA	FALSE	FALSE	MEcoli_ref_2_2	ref_2	T	20230908_C32750_009_S556679_MEcoli_ref_2_2_Group_3	light	11.0399	62313.1	16.7255
MEcoli_ref_1_abgA;MEcoli_ref_2_abgA;MEvo1-0_abgA		2	MEcoli_ref_1_abgA	MEcoli_ref_1_abgA	MEcoli_ref_1_abgA;MEcoli_ref_2_abgA;MEvo1-0_abgA	FALSE	FALSE	MEvo1_0_2	MEvo1	T	20230908_C32750_010_S556671_MEvo1_0_2_Group_1	light	11.9645	157079	16.9425
MEcoli_ref_1_abgA;MEcoli_ref_2_abgA;MEvo1-0_abgA		2	MEcoli_ref_1_abgA	MEcoli_ref_1_abgA	MEcoli_ref_1_abgA;MEcoli_ref_2_abgA;MEvo1-0_abgA	FALSE	FALSE	MEcoli_ref_1_3	ref_1	C	20230908_C32750_012_S556676_MEcoli_ref_1_3_Group_2	light	12.8806	392605	17.9899
MEcoli_ref_1_abgA;MEcoli_ref_2_abgA;MEvo1-0_abgA		2	MEcoli_ref_1_abgA	MEcoli_ref_1_abgA	MEcoli_ref_1_abgA;MEcoli_ref_2_abgA;MEvo1-0_abgA	FALSE	FALSE	MEcoli_ref_2_4	ref_2	T	20230908_C32750_013_S556681_MEcoli_ref_2_4_Group_3	light	11.6139	110620	16.5355
MEcoli_ref_1_abgA;MEcoli_ref_2_abgA;MEvo1-0_abgA		2	MEcoli_ref_1_abgA	MEcoli_ref_1_abgA	MEcoli_ref_1_abgA;MEcoli_ref_2_abgA;MEvo1-0_abgA	FALSE	FALSE	MEcoli_ref_1_2	ref_1	C	20230908_C32750_014_S556675_MEcoli_ref_1_2_Group_2	light	12.0988	179649	17.5779
MEcoli_ref_1_abgA;MEcoli_ref_2_abgA;MEvo1-0_abgA		2	MEcoli_ref_1_abgA	MEcoli_ref_1_abgA	MEcoli_ref_1_abgA;MEcoli_ref_2_abgA;MEvo1-0_abgA	FALSE	FALSE	MEvo1_0_4	MEvo1	T	20230908_C32750_015_S556673_MEvo1_0_4_Group_1	light	11.2288	75269.7	16.8299
MEcoli_ref_1_abgT;MEcoli_ref_2_abgT;MEvo1-0_abgT		1	MEcoli_ref_1_abgT	MEcoli_ref_1_abgT	MEcoli_ref_1_abgT;MEcoli_ref_2_abgT;MEvo1-0_abgT	FALSE	FALSE	MEcoli_ref_1_4	ref_1	C	20230908_C32750_002_S556677_MEcoli_ref_1_4_Group_2	light	13.1476	512774	19.1098
MEcoli_ref_1_abgT;MEcoli_ref_2_abgT;MEvo1-0_abgT		1	MEcoli_ref_1_abgT	MEcoli_ref_1_abgT	MEcoli_ref_1_abgT;MEcoli_ref_2_abgT;MEvo1-0_abgT	FALSE	FALSE	MEcoli_ref_2_3	ref_2	T	20230908_C32750_003_S556680_MEcoli_ref_2_3_Group_3	light	12.8117	366477	18.295
MEcoli_ref_1_abgT;MEcoli_ref_2_abgT;MEvo1-0_abgT		1	MEcoli_ref_1_abgT	MEcoli_ref_1_abgT	MEcoli_ref_1_abgT;MEcoli_ref_2_abgT;MEvo1-0_abgT	FALSE	FALSE	MEvo1_0_3	MEvo1	T	20230908_C32750_004_S556672_MEvo1_0_3_Group_1	light	13.4113	667502	19.4927
MEcoli_ref_1_abgT;MEcoli_ref_2_abgT;MEvo1-0_abgT		1	MEcoli_ref_1_abgT	MEcoli_ref_1_abgT	MEcoli_ref_1_abgT;MEcoli_ref_2_abgT;MEvo1-0_abgT	FALSE	FALSE	MEvo1_0_1	MEvo1	T	20230908_C32750_005_S556670_MEvo1_0_1_Group_1	light	13.5256	748361	19.4493
MEcoli_ref_1_abgT;MEcoli_ref_2_abgT;MEvo1-0_abgT		1	MEcoli_ref_1_abgT	MEcoli_ref_1_abgT	MEcoli_ref_1_abgT;MEcoli_ref_2_abgT;MEvo1-0_abgT	FALSE	FALSE	MEcoli_ref_1_1	ref_1	C	20230908_C32750_007_S556674_MEcoli_ref_1_1_Group_2	light	12.9785	433018	18.3372
MEcoli_ref_1_abgT;MEcoli_ref_2_abgT;MEvo1-0_abgT		1	MEcoli_ref_1_abgT	MEcoli_ref_1_abgT	MEcoli_ref_1_abgT;MEcoli_ref_2_abgT;MEvo1-0_abgT	FALSE	FALSE	MEcoli_ref_2_1	ref_2	T	20230908_C32750_008_S556678_MEcoli_ref_2_1_Group_3	light	12.7926	359548	18.3887
MEcoli_ref_1_abgT;MEcoli_ref_2_abgT;MEvo1-0_abgT		1	MEcoli_ref_1_abgT	MEcoli_ref_1_abgT	MEcoli_ref_1_abgT;MEcoli_ref_2_abgT;MEvo1-0_abgT	FALSE	FALSE	MEvo1_0_2	MEvo1	T	20230908_C32750_010_S556671_MEvo1_0_2_Group_1	light	13.6636	859031	19.3937
MEcoli_ref_1_abgT;MEcoli_ref_2_abgT;MEvo1-0_abgT		1	MEcoli_ref_1_abgT	MEcoli_ref_1_abgT	MEcoli_ref_1_abgT;MEcoli_ref_2_abgT;MEvo1-0_abgT	FALSE	FALSE	MEcoli_ref_1_3	ref_1	C	20230908_C32750_012_S556676_MEcoli_ref_1_3_Group_2	light	13.7646	950399	19.2654
MEcoli_ref_1_abgT;MEcoli_ref_2_abgT;MEvo1-0_abgT		1	MEcoli_ref_1_abgT	MEcoli_ref_1_abgT	MEcoli_ref_1_abgT;MEcoli_ref_2_abgT;MEvo1-0_abgT	FALSE	FALSE	MEcoli_ref_2_4	ref_2	T	20230908_C32750_013_S556681_MEcoli_ref_2_4_Group_3	light	12.6337	306710	18.0068
MEcoli_ref_1_abgT;MEcoli_ref_2_abgT;MEvo1-0_abgT		1	MEcoli_ref_1_abgT	MEcoli_ref_1_abgT	MEcoli_ref_1_abgT;MEcoli_ref_2_abgT;MEvo1-0_abgT	FALSE	FALSE	MEcoli_ref_1_2	ref_1	C	20230908_C32750_014_S556675_MEcoli_ref_1_2_Group_2	light	12.6637	316049	18.3929
MEcoli_ref_1_abgT;MEcoli_ref_2_abgT;MEvo1-0_abgT		1	MEcoli_ref_1_abgT	MEcoli_ref_1_abgT	MEcoli_ref_1_abgT;MEcoli_ref_2_abgT;MEvo1-0_abgT	FALSE	FALSE	MEvo1_0_4	MEvo1	T	20230908_C32750_015_S556673_MEvo1_0_4_Group_1	light	13.2318	557833	19.7196
MEcoli_ref_1_accA;MEcoli_ref_2_accA;MEvo1-0_accA		23	MEcoli_ref_1_accA	MEcoli_ref_1_accA	MEcoli_ref_1_accA;MEcoli_ref_2_accA;MEvo1-0_accA	FALSE	FALSE	MEcoli_ref_1_4	ref_1	C	20230908_C32750_002_S556677_MEcoli_ref_1_4_Group_2	light	15.3173	4.48974e+06	22.24
MEcoli_ref_1_accA;MEcoli_ref_2_accA;MEvo1-0_accA		23	MEcoli_ref_1_accA	MEcoli_ref_1_accA	MEcoli_ref_1_accA;MEcoli_ref_2_accA;MEvo1-0_accA	FALSE	FALSE	MEcoli_ref_2_3	ref_2	T	20230908_C32750_003_S556680_MEcoli_ref_2_3_Group_3	light	15.6088	6.00941e+06	22.3304
MEcoli_ref_1_accA;MEcoli_ref_2_accA;MEvo1-0_accA		23	MEcoli_ref_1_accA	MEcoli_ref_1_accA	MEcoli_ref_1_accA;MEcoli_ref_2_accA;MEvo1-0_accA	FALSE	FALSE	MEvo1_0_3	MEvo1	T	20230908_C32750_004_S556672_MEvo1_0_3_Group_1	light	15.4153	4.95179e+06	22.3838
MEcoli_ref_1_accA;MEcoli_ref_2_accA;MEvo1-0_accA		23	MEcoli_ref_1_accA	MEcoli_ref_1_accA	MEcoli_ref_1_accA;MEcoli_ref_2_accA;MEvo1-0_accA	FALSE	FALSE	MEvo1_0_1	MEvo1	T	20230908_C32750_005_S556670_MEvo1_0_1_Group_1	light	15.5621	5.73479e+06	22.3872
MEcoli_ref_1_accA;MEcoli_ref_2_accA;MEvo1-0_accA		23	MEcoli_ref_1_accA	MEcoli_ref_1_accA	MEcoli_ref_1_accA;MEcoli_ref_2_accA;MEvo1-0_accA	FALSE	FALSE	MEcoli_ref_1_1	ref_1	C	20230908_C32750_007_S556674_MEcoli_ref_1_1_Group_2	light	15.7171	6.69654e+06	22.2881
MEcoli_ref_1_accA;MEcoli_ref_2_accA;MEvo1-0_accA		23	MEcoli_ref_1_accA	MEcoli_ref_1_accA	MEcoli_ref_1_accA;MEcoli_ref_2_accA;MEvo1-0_accA	FALSE	FALSE	MEcoli_ref_2_1	ref_2	T	20230908_C32750_008_S556678_MEcoli_ref_2_1_Group_3	light	15.4838	5.30295e+06	22.2712
MEcoli_ref_1_accA;MEcoli_ref_2_accA;MEvo1-0_accA		23	MEcoli_ref_1_accA	MEcoli_ref_1_accA	MEcoli_ref_1_accA;MEcoli_ref_2_accA;MEvo1-0_accA	FALSE	FALSE	MEcoli_ref_2_2	ref_2	T	20230908_C32750_009_S556679_MEcoli_ref_2_2_Group_3	light	14.8686	2.86646e+06	22.2491
MEcoli_ref_1_accA;MEcoli_ref_2_accA;MEvo1-0_accA		23	MEcoli_ref_1_accA	MEcoli_ref_1_accA	MEcoli_ref_1_accA;MEcoli_ref_2_accA;MEvo1-0_accA	FALSE	FALSE	MEvo1_0_2	MEvo1	T	20230908_C32750_010_S556671_MEvo1_0_2_Group_1	light	15.6954	6.55279e+06	22.325
MEcoli_ref_1_accA;MEcoli_ref_2_accA;MEvo1-0_accA		23	MEcoli_ref_1_accA	MEcoli_ref_1_accA	MEcoli_ref_1_accA;MEcoli_ref_2_accA;MEvo1-0_accA	FALSE	FALSE	MEcoli_ref_1_3	ref_1	C	20230908_C32750_012_S556676_MEcoli_ref_1_3_Group_2	light	15.8692	7.79632e+06	22.3016
MEcoli_ref_1_accA;MEcoli_ref_2_accA;MEvo1-0_accA		23	MEcoli_ref_1_accA	MEcoli_ref_1_accA	MEcoli_ref_1_accA;MEcoli_ref_2_accA;MEvo1-0_accA	FALSE	FALSE	MEcoli_ref_2_4	ref_2	T	20230908_C32750_013_S556681_MEcoli_ref_2_4_Group_3	light	15.6755	6.42363e+06	22.3952
MEcoli_ref_1_accA;MEcoli_ref_2_accA;MEvo1-0_accA		23	MEcoli_ref_1_accA	MEcoli_ref_1_accA	MEcoli_ref_1_accA;MEcoli_ref_2_accA;MEvo1-0_accA	FALSE	FALSE	MEcoli_ref_1_2	ref_1	C	20230908_C32750_014_S556675_MEcoli_ref_1_2_Group_2	light	15.3309	4.55121e+06	22.2409
MEcoli_ref_1_accA;MEcoli_ref_2_accA;MEvo1-0_accA		23	MEcoli_ref_1_accA	MEcoli_ref_1_accA	MEcoli_ref_1_accA;MEcoli_ref_2_accA;MEvo1-0_accA	FALSE	FALSE	MEvo1_0_4	MEvo1	T	20230908_C32750_015_S556673_MEvo1_0_4_Group_1	light	14.9836	3.21573e+06	22.2469
MEcoli_ref_1_accB;MEcoli_ref_2_accB;MEvo1-0_accB		2	MEcoli_ref_1_accB	MEcoli_ref_1_accB	MEcoli_ref_1_accB;MEcoli_ref_2_accB;MEvo1-0_accB	FALSE	FALSE	MEcoli_ref_1_4	ref_1	C	20230908_C32750_002_S556677_MEcoli_ref_1_4_Group_2	light	16.0695	9.5252e+06	23.3252
MEcoli_ref_1_accB;MEcoli_ref_2_accB;MEvo1-0_accB		2	MEcoli_ref_1_accB	MEcoli_ref_1_accB	MEcoli_ref_1_accB;MEcoli_ref_2_accB;MEvo1-0_accB	FALSE	FALSE	MEcoli_ref_2_3	ref_2	T	20230908_C32750_003_S556680_MEcoli_ref_2_3_Group_3	light	16.5053	1.47293e+07	23.6238
MEcoli_ref_1_accB;MEcoli_ref_2_accB;MEvo1-0_accB		2	MEcoli_ref_1_accB	MEcoli_ref_1_accB	MEcoli_ref_1_accB;MEcoli_ref_2_accB;MEvo1-0_accB	FALSE	FALSE	MEvo1_0_3	MEvo1	T	20230908_C32750_004_S556672_MEvo1_0_3_Group_1	light	15.9848	8.75206e+06	23.2054
MEcoli_ref_1_accB;MEcoli_ref_2_accB;MEvo1-0_accB		2	MEcoli_ref_1_accB	MEcoli_ref_1_accB	MEcoli_ref_1_accB;MEcoli_ref_2_accB;MEvo1-0_accB	FALSE	FALSE	MEvo1_0_1	MEvo1	T	20230908_C32750_005_S556670_MEvo1_0_1_Group_1	light	16.2732	1.16783e+07	23.4133
MEcoli_ref_1_accB;MEcoli_ref_2_accB;MEvo1-0_accB		2	MEcoli_ref_1_accB	MEcoli_ref_1_accB	MEcoli_ref_1_accB;MEcoli_ref_2_accB;MEvo1-0_accB	FALSE	FALSE	MEcoli_ref_1_1	ref_1	C	20230908_C32750_007_S556674_MEcoli_ref_1_1_Group_2	light	16.5537	1.54597e+07	23.4951
MEcoli_ref_1_accB;MEcoli_ref_2_accB;MEvo1-0_accB		2	MEcoli_ref_1_accB	MEcoli_ref_1_accB	MEcoli_ref_1_accB;MEcoli_ref_2_accB;MEvo1-0_accB	FALSE	FALSE	MEcoli_ref_2_1	ref_2	T	20230908_C32750_008_S556678_MEcoli_ref_2_1_Group_3	light	16.4231	1.35668e+07	23.6264
MEcoli_ref_1_accB;MEcoli_ref_2_accB;MEvo1-0_accB		2	MEcoli_ref_1_accB	MEcoli_ref_1_accB	MEcoli_ref_1_accB;MEcoli_ref_2_accB;MEvo1-0_accB	FALSE	FALSE	MEcoli_ref_2_2	ref_2	T	20230908_C32750_009_S556679_MEcoli_ref_2_2_Group_3	light	15.9189	8.19408e+06	23.7644
MEcoli_ref_1_accB;MEcoli_ref_2_accB;MEvo1-0_accB		2	MEcoli_ref_1_accB	MEcoli_ref_1_accB	MEcoli_ref_1_accB;MEcoli_ref_2_accB;MEvo1-0_accB	FALSE	FALSE	MEvo1_0_2	MEvo1	T	20230908_C32750_010_S556671_MEvo1_0_2_Group_1	light	16.4085	1.337e+07	23.3538
MEcoli_ref_1_accB;MEcoli_ref_2_accB;MEvo1-0_accB		2	MEcoli_ref_1_accB	MEcoli_ref_1_accB	MEcoli_ref_1_accB;MEcoli_ref_2_accB;MEvo1-0_accB	FALSE	FALSE	MEcoli_ref_1_3	ref_1	C	20230908_C32750_012_S556676_MEcoli_ref_1_3_Group_2	light	16.4331	1.37033e+07	23.1152
MEcoli_ref_1_accB;MEcoli_ref_2_accB;MEvo1-0_accB		2	MEcoli_ref_1_accB	MEcoli_ref_1_accB	MEcoli_ref_1_accB;MEcoli_ref_2_accB;MEvo1-0_accB	FALSE	FALSE	MEcoli_ref_2_4	ref_2	T	20230908_C32750_013_S556681_MEcoli_ref_2_4_Group_3	light	16.6055	1.62815e+07	23.737
MEcoli_ref_1_accB;MEcoli_ref_2_accB;MEvo1-0_accB		2	MEcoli_ref_1_accB	MEcoli_ref_1_accB	MEcoli_ref_1_accB;MEcoli_ref_2_accB;MEvo1-0_accB	FALSE	FALSE	MEcoli_ref_1_2	ref_1	C	20230908_C32750_014_S556675_MEcoli_ref_1_2_Group_2	light	15.9721	8.64197e+06	23.166
MEcoli_ref_1_accB;MEcoli_ref_2_accB;MEvo1-0_accB		2	MEcoli_ref_1_accB	MEcoli_ref_1_accB	MEcoli_ref_1_accB;MEcoli_ref_2_accB;MEvo1-0_accB	FALSE	FALSE	MEvo1_0_4	MEvo1	T	20230908_C32750_015_S556673_MEvo1_0_4_Group_1	light	15.7654	7.02777e+06	23.3748
MEcoli_ref_1_accC;MEcoli_ref_2_accC;MEvo1-0_accC		24	MEcoli_ref_1_accC	MEcoli_ref_1_accC	MEcoli_ref_1_accC;MEcoli_ref_2_accC;MEvo1-0_accC	FALSE	FALSE	MEcoli_ref_1_4	ref_1	C	20230908_C32750_002_S556677_MEcoli_ref_1_4_Group_2	light	15.3136	4.47309e+06	22.2347
MEcoli_ref_1_accC;MEcoli_ref_2_accC;MEvo1-0_accC		24	MEcoli_ref_1_accC	MEcoli_ref_1_accC	MEcoli_ref_1_accC;MEcoli_ref_2_accC;MEvo1-0_accC	FALSE	FALSE	MEcoli_ref_2_3	ref_2	T	20230908_C32750_003_S556680_MEcoli_ref_2_3_Group_3	light	15.635	6.16898e+06	22.3683
MEcoli_ref_1_accC;MEcoli_ref_2_accC;MEvo1-0_accC		24	MEcoli_ref_1_accC	MEcoli_ref_1_accC	MEcoli_ref_1_accC;MEcoli_ref_2_accC;MEvo1-0_accC	FALSE	FALSE	MEvo1_0_3	MEvo1	T	20230908_C32750_004_S556672_MEvo1_0_3_Group_1	light	14.9469	3.10003e+06	21.7081
MEcoli_ref_1_accC;MEcoli_ref_2_accC;MEvo1-0_accC		24	MEcoli_ref_1_accC	MEcoli_ref_1_accC	MEcoli_ref_1_accC;MEcoli_ref_2_accC;MEvo1-0_accC	FALSE	FALSE	MEvo1_0_1	MEvo1	T	20230908_C32750_005_S556670_MEvo1_0_1_Group_1	light	15.0637	3.48406e+06	21.6683
MEcoli_ref_1_accC;MEcoli_ref_2_accC;MEvo1-0_accC		24	MEcoli_ref_1_accC	MEcoli_ref_1_accC	MEcoli_ref_1_accC;MEcoli_ref_2_accC;MEvo1-0_accC	FALSE	FALSE	MEcoli_ref_1_1	ref_1	C	20230908_C32750_007_S556674_MEcoli_ref_1_1_Group_2	light	15.6503	6.26388e+06	22.1918
MEcoli_ref_1_accC;MEcoli_ref_2_accC;MEvo1-0_accC		24	MEcoli_ref_1_accC	MEcoli_ref_1_accC	MEcoli_ref_1_accC;MEcoli_ref_2_accC;MEvo1-0_accC	FALSE	FALSE	MEcoli_ref_2_1	ref_2	T	20230908_C32750_008_S556678_MEcoli_ref_2_1_Group_3	light	15.5536	5.68636e+06	22.3719
MEcoli_ref_1_accC;MEcoli_ref_2_accC;MEvo1-0_accC		24	MEcoli_ref_1_accC	MEcoli_ref_1_accC	MEcoli_ref_1_accC;MEcoli_ref_2_accC;MEvo1-0_accC	FALSE	FALSE	MEcoli_ref_2_2	ref_2	T	20230908_C32750_009_S556679_MEcoli_ref_2_2_Group_3	light	14.9444	3.09237e+06	22.3586
MEcoli_ref_1_accC;MEcoli_ref_2_accC;MEvo1-0_accC		24	MEcoli_ref_1_accC	MEcoli_ref_1_accC	MEcoli_ref_1_accC;MEcoli_ref_2_accC;MEvo1-0_accC	FALSE	FALSE	MEvo1_0_2	MEvo1	T	20230908_C32750_010_S556671_MEvo1_0_2_Group_1	light	15.2581	4.23158e+06	21.6941
MEcoli_ref_1_accC;MEcoli_ref_2_accC;MEvo1-0_accC		24	MEcoli_ref_1_accC	MEcoli_ref_1_accC	MEcoli_ref_1_accC;MEcoli_ref_2_accC;MEvo1-0_accC	FALSE	FALSE	MEcoli_ref_1_3	ref_1	C	20230908_C32750_012_S556676_MEcoli_ref_1_3_Group_2	light	15.8344	7.52994e+06	22.2514
MEcoli_ref_1_accC;MEcoli_ref_2_accC;MEvo1-0_accC		24	MEcoli_ref_1_accC	MEcoli_ref_1_accC	MEcoli_ref_1_accC;MEcoli_ref_2_accC;MEvo1-0_accC	FALSE	FALSE	MEcoli_ref_2_4	ref_2	T	20230908_C32750_013_S556681_MEcoli_ref_2_4_Group_3	light	15.6212	6.08403e+06	22.3169
MEcoli_ref_1_accC;MEcoli_ref_2_accC;MEvo1-0_accC		24	MEcoli_ref_1_accC	MEcoli_ref_1_accC	MEcoli_ref_1_accC;MEcoli_ref_2_accC;MEvo1-0_accC	FALSE	FALSE	MEcoli_ref_1_2	ref_1	C	20230908_C32750_014_S556675_MEcoli_ref_1_2_Group_2	light	15.3023	4.42274e+06	22.1996
MEcoli_ref_1_accC;MEcoli_ref_2_accC;MEvo1-0_accC		24	MEcoli_ref_1_accC	MEcoli_ref_1_accC	MEcoli_ref_1_accC;MEcoli_ref_2_accC;MEvo1-0_accC	FALSE	FALSE	MEvo1_0_4	MEvo1	T	20230908_C32750_015_S556673_MEvo1_0_4_Group_1	light	14.6084	2.20972e+06	21.7056
MEcoli_ref_1_accD;MEcoli_ref_2_accD;MEvo1-0_accD		15	MEcoli_ref_1_accD	MEcoli_ref_1_accD	MEcoli_ref_1_accD;MEcoli_ref_2_accD;MEvo1-0_accD	FALSE	FALSE	MEcoli_ref_1_4	ref_1	C	20230908_C32750_002_S556677_MEcoli_ref_1_4_Group_2	light	15.5857	5.87194e+06	22.6272
MEcoli_ref_1_accD;MEcoli_ref_2_accD;MEvo1-0_accD		15	MEcoli_ref_1_accD	MEcoli_ref_1_accD	MEcoli_ref_1_accD;MEcoli_ref_2_accD;MEvo1-0_accD	FALSE	FALSE	MEcoli_ref_2_3	ref_2	T	20230908_C32750_003_S556680_MEcoli_ref_2_3_Group_3	light	15.6262	6.11464e+06	22.3555
MEcoli_ref_1_accD;MEcoli_ref_2_accD;MEvo1-0_accD		15	MEcoli_ref_1_accD	MEcoli_ref_1_accD	MEcoli_ref_1_accD;MEcoli_ref_2_accD;MEvo1-0_accD	FALSE	FALSE	MEvo1_0_3	MEvo1	T	20230908_C32750_004_S556672_MEvo1_0_3_Group_1	light	15.3968	4.86126e+06	22.3571
MEcoli_ref_1_accD;MEcoli_ref_2_accD;MEvo1-0_accD		15	MEcoli_ref_1_accD	MEcoli_ref_1_accD	MEcoli_ref_1_accD;MEcoli_ref_2_accD;MEvo1-0_accD	FALSE	FALSE	MEvo1_0_1	MEvo1	T	20230908_C32750_005_S556670_MEvo1_0_1_Group_1	light	15.5945	5.92388e+06	22.434
MEcoli_ref_1_accD;MEcoli_ref_2_accD;MEvo1-0_accD		15	MEcoli_ref_1_accD	MEcoli_ref_1_accD	MEcoli_ref_1_accD;MEcoli_ref_2_accD;MEvo1-0_accD	FALSE	FALSE	MEcoli_ref_1_1	ref_1	C	20230908_C32750_007_S556674_MEcoli_ref_1_1_Group_2	light	15.8788	7.87167e+06	22.5214
MEcoli_ref_1_accD;MEcoli_ref_2_accD;MEvo1-0_accD		15	MEcoli_ref_1_accD	MEcoli_ref_1_accD	MEcoli_ref_1_accD;MEcoli_ref_2_accD;MEvo1-0_accD	FALSE	FALSE	MEcoli_ref_2_1	ref_2	T	20230908_C32750_008_S556678_MEcoli_ref_2_1_Group_3	light	15.5959	5.93229e+06	22.433
MEcoli_ref_1_accD;MEcoli_ref_2_accD;MEvo1-0_accD		15	MEcoli_ref_1_accD	MEcoli_ref_1_accD	MEcoli_ref_1_accD;MEcoli_ref_2_accD;MEvo1-0_accD	FALSE	FALSE	MEcoli_ref_2_2	ref_2	T	20230908_C32750_009_S556679_MEcoli_ref_2_2_Group_3	light	15.0657	3.49096e+06	22.5335
MEcoli_ref_1_accD;MEcoli_ref_2_accD;MEvo1-0_accD		15	MEcoli_ref_1_accD	MEcoli_ref_1_accD	MEcoli_ref_1_accD;MEcoli_ref_2_accD;MEvo1-0_accD	FALSE	FALSE	MEvo1_0_2	MEvo1	T	20230908_C32750_010_S556671_MEvo1_0_2_Group_1	light	15.7222	6.73072e+06	22.3637
MEcoli_ref_1_accD;MEcoli_ref_2_accD;MEvo1-0_accD		15	MEcoli_ref_1_accD	MEcoli_ref_1_accD	MEcoli_ref_1_accD;MEcoli_ref_2_accD;MEvo1-0_accD	FALSE	FALSE	MEcoli_ref_1_3	ref_1	C	20230908_C32750_012_S556676_MEcoli_ref_1_3_Group_2	light	16.0844	9.66886e+06	22.6121
MEcoli_ref_1_accD;MEcoli_ref_2_accD;MEvo1-0_accD		15	MEcoli_ref_1_accD	MEcoli_ref_1_accD	MEcoli_ref_1_accD;MEcoli_ref_2_accD;MEvo1-0_accD	FALSE	FALSE	MEcoli_ref_2_4	ref_2	T	20230908_C32750_013_S556681_MEcoli_ref_2_4_Group_3	light	15.7875	7.18524e+06	22.5569
MEcoli_ref_1_accD;MEcoli_ref_2_accD;MEvo1-0_accD		15	MEcoli_ref_1_accD	MEcoli_ref_1_accD	MEcoli_ref_1_accD;MEcoli_ref_2_accD;MEvo1-0_accD	FALSE	FALSE	MEcoli_ref_1_2	ref_1	C	20230908_C32750_014_S556675_MEcoli_ref_1_2_Group_2	light	15.6004	5.95907e+06	22.6297
MEcoli_ref_1_accD;MEcoli_ref_2_accD;MEvo1-0_accD		15	MEcoli_ref_1_accD	MEcoli_ref_1_accD	MEcoli_ref_1_accD;MEcoli_ref_2_accD;MEvo1-0_accD	FALSE	FALSE	MEvo1_0_4	MEvo1	T	20230908_C32750_015_S556673_MEvo1_0_4_Group_1	light	15.1844	3.9311e+06	22.5367
MEcoli_ref_1_aceA;MEcoli_ref_2_aceA;MEvo1-0_aceA		26	MEcoli_ref_1_aceA	MEcoli_ref_1_aceA	MEcoli_ref_1_aceA;MEcoli_ref_2_aceA;MEvo1-0_aceA	FALSE	FALSE	MEcoli_ref_1_4	ref_1	C	20230908_C32750_002_S556677_MEcoli_ref_1_4_Group_2	light	15.0689	3.50213e+06	21.8816
MEcoli_ref_1_aceA;MEcoli_ref_2_aceA;MEvo1-0_aceA		26	MEcoli_ref_1_aceA	MEcoli_ref_1_aceA	MEcoli_ref_1_aceA;MEcoli_ref_2_aceA;MEvo1-0_aceA	FALSE	FALSE	MEcoli_ref_2_3	ref_2	T	20230908_C32750_003_S556680_MEcoli_ref_2_3_Group_3	light	14.7258	2.48513e+06	21.0565
MEcoli_ref_1_aceA;MEcoli_ref_2_aceA;MEvo1-0_aceA		26	MEcoli_ref_1_aceA	MEcoli_ref_1_aceA	MEcoli_ref_1_aceA;MEcoli_ref_2_aceA;MEvo1-0_aceA	FALSE	FALSE	MEvo1_0_3	MEvo1	T	20230908_C32750_004_S556672_MEvo1_0_3_Group_1	light	16.8235	2.02466e+07	24.4154
MEcoli_ref_1_aceA;MEcoli_ref_2_aceA;MEvo1-0_aceA		26	MEcoli_ref_1_aceA	MEcoli_ref_1_aceA	MEcoli_ref_1_aceA;MEcoli_ref_2_aceA;MEvo1-0_aceA	FALSE	FALSE	MEvo1_0_1	MEvo1	T	20230908_C32750_005_S556670_MEvo1_0_1_Group_1	light	17.0403	2.51488e+07	24.5199
MEcoli_ref_1_aceA;MEcoli_ref_2_aceA;MEvo1-0_aceA		26	MEcoli_ref_1_aceA	MEcoli_ref_1_aceA	MEcoli_ref_1_aceA;MEcoli_ref_2_aceA;MEvo1-0_aceA	FALSE	FALSE	MEcoli_ref_1_1	ref_1	C	20230908_C32750_007_S556674_MEcoli_ref_1_1_Group_2	light	15.489	5.33097e+06	21.9591
MEcoli_ref_1_aceA;MEcoli_ref_2_aceA;MEvo1-0_aceA		26	MEcoli_ref_1_aceA	MEcoli_ref_1_aceA	MEcoli_ref_1_aceA;MEcoli_ref_2_aceA;MEvo1-0_aceA	FALSE	FALSE	MEcoli_ref_2_1	ref_2	T	20230908_C32750_008_S556678_MEcoli_ref_2_1_Group_3	light	14.5547	2.09426e+06	20.9309
MEcoli_ref_1_aceA;MEcoli_ref_2_aceA;MEvo1-0_aceA		26	MEcoli_ref_1_aceA	MEcoli_ref_1_aceA	MEcoli_ref_1_aceA;MEcoli_ref_2_aceA;MEvo1-0_aceA	FALSE	FALSE	MEcoli_ref_2_2	ref_2	T	20230908_C32750_009_S556679_MEcoli_ref_2_2_Group_3	light	13.9721	1.16949e+06	20.9557
MEcoli_ref_1_aceA;MEcoli_ref_2_aceA;MEvo1-0_aceA		26	MEcoli_ref_1_aceA	MEcoli_ref_1_aceA	MEcoli_ref_1_aceA;MEcoli_ref_2_aceA;MEvo1-0_aceA	FALSE	FALSE	MEvo1_0_2	MEvo1	T	20230908_C32750_010_S556671_MEvo1_0_2_Group_1	light	17.0922	2.64875e+07	24.3401
MEcoli_ref_1_aceA;MEcoli_ref_2_aceA;MEvo1-0_aceA		26	MEcoli_ref_1_aceA	MEcoli_ref_1_aceA	MEcoli_ref_1_aceA;MEcoli_ref_2_aceA;MEvo1-0_aceA	FALSE	FALSE	MEcoli_ref_1_3	ref_1	C	20230908_C32750_012_S556676_MEcoli_ref_1_3_Group_2	light	15.571	5.78617e+06	21.8714
MEcoli_ref_1_aceA;MEcoli_ref_2_aceA;MEvo1-0_aceA		26	MEcoli_ref_1_aceA	MEcoli_ref_1_aceA	MEcoli_ref_1_aceA;MEcoli_ref_2_aceA;MEvo1-0_aceA	FALSE	FALSE	MEcoli_ref_2_4	ref_2	T	20230908_C32750_013_S556681_MEcoli_ref_2_4_Group_3	light	14.7041	2.43179e+06	20.9939
MEcoli_ref_1_aceA;MEcoli_ref_2_aceA;MEvo1-0_aceA		26	MEcoli_ref_1_aceA	MEcoli_ref_1_aceA	MEcoli_ref_1_aceA;MEcoli_ref_2_aceA;MEvo1-0_aceA	FALSE	FALSE	MEcoli_ref_1_2	ref_1	C	20230908_C32750_014_S556675_MEcoli_ref_1_2_Group_2	light	15.1634	3.84942e+06	21.9993
MEcoli_ref_1_aceA;MEcoli_ref_2_aceA;MEvo1-0_aceA		26	MEcoli_ref_1_aceA	MEcoli_ref_1_aceA	MEcoli_ref_1_aceA;MEcoli_ref_2_aceA;MEvo1-0_aceA	FALSE	FALSE	MEvo1_0_4	MEvo1	T	20230908_C32750_015_S556673_MEvo1_0_4_Group_1	light	16.4618	1.41016e+07	24.3795
MEcoli_ref_1_aceB;MEcoli_ref_2_aceB;MEvo1-0_aceB		30	MEcoli_ref_1_aceB	MEcoli_ref_1_aceB	MEcoli_ref_1_aceB;MEcoli_ref_2_aceB;MEvo1-0_aceB	FALSE	FALSE	MEcoli_ref_1_4	ref_1	C	20230908_C32750_002_S556677_MEcoli_ref_1_4_Group_2	light	15.5267	5.53573e+06	22.5422
MEcoli_ref_1_aceB;MEcoli_ref_2_aceB;MEvo1-0_aceB		30	MEcoli_ref_1_aceB	MEcoli_ref_1_aceB	MEcoli_ref_1_aceB;MEcoli_ref_2_aceB;MEvo1-0_aceB	FALSE	FALSE	MEcoli_ref_2_3	ref_2	T	20230908_C32750_003_S556680_MEcoli_ref_2_3_Group_3	light	15.531	5.55953e+06	22.2182
MEcoli_ref_1_aceB;MEcoli_ref_2_aceB;MEvo1-0_aceB		30	MEcoli_ref_1_aceB	MEcoli_ref_1_aceB	MEcoli_ref_1_aceB;MEcoli_ref_2_aceB;MEvo1-0_aceB	FALSE	FALSE	MEvo1_0_3	MEvo1	T	20230908_C32750_004_S556672_MEvo1_0_3_Group_1	light	15.9531	8.4793e+06	23.1598
MEcoli_ref_1_aceB;MEcoli_ref_2_aceB;MEvo1-0_aceB		30	MEcoli_ref_1_aceB	MEcoli_ref_1_aceB	MEcoli_ref_1_aceB;MEcoli_ref_2_aceB;MEvo1-0_aceB	FALSE	FALSE	MEvo1_0_1	MEvo1	T	20230908_C32750_005_S556670_MEvo1_0_1_Group_1	light	16.2106	1.09697e+07	23.3229
MEcoli_ref_1_aceB;MEcoli_ref_2_aceB;MEvo1-0_aceB		30	MEcoli_ref_1_aceB	MEcoli_ref_1_aceB	MEcoli_ref_1_aceB;MEcoli_ref_2_aceB;MEvo1-0_aceB	FALSE	FALSE	MEcoli_ref_1_1	ref_1	C	20230908_C32750_007_S556674_MEcoli_ref_1_1_Group_2	light	15.9008	8.04714e+06	22.5532
MEcoli_ref_1_aceB;MEcoli_ref_2_aceB;MEvo1-0_aceB		30	MEcoli_ref_1_aceB	MEcoli_ref_1_aceB	MEcoli_ref_1_aceB;MEcoli_ref_2_aceB;MEvo1-0_aceB	FALSE	FALSE	MEcoli_ref_2_1	ref_2	T	20230908_C32750_008_S556678_MEcoli_ref_2_1_Group_3	light	15.4819	5.29309e+06	22.2686
MEcoli_ref_1_aceB;MEcoli_ref_2_aceB;MEvo1-0_aceB		30	MEcoli_ref_1_aceB	MEcoli_ref_1_aceB	MEcoli_ref_1_aceB;MEcoli_ref_2_aceB;MEvo1-0_aceB	FALSE	FALSE	MEcoli_ref_2_2	ref_2	T	20230908_C32750_009_S556679_MEcoli_ref_2_2_Group_3	light	14.9273	3.03994e+06	22.3339
MEcoli_ref_1_aceB;MEcoli_ref_2_aceB;MEvo1-0_aceB		30	MEcoli_ref_1_aceB	MEcoli_ref_1_aceB	MEcoli_ref_1_aceB;MEcoli_ref_2_aceB;MEvo1-0_aceB	FALSE	FALSE	MEvo1_0_2	MEvo1	T	20230908_C32750_010_S556671_MEvo1_0_2_Group_1	light	16.4031	1.32975e+07	23.346
MEcoli_ref_1_aceB;MEcoli_ref_2_aceB;MEvo1-0_aceB		30	MEcoli_ref_1_aceB	MEcoli_ref_1_aceB	MEcoli_ref_1_aceB;MEcoli_ref_2_aceB;MEvo1-0_aceB	FALSE	FALSE	MEcoli_ref_1_3	ref_1	C	20230908_C32750_012_S556676_MEcoli_ref_1_3_Group_2	light	16.0521	9.3614e+06	22.5655
MEcoli_ref_1_aceB;MEcoli_ref_2_aceB;MEvo1-0_aceB		30	MEcoli_ref_1_aceB	MEcoli_ref_1_aceB	MEcoli_ref_1_aceB;MEcoli_ref_2_aceB;MEvo1-0_aceB	FALSE	FALSE	MEcoli_ref_2_4	ref_2	T	20230908_C32750_013_S556681_MEcoli_ref_2_4_Group_3	light	15.623	6.09521e+06	22.3195
MEcoli_ref_1_aceB;MEcoli_ref_2_aceB;MEvo1-0_aceB		30	MEcoli_ref_1_aceB	MEcoli_ref_1_aceB	MEcoli_ref_1_aceB;MEcoli_ref_2_aceB;MEvo1-0_aceB	FALSE	FALSE	MEcoli_ref_1_2	ref_1	C	20230908_C32750_014_S556675_MEcoli_ref_1_2_Group_2	light	15.5913	5.90473e+06	22.6165
MEcoli_ref_1_aceB;MEcoli_ref_2_aceB;MEvo1-0_aceB		30	MEcoli_ref_1_aceB	MEcoli_ref_1_aceB	MEcoli_ref_1_aceB;MEcoli_ref_2_aceB;MEvo1-0_aceB	FALSE	FALSE	MEvo1_0_4	MEvo1	T	20230908_C32750_015_S556673_MEvo1_0_4_Group_1	light	15.8214	7.43295e+06	23.4557
MEcoli_ref_1_aceE;MEcoli_ref_2_aceE;MEvo1-0_aceE		60	MEcoli_ref_1_aceE	MEcoli_ref_1_aceE	MEcoli_ref_1_aceE;MEcoli_ref_2_aceE;MEvo1-0_aceE	FALSE	FALSE	MEcoli_ref_1_4	ref_1	C	20230908_C32750_002_S556677_MEcoli_ref_1_4_Group_2	light	13.5286	750603	19.6595
MEcoli_ref_1_aceE;MEcoli_ref_2_aceE;MEvo1-0_aceE		60	MEcoli_ref_1_aceE	MEcoli_ref_1_aceE	MEcoli_ref_1_aceE;MEcoli_ref_2_aceE;MEvo1-0_aceE	FALSE	FALSE	MEcoli_ref_2_3	ref_2	T	20230908_C32750_003_S556680_MEcoli_ref_2_3_Group_3	light	13.8724	1.05856e+06	19.8253
MEcoli_ref_1_aceE;MEcoli_ref_2_aceE;MEvo1-0_aceE		60	MEcoli_ref_1_aceE	MEcoli_ref_1_aceE	MEcoli_ref_1_aceE;MEcoli_ref_2_aceE;MEvo1-0_aceE	FALSE	FALSE	MEvo1_0_3	MEvo1	T	20230908_C32750_004_S556672_MEvo1_0_3_Group_1	light	16.2103	1.09659e+07	23.5308
MEcoli_ref_1_aceE;MEcoli_ref_2_aceE;MEvo1-0_aceE		60	MEcoli_ref_1_aceE	MEcoli_ref_1_aceE	MEcoli_ref_1_aceE;MEcoli_ref_2_aceE;MEvo1-0_aceE	FALSE	FALSE	MEvo1_0_1	MEvo1	T	20230908_C32750_005_S556670_MEvo1_0_1_Group_1	light	16.3762	1.29447e+07	23.5618
MEcoli_ref_1_aceE;MEcoli_ref_2_aceE;MEvo1-0_aceE		60	MEcoli_ref_1_aceE	MEcoli_ref_1_aceE	MEcoli_ref_1_aceE;MEcoli_ref_2_aceE;MEvo1-0_aceE	FALSE	FALSE	MEcoli_ref_1_1	ref_1	C	20230908_C32750_007_S556674_MEcoli_ref_1_1_Group_2	light	13.9724	1.16984e+06	19.771
MEcoli_ref_1_aceE;MEcoli_ref_2_aceE;MEvo1-0_aceE		60	MEcoli_ref_1_aceE	MEcoli_ref_1_aceE	MEcoli_ref_1_aceE;MEcoli_ref_2_aceE;MEvo1-0_aceE	FALSE	FALSE	MEcoli_ref_2_1	ref_2	T	20230908_C32750_008_S556678_MEcoli_ref_2_1_Group_3	light	13.8458	1.03073e+06	19.9081
MEcoli_ref_1_aceE;MEcoli_ref_2_aceE;MEvo1-0_aceE		60	MEcoli_ref_1_aceE	MEcoli_ref_1_aceE	MEcoli_ref_1_aceE;MEcoli_ref_2_aceE;MEvo1-0_aceE	FALSE	FALSE	MEcoli_ref_2_2	ref_2	T	20230908_C32750_009_S556679_MEcoli_ref_2_2_Group_3	light	13.1773	528218	19.8091
MEcoli_ref_1_aceE;MEcoli_ref_2_aceE;MEvo1-0_aceE		60	MEcoli_ref_1_aceE	MEcoli_ref_1_aceE	MEcoli_ref_1_aceE;MEcoli_ref_2_aceE;MEvo1-0_aceE	FALSE	FALSE	MEvo1_0_2	MEvo1	T	20230908_C32750_010_S556671_MEvo1_0_2_Group_1	light	16.5535	1.54561e+07	23.563
MEcoli_ref_1_aceE;MEcoli_ref_2_aceE;MEvo1-0_aceE		60	MEcoli_ref_1_aceE	MEcoli_ref_1_aceE	MEcoli_ref_1_aceE;MEcoli_ref_2_aceE;MEvo1-0_aceE	FALSE	FALSE	MEcoli_ref_1_3	ref_1	C	20230908_C32750_012_S556676_MEcoli_ref_1_3_Group_2	light	14.1537	1.40238e+06	19.8267
MEcoli_ref_1_aceE;MEcoli_ref_2_aceE;MEvo1-0_aceE		60	MEcoli_ref_1_aceE	MEcoli_ref_1_aceE	MEcoli_ref_1_aceE;MEcoli_ref_2_aceE;MEvo1-0_aceE	FALSE	FALSE	MEcoli_ref_2_4	ref_2	T	20230908_C32750_013_S556681_MEcoli_ref_2_4_Group_3	light	13.9545	1.14911e+06	19.9124
MEcoli_ref_1_aceE;MEcoli_ref_2_aceE;MEvo1-0_aceE		60	MEcoli_ref_1_aceE	MEcoli_ref_1_aceE	MEcoli_ref_1_aceE;MEcoli_ref_2_aceE;MEvo1-0_aceE	FALSE	FALSE	MEcoli_ref_1_2	ref_1	C	20230908_C32750_014_S556675_MEcoli_ref_1_2_Group_2	light	13.6188	821461	19.7709
MEcoli_ref_1_aceE;MEcoli_ref_2_aceE;MEvo1-0_aceE		60	MEcoli_ref_1_aceE	MEcoli_ref_1_aceE	MEcoli_ref_1_aceE;MEcoli_ref_2_aceE;MEvo1-0_aceE	FALSE	FALSE	MEvo1_0_4	MEvo1	T	20230908_C32750_015_S556673_MEvo1_0_4_Group_1	light	15.8394	7.56745e+06	23.4815
MEcoli_ref_1_aceF;MEcoli_ref_2_aceF;MEvo1-0_aceF		41	MEcoli_ref_1_aceF	MEcoli_ref_1_aceF	MEcoli_ref_1_aceF;MEcoli_ref_2_aceF;MEvo1-0_aceF	FALSE	FALSE	MEcoli_ref_1_4	ref_1	C	20230908_C32750_002_S556677_MEcoli_ref_1_4_Group_2	light	14.3814	1.76094e+06	20.8898
MEcoli_ref_1_aceF;MEcoli_ref_2_aceF;MEvo1-0_aceF		41	MEcoli_ref_1_aceF	MEcoli_ref_1_aceF	MEcoli_ref_1_aceF;MEcoli_ref_2_aceF;MEvo1-0_aceF	FALSE	FALSE	MEcoli_ref_2_3	ref_2	T	20230908_C32750_003_S556680_MEcoli_ref_2_3_Group_3	light	14.7722	2.60295e+06	21.1234
MEcoli_ref_1_aceF;MEcoli_ref_2_aceF;MEvo1-0_aceF		41	MEcoli_ref_1_aceF	MEcoli_ref_1_aceF	MEcoli_ref_1_aceF;MEcoli_ref_2_aceF;MEvo1-0_aceF	FALSE	FALSE	MEvo1_0_3	MEvo1	T	20230908_C32750_004_S556672_MEvo1_0_3_Group_1	light	16.3304	1.23653e+07	23.704
MEcoli_ref_1_aceF;MEcoli_ref_2_aceF;MEvo1-0_aceF		41	MEcoli_ref_1_aceF	MEcoli_ref_1_aceF	MEcoli_ref_1_aceF;MEcoli_ref_2_aceF;MEvo1-0_aceF	FALSE	FALSE	MEvo1_0_1	MEvo1	T	20230908_C32750_005_S556670_MEvo1_0_1_Group_1	light	16.4816	1.43837e+07	23.7139
MEcoli_ref_1_aceF;MEcoli_ref_2_aceF;MEvo1-0_aceF		41	MEcoli_ref_1_aceF	MEcoli_ref_1_aceF	MEcoli_ref_1_aceF;MEcoli_ref_2_aceF;MEvo1-0_aceF	FALSE	FALSE	MEcoli_ref_1_1	ref_1	C	20230908_C32750_007_S556674_MEcoli_ref_1_1_Group_2	light	14.7626	2.57819e+06	20.9111
MEcoli_ref_1_aceF;MEcoli_ref_2_aceF;MEvo1-0_aceF		41	MEcoli_ref_1_aceF	MEcoli_ref_1_aceF	MEcoli_ref_1_aceF;MEcoli_ref_2_aceF;MEvo1-0_aceF	FALSE	FALSE	MEcoli_ref_2_1	ref_2	T	20230908_C32750_008_S556678_MEcoli_ref_2_1_Group_3	light	14.6536	2.31203e+06	21.0736
MEcoli_ref_1_aceF;MEcoli_ref_2_aceF;MEvo1-0_aceF		41	MEcoli_ref_1_aceF	MEcoli_ref_1_aceF	MEcoli_ref_1_aceF;MEcoli_ref_2_aceF;MEvo1-0_aceF	FALSE	FALSE	MEcoli_ref_2_2	ref_2	T	20230908_C32750_009_S556679_MEcoli_ref_2_2_Group_3	light	14.0832	1.30692e+06	21.116
MEcoli_ref_1_aceF;MEcoli_ref_2_aceF;MEvo1-0_aceF		41	MEcoli_ref_1_aceF	MEcoli_ref_1_aceF	MEcoli_ref_1_aceF;MEcoli_ref_2_aceF;MEvo1-0_aceF	FALSE	FALSE	MEvo1_0_2	MEvo1	T	20230908_C32750_010_S556671_MEvo1_0_2_Group_1	light	16.6695	1.73574e+07	23.7304
MEcoli_ref_1_aceF;MEcoli_ref_2_aceF;MEvo1-0_aceF		41	MEcoli_ref_1_aceF	MEcoli_ref_1_aceF	MEcoli_ref_1_aceF;MEcoli_ref_2_aceF;MEvo1-0_aceF	FALSE	FALSE	MEcoli_ref_1_3	ref_1	C	20230908_C32750_012_S556676_MEcoli_ref_1_3_Group_2	light	14.9702	3.17298e+06	21.0046
MEcoli_ref_1_aceF;MEcoli_ref_2_aceF;MEvo1-0_aceF		41	MEcoli_ref_1_aceF	MEcoli_ref_1_aceF	MEcoli_ref_1_aceF;MEcoli_ref_2_aceF;MEvo1-0_aceF	FALSE	FALSE	MEcoli_ref_2_4	ref_2	T	20230908_C32750_013_S556681_MEcoli_ref_2_4_Group_3	light	14.7861	2.63947e+06	21.1121
MEcoli_ref_1_aceF;MEcoli_ref_2_aceF;MEvo1-0_aceF		41	MEcoli_ref_1_aceF	MEcoli_ref_1_aceF	MEcoli_ref_1_aceF;MEcoli_ref_2_aceF;MEvo1-0_aceF	FALSE	FALSE	MEcoli_ref_1_2	ref_1	C	20230908_C32750_014_S556675_MEcoli_ref_1_2_Group_2	light	14.4045	1.80214e+06	20.9044
MEcoli_ref_1_aceF;MEcoli_ref_2_aceF;MEvo1-0_aceF		41	MEcoli_ref_1_aceF	MEcoli_ref_1_aceF	MEcoli_ref_1_aceF;MEcoli_ref_2_aceF;MEvo1-0_aceF	FALSE	FALSE	MEvo1_0_4	MEvo1	T	20230908_C32750_015_S556673_MEvo1_0_4_Group_1	light	15.8828	7.90336e+06	23.5442
MEcoli_ref_1_aceK;MEcoli_ref_2_aceK;MEvo1-0_aceK		14	MEcoli_ref_1_aceK	MEcoli_ref_1_aceK	MEcoli_ref_1_aceK;MEcoli_ref_2_aceK;MEvo1-0_aceK	FALSE	FALSE	MEcoli_ref_1_4	ref_1	C	20230908_C32750_002_S556677_MEcoli_ref_1_4_Group_2	light	13.6165	819535	19.7863
MEcoli_ref_1_aceK;MEcoli_ref_2_aceK;MEvo1-0_aceK		14	MEcoli_ref_1_aceK	MEcoli_ref_1_aceK	MEcoli_ref_1_aceK;MEcoli_ref_2_aceK;MEvo1-0_aceK	FALSE	FALSE	MEcoli_ref_2_3	ref_2	T	20230908_C32750_003_S556680_MEcoli_ref_2_3_Group_3	light	13.4214	674251	19.1746
MEcoli_ref_1_aceK;MEcoli_ref_2_aceK;MEvo1-0_aceK		14	MEcoli_ref_1_aceK	MEcoli_ref_1_aceK	MEcoli_ref_1_aceK;MEcoli_ref_2_aceK;MEvo1-0_aceK	FALSE	FALSE	MEvo1_0_3	MEvo1	T	20230908_C32750_004_S556672_MEvo1_0_3_Group_1	light	13.4488	693033	19.5468
MEcoli_ref_1_aceK;MEcoli_ref_2_aceK;MEvo1-0_aceK		14	MEcoli_ref_1_aceK	MEcoli_ref_1_aceK	MEcoli_ref_1_aceK;MEcoli_ref_2_aceK;MEvo1-0_aceK	FALSE	FALSE	MEvo1_0_1	MEvo1	T	20230908_C32750_005_S556670_MEvo1_0_1_Group_1	light	13.5711	783162	19.5149
MEcoli_ref_1_aceK;MEcoli_ref_2_aceK;MEvo1-0_aceK		14	MEcoli_ref_1_aceK	MEcoli_ref_1_aceK	MEcoli_ref_1_aceK;MEcoli_ref_2_aceK;MEvo1-0_aceK	FALSE	FALSE	MEcoli_ref_1_1	ref_1	C	20230908_C32750_007_S556674_MEcoli_ref_1_1_Group_2	light	14.1026	1.3325e+06	19.9588
MEcoli_ref_1_aceK;MEcoli_ref_2_aceK;MEvo1-0_aceK		14	MEcoli_ref_1_aceK	MEcoli_ref_1_aceK	MEcoli_ref_1_aceK;MEcoli_ref_2_aceK;MEvo1-0_aceK	FALSE	FALSE	MEcoli_ref_2_1	ref_2	T	20230908_C32750_008_S556678_MEcoli_ref_2_1_Group_3	light	13.2166	549412	19.0004
MEcoli_ref_1_aceK;MEcoli_ref_2_aceK;MEvo1-0_aceK		14	MEcoli_ref_1_aceK	MEcoli_ref_1_aceK	MEcoli_ref_1_aceK;MEcoli_ref_2_aceK;MEvo1-0_aceK	FALSE	FALSE	MEcoli_ref_2_2	ref_2	T	20230908_C32750_009_S556679_MEcoli_ref_2_2_Group_3	light	12.6065	298501	18.9857
MEcoli_ref_1_aceK;MEcoli_ref_2_aceK;MEvo1-0_aceK		14	MEcoli_ref_1_aceK	MEcoli_ref_1_aceK	MEcoli_ref_1_aceK;MEcoli_ref_2_aceK;MEvo1-0_aceK	FALSE	FALSE	MEvo1_0_2	MEvo1	T	20230908_C32750_010_S556671_MEvo1_0_2_Group_1	light	13.6666	861629	19.398
MEcoli_ref_1_aceK;MEcoli_ref_2_aceK;MEvo1-0_aceK		14	MEcoli_ref_1_aceK	MEcoli_ref_1_aceK	MEcoli_ref_1_aceK;MEcoli_ref_2_aceK;MEvo1-0_aceK	FALSE	FALSE	MEcoli_ref_1_3	ref_1	C	20230908_C32750_012_S556676_MEcoli_ref_1_3_Group_2	light	14.289	1.60564e+06	20.0219
MEcoli_ref_1_aceK;MEcoli_ref_2_aceK;MEvo1-0_aceK		14	MEcoli_ref_1_aceK	MEcoli_ref_1_aceK	MEcoli_ref_1_aceK;MEcoli_ref_2_aceK;MEvo1-0_aceK	FALSE	FALSE	MEcoli_ref_2_4	ref_2	T	20230908_C32750_013_S556681_MEcoli_ref_2_4_Group_3	light	13.4849	718514	19.2349
MEcoli_ref_1_aceK;MEcoli_ref_2_aceK;MEvo1-0_aceK		14	MEcoli_ref_1_aceK	MEcoli_ref_1_aceK	MEcoli_ref_1_aceK;MEcoli_ref_2_aceK;MEvo1-0_aceK	FALSE	FALSE	MEcoli_ref_1_2	ref_1	C	20230908_C32750_014_S556675_MEcoli_ref_1_2_Group_2	light	13.7223	911007	19.9202
MEcoli_ref_1_aceK;MEcoli_ref_2_aceK;MEvo1-0_aceK		14	MEcoli_ref_1_aceK	MEcoli_ref_1_aceK	MEcoli_ref_1_aceK;MEcoli_ref_2_aceK;MEvo1-0_aceK	FALSE	FALSE	MEvo1_0_4	MEvo1	T	20230908_C32750_015_S556673_MEvo1_0_4_Group_1	light	13.0363	458761	19.4375
MEcoli_ref_1_ackA;MEcoli_ref_2_ackA;MEvo1-0_ackA		12	MEcoli_ref_1_ackA	MEcoli_ref_1_ackA	MEcoli_ref_1_ackA;MEcoli_ref_2_ackA;MEvo1-0_ackA	FALSE	FALSE	MEcoli_ref_1_4	ref_1	C	20230908_C32750_002_S556677_MEcoli_ref_1_4_Group_2	light	14.9526	3.11783e+06	21.7139
MEcoli_ref_1_ackA;MEcoli_ref_2_ackA;MEvo1-0_ackA		12	MEcoli_ref_1_ackA	MEcoli_ref_1_ackA	MEcoli_ref_1_ackA;MEcoli_ref_2_ackA;MEvo1-0_ackA	FALSE	FALSE	MEcoli_ref_2_3	ref_2	T	20230908_C32750_003_S556680_MEcoli_ref_2_3_Group_3	light	15.1919	3.9606e+06	21.7289
MEcoli_ref_1_ackA;MEcoli_ref_2_ackA;MEvo1-0_ackA		12	MEcoli_ref_1_ackA	MEcoli_ref_1_ackA	MEcoli_ref_1_ackA;MEcoli_ref_2_ackA;MEvo1-0_ackA	FALSE	FALSE	MEvo1_0_3	MEvo1	T	20230908_C32750_004_S556672_MEvo1_0_3_Group_1	light	15.8537	7.67684e+06	23.0163
MEcoli_ref_1_ackA;MEcoli_ref_2_ackA;MEvo1-0_ackA		12	MEcoli_ref_1_ackA	MEcoli_ref_1_ackA	MEcoli_ref_1_ackA;MEcoli_ref_2_ackA;MEvo1-0_ackA	FALSE	FALSE	MEvo1_0_1	MEvo1	T	20230908_C32750_005_S556670_MEvo1_0_1_Group_1	light	15.9881	8.78096e+06	23.0019
MEcoli_ref_1_ackA;MEcoli_ref_2_ackA;MEvo1-0_ackA		12	MEcoli_ref_1_ackA	MEcoli_ref_1_ackA	MEcoli_ref_1_ackA;MEcoli_ref_2_ackA;MEvo1-0_ackA	FALSE	FALSE	MEcoli_ref_1_1	ref_1	C	20230908_C32750_007_S556674_MEcoli_ref_1_1_Group_2	light	15.26	4.23953e+06	21.6286
MEcoli_ref_1_ackA;MEcoli_ref_2_ackA;MEvo1-0_ackA		12	MEcoli_ref_1_ackA	MEcoli_ref_1_ackA	MEcoli_ref_1_ackA;MEcoli_ref_2_ackA;MEvo1-0_ackA	FALSE	FALSE	MEcoli_ref_2_1	ref_2	T	20230908_C32750_008_S556678_MEcoli_ref_2_1_Group_3	light	14.9305	3.04967e+06	21.4731
MEcoli_ref_1_ackA;MEcoli_ref_2_ackA;MEvo1-0_ackA		12	MEcoli_ref_1_ackA	MEcoli_ref_1_ackA	MEcoli_ref_1_ackA;MEcoli_ref_2_ackA;MEvo1-0_ackA	FALSE	FALSE	MEcoli_ref_2_2	ref_2	T	20230908_C32750_009_S556679_MEcoli_ref_2_2_Group_3	light	14.3557	1.71627e+06	21.5091
MEcoli_ref_1_ackA;MEcoli_ref_2_ackA;MEvo1-0_ackA		12	MEcoli_ref_1_ackA	MEcoli_ref_1_ackA	MEcoli_ref_1_ackA;MEcoli_ref_2_ackA;MEvo1-0_ackA	FALSE	FALSE	MEvo1_0_2	MEvo1	T	20230908_C32750_010_S556671_MEvo1_0_2_Group_1	light	16.0623	9.45694e+06	22.8543
MEcoli_ref_1_ackA;MEcoli_ref_2_ackA;MEvo1-0_ackA		12	MEcoli_ref_1_ackA	MEcoli_ref_1_ackA	MEcoli_ref_1_ackA;MEcoli_ref_2_ackA;MEvo1-0_ackA	FALSE	FALSE	MEcoli_ref_1_3	ref_1	C	20230908_C32750_012_S556676_MEcoli_ref_1_3_Group_2	light	15.5135	5.46317e+06	21.7885
MEcoli_ref_1_ackA;MEcoli_ref_2_ackA;MEvo1-0_ackA		12	MEcoli_ref_1_ackA	MEcoli_ref_1_ackA	MEcoli_ref_1_ackA;MEcoli_ref_2_ackA;MEvo1-0_ackA	FALSE	FALSE	MEcoli_ref_2_4	ref_2	T	20230908_C32750_013_S556681_MEcoli_ref_2_4_Group_3	light	15.0795	3.5394e+06	21.5354
MEcoli_ref_1_ackA;MEcoli_ref_2_ackA;MEvo1-0_ackA		12	MEcoli_ref_1_ackA	MEcoli_ref_1_ackA	MEcoli_ref_1_ackA;MEcoli_ref_2_ackA;MEvo1-0_ackA	FALSE	FALSE	MEcoli_ref_1_2	ref_1	C	20230908_C32750_014_S556675_MEcoli_ref_1_2_Group_2	light	15.0463	3.42407e+06	21.8304
MEcoli_ref_1_ackA;MEcoli_ref_2_ackA;MEvo1-0_ackA		12	MEcoli_ref_1_ackA	MEcoli_ref_1_ackA	MEcoli_ref_1_ackA;MEcoli_ref_2_ackA;MEvo1-0_ackA	FALSE	FALSE	MEvo1_0_4	MEvo1	T	20230908_C32750_015_S556673_MEvo1_0_4_Group_1	light	15.3016	4.4198e+06	22.7057
MEcoli_ref_1_acnA;MEcoli_ref_2_acnA;MEvo1-0_acnA		37	MEcoli_ref_1_acnA	MEcoli_ref_1_acnA	MEcoli_ref_1_acnA;MEcoli_ref_2_acnA;MEvo1-0_acnA	FALSE	FALSE	MEcoli_ref_1_4	ref_1	C	20230908_C32750_002_S556677_MEcoli_ref_1_4_Group_2	light	13.7269	915202	19.9456
MEcoli_ref_1_acnA;MEcoli_ref_2_acnA;MEvo1-0_acnA		37	MEcoli_ref_1_acnA	MEcoli_ref_1_acnA	MEcoli_ref_1_acnA;MEcoli_ref_2_acnA;MEvo1-0_acnA	FALSE	FALSE	MEcoli_ref_2_3	ref_2	T	20230908_C32750_003_S556680_MEcoli_ref_2_3_Group_3	light	13.8391	1.02392e+06	19.7773
MEcoli_ref_1_acnA;MEcoli_ref_2_acnA;MEvo1-0_acnA		37	MEcoli_ref_1_acnA	MEcoli_ref_1_acnA	MEcoli_ref_1_acnA;MEcoli_ref_2_acnA;MEvo1-0_acnA	FALSE	FALSE	MEvo1_0_3	MEvo1	T	20230908_C32750_004_S556672_MEvo1_0_3_Group_1	light	14.9449	3.09391e+06	21.7052
MEcoli_ref_1_acnA;MEcoli_ref_2_acnA;MEvo1-0_acnA		37	MEcoli_ref_1_acnA	MEcoli_ref_1_acnA	MEcoli_ref_1_acnA;MEcoli_ref_2_acnA;MEvo1-0_acnA	FALSE	FALSE	MEvo1_0_1	MEvo1	T	20230908_C32750_005_S556670_MEvo1_0_1_Group_1	light	15.0602	3471730	21.6632
MEcoli_ref_1_acnA;MEcoli_ref_2_acnA;MEvo1-0_acnA		37	MEcoli_ref_1_acnA	MEcoli_ref_1_acnA	MEcoli_ref_1_acnA;MEcoli_ref_2_acnA;MEvo1-0_acnA	FALSE	FALSE	MEcoli_ref_1_1	ref_1	C	20230908_C32750_007_S556674_MEcoli_ref_1_1_Group_2	light	14.0747	1.29593e+06	19.9187
MEcoli_ref_1_acnA;MEcoli_ref_2_acnA;MEvo1-0_acnA		37	MEcoli_ref_1_acnA	MEcoli_ref_1_acnA	MEcoli_ref_1_acnA;MEcoli_ref_2_acnA;MEvo1-0_acnA	FALSE	FALSE	MEcoli_ref_2_1	ref_2	T	20230908_C32750_008_S556678_MEcoli_ref_2_1_Group_3	light	13.7144	903844	19.7186
MEcoli_ref_1_acnA;MEcoli_ref_2_acnA;MEvo1-0_acnA		37	MEcoli_ref_1_acnA	MEcoli_ref_1_acnA	MEcoli_ref_1_acnA;MEcoli_ref_2_acnA;MEvo1-0_acnA	FALSE	FALSE	MEcoli_ref_2_2	ref_2	T	20230908_C32750_009_S556679_MEcoli_ref_2_2_Group_3	light	13.1909	535447	19.8287
MEcoli_ref_1_acnA;MEcoli_ref_2_acnA;MEvo1-0_acnA		37	MEcoli_ref_1_acnA	MEcoli_ref_1_acnA	MEcoli_ref_1_acnA;MEcoli_ref_2_acnA;MEvo1-0_acnA	FALSE	FALSE	MEvo1_0_2	MEvo1	T	20230908_C32750_010_S556671_MEvo1_0_2_Group_1	light	15.1869	3.94074e+06	21.5914
MEcoli_ref_1_acnA;MEcoli_ref_2_acnA;MEvo1-0_acnA		37	MEcoli_ref_1_acnA	MEcoli_ref_1_acnA	MEcoli_ref_1_acnA;MEcoli_ref_2_acnA;MEvo1-0_acnA	FALSE	FALSE	MEcoli_ref_1_3	ref_1	C	20230908_C32750_012_S556676_MEcoli_ref_1_3_Group_2	light	14.2139	1.48944e+06	19.9135
MEcoli_ref_1_acnA;MEcoli_ref_2_acnA;MEvo1-0_acnA		37	MEcoli_ref_1_acnA	MEcoli_ref_1_acnA	MEcoli_ref_1_acnA;MEcoli_ref_2_acnA;MEvo1-0_acnA	FALSE	FALSE	MEcoli_ref_2_4	ref_2	T	20230908_C32750_013_S556681_MEcoli_ref_2_4_Group_3	light	13.8009	985512	19.6908
MEcoli_ref_1_acnA;MEcoli_ref_2_acnA;MEvo1-0_acnA		37	MEcoli_ref_1_acnA	MEcoli_ref_1_acnA	MEcoli_ref_1_acnA;MEcoli_ref_2_acnA;MEvo1-0_acnA	FALSE	FALSE	MEcoli_ref_1_2	ref_1	C	20230908_C32750_014_S556675_MEcoli_ref_1_2_Group_2	light	13.6931	884826	19.8781
MEcoli_ref_1_acnA;MEcoli_ref_2_acnA;MEvo1-0_acnA		37	MEcoli_ref_1_acnA	MEcoli_ref_1_acnA	MEcoli_ref_1_acnA;MEcoli_ref_2_acnA;MEvo1-0_acnA	FALSE	FALSE	MEvo1_0_4	MEvo1	T	20230908_C32750_015_S556673_MEvo1_0_4_Group_1	light	14.6037	2.19945e+06	21.6989
MEcoli_ref_1_acnB;MEcoli_ref_2_acnB;MEvo1-0_acnB		56	MEcoli_ref_1_acnB	MEcoli_ref_1_acnB	MEcoli_ref_1_acnB;MEcoli_ref_2_acnB;MEvo1-0_acnB	FALSE	FALSE	MEcoli_ref_1_4	ref_1	C	20230908_C32750_002_S556677_MEcoli_ref_1_4_Group_2	light	16.214	1.10061e+07	23.5336
MEcoli_ref_1_acnB;MEcoli_ref_2_acnB;MEvo1-0_acnB		56	MEcoli_ref_1_acnB	MEcoli_ref_1_acnB	MEcoli_ref_1_acnB;MEcoli_ref_2_acnB;MEvo1-0_acnB	FALSE	FALSE	MEcoli_ref_2_3	ref_2	T	20230908_C32750_003_S556680_MEcoli_ref_2_3_Group_3	light	16.562	1.55883e+07	23.7056
MEcoli_ref_1_acnB;MEcoli_ref_2_acnB;MEvo1-0_acnB		56	MEcoli_ref_1_acnB	MEcoli_ref_1_acnB	MEcoli_ref_1_acnB;MEcoli_ref_2_acnB;MEvo1-0_acnB	FALSE	FALSE	MEvo1_0_3	MEvo1	T	20230908_C32750_004_S556672_MEvo1_0_3_Group_1	light	16.6717	1.73944e+07	24.1964
MEcoli_ref_1_acnB;MEcoli_ref_2_acnB;MEvo1-0_acnB		56	MEcoli_ref_1_acnB	MEcoli_ref_1_acnB	MEcoli_ref_1_acnB;MEcoli_ref_2_acnB;MEvo1-0_acnB	FALSE	FALSE	MEvo1_0_1	MEvo1	T	20230908_C32750_005_S556670_MEvo1_0_1_Group_1	light	16.8787	2.13961e+07	24.2868
MEcoli_ref_1_acnB;MEcoli_ref_2_acnB;MEvo1-0_acnB		56	MEcoli_ref_1_acnB	MEcoli_ref_1_acnB	MEcoli_ref_1_acnB;MEcoli_ref_2_acnB;MEvo1-0_acnB	FALSE	FALSE	MEcoli_ref_1_1	ref_1	C	20230908_C32750_007_S556674_MEcoli_ref_1_1_Group_2	light	16.6062	1.62927e+07	23.5708
MEcoli_ref_1_acnB;MEcoli_ref_2_acnB;MEvo1-0_acnB		56	MEcoli_ref_1_acnB	MEcoli_ref_1_acnB	MEcoli_ref_1_acnB;MEcoli_ref_2_acnB;MEvo1-0_acnB	FALSE	FALSE	MEcoli_ref_2_1	ref_2	T	20230908_C32750_008_S556678_MEcoli_ref_2_1_Group_3	light	16.4652	1.415e+07	23.6872
MEcoli_ref_1_acnB;MEcoli_ref_2_acnB;MEvo1-0_acnB		56	MEcoli_ref_1_acnB	MEcoli_ref_1_acnB	MEcoli_ref_1_acnB;MEcoli_ref_2_acnB;MEvo1-0_acnB	FALSE	FALSE	MEcoli_ref_2_2	ref_2	T	20230908_C32750_009_S556679_MEcoli_ref_2_2_Group_3	light	15.8057	7.31712e+06	23.6011
MEcoli_ref_1_acnB;MEcoli_ref_2_acnB;MEvo1-0_acnB		56	MEcoli_ref_1_acnB	MEcoli_ref_1_acnB	MEcoli_ref_1_acnB;MEcoli_ref_2_acnB;MEvo1-0_acnB	FALSE	FALSE	MEvo1_0_2	MEvo1	T	20230908_C32750_010_S556671_MEvo1_0_2_Group_1	light	17.0536	2.54855e+07	24.2845
MEcoli_ref_1_acnB;MEcoli_ref_2_acnB;MEvo1-0_acnB		56	MEcoli_ref_1_acnB	MEcoli_ref_1_acnB	MEcoli_ref_1_acnB;MEcoli_ref_2_acnB;MEvo1-0_acnB	FALSE	FALSE	MEcoli_ref_1_3	ref_1	C	20230908_C32750_012_S556676_MEcoli_ref_1_3_Group_2	light	16.792	1.96198e+07	23.633
MEcoli_ref_1_acnB;MEcoli_ref_2_acnB;MEvo1-0_acnB		56	MEcoli_ref_1_acnB	MEcoli_ref_1_acnB	MEcoli_ref_1_acnB;MEcoli_ref_2_acnB;MEvo1-0_acnB	FALSE	FALSE	MEcoli_ref_2_4	ref_2	T	20230908_C32750_013_S556681_MEcoli_ref_2_4_Group_3	light	16.6139	1.64187e+07	23.7491
MEcoli_ref_1_acnB;MEcoli_ref_2_acnB;MEvo1-0_acnB		56	MEcoli_ref_1_acnB	MEcoli_ref_1_acnB	MEcoli_ref_1_acnB;MEcoli_ref_2_acnB;MEvo1-0_acnB	FALSE	FALSE	MEcoli_ref_1_2	ref_1	C	20230908_C32750_014_S556675_MEcoli_ref_1_2_Group_2	light	16.2552	1.14694e+07	23.5744
MEcoli_ref_1_acnB;MEcoli_ref_2_acnB;MEvo1-0_acnB		56	MEcoli_ref_1_acnB	MEcoli_ref_1_acnB	MEcoli_ref_1_acnB;MEcoli_ref_2_acnB;MEvo1-0_acnB	FALSE	FALSE	MEvo1_0_4	MEvo1	T	20230908_C32750_015_S556673_MEvo1_0_4_Group_1	light	16.3585	1.27171e+07	24.2304
MEcoli_ref_1_acpH;MEcoli_ref_2_acpH;MEvo1-0_acpH		6	MEcoli_ref_1_acpH	MEcoli_ref_1_acpH	MEcoli_ref_1_acpH;MEcoli_ref_2_acpH;MEvo1-0_acpH	FALSE	FALSE	MEcoli_ref_1_4	ref_1	C	20230908_C32750_002_S556677_MEcoli_ref_1_4_Group_2	light	13.4339	682730	19.5228
MEcoli_ref_1_acpH;MEcoli_ref_2_acpH;MEvo1-0_acpH		6	MEcoli_ref_1_acpH	MEcoli_ref_1_acpH	MEcoli_ref_1_acpH;MEcoli_ref_2_acpH;MEvo1-0_acpH	FALSE	FALSE	MEcoli_ref_2_3	ref_2	T	20230908_C32750_003_S556680_MEcoli_ref_2_3_Group_3	light	13.8825	1.06929e+06	19.8399
MEcoli_ref_1_acpH;MEcoli_ref_2_acpH;MEvo1-0_acpH		6	MEcoli_ref_1_acpH	MEcoli_ref_1_acpH	MEcoli_ref_1_acpH;MEcoli_ref_2_acpH;MEvo1-0_acpH	FALSE	FALSE	MEvo1_0_3	MEvo1	T	20230908_C32750_004_S556672_MEvo1_0_3_Group_1	light	12.6094	299360	18.3358
MEcoli_ref_1_acpH;MEcoli_ref_2_acpH;MEvo1-0_acpH		6	MEcoli_ref_1_acpH	MEcoli_ref_1_acpH	MEcoli_ref_1_acpH;MEcoli_ref_2_acpH;MEvo1-0_acpH	FALSE	FALSE	MEvo1_0_1	MEvo1	T	20230908_C32750_005_S556670_MEvo1_0_1_Group_1	light	12.3011	219933	17.6826
MEcoli_ref_1_acpH;MEcoli_ref_2_acpH;MEvo1-0_acpH		6	MEcoli_ref_1_acpH	MEcoli_ref_1_acpH	MEcoli_ref_1_acpH;MEcoli_ref_2_acpH;MEvo1-0_acpH	FALSE	FALSE	MEcoli_ref_1_1	ref_1	C	20230908_C32750_007_S556674_MEcoli_ref_1_1_Group_2	light	13.7974	982096	19.5186
MEcoli_ref_1_acpH;MEcoli_ref_2_acpH;MEvo1-0_acpH		6	MEcoli_ref_1_acpH	MEcoli_ref_1_acpH	MEcoli_ref_1_acpH;MEcoli_ref_2_acpH;MEvo1-0_acpH	FALSE	FALSE	MEcoli_ref_2_1	ref_2	T	20230908_C32750_008_S556678_MEcoli_ref_2_1_Group_3	light	13.7662	951871	19.7933
MEcoli_ref_1_acpH;MEcoli_ref_2_acpH;MEvo1-0_acpH		6	MEcoli_ref_1_acpH	MEcoli_ref_1_acpH	MEcoli_ref_1_acpH;MEcoli_ref_2_acpH;MEvo1-0_acpH	FALSE	FALSE	MEcoli_ref_2_2	ref_2	T	20230908_C32750_009_S556679_MEcoli_ref_2_2_Group_3	light	13.0262	454177	19.5912
MEcoli_ref_1_acpH;MEcoli_ref_2_acpH;MEvo1-0_acpH		6	MEcoli_ref_1_acpH	MEcoli_ref_1_acpH	MEcoli_ref_1_acpH;MEcoli_ref_2_acpH;MEvo1-0_acpH	FALSE	FALSE	MEvo1_0_2	MEvo1	T	20230908_C32750_010_S556671_MEvo1_0_2_Group_1	light	12.5714	288192	17.818
MEcoli_ref_1_acpH;MEcoli_ref_2_acpH;MEvo1-0_acpH		6	MEcoli_ref_1_acpH	MEcoli_ref_1_acpH	MEcoli_ref_1_acpH;MEcoli_ref_2_acpH;MEvo1-0_acpH	FALSE	FALSE	MEcoli_ref_1_3	ref_1	C	20230908_C32750_012_S556676_MEcoli_ref_1_3_Group_2	light	14.0605	1.2776e+06	19.6922
MEcoli_ref_1_acpH;MEcoli_ref_2_acpH;MEvo1-0_acpH		6	MEcoli_ref_1_acpH	MEcoli_ref_1_acpH	MEcoli_ref_1_acpH;MEcoli_ref_2_acpH;MEvo1-0_acpH	FALSE	FALSE	MEcoli_ref_2_4	ref_2	T	20230908_C32750_013_S556681_MEcoli_ref_2_4_Group_3	light	13.9079	1.0968e+06	19.8452
MEcoli_ref_1_acpH;MEcoli_ref_2_acpH;MEvo1-0_acpH		6	MEcoli_ref_1_acpH	MEcoli_ref_1_acpH	MEcoli_ref_1_acpH;MEcoli_ref_2_acpH;MEvo1-0_acpH	FALSE	FALSE	MEcoli_ref_1_2	ref_1	C	20230908_C32750_014_S556675_MEcoli_ref_1_2_Group_2	light	13.4512	694647	19.529
MEcoli_ref_1_acpH;MEcoli_ref_2_acpH;MEvo1-0_acpH		6	MEcoli_ref_1_acpH	MEcoli_ref_1_acpH	MEcoli_ref_1_acpH;MEcoli_ref_2_acpH;MEvo1-0_acpH	FALSE	FALSE	MEvo1_0_4	MEvo1	T	20230908_C32750_015_S556673_MEvo1_0_4_Group_1	light	11.9682	157653	17.8965
MEcoli_ref_1_acpP;MEcoli_ref_2_acpP;MEvo1-0_acpP		2	MEcoli_ref_1_acpP	MEcoli_ref_1_acpP	MEcoli_ref_1_acpP;MEcoli_ref_2_acpP;MEvo1-0_acpP	FALSE	FALSE	MEcoli_ref_1_4	ref_1	C	20230908_C32750_002_S556677_MEcoli_ref_1_4_Group_2	light	15.8215	7.43323e+06	22.9674
MEcoli_ref_1_acpP;MEcoli_ref_2_acpP;MEvo1-0_acpP		2	MEcoli_ref_1_acpP	MEcoli_ref_1_acpP	MEcoli_ref_1_acpP;MEcoli_ref_2_acpP;MEvo1-0_acpP	FALSE	FALSE	MEcoli_ref_2_3	ref_2	T	20230908_C32750_003_S556680_MEcoli_ref_2_3_Group_3	light	16.267	1.16057e+07	23.28
MEcoli_ref_1_acpP;MEcoli_ref_2_acpP;MEvo1-0_acpP		2	MEcoli_ref_1_acpP	MEcoli_ref_1_acpP	MEcoli_ref_1_acpP;MEcoli_ref_2_acpP;MEvo1-0_acpP	FALSE	FALSE	MEvo1_0_3	MEvo1	T	20230908_C32750_004_S556672_MEvo1_0_3_Group_1	light	15.9003	8.04275e+06	23.0835
MEcoli_ref_1_acpP;MEcoli_ref_2_acpP;MEvo1-0_acpP		2	MEcoli_ref_1_acpP	MEcoli_ref_1_acpP	MEcoli_ref_1_acpP;MEcoli_ref_2_acpP;MEvo1-0_acpP	FALSE	FALSE	MEvo1_0_1	MEvo1	T	20230908_C32750_005_S556670_MEvo1_0_1_Group_1	light	16.2236	1.11129e+07	23.3417
MEcoli_ref_1_acpP;MEcoli_ref_2_acpP;MEvo1-0_acpP		2	MEcoli_ref_1_acpP	MEcoli_ref_1_acpP	MEcoli_ref_1_acpP;MEcoli_ref_2_acpP;MEvo1-0_acpP	FALSE	FALSE	MEcoli_ref_1_1	ref_1	C	20230908_C32750_007_S556674_MEcoli_ref_1_1_Group_2	light	16.2901	1.18766e+07	23.1147
MEcoli_ref_1_acpP;MEcoli_ref_2_acpP;MEvo1-0_acpP		2	MEcoli_ref_1_acpP	MEcoli_ref_1_acpP	MEcoli_ref_1_acpP;MEcoli_ref_2_acpP;MEvo1-0_acpP	FALSE	FALSE	MEcoli_ref_2_1	ref_2	T	20230908_C32750_008_S556678_MEcoli_ref_2_1_Group_3	light	16.1964	1.08142e+07	23.2993
MEcoli_ref_1_acpP;MEcoli_ref_2_acpP;MEvo1-0_acpP		2	MEcoli_ref_1_acpP	MEcoli_ref_1_acpP	MEcoli_ref_1_acpP;MEcoli_ref_2_acpP;MEvo1-0_acpP	FALSE	FALSE	MEcoli_ref_2_2	ref_2	T	20230908_C32750_009_S556679_MEcoli_ref_2_2_Group_3	light	15.6984	6.57275e+06	23.4464
MEcoli_ref_1_acpP;MEcoli_ref_2_acpP;MEvo1-0_acpP		2	MEcoli_ref_1_acpP	MEcoli_ref_1_acpP	MEcoli_ref_1_acpP;MEcoli_ref_2_acpP;MEvo1-0_acpP	FALSE	FALSE	MEvo1_0_2	MEvo1	T	20230908_C32750_010_S556671_MEvo1_0_2_Group_1	light	16.4259	1.36041e+07	23.3789
MEcoli_ref_1_acpP;MEcoli_ref_2_acpP;MEvo1-0_acpP		2	MEcoli_ref_1_acpP	MEcoli_ref_1_acpP	MEcoli_ref_1_acpP;MEcoli_ref_2_acpP;MEvo1-0_acpP	FALSE	FALSE	MEcoli_ref_1_3	ref_1	C	20230908_C32750_012_S556676_MEcoli_ref_1_3_Group_2	light	16.2856	1.18233e+07	22.9023
MEcoli_ref_1_acpP;MEcoli_ref_2_acpP;MEvo1-0_acpP		2	MEcoli_ref_1_acpP	MEcoli_ref_1_acpP	MEcoli_ref_1_acpP;MEcoli_ref_2_acpP;MEvo1-0_acpP	FALSE	FALSE	MEcoli_ref_2_4	ref_2	T	20230908_C32750_013_S556681_MEcoli_ref_2_4_Group_3	light	16.2657	1.15903e+07	23.2467
MEcoli_ref_1_acpP;MEcoli_ref_2_acpP;MEvo1-0_acpP		2	MEcoli_ref_1_acpP	MEcoli_ref_1_acpP	MEcoli_ref_1_acpP;MEcoli_ref_2_acpP;MEvo1-0_acpP	FALSE	FALSE	MEcoli_ref_1_2	ref_1	C	20230908_C32750_014_S556675_MEcoli_ref_1_2_Group_2	light	15.759	6.98284e+06	22.8585
MEcoli_ref_1_acpP;MEcoli_ref_2_acpP;MEvo1-0_acpP		2	MEcoli_ref_1_acpP	MEcoli_ref_1_acpP	MEcoli_ref_1_acpP;MEcoli_ref_2_acpP;MEvo1-0_acpP	FALSE	FALSE	MEvo1_0_4	MEvo1	T	20230908_C32750_015_S556673_MEvo1_0_4_Group_1	light	15.7127	6.66695e+06	23.2987
MEcoli_ref_1_acpS;MEcoli_ref_2_acpS;MEvo1-0_acpS		4	MEcoli_ref_1_acpS	MEcoli_ref_1_acpS	MEcoli_ref_1_acpS;MEcoli_ref_2_acpS;MEvo1-0_acpS	FALSE	FALSE	MEcoli_ref_1_4	ref_1	C	20230908_C32750_002_S556677_MEcoli_ref_1_4_Group_2	light	12.5356	278054	18.2268
MEcoli_ref_1_acpS;MEcoli_ref_2_acpS;MEvo1-0_acpS		4	MEcoli_ref_1_acpS	MEcoli_ref_1_acpS	MEcoli_ref_1_acpS;MEcoli_ref_2_acpS;MEvo1-0_acpS	FALSE	FALSE	MEcoli_ref_2_3	ref_2	T	20230908_C32750_003_S556680_MEcoli_ref_2_3_Group_3	light	13.1231	500372	18.7443
MEcoli_ref_1_acpS;MEcoli_ref_2_acpS;MEvo1-0_acpS		4	MEcoli_ref_1_acpS	MEcoli_ref_1_acpS	MEcoli_ref_1_acpS;MEcoli_ref_2_acpS;MEvo1-0_acpS	FALSE	FALSE	MEvo1_0_3	MEvo1	T	20230908_C32750_004_S556672_MEvo1_0_3_Group_1	light	12.5753	289322	18.2866
MEcoli_ref_1_acpS;MEcoli_ref_2_acpS;MEvo1-0_acpS		4	MEcoli_ref_1_acpS	MEcoli_ref_1_acpS	MEcoli_ref_1_acpS;MEcoli_ref_2_acpS;MEvo1-0_acpS	FALSE	FALSE	MEvo1_0_1	MEvo1	T	20230908_C32750_005_S556670_MEvo1_0_1_Group_1	light	12.9031	401567	18.5512
MEcoli_ref_1_acpS;MEcoli_ref_2_acpS;MEvo1-0_acpS		4	MEcoli_ref_1_acpS	MEcoli_ref_1_acpS	MEcoli_ref_1_acpS;MEcoli_ref_2_acpS;MEvo1-0_acpS	FALSE	FALSE	MEcoli_ref_1_1	ref_1	C	20230908_C32750_007_S556674_MEcoli_ref_1_1_Group_2	light	12.7955	360576	18.0731
MEcoli_ref_1_acpS;MEcoli_ref_2_acpS;MEvo1-0_acpS		4	MEcoli_ref_1_acpS	MEcoli_ref_1_acpS	MEcoli_ref_1_acpS;MEcoli_ref_2_acpS;MEvo1-0_acpS	FALSE	FALSE	MEcoli_ref_2_1	ref_2	T	20230908_C32750_008_S556678_MEcoli_ref_2_1_Group_3	light	12.9306	412752	18.5878
MEcoli_ref_1_acpS;MEcoli_ref_2_acpS;MEvo1-0_acpS		4	MEcoli_ref_1_acpS	MEcoli_ref_1_acpS	MEcoli_ref_1_acpS;MEcoli_ref_2_acpS;MEvo1-0_acpS	FALSE	FALSE	MEcoli_ref_2_2	ref_2	T	20230908_C32750_009_S556679_MEcoli_ref_2_2_Group_3	light	12.3892	240202	18.6722
MEcoli_ref_1_acpS;MEcoli_ref_2_acpS;MEvo1-0_acpS		4	MEcoli_ref_1_acpS	MEcoli_ref_1_acpS	MEcoli_ref_1_acpS;MEcoli_ref_2_acpS;MEvo1-0_acpS	FALSE	FALSE	MEvo1_0_2	MEvo1	T	20230908_C32750_010_S556671_MEvo1_0_2_Group_1	light	12.978	432783	18.4046
MEcoli_ref_1_acpS;MEcoli_ref_2_acpS;MEvo1-0_acpS		4	MEcoli_ref_1_acpS	MEcoli_ref_1_acpS	MEcoli_ref_1_acpS;MEcoli_ref_2_acpS;MEvo1-0_acpS	FALSE	FALSE	MEcoli_ref_1_3	ref_1	C	20230908_C32750_012_S556676_MEcoli_ref_1_3_Group_2	light	13.3054	600430	18.6028
MEcoli_ref_1_acpS;MEcoli_ref_2_acpS;MEvo1-0_acpS		4	MEcoli_ref_1_acpS	MEcoli_ref_1_acpS	MEcoli_ref_1_acpS;MEcoli_ref_2_acpS;MEvo1-0_acpS	FALSE	FALSE	MEcoli_ref_2_4	ref_2	T	20230908_C32750_013_S556681_MEcoli_ref_2_4_Group_3	light	12.8958	398623	18.3849
MEcoli_ref_1_acpS;MEcoli_ref_2_acpS;MEvo1-0_acpS		4	MEcoli_ref_1_acpS	MEcoli_ref_1_acpS	MEcoli_ref_1_acpS;MEcoli_ref_2_acpS;MEvo1-0_acpS	FALSE	FALSE	MEcoli_ref_1_2	ref_1	C	20230908_C32750_014_S556675_MEcoli_ref_1_2_Group_2	light	12.6137	300640	18.3208
MEcoli_ref_1_acpS;MEcoli_ref_2_acpS;MEvo1-0_acpS		4	MEcoli_ref_1_acpS	MEcoli_ref_1_acpS	MEcoli_ref_1_acpS;MEcoli_ref_2_acpS;MEvo1-0_acpS	FALSE	FALSE	MEvo1_0_4	MEvo1	T	20230908_C32750_015_S556673_MEvo1_0_4_Group_1	light	12.3004	219790	18.3759
MEcoli_ref_1_acpT;MEcoli_ref_2_acpT;MEvo1-0_acpT		1	MEcoli_ref_1_acpT	MEcoli_ref_1_acpT	MEcoli_ref_1_acpT;MEcoli_ref_2_acpT;MEvo1-0_acpT	FALSE	FALSE	MEcoli_ref_1_4	ref_1	C	20230908_C32750_002_S556677_MEcoli_ref_1_4_Group_2	light	13.3659	637891	19.4248
MEcoli_ref_1_acpT;MEcoli_ref_2_acpT;MEvo1-0_acpT		1	MEcoli_ref_1_acpT	MEcoli_ref_1_acpT	MEcoli_ref_1_acpT;MEcoli_ref_2_acpT;MEvo1-0_acpT	FALSE	FALSE	MEcoli_ref_2_3	ref_2	T	20230908_C32750_003_S556680_MEcoli_ref_2_3_Group_3	light	13.4793	714508	19.2582
MEcoli_ref_1_acpT;MEcoli_ref_2_acpT;MEvo1-0_acpT		1	MEcoli_ref_1_acpT	MEcoli_ref_1_acpT	MEcoli_ref_1_acpT;MEcoli_ref_2_acpT;MEvo1-0_acpT	FALSE	FALSE	MEvo1_0_3	MEvo1	T	20230908_C32750_004_S556672_MEvo1_0_3_Group_1	light	13.0214	452003	18.9302
MEcoli_ref_1_acpT;MEcoli_ref_2_acpT;MEvo1-0_acpT		1	MEcoli_ref_1_acpT	MEcoli_ref_1_acpT	MEcoli_ref_1_acpT;MEcoli_ref_2_acpT;MEvo1-0_acpT	FALSE	FALSE	MEvo1_0_1	MEvo1	T	20230908_C32750_005_S556670_MEvo1_0_1_Group_1	light	13.4717	709033	19.3714
MEcoli_ref_1_acpT;MEcoli_ref_2_acpT;MEvo1-0_acpT		1	MEcoli_ref_1_acpT	MEcoli_ref_1_acpT	MEcoli_ref_1_acpT;MEcoli_ref_2_acpT;MEvo1-0_acpT	FALSE	FALSE	MEcoli_ref_1_1	ref_1	C	20230908_C32750_007_S556674_MEcoli_ref_1_1_Group_2	light	12.8994	400087	18.2231
MEcoli_ref_1_acpT;MEcoli_ref_2_acpT;MEvo1-0_acpT		1	MEcoli_ref_1_acpT	MEcoli_ref_1_acpT	MEcoli_ref_1_acpT;MEcoli_ref_2_acpT;MEvo1-0_acpT	FALSE	FALSE	MEcoli_ref_2_1	ref_2	T	20230908_C32750_008_S556678_MEcoli_ref_2_1_Group_3	light	13.6862	878685	19.6779
MEcoli_ref_1_acpT;MEcoli_ref_2_acpT;MEvo1-0_acpT		1	MEcoli_ref_1_acpT	MEcoli_ref_1_acpT	MEcoli_ref_1_acpT;MEcoli_ref_2_acpT;MEvo1-0_acpT	FALSE	FALSE	MEcoli_ref_2_2	ref_2	T	20230908_C32750_009_S556679_MEcoli_ref_2_2_Group_3	light	12.8464	379409	19.3317
MEcoli_ref_1_acpT;MEcoli_ref_2_acpT;MEvo1-0_acpT		1	MEcoli_ref_1_acpT	MEcoli_ref_1_acpT	MEcoli_ref_1_acpT;MEcoli_ref_2_acpT;MEvo1-0_acpT	FALSE	FALSE	MEvo1_0_2	MEvo1	T	20230908_C32750_010_S556671_MEvo1_0_2_Group_1	light	13.7295	917618	19.4889
MEcoli_ref_1_acpT;MEcoli_ref_2_acpT;MEvo1-0_acpT		1	MEcoli_ref_1_acpT	MEcoli_ref_1_acpT	MEcoli_ref_1_acpT;MEcoli_ref_2_acpT;MEvo1-0_acpT	FALSE	FALSE	MEcoli_ref_1_3	ref_1	C	20230908_C32750_012_S556676_MEcoli_ref_1_3_Group_2	light	13.5825	792181	19.0027
MEcoli_ref_1_acpT;MEcoli_ref_2_acpT;MEvo1-0_acpT		1	MEcoli_ref_1_acpT	MEcoli_ref_1_acpT	MEcoli_ref_1_acpT;MEcoli_ref_2_acpT;MEvo1-0_acpT	FALSE	FALSE	MEcoli_ref_2_4	ref_2	T	20230908_C32750_013_S556681_MEcoli_ref_2_4_Group_3	light	13.4461	691142	19.1789
MEcoli_ref_1_acpT;MEcoli_ref_2_acpT;MEvo1-0_acpT		1	MEcoli_ref_1_acpT	MEcoli_ref_1_acpT	MEcoli_ref_1_acpT;MEcoli_ref_2_acpT;MEvo1-0_acpT	FALSE	FALSE	MEcoli_ref_1_2	ref_1	C	20230908_C32750_014_S556675_MEcoli_ref_1_2_Group_2	light	13.3991	659380	19.4538
MEcoli_ref_1_acrA;MEcoli_ref_2_acrA;MEvo1-0_acrA		21	MEcoli_ref_1_acrA	MEcoli_ref_1_acrA	MEcoli_ref_1_acrA;MEcoli_ref_2_acrA;MEvo1-0_acrA	FALSE	FALSE	MEcoli_ref_1_4	ref_1	C	20230908_C32750_002_S556677_MEcoli_ref_1_4_Group_2	light	14.9548	3.12463e+06	21.7171
MEcoli_ref_1_acrA;MEcoli_ref_2_acrA;MEvo1-0_acrA		21	MEcoli_ref_1_acrA	MEcoli_ref_1_acrA	MEcoli_ref_1_acrA;MEcoli_ref_2_acrA;MEvo1-0_acrA	FALSE	FALSE	MEcoli_ref_2_3	ref_2	T	20230908_C32750_003_S556680_MEcoli_ref_2_3_Group_3	light	15.2164	4.05901e+06	21.7643
MEcoli_ref_1_acrA;MEcoli_ref_2_acrA;MEvo1-0_acrA		21	MEcoli_ref_1_acrA	MEcoli_ref_1_acrA	MEcoli_ref_1_acrA;MEcoli_ref_2_acrA;MEvo1-0_acrA	FALSE	FALSE	MEvo1_0_3	MEvo1	T	20230908_C32750_004_S556672_MEvo1_0_3_Group_1	light	14.7779	2.61785e+06	21.4642
MEcoli_ref_1_acrA;MEcoli_ref_2_acrA;MEvo1-0_acrA		21	MEcoli_ref_1_acrA	MEcoli_ref_1_acrA	MEcoli_ref_1_acrA;MEcoli_ref_2_acrA;MEvo1-0_acrA	FALSE	FALSE	MEvo1_0_1	MEvo1	T	20230908_C32750_005_S556670_MEvo1_0_1_Group_1	light	14.9034	2.96797e+06	21.437
MEcoli_ref_1_acrA;MEcoli_ref_2_acrA;MEvo1-0_acrA		21	MEcoli_ref_1_acrA	MEcoli_ref_1_acrA	MEcoli_ref_1_acrA;MEcoli_ref_2_acrA;MEvo1-0_acrA	FALSE	FALSE	MEcoli_ref_1_1	ref_1	C	20230908_C32750_007_S556674_MEcoli_ref_1_1_Group_2	light	15.3262	4.5299e+06	21.7242
MEcoli_ref_1_acrA;MEcoli_ref_2_acrA;MEvo1-0_acrA		21	MEcoli_ref_1_acrA	MEcoli_ref_1_acrA	MEcoli_ref_1_acrA;MEcoli_ref_2_acrA;MEvo1-0_acrA	FALSE	FALSE	MEcoli_ref_2_1	ref_2	T	20230908_C32750_008_S556678_MEcoli_ref_2_1_Group_3	light	15.1355	3.74341e+06	21.7688
MEcoli_ref_1_acrA;MEcoli_ref_2_acrA;MEvo1-0_acrA		21	MEcoli_ref_1_acrA	MEcoli_ref_1_acrA	MEcoli_ref_1_acrA;MEcoli_ref_2_acrA;MEvo1-0_acrA	FALSE	FALSE	MEcoli_ref_2_2	ref_2	T	20230908_C32750_009_S556679_MEcoli_ref_2_2_Group_3	light	14.5277	2.03835e+06	21.7573
MEcoli_ref_1_acrA;MEcoli_ref_2_acrA;MEvo1-0_acrA		21	MEcoli_ref_1_acrA	MEcoli_ref_1_acrA	MEcoli_ref_1_acrA;MEcoli_ref_2_acrA;MEvo1-0_acrA	FALSE	FALSE	MEvo1_0_2	MEvo1	T	20230908_C32750_010_S556671_MEvo1_0_2_Group_1	light	15.0929	3.58711e+06	21.4557
MEcoli_ref_1_acrA;MEcoli_ref_2_acrA;MEvo1-0_acrA		21	MEcoli_ref_1_acrA	MEcoli_ref_1_acrA	MEcoli_ref_1_acrA;MEcoli_ref_2_acrA;MEvo1-0_acrA	FALSE	FALSE	MEcoli_ref_1_3	ref_1	C	20230908_C32750_012_S556676_MEcoli_ref_1_3_Group_2	light	15.5164	5.47895e+06	21.7927
MEcoli_ref_1_acrA;MEcoli_ref_2_acrA;MEvo1-0_acrA		21	MEcoli_ref_1_acrA	MEcoli_ref_1_acrA	MEcoli_ref_1_acrA;MEcoli_ref_2_acrA;MEvo1-0_acrA	FALSE	FALSE	MEcoli_ref_2_4	ref_2	T	20230908_C32750_013_S556681_MEcoli_ref_2_4_Group_3	light	15.1855	3.93518e+06	21.6883
MEcoli_ref_1_acrA;MEcoli_ref_2_acrA;MEvo1-0_acrA		21	MEcoli_ref_1_acrA	MEcoli_ref_1_acrA	MEcoli_ref_1_acrA;MEcoli_ref_2_acrA;MEvo1-0_acrA	FALSE	FALSE	MEcoli_ref_1_2	ref_1	C	20230908_C32750_014_S556675_MEcoli_ref_1_2_Group_2	light	15.0223	3.34286e+06	21.7957
MEcoli_ref_1_acrA;MEcoli_ref_2_acrA;MEvo1-0_acrA		21	MEcoli_ref_1_acrA	MEcoli_ref_1_acrA	MEcoli_ref_1_acrA;MEcoli_ref_2_acrA;MEvo1-0_acrA	FALSE	FALSE	MEvo1_0_4	MEvo1	T	20230908_C32750_015_S556673_MEvo1_0_4_Group_1	light	14.4263	1.84191e+06	21.4429
MEcoli_ref_1_acrB;MEcoli_ref_2_acrB;MEvo1-0_acrB		31	MEcoli_ref_1_acrB	MEcoli_ref_1_acrB	MEcoli_ref_1_acrB;MEcoli_ref_2_acrB;MEvo1-0_acrB	FALSE	FALSE	MEcoli_ref_1_4	ref_1	C	20230908_C32750_002_S556677_MEcoli_ref_1_4_Group_2	light	14.8633	2.85121e+06	21.585
MEcoli_ref_1_acrB;MEcoli_ref_2_acrB;MEvo1-0_acrB		31	MEcoli_ref_1_acrB	MEcoli_ref_1_acrB	MEcoli_ref_1_acrB;MEcoli_ref_2_acrB;MEvo1-0_acrB	FALSE	FALSE	MEcoli_ref_2_3	ref_2	T	20230908_C32750_003_S556680_MEcoli_ref_2_3_Group_3	light	15.248	4.18924e+06	21.8099
MEcoli_ref_1_acrB;MEcoli_ref_2_acrB;MEvo1-0_acrB		31	MEcoli_ref_1_acrB	MEcoli_ref_1_acrB	MEcoli_ref_1_acrB;MEcoli_ref_2_acrB;MEvo1-0_acrB	FALSE	FALSE	MEvo1_0_3	MEvo1	T	20230908_C32750_004_S556672_MEvo1_0_3_Group_1	light	14.6192	2.23387e+06	21.2354
MEcoli_ref_1_acrB;MEcoli_ref_2_acrB;MEvo1-0_acrB		31	MEcoli_ref_1_acrB	MEcoli_ref_1_acrB	MEcoli_ref_1_acrB;MEcoli_ref_2_acrB;MEvo1-0_acrB	FALSE	FALSE	MEvo1_0_1	MEvo1	T	20230908_C32750_005_S556670_MEvo1_0_1_Group_1	light	14.6672	2.34355e+06	21.0962
MEcoli_ref_1_acrB;MEcoli_ref_2_acrB;MEvo1-0_acrB		31	MEcoli_ref_1_acrB	MEcoli_ref_1_acrB	MEcoli_ref_1_acrB;MEcoli_ref_2_acrB;MEvo1-0_acrB	FALSE	FALSE	MEcoli_ref_1_1	ref_1	C	20230908_C32750_007_S556674_MEcoli_ref_1_1_Group_2	light	15.3185	4.49526e+06	21.7131
MEcoli_ref_1_acrB;MEcoli_ref_2_acrB;MEvo1-0_acrB		31	MEcoli_ref_1_acrB	MEcoli_ref_1_acrB	MEcoli_ref_1_acrB;MEcoli_ref_2_acrB;MEvo1-0_acrB	FALSE	FALSE	MEcoli_ref_2_1	ref_2	T	20230908_C32750_008_S556678_MEcoli_ref_2_1_Group_3	light	15.1457	3.78175e+06	21.7835
MEcoli_ref_1_acrB;MEcoli_ref_2_acrB;MEvo1-0_acrB		31	MEcoli_ref_1_acrB	MEcoli_ref_1_acrB	MEcoli_ref_1_acrB;MEcoli_ref_2_acrB;MEvo1-0_acrB	FALSE	FALSE	MEcoli_ref_2_2	ref_2	T	20230908_C32750_009_S556679_MEcoli_ref_2_2_Group_3	light	14.3929	1.78139e+06	21.5629
MEcoli_ref_1_acrB;MEcoli_ref_2_acrB;MEvo1-0_acrB		31	MEcoli_ref_1_acrB	MEcoli_ref_1_acrB	MEcoli_ref_1_acrB;MEcoli_ref_2_acrB;MEvo1-0_acrB	FALSE	FALSE	MEvo1_0_2	MEvo1	T	20230908_C32750_010_S556671_MEvo1_0_2_Group_1	light	14.8792	2.8971e+06	21.1475
MEcoli_ref_1_acrB;MEcoli_ref_2_acrB;MEvo1-0_acrB		31	MEcoli_ref_1_acrB	MEcoli_ref_1_acrB	MEcoli_ref_1_acrB;MEcoli_ref_2_acrB;MEvo1-0_acrB	FALSE	FALSE	MEcoli_ref_1_3	ref_1	C	20230908_C32750_012_S556676_MEcoli_ref_1_3_Group_2	light	15.4495	5.12419e+06	21.6961
MEcoli_ref_1_acrB;MEcoli_ref_2_acrB;MEvo1-0_acrB		31	MEcoli_ref_1_acrB	MEcoli_ref_1_acrB	MEcoli_ref_1_acrB;MEcoli_ref_2_acrB;MEvo1-0_acrB	FALSE	FALSE	MEcoli_ref_2_4	ref_2	T	20230908_C32750_013_S556681_MEcoli_ref_2_4_Group_3	light	15.2244	4.09137e+06	21.7444
MEcoli_ref_1_acrB;MEcoli_ref_2_acrB;MEvo1-0_acrB		31	MEcoli_ref_1_acrB	MEcoli_ref_1_acrB	MEcoli_ref_1_acrB;MEcoli_ref_2_acrB;MEvo1-0_acrB	FALSE	FALSE	MEcoli_ref_1_2	ref_1	C	20230908_C32750_014_S556675_MEcoli_ref_1_2_Group_2	light	14.8882	2.92318e+06	21.6022
MEcoli_ref_1_acrB;MEcoli_ref_2_acrB;MEvo1-0_acrB		31	MEcoli_ref_1_acrB	MEcoli_ref_1_acrB	MEcoli_ref_1_acrB;MEcoli_ref_2_acrB;MEvo1-0_acrB	FALSE	FALSE	MEvo1_0_4	MEvo1	T	20230908_C32750_015_S556673_MEvo1_0_4_Group_1	light	14.1567	1.40661e+06	21.0539
MEcoli_ref_1_acrD;MEcoli_ref_2_acrD;MEvo1-0_acrD		8	MEcoli_ref_1_acrD	MEcoli_ref_1_acrD	MEcoli_ref_1_acrD;MEcoli_ref_2_acrD;MEvo1-0_acrD	FALSE	FALSE	MEcoli_ref_1_4	ref_1	C	20230908_C32750_002_S556677_MEcoli_ref_1_4_Group_2	light	10.7072	44674.6	15.589
MEcoli_ref_1_acrD;MEcoli_ref_2_acrD;MEvo1-0_acrD		8	MEcoli_ref_1_acrD	MEcoli_ref_1_acrD	MEcoli_ref_1_acrD;MEcoli_ref_2_acrD;MEvo1-0_acrD	FALSE	FALSE	MEcoli_ref_2_3	ref_2	T	20230908_C32750_003_S556680_MEcoli_ref_2_3_Group_3	light	12.1494	188982	17.3395
MEcoli_ref_1_acrD;MEcoli_ref_2_acrD;MEvo1-0_acrD		8	MEcoli_ref_1_acrD	MEcoli_ref_1_acrD	MEcoli_ref_1_acrD;MEcoli_ref_2_acrD;MEvo1-0_acrD	FALSE	FALSE	MEvo1_0_1	MEvo1	T	20230908_C32750_005_S556670_MEvo1_0_1_Group_1	light	11.8841	144950	17.0811
MEcoli_ref_1_acrD;MEcoli_ref_2_acrD;MEvo1-0_acrD		8	MEcoli_ref_1_acrD	MEcoli_ref_1_acrD	MEcoli_ref_1_acrD;MEcoli_ref_2_acrD;MEvo1-0_acrD	FALSE	FALSE	MEcoli_ref_1_1	ref_1	C	20230908_C32750_007_S556674_MEcoli_ref_1_1_Group_2	light	11.8461	139536	16.7034
MEcoli_ref_1_acrD;MEcoli_ref_2_acrD;MEvo1-0_acrD		8	MEcoli_ref_1_acrD	MEcoli_ref_1_acrD	MEcoli_ref_1_acrD;MEcoli_ref_2_acrD;MEvo1-0_acrD	FALSE	FALSE	MEcoli_ref_2_1	ref_2	T	20230908_C32750_008_S556678_MEcoli_ref_2_1_Group_3	light	11.9174	149855	17.1261
MEcoli_ref_1_acrD;MEcoli_ref_2_acrD;MEvo1-0_acrD		8	MEcoli_ref_1_acrD	MEcoli_ref_1_acrD	MEcoli_ref_1_acrD;MEcoli_ref_2_acrD;MEvo1-0_acrD	FALSE	FALSE	MEcoli_ref_2_2	ref_2	T	20230908_C32750_009_S556679_MEcoli_ref_2_2_Group_3	light	11.1367	68641.9	16.8651
MEcoli_ref_1_acrD;MEcoli_ref_2_acrD;MEvo1-0_acrD		8	MEcoli_ref_1_acrD	MEcoli_ref_1_acrD	MEcoli_ref_1_acrD;MEcoli_ref_2_acrD;MEvo1-0_acrD	FALSE	FALSE	MEvo1_0_2	MEvo1	T	20230908_C32750_010_S556671_MEvo1_0_2_Group_1	light	11.1099	66831.5	15.7096
MEcoli_ref_1_acrD;MEcoli_ref_2_acrD;MEvo1-0_acrD		8	MEcoli_ref_1_acrD	MEcoli_ref_1_acrD	MEcoli_ref_1_acrD;MEcoli_ref_2_acrD;MEvo1-0_acrD	FALSE	FALSE	MEcoli_ref_1_3	ref_1	C	20230908_C32750_012_S556676_MEcoli_ref_1_3_Group_2	light	12.1239	184222	16.8983
MEcoli_ref_1_acrD;MEcoli_ref_2_acrD;MEvo1-0_acrD		8	MEcoli_ref_1_acrD	MEcoli_ref_1_acrD	MEcoli_ref_1_acrD;MEcoli_ref_2_acrD;MEvo1-0_acrD	FALSE	FALSE	MEcoli_ref_2_4	ref_2	T	20230908_C32750_013_S556681_MEcoli_ref_2_4_Group_3	light	12.0741	175275	17.1995
MEcoli_ref_1_acrD;MEcoli_ref_2_acrD;MEvo1-0_acrD		8	MEcoli_ref_1_acrD	MEcoli_ref_1_acrD	MEcoli_ref_1_acrD;MEcoli_ref_2_acrD;MEvo1-0_acrD	FALSE	FALSE	MEcoli_ref_1_2	ref_1	C	20230908_C32750_014_S556675_MEcoli_ref_1_2_Group_2	light	11.4931	98034.1	16.7041
MEcoli_ref_1_acrF;MEcoli_ref_2_acrF;MEvo1-0_acrF		1	MEcoli_ref_1_acrF	MEcoli_ref_1_acrF	MEcoli_ref_1_acrF;MEcoli_ref_2_acrF;MEvo1-0_acrF	FALSE	FALSE	MEcoli_ref_1_4	ref_1	C	20230908_C32750_002_S556677_MEcoli_ref_1_4_Group_2	light	13.1859	532825	19.1651
MEcoli_ref_1_acrF;MEcoli_ref_2_acrF;MEvo1-0_acrF		1	MEcoli_ref_1_acrF	MEcoli_ref_1_acrF	MEcoli_ref_1_acrF;MEcoli_ref_2_acrF;MEvo1-0_acrF	FALSE	FALSE	MEcoli_ref_2_3	ref_2	T	20230908_C32750_003_S556680_MEcoli_ref_2_3_Group_3	light	13.322	610508	19.0313
MEcoli_ref_1_acrF;MEcoli_ref_2_acrF;MEvo1-0_acrF		1	MEcoli_ref_1_acrF	MEcoli_ref_1_acrF	MEcoli_ref_1_acrF;MEcoli_ref_2_acrF;MEvo1-0_acrF	FALSE	FALSE	MEvo1_0_3	MEvo1	T	20230908_C32750_004_S556672_MEvo1_0_3_Group_1	light	13.2319	557903	19.2339
MEcoli_ref_1_acrF;MEcoli_ref_2_acrF;MEvo1-0_acrF		1	MEcoli_ref_1_acrF	MEcoli_ref_1_acrF	MEcoli_ref_1_acrF;MEcoli_ref_2_acrF;MEvo1-0_acrF	FALSE	FALSE	MEvo1_0_1	MEvo1	T	20230908_C32750_005_S556670_MEvo1_0_1_Group_1	light	13.3997	659791	19.2676
MEcoli_ref_1_acrF;MEcoli_ref_2_acrF;MEvo1-0_acrF		1	MEcoli_ref_1_acrF	MEcoli_ref_1_acrF	MEcoli_ref_1_acrF;MEcoli_ref_2_acrF;MEvo1-0_acrF	FALSE	FALSE	MEcoli_ref_1_1	ref_1	C	20230908_C32750_007_S556674_MEcoli_ref_1_1_Group_2	light	13.6172	820088	19.2585
MEcoli_ref_1_acrF;MEcoli_ref_2_acrF;MEvo1-0_acrF		1	MEcoli_ref_1_acrF	MEcoli_ref_1_acrF	MEcoli_ref_1_acrF;MEcoli_ref_2_acrF;MEvo1-0_acrF	FALSE	FALSE	MEcoli_ref_2_1	ref_2	T	20230908_C32750_008_S556678_MEcoli_ref_2_1_Group_3	light	13.293	593058	19.1107
MEcoli_ref_1_acrF;MEcoli_ref_2_acrF;MEvo1-0_acrF		1	MEcoli_ref_1_acrF	MEcoli_ref_1_acrF	MEcoli_ref_1_acrF;MEcoli_ref_2_acrF;MEvo1-0_acrF	FALSE	FALSE	MEcoli_ref_2_2	ref_2	T	20230908_C32750_009_S556679_MEcoli_ref_2_2_Group_3	light	12.4664	259465	18.7835
MEcoli_ref_1_acrF;MEcoli_ref_2_acrF;MEvo1-0_acrF		1	MEcoli_ref_1_acrF	MEcoli_ref_1_acrF	MEcoli_ref_1_acrF;MEcoli_ref_2_acrF;MEvo1-0_acrF	FALSE	FALSE	MEvo1_0_2	MEvo1	T	20230908_C32750_010_S556671_MEvo1_0_2_Group_1	light	13.8511	1036270	19.6643
MEcoli_ref_1_acrF;MEcoli_ref_2_acrF;MEvo1-0_acrF		1	MEcoli_ref_1_acrF	MEcoli_ref_1_acrF	MEcoli_ref_1_acrF;MEcoli_ref_2_acrF;MEvo1-0_acrF	FALSE	FALSE	MEcoli_ref_1_3	ref_1	C	20230908_C32750_012_S556676_MEcoli_ref_1_3_Group_2	light	13.538	757666	18.9384
MEcoli_ref_1_acrF;MEcoli_ref_2_acrF;MEvo1-0_acrF		1	MEcoli_ref_1_acrF	MEcoli_ref_1_acrF	MEcoli_ref_1_acrF;MEcoli_ref_2_acrF;MEvo1-0_acrF	FALSE	FALSE	MEcoli_ref_2_4	ref_2	T	20230908_C32750_013_S556681_MEcoli_ref_2_4_Group_3	light	13.4489	693081	19.1829
MEcoli_ref_1_acrF;MEcoli_ref_2_acrF;MEvo1-0_acrF		1	MEcoli_ref_1_acrF	MEcoli_ref_1_acrF	MEcoli_ref_1_acrF;MEcoli_ref_2_acrF;MEvo1-0_acrF	FALSE	FALSE	MEcoli_ref_1_2	ref_1	C	20230908_C32750_014_S556675_MEcoli_ref_1_2_Group_2	light	13.0858	482057	19.0019
MEcoli_ref_1_acrF;MEcoli_ref_2_acrF;MEvo1-0_acrF		1	MEcoli_ref_1_acrF	MEcoli_ref_1_acrF	MEcoli_ref_1_acrF;MEcoli_ref_2_acrF;MEvo1-0_acrF	FALSE	FALSE	MEvo1_0_4	MEvo1	T	20230908_C32750_015_S556673_MEvo1_0_4_Group_1	light	12.8992	400004	19.2398
MEcoli_ref_1_acrR;MEcoli_ref_2_acrR;MEvo1-0_acrR		4	MEcoli_ref_1_acrR	MEcoli_ref_1_acrR	MEcoli_ref_1_acrR;MEcoli_ref_2_acrR;MEvo1-0_acrR	FALSE	FALSE	MEcoli_ref_1_4	ref_1	C	20230908_C32750_002_S556677_MEcoli_ref_1_4_Group_2	light	12.0528	171576	17.5303
MEcoli_ref_1_acrR;MEcoli_ref_2_acrR;MEvo1-0_acrR		4	MEcoli_ref_1_acrR	MEcoli_ref_1_acrR	MEcoli_ref_1_acrR;MEcoli_ref_2_acrR;MEvo1-0_acrR	FALSE	FALSE	MEcoli_ref_2_3	ref_2	T	20230908_C32750_003_S556680_MEcoli_ref_2_3_Group_3	light	13.0861	482188	18.6909
MEcoli_ref_1_acrR;MEcoli_ref_2_acrR;MEvo1-0_acrR		4	MEcoli_ref_1_acrR	MEcoli_ref_1_acrR	MEcoli_ref_1_acrR;MEcoli_ref_2_acrR;MEvo1-0_acrR	FALSE	FALSE	MEvo1_0_3	MEvo1	T	20230908_C32750_004_S556672_MEvo1_0_3_Group_1	light	13.1723	525622	19.1479
MEcoli_ref_1_acrR;MEcoli_ref_2_acrR;MEvo1-0_acrR		4	MEcoli_ref_1_acrR	MEcoli_ref_1_acrR	MEcoli_ref_1_acrR;MEcoli_ref_2_acrR;MEvo1-0_acrR	FALSE	FALSE	MEvo1_0_1	MEvo1	T	20230908_C32750_005_S556670_MEvo1_0_1_Group_1	light	13.392	654720	19.2564
MEcoli_ref_1_acrR;MEcoli_ref_2_acrR;MEvo1-0_acrR		4	MEcoli_ref_1_acrR	MEcoli_ref_1_acrR	MEcoli_ref_1_acrR;MEcoli_ref_2_acrR;MEvo1-0_acrR	FALSE	FALSE	MEcoli_ref_1_1	ref_1	C	20230908_C32750_007_S556674_MEcoli_ref_1_1_Group_2	light	12.3459	230026	17.4246
MEcoli_ref_1_acrR;MEcoli_ref_2_acrR;MEvo1-0_acrR		4	MEcoli_ref_1_acrR	MEcoli_ref_1_acrR	MEcoli_ref_1_acrR;MEcoli_ref_2_acrR;MEvo1-0_acrR	FALSE	FALSE	MEcoli_ref_2_1	ref_2	T	20230908_C32750_008_S556678_MEcoli_ref_2_1_Group_3	light	12.8244	371163	18.4346
MEcoli_ref_1_acrR;MEcoli_ref_2_acrR;MEvo1-0_acrR		4	MEcoli_ref_1_acrR	MEcoli_ref_1_acrR	MEcoli_ref_1_acrR;MEcoli_ref_2_acrR;MEvo1-0_acrR	FALSE	FALSE	MEcoli_ref_2_2	ref_2	T	20230908_C32750_009_S556679_MEcoli_ref_2_2_Group_3	light	12.1058	180921	18.2633
MEcoli_ref_1_acrR;MEcoli_ref_2_acrR;MEvo1-0_acrR		4	MEcoli_ref_1_acrR	MEcoli_ref_1_acrR	MEcoli_ref_1_acrR;MEcoli_ref_2_acrR;MEvo1-0_acrR	FALSE	FALSE	MEvo1_0_2	MEvo1	T	20230908_C32750_010_S556671_MEvo1_0_2_Group_1	light	13.4596	700543	19.0994
MEcoli_ref_1_acrR;MEcoli_ref_2_acrR;MEvo1-0_acrR		4	MEcoli_ref_1_acrR	MEcoli_ref_1_acrR	MEcoli_ref_1_acrR;MEcoli_ref_2_acrR;MEvo1-0_acrR	FALSE	FALSE	MEcoli_ref_1_3	ref_1	C	20230908_C32750_012_S556676_MEcoli_ref_1_3_Group_2	light	12.5717	288279	17.5443
MEcoli_ref_1_acrR;MEcoli_ref_2_acrR;MEvo1-0_acrR		4	MEcoli_ref_1_acrR	MEcoli_ref_1_acrR	MEcoli_ref_1_acrR;MEcoli_ref_2_acrR;MEvo1-0_acrR	FALSE	FALSE	MEcoli_ref_2_4	ref_2	T	20230908_C32750_013_S556681_MEcoli_ref_2_4_Group_3	light	12.5413	279647	17.8735
MEcoli_ref_1_acrR;MEcoli_ref_2_acrR;MEvo1-0_acrR		4	MEcoli_ref_1_acrR	MEcoli_ref_1_acrR	MEcoli_ref_1_acrR;MEcoli_ref_2_acrR;MEvo1-0_acrR	FALSE	FALSE	MEcoli_ref_1_2	ref_1	C	20230908_C32750_014_S556675_MEcoli_ref_1_2_Group_2	light	12.2021	199211	17.727
MEcoli_ref_1_acrR;MEcoli_ref_2_acrR;MEvo1-0_acrR		4	MEcoli_ref_1_acrR	MEcoli_ref_1_acrR	MEcoli_ref_1_acrR;MEcoli_ref_2_acrR;MEvo1-0_acrR	FALSE	FALSE	MEvo1_0_4	MEvo1	T	20230908_C32750_015_S556673_MEvo1_0_4_Group_1	light	12.8249	371357	19.1326
MEcoli_ref_1_acs;MEcoli_ref_2_acs;MEvo1-0_acs		33	MEcoli_ref_1_acs	MEcoli_ref_1_acs	MEcoli_ref_1_acs;MEcoli_ref_2_acs;MEvo1-0_acs	FALSE	FALSE	MEcoli_ref_1_4	ref_1	C	20230908_C32750_002_S556677_MEcoli_ref_1_4_Group_2	light	15.9153	8.16485e+06	23.1028
MEcoli_ref_1_acs;MEcoli_ref_2_acs;MEvo1-0_acs		33	MEcoli_ref_1_acs	MEcoli_ref_1_acs	MEcoli_ref_1_acs;MEcoli_ref_2_acs;MEvo1-0_acs	FALSE	FALSE	MEcoli_ref_2_3	ref_2	T	20230908_C32750_003_S556680_MEcoli_ref_2_3_Group_3	light	16.0268	9.12788e+06	22.9335
MEcoli_ref_1_acs;MEcoli_ref_2_acs;MEvo1-0_acs		33	MEcoli_ref_1_acs	MEcoli_ref_1_acs	MEcoli_ref_1_acs;MEcoli_ref_2_acs;MEvo1-0_acs	FALSE	FALSE	MEvo1_0_3	MEvo1	T	20230908_C32750_004_S556672_MEvo1_0_3_Group_1	light	15.2586	4.23358e+06	22.1577
MEcoli_ref_1_acs;MEcoli_ref_2_acs;MEvo1-0_acs		33	MEcoli_ref_1_acs	MEcoli_ref_1_acs	MEcoli_ref_1_acs;MEcoli_ref_2_acs;MEvo1-0_acs	FALSE	FALSE	MEvo1_0_1	MEvo1	T	20230908_C32750_005_S556670_MEvo1_0_1_Group_1	light	15.336	4.57425e+06	22.061
MEcoli_ref_1_acs;MEcoli_ref_2_acs;MEvo1-0_acs		33	MEcoli_ref_1_acs	MEcoli_ref_1_acs	MEcoli_ref_1_acs;MEcoli_ref_2_acs;MEvo1-0_acs	FALSE	FALSE	MEcoli_ref_1_1	ref_1	C	20230908_C32750_007_S556674_MEcoli_ref_1_1_Group_2	light	16.3713	1.2881e+07	23.2319
MEcoli_ref_1_acs;MEcoli_ref_2_acs;MEvo1-0_acs		33	MEcoli_ref_1_acs	MEcoli_ref_1_acs	MEcoli_ref_1_acs;MEcoli_ref_2_acs;MEvo1-0_acs	FALSE	FALSE	MEcoli_ref_2_1	ref_2	T	20230908_C32750_008_S556678_MEcoli_ref_2_1_Group_3	light	15.9128	8.14388e+06	22.8902
MEcoli_ref_1_acs;MEcoli_ref_2_acs;MEvo1-0_acs		33	MEcoli_ref_1_acs	MEcoli_ref_1_acs	MEcoli_ref_1_acs;MEcoli_ref_2_acs;MEvo1-0_acs	FALSE	FALSE	MEcoli_ref_2_2	ref_2	T	20230908_C32750_009_S556679_MEcoli_ref_2_2_Group_3	light	15.2575	4.22928e+06	22.8103
MEcoli_ref_1_acs;MEcoli_ref_2_acs;MEvo1-0_acs		33	MEcoli_ref_1_acs	MEcoli_ref_1_acs	MEcoli_ref_1_acs;MEcoli_ref_2_acs;MEvo1-0_acs	FALSE	FALSE	MEvo1_0_2	MEvo1	T	20230908_C32750_010_S556671_MEvo1_0_2_Group_1	light	15.5392	5.60493e+06	22.0996
MEcoli_ref_1_acs;MEcoli_ref_2_acs;MEvo1-0_acs		33	MEcoli_ref_1_acs	MEcoli_ref_1_acs	MEcoli_ref_1_acs;MEcoli_ref_2_acs;MEvo1-0_acs	FALSE	FALSE	MEcoli_ref_1_3	ref_1	C	20230908_C32750_012_S556676_MEcoli_ref_1_3_Group_2	light	16.5188	1.49292e+07	23.2388
MEcoli_ref_1_acs;MEcoli_ref_2_acs;MEvo1-0_acs		33	MEcoli_ref_1_acs	MEcoli_ref_1_acs	MEcoli_ref_1_acs;MEcoli_ref_2_acs;MEvo1-0_acs	FALSE	FALSE	MEcoli_ref_2_4	ref_2	T	20230908_C32750_013_S556681_MEcoli_ref_2_4_Group_3	light	15.9945	8.83716e+06	22.8554
MEcoli_ref_1_acs;MEcoli_ref_2_acs;MEvo1-0_acs		33	MEcoli_ref_1_acs	MEcoli_ref_1_acs	MEcoli_ref_1_acs;MEcoli_ref_2_acs;MEvo1-0_acs	FALSE	FALSE	MEcoli_ref_1_2	ref_1	C	20230908_C32750_014_S556675_MEcoli_ref_1_2_Group_2	light	16.005	8.93035e+06	23.2134
MEcoli_ref_1_acs;MEcoli_ref_2_acs;MEvo1-0_acs		33	MEcoli_ref_1_acs	MEcoli_ref_1_acs	MEcoli_ref_1_acs;MEcoli_ref_2_acs;MEvo1-0_acs	FALSE	FALSE	MEvo1_0_4	MEvo1	T	20230908_C32750_015_S556673_MEvo1_0_4_Group_1	light	14.9118	2.99317e+06	22.1434
MEcoli_ref_1_actP;MEcoli_ref_2_actP;MEvo1-0_actP		5	MEcoli_ref_1_actP	MEcoli_ref_1_actP	MEcoli_ref_1_actP;MEcoli_ref_2_actP;MEvo1-0_actP	FALSE	FALSE	MEcoli_ref_1_4	ref_1	C	20230908_C32750_002_S556677_MEcoli_ref_1_4_Group_2	light	16.4082	1.33658e+07	23.8139
MEcoli_ref_1_actP;MEcoli_ref_2_actP;MEvo1-0_actP		5	MEcoli_ref_1_actP	MEcoli_ref_1_actP	MEcoli_ref_1_actP;MEcoli_ref_2_actP;MEvo1-0_actP	FALSE	FALSE	MEcoli_ref_2_3	ref_2	T	20230908_C32750_003_S556680_MEcoli_ref_2_3_Group_3	light	16.3391	1.24739e+07	23.3841
MEcoli_ref_1_actP;MEcoli_ref_2_actP;MEvo1-0_actP		5	MEcoli_ref_1_actP	MEcoli_ref_1_actP	MEcoli_ref_1_actP;MEcoli_ref_2_actP;MEvo1-0_actP	FALSE	FALSE	MEvo1_0_3	MEvo1	T	20230908_C32750_004_S556672_MEvo1_0_3_Group_1	light	14.8216	2.73485e+06	21.5273
MEcoli_ref_1_actP;MEcoli_ref_2_actP;MEvo1-0_actP		5	MEcoli_ref_1_actP	MEcoli_ref_1_actP	MEcoli_ref_1_actP;MEcoli_ref_2_actP;MEvo1-0_actP	FALSE	FALSE	MEvo1_0_1	MEvo1	T	20230908_C32750_005_S556670_MEvo1_0_1_Group_1	light	14.8321	2.76381e+06	21.3342
MEcoli_ref_1_actP;MEcoli_ref_2_actP;MEvo1-0_actP		5	MEcoli_ref_1_actP	MEcoli_ref_1_actP	MEcoli_ref_1_actP;MEcoli_ref_2_actP;MEvo1-0_actP	FALSE	FALSE	MEcoli_ref_1_1	ref_1	C	20230908_C32750_007_S556674_MEcoli_ref_1_1_Group_2	light	16.744	1.87e+07	23.7697
MEcoli_ref_1_actP;MEcoli_ref_2_actP;MEvo1-0_actP		5	MEcoli_ref_1_actP	MEcoli_ref_1_actP	MEcoli_ref_1_actP;MEcoli_ref_2_actP;MEvo1-0_actP	FALSE	FALSE	MEcoli_ref_2_1	ref_2	T	20230908_C32750_008_S556678_MEcoli_ref_2_1_Group_3	light	16.3617	1.27587e+07	23.5379
MEcoli_ref_1_actP;MEcoli_ref_2_actP;MEvo1-0_actP		5	MEcoli_ref_1_actP	MEcoli_ref_1_actP	MEcoli_ref_1_actP;MEcoli_ref_2_actP;MEvo1-0_actP	FALSE	FALSE	MEcoli_ref_2_2	ref_2	T	20230908_C32750_009_S556679_MEcoli_ref_2_2_Group_3	light	15.6681	6.37609e+06	23.4025
MEcoli_ref_1_actP;MEcoli_ref_2_actP;MEvo1-0_actP		5	MEcoli_ref_1_actP	MEcoli_ref_1_actP	MEcoli_ref_1_actP;MEcoli_ref_2_actP;MEvo1-0_actP	FALSE	FALSE	MEvo1_0_2	MEvo1	T	20230908_C32750_010_S556671_MEvo1_0_2_Group_1	light	15.1942	3.9695e+06	21.6019
MEcoli_ref_1_actP;MEcoli_ref_2_actP;MEvo1-0_actP		5	MEcoli_ref_1_actP	MEcoli_ref_1_actP	MEcoli_ref_1_actP;MEcoli_ref_2_actP;MEvo1-0_actP	FALSE	FALSE	MEcoli_ref_1_3	ref_1	C	20230908_C32750_012_S556676_MEcoli_ref_1_3_Group_2	light	16.8758	2.13334e+07	23.7538
MEcoli_ref_1_actP;MEcoli_ref_2_actP;MEvo1-0_actP		5	MEcoli_ref_1_actP	MEcoli_ref_1_actP	MEcoli_ref_1_actP;MEcoli_ref_2_actP;MEvo1-0_actP	FALSE	FALSE	MEcoli_ref_2_4	ref_2	T	20230908_C32750_013_S556681_MEcoli_ref_2_4_Group_3	light	16.3814	1.30117e+07	23.4136
MEcoli_ref_1_actP;MEcoli_ref_2_actP;MEvo1-0_actP		5	MEcoli_ref_1_actP	MEcoli_ref_1_actP	MEcoli_ref_1_actP;MEcoli_ref_2_actP;MEvo1-0_actP	FALSE	FALSE	MEcoli_ref_1_2	ref_1	C	20230908_C32750_014_S556675_MEcoli_ref_1_2_Group_2	light	16.4126	1.34245e+07	23.8014
MEcoli_ref_1_actP;MEcoli_ref_2_actP;MEvo1-0_actP		5	MEcoli_ref_1_actP	MEcoli_ref_1_actP	MEcoli_ref_1_actP;MEcoli_ref_2_actP;MEvo1-0_actP	FALSE	FALSE	MEvo1_0_4	MEvo1	T	20230908_C32750_015_S556673_MEvo1_0_4_Group_1	light	14.5267	2.03647e+06	21.5878
MEcoli_ref_1_acuI;MEcoli_ref_2_acuI;MEvo1-0_acuI		14	MEcoli_ref_1_acuI	MEcoli_ref_1_acuI	MEcoli_ref_1_acuI;MEcoli_ref_2_acuI;MEvo1-0_acuI	FALSE	FALSE	MEcoli_ref_1_4	ref_1	C	20230908_C32750_002_S556677_MEcoli_ref_1_4_Group_2	light	15.1839	3.92886e+06	22.0475
MEcoli_ref_1_acuI;MEcoli_ref_2_acuI;MEvo1-0_acuI		14	MEcoli_ref_1_acuI	MEcoli_ref_1_acuI	MEcoli_ref_1_acuI;MEcoli_ref_2_acuI;MEvo1-0_acuI	FALSE	FALSE	MEcoli_ref_2_3	ref_2	T	20230908_C32750_003_S556680_MEcoli_ref_2_3_Group_3	light	15.2202	4.07423e+06	21.7697
MEcoli_ref_1_acuI;MEcoli_ref_2_acuI;MEvo1-0_acuI		14	MEcoli_ref_1_acuI	MEcoli_ref_1_acuI	MEcoli_ref_1_acuI;MEcoli_ref_2_acuI;MEvo1-0_acuI	FALSE	FALSE	MEvo1_0_3	MEvo1	T	20230908_C32750_004_S556672_MEvo1_0_3_Group_1	light	14.9991	3.26609e+06	21.7834
MEcoli_ref_1_acuI;MEcoli_ref_2_acuI;MEvo1-0_acuI		14	MEcoli_ref_1_acuI	MEcoli_ref_1_acuI	MEcoli_ref_1_acuI;MEcoli_ref_2_acuI;MEvo1-0_acuI	FALSE	FALSE	MEvo1_0_1	MEvo1	T	20230908_C32750_005_S556670_MEvo1_0_1_Group_1	light	15.1687	3.86983e+06	21.8198
MEcoli_ref_1_acuI;MEcoli_ref_2_acuI;MEvo1-0_acuI		14	MEcoli_ref_1_acuI	MEcoli_ref_1_acuI	MEcoli_ref_1_acuI;MEcoli_ref_2_acuI;MEvo1-0_acuI	FALSE	FALSE	MEcoli_ref_1_1	ref_1	C	20230908_C32750_007_S556674_MEcoli_ref_1_1_Group_2	light	15.5386	5.60187e+06	22.0306
MEcoli_ref_1_acuI;MEcoli_ref_2_acuI;MEvo1-0_acuI		14	MEcoli_ref_1_acuI	MEcoli_ref_1_acuI	MEcoli_ref_1_acuI;MEcoli_ref_2_acuI;MEvo1-0_acuI	FALSE	FALSE	MEcoli_ref_2_1	ref_2	T	20230908_C32750_008_S556678_MEcoli_ref_2_1_Group_3	light	15.2056	4.0152e+06	21.8699
MEcoli_ref_1_acuI;MEcoli_ref_2_acuI;MEvo1-0_acuI		14	MEcoli_ref_1_acuI	MEcoli_ref_1_acuI	MEcoli_ref_1_acuI;MEcoli_ref_2_acuI;MEvo1-0_acuI	FALSE	FALSE	MEcoli_ref_2_2	ref_2	T	20230908_C32750_009_S556679_MEcoli_ref_2_2_Group_3	light	14.5786	2.14489e+06	21.8308
MEcoli_ref_1_acuI;MEcoli_ref_2_acuI;MEvo1-0_acuI		14	MEcoli_ref_1_acuI	MEcoli_ref_1_acuI	MEcoli_ref_1_acuI;MEcoli_ref_2_acuI;MEvo1-0_acuI	FALSE	FALSE	MEvo1_0_2	MEvo1	T	20230908_C32750_010_S556671_MEvo1_0_2_Group_1	light	15.3693	4.72931e+06	21.8545
MEcoli_ref_1_acuI;MEcoli_ref_2_acuI;MEvo1-0_acuI		14	MEcoli_ref_1_acuI	MEcoli_ref_1_acuI	MEcoli_ref_1_acuI;MEcoli_ref_2_acuI;MEvo1-0_acuI	FALSE	FALSE	MEcoli_ref_1_3	ref_1	C	20230908_C32750_012_S556676_MEcoli_ref_1_3_Group_2	light	15.6749	6.4195e+06	22.0212
MEcoli_ref_1_acuI;MEcoli_ref_2_acuI;MEvo1-0_acuI		14	MEcoli_ref_1_acuI	MEcoli_ref_1_acuI	MEcoli_ref_1_acuI;MEcoli_ref_2_acuI;MEvo1-0_acuI	FALSE	FALSE	MEcoli_ref_2_4	ref_2	T	20230908_C32750_013_S556681_MEcoli_ref_2_4_Group_3	light	15.2028	4.00401e+06	21.7133
MEcoli_ref_1_acuI;MEcoli_ref_2_acuI;MEvo1-0_acuI		14	MEcoli_ref_1_acuI	MEcoli_ref_1_acuI	MEcoli_ref_1_acuI;MEcoli_ref_2_acuI;MEvo1-0_acuI	FALSE	FALSE	MEcoli_ref_1_2	ref_1	C	20230908_C32750_014_S556675_MEcoli_ref_1_2_Group_2	light	15.1465	3.78479e+06	21.9749
MEcoli_ref_1_acuI;MEcoli_ref_2_acuI;MEvo1-0_acuI		14	MEcoli_ref_1_acuI	MEcoli_ref_1_acuI	MEcoli_ref_1_acuI;MEcoli_ref_2_acuI;MEvo1-0_acuI	FALSE	FALSE	MEvo1_0_4	MEvo1	T	20230908_C32750_015_S556673_MEvo1_0_4_Group_1	light	14.6724	2.35593e+06	21.798
MEcoli_ref_1_add;MEcoli_ref_2_add;MEvo1-0_add		7	MEcoli_ref_1_add	MEcoli_ref_1_add	MEcoli_ref_1_add;MEcoli_ref_2_add;MEvo1-0_add	FALSE	FALSE	MEcoli_ref_1_4	ref_1	C	20230908_C32750_002_S556677_MEcoli_ref_1_4_Group_2	light	13.1415	509665	19.101
MEcoli_ref_1_add;MEcoli_ref_2_add;MEvo1-0_add		7	MEcoli_ref_1_add	MEcoli_ref_1_add	MEcoli_ref_1_add;MEcoli_ref_2_add;MEvo1-0_add	FALSE	FALSE	MEcoli_ref_2_3	ref_2	T	20230908_C32750_003_S556680_MEcoli_ref_2_3_Group_3	light	13.483	717135	19.2635
MEcoli_ref_1_add;MEcoli_ref_2_add;MEvo1-0_add		7	MEcoli_ref_1_add	MEcoli_ref_1_add	MEcoli_ref_1_add;MEcoli_ref_2_add;MEvo1-0_add	FALSE	FALSE	MEvo1_0_3	MEvo1	T	20230908_C32750_004_S556672_MEvo1_0_3_Group_1	light	13.3779	645554	19.4444
MEcoli_ref_1_add;MEcoli_ref_2_add;MEvo1-0_add		7	MEcoli_ref_1_add	MEcoli_ref_1_add	MEcoli_ref_1_add;MEcoli_ref_2_add;MEvo1-0_add	FALSE	FALSE	MEvo1_0_1	MEvo1	T	20230908_C32750_005_S556670_MEvo1_0_1_Group_1	light	13.8823	1.06906e+06	19.9638
MEcoli_ref_1_add;MEcoli_ref_2_add;MEvo1-0_add		7	MEcoli_ref_1_add	MEcoli_ref_1_add	MEcoli_ref_1_add;MEcoli_ref_2_add;MEvo1-0_add	FALSE	FALSE	MEcoli_ref_1_1	ref_1	C	20230908_C32750_007_S556674_MEcoli_ref_1_1_Group_2	light	13.7292	917291	19.4201
MEcoli_ref_1_add;MEcoli_ref_2_add;MEvo1-0_add		7	MEcoli_ref_1_add	MEcoli_ref_1_add	MEcoli_ref_1_add;MEcoli_ref_2_add;MEvo1-0_add	FALSE	FALSE	MEcoli_ref_2_1	ref_2	T	20230908_C32750_008_S556678_MEcoli_ref_2_1_Group_3	light	13.3382	620457	19.1758
MEcoli_ref_1_add;MEcoli_ref_2_add;MEvo1-0_add		7	MEcoli_ref_1_add	MEcoli_ref_1_add	MEcoli_ref_1_add;MEcoli_ref_2_add;MEvo1-0_add	FALSE	FALSE	MEcoli_ref_2_2	ref_2	T	20230908_C32750_009_S556679_MEcoli_ref_2_2_Group_3	light	12.7961	360825	19.2592
MEcoli_ref_1_add;MEcoli_ref_2_add;MEvo1-0_add		7	MEcoli_ref_1_add	MEcoli_ref_1_add	MEcoli_ref_1_add;MEcoli_ref_2_add;MEvo1-0_add	FALSE	FALSE	MEvo1_0_2	MEvo1	T	20230908_C32750_010_S556671_MEvo1_0_2_Group_1	light	13.8968	1.08465e+06	19.7301
MEcoli_ref_1_add;MEcoli_ref_2_add;MEvo1-0_add		7	MEcoli_ref_1_add	MEcoli_ref_1_add	MEcoli_ref_1_add;MEcoli_ref_2_add;MEvo1-0_add	FALSE	FALSE	MEcoli_ref_1_3	ref_1	C	20230908_C32750_012_S556676_MEcoli_ref_1_3_Group_2	light	13.6595	855589	19.1138
MEcoli_ref_1_add;MEcoli_ref_2_add;MEvo1-0_add		7	MEcoli_ref_1_add	MEcoli_ref_1_add	MEcoli_ref_1_add;MEcoli_ref_2_add;MEvo1-0_add	FALSE	FALSE	MEcoli_ref_2_4	ref_2	T	20230908_C32750_013_S556681_MEcoli_ref_2_4_Group_3	light	13.4982	728120	19.2541
MEcoli_ref_1_add;MEcoli_ref_2_add;MEvo1-0_add		7	MEcoli_ref_1_add	MEcoli_ref_1_add	MEcoli_ref_1_add;MEcoli_ref_2_add;MEvo1-0_add	FALSE	FALSE	MEcoli_ref_1_2	ref_1	C	20230908_C32750_014_S556675_MEcoli_ref_1_2_Group_2	light	13.2188	550601	19.1937
MEcoli_ref_1_add;MEcoli_ref_2_add;MEvo1-0_add		7	MEcoli_ref_1_add	MEcoli_ref_1_add	MEcoli_ref_1_add;MEcoli_ref_2_add;MEvo1-0_add	FALSE	FALSE	MEvo1_0_4	MEvo1	T	20230908_C32750_015_S556673_MEvo1_0_4_Group_1	light	12.9589	424614	19.3259
MEcoli_ref_1_ade;MEcoli_ref_2_ade;MEvo1-0_ade		5	MEcoli_ref_1_ade	MEcoli_ref_1_ade	MEcoli_ref_1_ade;MEcoli_ref_2_ade;MEvo1-0_ade	FALSE	FALSE	MEcoli_ref_1_4	ref_1	C	20230908_C32750_002_S556677_MEcoli_ref_1_4_Group_2	light	11.888	145505	17.2925
MEcoli_ref_1_ade;MEcoli_ref_2_ade;MEvo1-0_ade		5	MEcoli_ref_1_ade	MEcoli_ref_1_ade	MEcoli_ref_1_ade;MEcoli_ref_2_ade;MEvo1-0_ade	FALSE	FALSE	MEcoli_ref_2_3	ref_2	T	20230908_C32750_003_S556680_MEcoli_ref_2_3_Group_3	light	12.6172	301717	18.0145
MEcoli_ref_1_ade;MEcoli_ref_2_ade;MEvo1-0_ade		5	MEcoli_ref_1_ade	MEcoli_ref_1_ade	MEcoli_ref_1_ade;MEcoli_ref_2_ade;MEvo1-0_ade	FALSE	FALSE	MEvo1_0_3	MEvo1	T	20230908_C32750_004_S556672_MEvo1_0_3_Group_1	light	12.7507	344795	18.5396
MEcoli_ref_1_ade;MEcoli_ref_2_ade;MEvo1-0_ade		5	MEcoli_ref_1_ade	MEcoli_ref_1_ade	MEcoli_ref_1_ade;MEcoli_ref_2_ade;MEvo1-0_ade	FALSE	FALSE	MEvo1_0_1	MEvo1	T	20230908_C32750_005_S556670_MEvo1_0_1_Group_1	light	12.8018	362881	18.4051
MEcoli_ref_1_ade;MEcoli_ref_2_ade;MEvo1-0_ade		5	MEcoli_ref_1_ade	MEcoli_ref_1_ade	MEcoli_ref_1_ade;MEcoli_ref_2_ade;MEvo1-0_ade	FALSE	FALSE	MEcoli_ref_1_1	ref_1	C	20230908_C32750_007_S556674_MEcoli_ref_1_1_Group_2	light	12.4355	251566	17.5537
MEcoli_ref_1_ade;MEcoli_ref_2_ade;MEvo1-0_ade		5	MEcoli_ref_1_ade	MEcoli_ref_1_ade	MEcoli_ref_1_ade;MEcoli_ref_2_ade;MEvo1-0_ade	FALSE	FALSE	MEcoli_ref_2_1	ref_2	T	20230908_C32750_008_S556678_MEcoli_ref_2_1_Group_3	light	12.5853	292239	18.0897
MEcoli_ref_1_ade;MEcoli_ref_2_ade;MEvo1-0_ade		5	MEcoli_ref_1_ade	MEcoli_ref_1_ade	MEcoli_ref_1_ade;MEcoli_ref_2_ade;MEvo1-0_ade	FALSE	FALSE	MEcoli_ref_2_2	ref_2	T	20230908_C32750_009_S556679_MEcoli_ref_2_2_Group_3	light	11.9245	150919	18.0017
MEcoli_ref_1_ade;MEcoli_ref_2_ade;MEvo1-0_ade		5	MEcoli_ref_1_ade	MEcoli_ref_1_ade	MEcoli_ref_1_ade;MEcoli_ref_2_ade;MEvo1-0_ade	FALSE	FALSE	MEvo1_0_2	MEvo1	T	20230908_C32750_010_S556671_MEvo1_0_2_Group_1	light	13.1201	498886	18.6097
MEcoli_ref_1_ade;MEcoli_ref_2_ade;MEvo1-0_ade		5	MEcoli_ref_1_ade	MEcoli_ref_1_ade	MEcoli_ref_1_ade;MEcoli_ref_2_ade;MEvo1-0_ade	FALSE	FALSE	MEcoli_ref_1_3	ref_1	C	20230908_C32750_012_S556676_MEcoli_ref_1_3_Group_2	light	12.4985	267923	17.4387
MEcoli_ref_1_ade;MEcoli_ref_2_ade;MEvo1-0_ade		5	MEcoli_ref_1_ade	MEcoli_ref_1_ade	MEcoli_ref_1_ade;MEcoli_ref_2_ade;MEvo1-0_ade	FALSE	FALSE	MEcoli_ref_2_4	ref_2	T	20230908_C32750_013_S556681_MEcoli_ref_2_4_Group_3	light	12.6704	318186	18.0598
MEcoli_ref_1_ade;MEcoli_ref_2_ade;MEvo1-0_ade		5	MEcoli_ref_1_ade	MEcoli_ref_1_ade	MEcoli_ref_1_ade;MEcoli_ref_2_ade;MEvo1-0_ade	FALSE	FALSE	MEcoli_ref_1_2	ref_1	C	20230908_C32750_014_S556675_MEcoli_ref_1_2_Group_2	light	11.9929	161596	17.4251
MEcoli_ref_1_ade;MEcoli_ref_2_ade;MEvo1-0_ade		5	MEcoli_ref_1_ade	MEcoli_ref_1_ade	MEcoli_ref_1_ade;MEcoli_ref_2_ade;MEvo1-0_ade	FALSE	FALSE	MEvo1_0_4	MEvo1	T	20230908_C32750_015_S556673_MEvo1_0_4_Group_1	light	12.5077	270414	18.675
MEcoli_ref_1_adhE;MEcoli_ref_2_adhE;MEvo1-0_adhE		42	MEcoli_ref_1_adhE	MEcoli_ref_1_adhE	MEcoli_ref_1_adhE;MEcoli_ref_2_adhE;MEvo1-0_adhE	FALSE	FALSE	MEcoli_ref_1_4	ref_1	C	20230908_C32750_002_S556677_MEcoli_ref_1_4_Group_2	light	14.3168	1.65081e+06	20.7966
MEcoli_ref_1_adhE;MEcoli_ref_2_adhE;MEvo1-0_adhE		42	MEcoli_ref_1_adhE	MEcoli_ref_1_adhE	MEcoli_ref_1_adhE;MEcoli_ref_2_adhE;MEvo1-0_adhE	FALSE	FALSE	MEcoli_ref_2_3	ref_2	T	20230908_C32750_003_S556680_MEcoli_ref_2_3_Group_3	light	14.4871	1.95732e+06	20.7121
MEcoli_ref_1_adhE;MEcoli_ref_2_adhE;MEvo1-0_adhE		42	MEcoli_ref_1_adhE	MEcoli_ref_1_adhE	MEcoli_ref_1_adhE;MEcoli_ref_2_adhE;MEvo1-0_adhE	FALSE	FALSE	MEvo1_0_3	MEvo1	T	20230908_C32750_004_S556672_MEvo1_0_3_Group_1	light	15.0306	3.37069e+06	21.8289
MEcoli_ref_1_adhE;MEcoli_ref_2_adhE;MEvo1-0_adhE		42	MEcoli_ref_1_adhE	MEcoli_ref_1_adhE	MEcoli_ref_1_adhE;MEcoli_ref_2_adhE;MEvo1-0_adhE	FALSE	FALSE	MEvo1_0_1	MEvo1	T	20230908_C32750_005_S556670_MEvo1_0_1_Group_1	light	15.1609	3.83986e+06	21.8085
MEcoli_ref_1_adhE;MEcoli_ref_2_adhE;MEvo1-0_adhE		42	MEcoli_ref_1_adhE	MEcoli_ref_1_adhE	MEcoli_ref_1_adhE;MEcoli_ref_2_adhE;MEvo1-0_adhE	FALSE	FALSE	MEcoli_ref_1_1	ref_1	C	20230908_C32750_007_S556674_MEcoli_ref_1_1_Group_2	light	14.6782	2.36942e+06	20.7892
MEcoli_ref_1_adhE;MEcoli_ref_2_adhE;MEvo1-0_adhE		42	MEcoli_ref_1_adhE	MEcoli_ref_1_adhE	MEcoli_ref_1_adhE;MEcoli_ref_2_adhE;MEvo1-0_adhE	FALSE	FALSE	MEcoli_ref_2_1	ref_2	T	20230908_C32750_008_S556678_MEcoli_ref_2_1_Group_3	light	14.4268	1.84277e+06	20.7463
MEcoli_ref_1_adhE;MEcoli_ref_2_adhE;MEvo1-0_adhE		42	MEcoli_ref_1_adhE	MEcoli_ref_1_adhE	MEcoli_ref_1_adhE;MEcoli_ref_2_adhE;MEvo1-0_adhE	FALSE	FALSE	MEcoli_ref_2_2	ref_2	T	20230908_C32750_009_S556679_MEcoli_ref_2_2_Group_3	light	13.843	1.02788e+06	20.7695
MEcoli_ref_1_adhE;MEcoli_ref_2_adhE;MEvo1-0_adhE		42	MEcoli_ref_1_adhE	MEcoli_ref_1_adhE	MEcoli_ref_1_adhE;MEcoli_ref_2_adhE;MEvo1-0_adhE	FALSE	FALSE	MEvo1_0_2	MEvo1	T	20230908_C32750_010_S556671_MEvo1_0_2_Group_1	light	15.3782	4.77154e+06	21.8674
MEcoli_ref_1_adhE;MEcoli_ref_2_adhE;MEvo1-0_adhE		42	MEcoli_ref_1_adhE	MEcoli_ref_1_adhE	MEcoli_ref_1_adhE;MEcoli_ref_2_adhE;MEvo1-0_adhE	FALSE	FALSE	MEcoli_ref_1_3	ref_1	C	20230908_C32750_012_S556676_MEcoli_ref_1_3_Group_2	light	14.8799	2.8991e+06	20.8744
MEcoli_ref_1_adhE;MEcoli_ref_2_adhE;MEvo1-0_adhE		42	MEcoli_ref_1_adhE	MEcoli_ref_1_adhE	MEcoli_ref_1_adhE;MEcoli_ref_2_adhE;MEvo1-0_adhE	FALSE	FALSE	MEcoli_ref_2_4	ref_2	T	20230908_C32750_013_S556681_MEcoli_ref_2_4_Group_3	light	14.3864	1.76988e+06	20.5355
MEcoli_ref_1_adhE;MEcoli_ref_2_adhE;MEvo1-0_adhE		42	MEcoli_ref_1_adhE	MEcoli_ref_1_adhE	MEcoli_ref_1_adhE;MEcoli_ref_2_adhE;MEvo1-0_adhE	FALSE	FALSE	MEcoli_ref_1_2	ref_1	C	20230908_C32750_014_S556675_MEcoli_ref_1_2_Group_2	light	14.298	1.62015e+06	20.7508
MEcoli_ref_1_adhE;MEcoli_ref_2_adhE;MEvo1-0_adhE		42	MEcoli_ref_1_adhE	MEcoli_ref_1_adhE	MEcoli_ref_1_adhE;MEcoli_ref_2_adhE;MEvo1-0_adhE	FALSE	FALSE	MEvo1_0_4	MEvo1	T	20230908_C32750_015_S556673_MEvo1_0_4_Group_1	light	14.6936	2.40639e+06	21.8286
MEcoli_ref_1_adiA;MEcoli_ref_2_adiA;MEvo1-0_adiA		1	MEcoli_ref_1_adiA	MEcoli_ref_1_adiA	MEcoli_ref_1_adiA;MEcoli_ref_2_adiA;MEvo1-0_adiA	FALSE	FALSE	MEcoli_ref_1_4	ref_1	C	20230908_C32750_002_S556677_MEcoli_ref_1_4_Group_2	light	11.6944	119897	17.0133
MEcoli_ref_1_adiA;MEcoli_ref_2_adiA;MEvo1-0_adiA		1	MEcoli_ref_1_adiA	MEcoli_ref_1_adiA	MEcoli_ref_1_adiA;MEcoli_ref_2_adiA;MEvo1-0_adiA	FALSE	FALSE	MEcoli_ref_2_1	ref_2	T	20230908_C32750_008_S556678_MEcoli_ref_2_1_Group_3	light	11.7303	124277	16.8561
MEcoli_ref_1_adiA;MEcoli_ref_2_adiA;MEvo1-0_adiA		1	MEcoli_ref_1_adiA	MEcoli_ref_1_adiA	MEcoli_ref_1_adiA;MEcoli_ref_2_adiA;MEvo1-0_adiA	FALSE	FALSE	MEcoli_ref_2_2	ref_2	T	20230908_C32750_009_S556679_MEcoli_ref_2_2_Group_3	light	11.0756	64573.2	16.7769
MEcoli_ref_1_adiA;MEcoli_ref_2_adiA;MEvo1-0_adiA		1	MEcoli_ref_1_adiA	MEcoli_ref_1_adiA	MEcoli_ref_1_adiA;MEcoli_ref_2_adiA;MEvo1-0_adiA	FALSE	FALSE	MEvo1_0_2	MEvo1	T	20230908_C32750_010_S556671_MEvo1_0_2_Group_1	light	11.2796	79190.7	15.9544
MEcoli_ref_1_adiA;MEcoli_ref_2_adiA;MEvo1-0_adiA		1	MEcoli_ref_1_adiA	MEcoli_ref_1_adiA	MEcoli_ref_1_adiA;MEcoli_ref_2_adiA;MEvo1-0_adiA	FALSE	FALSE	MEcoli_ref_2_4	ref_2	T	20230908_C32750_013_S556681_MEcoli_ref_2_4_Group_3	light	12.2905	217628	17.5118
MEcoli_ref_1_adiA;MEcoli_ref_2_adiA;MEvo1-0_adiA		1	MEcoli_ref_1_adiA	MEcoli_ref_1_adiA	MEcoli_ref_1_adiA;MEcoli_ref_2_adiA;MEvo1-0_adiA	FALSE	FALSE	MEcoli_ref_1_2	ref_1	C	20230908_C32750_014_S556675_MEcoli_ref_1_2_Group_2	light	12.1572	190460	17.6622
MEcoli_ref_1_adk;MEcoli_ref_2_adk;MEvo1-0_adk		13	MEcoli_ref_1_adk	MEcoli_ref_1_adk	MEcoli_ref_1_adk;MEcoli_ref_2_adk;MEvo1-0_adk	FALSE	FALSE	MEcoli_ref_1_4	ref_1	C	20230908_C32750_002_S556677_MEcoli_ref_1_4_Group_2	light	16.2966	1.19543e+07	23.6529
MEcoli_ref_1_adk;MEcoli_ref_2_adk;MEvo1-0_adk		13	MEcoli_ref_1_adk	MEcoli_ref_1_adk	MEcoli_ref_1_adk;MEcoli_ref_2_adk;MEvo1-0_adk	FALSE	FALSE	MEcoli_ref_2_3	ref_2	T	20230908_C32750_003_S556680_MEcoli_ref_2_3_Group_3	light	16.4116	1.34117e+07	23.4886
MEcoli_ref_1_adk;MEcoli_ref_2_adk;MEvo1-0_adk		13	MEcoli_ref_1_adk	MEcoli_ref_1_adk	MEcoli_ref_1_adk;MEcoli_ref_2_adk;MEvo1-0_adk	FALSE	FALSE	MEvo1_0_3	MEvo1	T	20230908_C32750_004_S556672_MEvo1_0_3_Group_1	light	16.1324	1.01442e+07	23.4184
MEcoli_ref_1_adk;MEcoli_ref_2_adk;MEvo1-0_adk		13	MEcoli_ref_1_adk	MEcoli_ref_1_adk	MEcoli_ref_1_adk;MEcoli_ref_2_adk;MEvo1-0_adk	FALSE	FALSE	MEvo1_0_1	MEvo1	T	20230908_C32750_005_S556670_MEvo1_0_1_Group_1	light	16.2134	1.1e+07	23.3269
MEcoli_ref_1_adk;MEcoli_ref_2_adk;MEvo1-0_adk		13	MEcoli_ref_1_adk	MEcoli_ref_1_adk	MEcoli_ref_1_adk;MEcoli_ref_2_adk;MEvo1-0_adk	FALSE	FALSE	MEcoli_ref_1_1	ref_1	C	20230908_C32750_007_S556674_MEcoli_ref_1_1_Group_2	light	16.6347	1.67635e+07	23.6119
MEcoli_ref_1_adk;MEcoli_ref_2_adk;MEvo1-0_adk		13	MEcoli_ref_1_adk	MEcoli_ref_1_adk	MEcoli_ref_1_adk;MEcoli_ref_2_adk;MEvo1-0_adk	FALSE	FALSE	MEcoli_ref_2_1	ref_2	T	20230908_C32750_008_S556678_MEcoli_ref_2_1_Group_3	light	16.2455	1.13587e+07	23.3702
MEcoli_ref_1_adk;MEcoli_ref_2_adk;MEvo1-0_adk		13	MEcoli_ref_1_adk	MEcoli_ref_1_adk	MEcoli_ref_1_adk;MEcoli_ref_2_adk;MEvo1-0_adk	FALSE	FALSE	MEcoli_ref_2_2	ref_2	T	20230908_C32750_009_S556679_MEcoli_ref_2_2_Group_3	light	15.7956	7.24321e+06	23.5865
MEcoli_ref_1_adk;MEcoli_ref_2_adk;MEvo1-0_adk		13	MEcoli_ref_1_adk	MEcoli_ref_1_adk	MEcoli_ref_1_adk;MEcoli_ref_2_adk;MEvo1-0_adk	FALSE	FALSE	MEvo1_0_2	MEvo1	T	20230908_C32750_010_S556671_MEvo1_0_2_Group_1	light	16.4533	1.39821e+07	23.4184
MEcoli_ref_1_adk;MEcoli_ref_2_adk;MEvo1-0_adk		13	MEcoli_ref_1_adk	MEcoli_ref_1_adk	MEcoli_ref_1_adk;MEcoli_ref_2_adk;MEvo1-0_adk	FALSE	FALSE	MEcoli_ref_1_3	ref_1	C	20230908_C32750_012_S556676_MEcoli_ref_1_3_Group_2	light	16.4767	1.4314e+07	23.1781
MEcoli_ref_1_adk;MEcoli_ref_2_adk;MEvo1-0_adk		13	MEcoli_ref_1_adk	MEcoli_ref_1_adk	MEcoli_ref_1_adk;MEcoli_ref_2_adk;MEvo1-0_adk	FALSE	FALSE	MEcoli_ref_2_4	ref_2	T	20230908_C32750_013_S556681_MEcoli_ref_2_4_Group_3	light	16.4784	1.43378e+07	23.5536
MEcoli_ref_1_adk;MEcoli_ref_2_adk;MEvo1-0_adk		13	MEcoli_ref_1_adk	MEcoli_ref_1_adk	MEcoli_ref_1_adk;MEcoli_ref_2_adk;MEvo1-0_adk	FALSE	FALSE	MEcoli_ref_1_2	ref_1	C	20230908_C32750_014_S556675_MEcoli_ref_1_2_Group_2	light	16.1423	1.02455e+07	23.4116
MEcoli_ref_1_adk;MEcoli_ref_2_adk;MEvo1-0_adk		13	MEcoli_ref_1_adk	MEcoli_ref_1_adk	MEcoli_ref_1_adk;MEcoli_ref_2_adk;MEvo1-0_adk	FALSE	FALSE	MEvo1_0_4	MEvo1	T	20230908_C32750_015_S556673_MEvo1_0_4_Group_1	light	15.6381	6.18781e+06	23.1911
MEcoli_ref_1_agaR;MEcoli_ref_2_agaR;MEvo1-0_agaR		5	MEcoli_ref_1_agaR	MEcoli_ref_1_agaR	MEcoli_ref_1_agaR;MEcoli_ref_2_agaR;MEvo1-0_agaR	FALSE	FALSE	MEcoli_ref_1_4	ref_1	C	20230908_C32750_002_S556677_MEcoli_ref_1_4_Group_2	light	13.764	949810	19.9991
MEcoli_ref_1_agaR;MEcoli_ref_2_agaR;MEvo1-0_agaR		5	MEcoli_ref_1_agaR	MEcoli_ref_1_agaR	MEcoli_ref_1_agaR;MEcoli_ref_2_agaR;MEvo1-0_agaR	FALSE	FALSE	MEcoli_ref_2_3	ref_2	T	20230908_C32750_003_S556680_MEcoli_ref_2_3_Group_3	light	14.0935	1.32042e+06	20.1442
MEcoli_ref_1_agaR;MEcoli_ref_2_agaR;MEvo1-0_agaR		5	MEcoli_ref_1_agaR	MEcoli_ref_1_agaR	MEcoli_ref_1_agaR;MEcoli_ref_2_agaR;MEvo1-0_agaR	FALSE	FALSE	MEvo1_0_3	MEvo1	T	20230908_C32750_004_S556672_MEvo1_0_3_Group_1	light	13.7803	965393	20.025
MEcoli_ref_1_agaR;MEcoli_ref_2_agaR;MEvo1-0_agaR		5	MEcoli_ref_1_agaR	MEcoli_ref_1_agaR	MEcoli_ref_1_agaR;MEcoli_ref_2_agaR;MEvo1-0_agaR	FALSE	FALSE	MEvo1_0_1	MEvo1	T	20230908_C32750_005_S556670_MEvo1_0_1_Group_1	light	13.8945	1.0822e+06	19.9815
MEcoli_ref_1_agaR;MEcoli_ref_2_agaR;MEvo1-0_agaR		5	MEcoli_ref_1_agaR	MEcoli_ref_1_agaR	MEcoli_ref_1_agaR;MEcoli_ref_2_agaR;MEvo1-0_agaR	FALSE	FALSE	MEcoli_ref_1_1	ref_1	C	20230908_C32750_007_S556674_MEcoli_ref_1_1_Group_2	light	13.9546	1.14924e+06	19.7454
MEcoli_ref_1_agaR;MEcoli_ref_2_agaR;MEvo1-0_agaR		5	MEcoli_ref_1_agaR	MEcoli_ref_1_agaR	MEcoli_ref_1_agaR;MEcoli_ref_2_agaR;MEvo1-0_agaR	FALSE	FALSE	MEcoli_ref_2_1	ref_2	T	20230908_C32750_008_S556678_MEcoli_ref_2_1_Group_3	light	13.815	999539	19.8638
MEcoli_ref_1_agaR;MEcoli_ref_2_agaR;MEvo1-0_agaR		5	MEcoli_ref_1_agaR	MEcoli_ref_1_agaR	MEcoli_ref_1_agaR;MEcoli_ref_2_agaR;MEvo1-0_agaR	FALSE	FALSE	MEcoli_ref_2_2	ref_2	T	20230908_C32750_009_S556679_MEcoli_ref_2_2_Group_3	light	13.5128	738777	20.2931
MEcoli_ref_1_agaR;MEcoli_ref_2_agaR;MEvo1-0_agaR		5	MEcoli_ref_1_agaR	MEcoli_ref_1_agaR	MEcoli_ref_1_agaR;MEcoli_ref_2_agaR;MEvo1-0_agaR	FALSE	FALSE	MEvo1_0_2	MEvo1	T	20230908_C32750_010_S556671_MEvo1_0_2_Group_1	light	14.0042	1207660	19.8851
MEcoli_ref_1_agaR;MEcoli_ref_2_agaR;MEvo1-0_agaR		5	MEcoli_ref_1_agaR	MEcoli_ref_1_agaR	MEcoli_ref_1_agaR;MEcoli_ref_2_agaR;MEvo1-0_agaR	FALSE	FALSE	MEcoli_ref_1_3	ref_1	C	20230908_C32750_012_S556676_MEcoli_ref_1_3_Group_2	light	14.306	1.63307e+06	20.0464
MEcoli_ref_1_agaR;MEcoli_ref_2_agaR;MEvo1-0_agaR		5	MEcoli_ref_1_agaR	MEcoli_ref_1_agaR	MEcoli_ref_1_agaR;MEcoli_ref_2_agaR;MEvo1-0_agaR	FALSE	FALSE	MEcoli_ref_2_4	ref_2	T	20230908_C32750_013_S556681_MEcoli_ref_2_4_Group_3	light	14.1187	1.35422e+06	20.1493
MEcoli_ref_1_agaR;MEcoli_ref_2_agaR;MEvo1-0_agaR		5	MEcoli_ref_1_agaR	MEcoli_ref_1_agaR	MEcoli_ref_1_agaR;MEcoli_ref_2_agaR;MEvo1-0_agaR	FALSE	FALSE	MEcoli_ref_1_2	ref_1	C	20230908_C32750_014_S556675_MEcoli_ref_1_2_Group_2	light	13.8862	1.07323e+06	20.1566
MEcoli_ref_1_agaR;MEcoli_ref_2_agaR;MEvo1-0_agaR		5	MEcoli_ref_1_agaR	MEcoli_ref_1_agaR	MEcoli_ref_1_agaR;MEcoli_ref_2_agaR;MEvo1-0_agaR	FALSE	FALSE	MEvo1_0_4	MEvo1	T	20230908_C32750_015_S556673_MEvo1_0_4_Group_1	light	13.3743	643251	19.9252
MEcoli_ref_1_agaV;MEcoli_ref_2_agaV;MEvo1-0_agaV		2	MEcoli_ref_1_agaV	MEcoli_ref_1_agaV	MEcoli_ref_1_agaV;MEcoli_ref_2_agaV;MEvo1-0_agaV	FALSE	FALSE	MEcoli_ref_1_4	ref_1	C	20230908_C32750_002_S556677_MEcoli_ref_1_4_Group_2	light	13.6725	866763	19.8671
MEcoli_ref_1_agaV;MEcoli_ref_2_agaV;MEvo1-0_agaV		2	MEcoli_ref_1_agaV	MEcoli_ref_1_agaV	MEcoli_ref_1_agaV;MEcoli_ref_2_agaV;MEvo1-0_agaV	FALSE	FALSE	MEcoli_ref_2_3	ref_2	T	20230908_C32750_003_S556680_MEcoli_ref_2_3_Group_3	light	13.9448	1.13806e+06	19.9298
MEcoli_ref_1_agaV;MEcoli_ref_2_agaV;MEvo1-0_agaV		2	MEcoli_ref_1_agaV	MEcoli_ref_1_agaV	MEcoli_ref_1_agaV;MEcoli_ref_2_agaV;MEvo1-0_agaV	FALSE	FALSE	MEvo1_0_3	MEvo1	T	20230908_C32750_004_S556672_MEvo1_0_3_Group_1	light	12.9522	421781	18.8304
MEcoli_ref_1_agaV;MEcoli_ref_2_agaV;MEvo1-0_agaV		2	MEcoli_ref_1_agaV	MEcoli_ref_1_agaV	MEcoli_ref_1_agaV;MEcoli_ref_2_agaV;MEvo1-0_agaV	FALSE	FALSE	MEvo1_0_1	MEvo1	T	20230908_C32750_005_S556670_MEvo1_0_1_Group_1	light	13.1136	495632	18.8548
MEcoli_ref_1_agaV;MEcoli_ref_2_agaV;MEvo1-0_agaV		2	MEcoli_ref_1_agaV	MEcoli_ref_1_agaV	MEcoli_ref_1_agaV;MEcoli_ref_2_agaV;MEvo1-0_agaV	FALSE	FALSE	MEcoli_ref_1_1	ref_1	C	20230908_C32750_007_S556674_MEcoli_ref_1_1_Group_2	light	14.0446	1.25741e+06	19.8752
MEcoli_ref_1_agaV;MEcoli_ref_2_agaV;MEvo1-0_agaV		2	MEcoli_ref_1_agaV	MEcoli_ref_1_agaV	MEcoli_ref_1_agaV;MEcoli_ref_2_agaV;MEvo1-0_agaV	FALSE	FALSE	MEcoli_ref_2_1	ref_2	T	20230908_C32750_008_S556678_MEcoli_ref_2_1_Group_3	light	13.7646	950382	19.791
MEcoli_ref_1_agaV;MEcoli_ref_2_agaV;MEvo1-0_agaV		2	MEcoli_ref_1_agaV	MEcoli_ref_1_agaV	MEcoli_ref_1_agaV;MEcoli_ref_2_agaV;MEvo1-0_agaV	FALSE	FALSE	MEcoli_ref_2_2	ref_2	T	20230908_C32750_009_S556679_MEcoli_ref_2_2_Group_3	light	13.2116	546690	19.8587
MEcoli_ref_1_agaV;MEcoli_ref_2_agaV;MEvo1-0_agaV		2	MEcoli_ref_1_agaV	MEcoli_ref_1_agaV	MEcoli_ref_1_agaV;MEcoli_ref_2_agaV;MEvo1-0_agaV	FALSE	FALSE	MEvo1_0_2	MEvo1	T	20230908_C32750_010_S556671_MEvo1_0_2_Group_1	light	13.5297	751425	19.2006
MEcoli_ref_1_agaV;MEcoli_ref_2_agaV;MEvo1-0_agaV		2	MEcoli_ref_1_agaV	MEcoli_ref_1_agaV	MEcoli_ref_1_agaV;MEcoli_ref_2_agaV;MEvo1-0_agaV	FALSE	FALSE	MEcoli_ref_1_3	ref_1	C	20230908_C32750_012_S556676_MEcoli_ref_1_3_Group_2	light	14.2604	1.56034e+06	19.9806
MEcoli_ref_1_agaV;MEcoli_ref_2_agaV;MEvo1-0_agaV		2	MEcoli_ref_1_agaV	MEcoli_ref_1_agaV	MEcoli_ref_1_agaV;MEcoli_ref_2_agaV;MEvo1-0_agaV	FALSE	FALSE	MEcoli_ref_2_4	ref_2	T	20230908_C32750_013_S556681_MEcoli_ref_2_4_Group_3	light	14.0531	1.26817e+06	20.0546
MEcoli_ref_1_agaV;MEcoli_ref_2_agaV;MEvo1-0_agaV		2	MEcoli_ref_1_agaV	MEcoli_ref_1_agaV	MEcoli_ref_1_agaV;MEcoli_ref_2_agaV;MEvo1-0_agaV	FALSE	FALSE	MEcoli_ref_1_2	ref_1	C	20230908_C32750_014_S556675_MEcoli_ref_1_2_Group_2	light	13.7419	929017	19.9484
MEcoli_ref_1_agaV;MEcoli_ref_2_agaV;MEvo1-0_agaV		2	MEcoli_ref_1_agaV	MEcoli_ref_1_agaV	MEcoli_ref_1_agaV;MEcoli_ref_2_agaV;MEvo1-0_agaV	FALSE	FALSE	MEvo1_0_4	MEvo1	T	20230908_C32750_015_S556673_MEvo1_0_4_Group_1	light	12.6468	310763	18.8756
MEcoli_ref_1_agp;MEcoli_ref_2_agp;MEvo1-0_agp		14	MEcoli_ref_1_agp	MEcoli_ref_1_agp	MEcoli_ref_1_agp;MEcoli_ref_2_agp;MEvo1-0_agp	FALSE	FALSE	MEcoli_ref_1_4	ref_1	C	20230908_C32750_002_S556677_MEcoli_ref_1_4_Group_2	light	13.386	650837	19.4538
MEcoli_ref_1_agp;MEcoli_ref_2_agp;MEvo1-0_agp		14	MEcoli_ref_1_agp	MEcoli_ref_1_agp	MEcoli_ref_1_agp;MEcoli_ref_2_agp;MEvo1-0_agp	FALSE	FALSE	MEcoli_ref_2_3	ref_2	T	20230908_C32750_003_S556680_MEcoli_ref_2_3_Group_3	light	13.3282	614250	19.0401
MEcoli_ref_1_agp;MEcoli_ref_2_agp;MEvo1-0_agp		14	MEcoli_ref_1_agp	MEcoli_ref_1_agp	MEcoli_ref_1_agp;MEcoli_ref_2_agp;MEvo1-0_agp	FALSE	FALSE	MEvo1_0_3	MEvo1	T	20230908_C32750_004_S556672_MEvo1_0_3_Group_1	light	15.6179	6.06414e+06	22.6761
MEcoli_ref_1_agp;MEcoli_ref_2_agp;MEvo1-0_agp		14	MEcoli_ref_1_agp	MEcoli_ref_1_agp	MEcoli_ref_1_agp;MEcoli_ref_2_agp;MEvo1-0_agp	FALSE	FALSE	MEvo1_0_1	MEvo1	T	20230908_C32750_005_S556670_MEvo1_0_1_Group_1	light	15.7717	7.07213e+06	22.6896
MEcoli_ref_1_agp;MEcoli_ref_2_agp;MEvo1-0_agp		14	MEcoli_ref_1_agp	MEcoli_ref_1_agp	MEcoli_ref_1_agp;MEcoli_ref_2_agp;MEvo1-0_agp	FALSE	FALSE	MEcoli_ref_1_1	ref_1	C	20230908_C32750_007_S556674_MEcoli_ref_1_1_Group_2	light	13.8504	1.03556e+06	19.5951
MEcoli_ref_1_agp;MEcoli_ref_2_agp;MEvo1-0_agp		14	MEcoli_ref_1_agp	MEcoli_ref_1_agp	MEcoli_ref_1_agp;MEcoli_ref_2_agp;MEvo1-0_agp	FALSE	FALSE	MEcoli_ref_2_1	ref_2	T	20230908_C32750_008_S556678_MEcoli_ref_2_1_Group_3	light	13.3456	625083	19.1866
MEcoli_ref_1_agp;MEcoli_ref_2_agp;MEvo1-0_agp		14	MEcoli_ref_1_agp	MEcoli_ref_1_agp	MEcoli_ref_1_agp;MEcoli_ref_2_agp;MEvo1-0_agp	FALSE	FALSE	MEcoli_ref_2_2	ref_2	T	20230908_C32750_009_S556679_MEcoli_ref_2_2_Group_3	light	12.6159	301318	18.9992
MEcoli_ref_1_agp;MEcoli_ref_2_agp;MEvo1-0_agp		14	MEcoli_ref_1_agp	MEcoli_ref_1_agp	MEcoli_ref_1_agp;MEcoli_ref_2_agp;MEvo1-0_agp	FALSE	FALSE	MEvo1_0_2	MEvo1	T	20230908_C32750_010_S556671_MEvo1_0_2_Group_1	light	15.9652	8.58251e+06	22.7143
MEcoli_ref_1_agp;MEcoli_ref_2_agp;MEvo1-0_agp		14	MEcoli_ref_1_agp	MEcoli_ref_1_agp	MEcoli_ref_1_agp;MEcoli_ref_2_agp;MEvo1-0_agp	FALSE	FALSE	MEcoli_ref_1_3	ref_1	C	20230908_C32750_012_S556676_MEcoli_ref_1_3_Group_2	light	13.9215	1.1118e+06	19.4917
MEcoli_ref_1_agp;MEcoli_ref_2_agp;MEvo1-0_agp		14	MEcoli_ref_1_agp	MEcoli_ref_1_agp	MEcoli_ref_1_agp;MEcoli_ref_2_agp;MEvo1-0_agp	FALSE	FALSE	MEcoli_ref_2_4	ref_2	T	20230908_C32750_013_S556681_MEcoli_ref_2_4_Group_3	light	13.317	607431	18.9926
MEcoli_ref_1_agp;MEcoli_ref_2_agp;MEvo1-0_agp		14	MEcoli_ref_1_agp	MEcoli_ref_1_agp	MEcoli_ref_1_agp;MEcoli_ref_2_agp;MEvo1-0_agp	FALSE	FALSE	MEcoli_ref_1_2	ref_1	C	20230908_C32750_014_S556675_MEcoli_ref_1_2_Group_2	light	13.4373	685095	19.509
MEcoli_ref_1_agp;MEcoli_ref_2_agp;MEvo1-0_agp		14	MEcoli_ref_1_agp	MEcoli_ref_1_agp	MEcoli_ref_1_agp;MEcoli_ref_2_agp;MEvo1-0_agp	FALSE	FALSE	MEvo1_0_4	MEvo1	T	20230908_C32750_015_S556673_MEvo1_0_4_Group_1	light	15.3811	4.78571e+06	22.8204
MEcoli_ref_1_ahpC;MEcoli_ref_2_ahpC;MEvo1-0_ahpC		14	MEcoli_ref_1_ahpC	MEcoli_ref_1_ahpC	MEcoli_ref_1_ahpC;MEcoli_ref_2_ahpC;MEvo1-0_ahpC	FALSE	FALSE	MEcoli_ref_1_4	ref_1	C	20230908_C32750_002_S556677_MEcoli_ref_1_4_Group_2	light	16.6874	1.76708e+07	24.2167
MEcoli_ref_1_ahpC;MEcoli_ref_2_ahpC;MEvo1-0_ahpC		14	MEcoli_ref_1_ahpC	MEcoli_ref_1_ahpC	MEcoli_ref_1_ahpC;MEcoli_ref_2_ahpC;MEvo1-0_ahpC	FALSE	FALSE	MEcoli_ref_2_3	ref_2	T	20230908_C32750_003_S556680_MEcoli_ref_2_3_Group_3	light	17.0739	2.60074e+07	24.4441
MEcoli_ref_1_ahpC;MEcoli_ref_2_ahpC;MEvo1-0_ahpC		14	MEcoli_ref_1_ahpC	MEcoli_ref_1_ahpC	MEcoli_ref_1_ahpC;MEcoli_ref_2_ahpC;MEvo1-0_ahpC	FALSE	FALSE	MEvo1_0_3	MEvo1	T	20230908_C32750_004_S556672_MEvo1_0_3_Group_1	light	17.5194	4.06031e+07	25.4193
MEcoli_ref_1_ahpC;MEcoli_ref_2_ahpC;MEvo1-0_ahpC		14	MEcoli_ref_1_ahpC	MEcoli_ref_1_ahpC	MEcoli_ref_1_ahpC;MEcoli_ref_2_ahpC;MEvo1-0_ahpC	FALSE	FALSE	MEvo1_0_1	MEvo1	T	20230908_C32750_005_S556670_MEvo1_0_1_Group_1	light	17.6212	4.49549e+07	25.3579
MEcoli_ref_1_ahpC;MEcoli_ref_2_ahpC;MEvo1-0_ahpC		14	MEcoli_ref_1_ahpC	MEcoli_ref_1_ahpC	MEcoli_ref_1_ahpC;MEcoli_ref_2_ahpC;MEvo1-0_ahpC	FALSE	FALSE	MEcoli_ref_1_1	ref_1	C	20230908_C32750_007_S556674_MEcoli_ref_1_1_Group_2	light	17.1444	2.79069e+07	24.3472
MEcoli_ref_1_ahpC;MEcoli_ref_2_ahpC;MEvo1-0_ahpC		14	MEcoli_ref_1_ahpC	MEcoli_ref_1_ahpC	MEcoli_ref_1_ahpC;MEcoli_ref_2_ahpC;MEvo1-0_ahpC	FALSE	FALSE	MEcoli_ref_2_1	ref_2	T	20230908_C32750_008_S556678_MEcoli_ref_2_1_Group_3	light	16.9708	2.34605e+07	24.4166
MEcoli_ref_1_ahpC;MEcoli_ref_2_ahpC;MEvo1-0_ahpC		14	MEcoli_ref_1_ahpC	MEcoli_ref_1_ahpC	MEcoli_ref_1_ahpC;MEcoli_ref_2_ahpC;MEvo1-0_ahpC	FALSE	FALSE	MEcoli_ref_2_2	ref_2	T	20230908_C32750_009_S556679_MEcoli_ref_2_2_Group_3	light	16.4276	1.36274e+07	24.4983
MEcoli_ref_1_ahpC;MEcoli_ref_2_ahpC;MEvo1-0_ahpC		14	MEcoli_ref_1_ahpC	MEcoli_ref_1_ahpC	MEcoli_ref_1_ahpC;MEcoli_ref_2_ahpC;MEvo1-0_ahpC	FALSE	FALSE	MEvo1_0_2	MEvo1	T	20230908_C32750_010_S556671_MEvo1_0_2_Group_1	light	17.8573	5.69297e+07	25.444
MEcoli_ref_1_ahpC;MEcoli_ref_2_ahpC;MEvo1-0_ahpC		14	MEcoli_ref_1_ahpC	MEcoli_ref_1_ahpC	MEcoli_ref_1_ahpC;MEcoli_ref_2_ahpC;MEvo1-0_ahpC	FALSE	FALSE	MEcoli_ref_1_3	ref_1	C	20230908_C32750_012_S556676_MEcoli_ref_1_3_Group_2	light	17.1211	2.7264e+07	24.1077
MEcoli_ref_1_ahpC;MEcoli_ref_2_ahpC;MEvo1-0_ahpC		14	MEcoli_ref_1_ahpC	MEcoli_ref_1_ahpC	MEcoli_ref_1_ahpC;MEcoli_ref_2_ahpC;MEvo1-0_ahpC	FALSE	FALSE	MEcoli_ref_2_4	ref_2	T	20230908_C32750_013_S556681_MEcoli_ref_2_4_Group_3	light	17.0867	2.63429e+07	24.4312
MEcoli_ref_1_ahpC;MEcoli_ref_2_ahpC;MEvo1-0_ahpC		14	MEcoli_ref_1_ahpC	MEcoli_ref_1_ahpC	MEcoli_ref_1_ahpC;MEcoli_ref_2_ahpC;MEvo1-0_ahpC	FALSE	FALSE	MEcoli_ref_1_2	ref_1	C	20230908_C32750_014_S556675_MEcoli_ref_1_2_Group_2	light	16.6658	1.72924e+07	24.1667
MEcoli_ref_1_ahpC;MEcoli_ref_2_ahpC;MEvo1-0_ahpC		14	MEcoli_ref_1_ahpC	MEcoli_ref_1_ahpC	MEcoli_ref_1_ahpC;MEcoli_ref_2_ahpC;MEvo1-0_ahpC	FALSE	FALSE	MEvo1_0_4	MEvo1	T	20230908_C32750_015_S556673_MEvo1_0_4_Group_1	light	17.1531	2.81509e+07	25.3768
MEcoli_ref_1_ahpF;MEcoli_ref_2_ahpF;MEvo1-0_ahpF		27	MEcoli_ref_1_ahpF	MEcoli_ref_1_ahpF	MEcoli_ref_1_ahpF;MEcoli_ref_2_ahpF;MEvo1-0_ahpF	FALSE	FALSE	MEcoli_ref_1_4	ref_1	C	20230908_C32750_002_S556677_MEcoli_ref_1_4_Group_2	light	15.2252	4.09471e+06	22.1072
MEcoli_ref_1_ahpF;MEcoli_ref_2_ahpF;MEvo1-0_ahpF		27	MEcoli_ref_1_ahpF	MEcoli_ref_1_ahpF	MEcoli_ref_1_ahpF;MEcoli_ref_2_ahpF;MEvo1-0_ahpF	FALSE	FALSE	MEcoli_ref_2_3	ref_2	T	20230908_C32750_003_S556680_MEcoli_ref_2_3_Group_3	light	15.6258	6.11216e+06	22.3549
MEcoli_ref_1_ahpF;MEcoli_ref_2_ahpF;MEvo1-0_ahpF		27	MEcoli_ref_1_ahpF	MEcoli_ref_1_ahpF	MEcoli_ref_1_ahpF;MEcoli_ref_2_ahpF;MEvo1-0_ahpF	FALSE	FALSE	MEvo1_0_3	MEvo1	T	20230908_C32750_004_S556672_MEvo1_0_3_Group_1	light	15.5522	5.67843e+06	22.5813
MEcoli_ref_1_ahpF;MEcoli_ref_2_ahpF;MEvo1-0_ahpF		27	MEcoli_ref_1_ahpF	MEcoli_ref_1_ahpF	MEcoli_ref_1_ahpF;MEcoli_ref_2_ahpF;MEvo1-0_ahpF	FALSE	FALSE	MEvo1_0_1	MEvo1	T	20230908_C32750_005_S556670_MEvo1_0_1_Group_1	light	15.6828	6.47048e+06	22.5614
MEcoli_ref_1_ahpF;MEcoli_ref_2_ahpF;MEvo1-0_ahpF		27	MEcoli_ref_1_ahpF	MEcoli_ref_1_ahpF	MEcoli_ref_1_ahpF;MEcoli_ref_2_ahpF;MEvo1-0_ahpF	FALSE	FALSE	MEcoli_ref_1_1	ref_1	C	20230908_C32750_007_S556674_MEcoli_ref_1_1_Group_2	light	15.6486	6.25328e+06	22.1893
MEcoli_ref_1_ahpF;MEcoli_ref_2_ahpF;MEvo1-0_ahpF		27	MEcoli_ref_1_ahpF	MEcoli_ref_1_ahpF	MEcoli_ref_1_ahpF;MEcoli_ref_2_ahpF;MEvo1-0_ahpF	FALSE	FALSE	MEcoli_ref_2_1	ref_2	T	20230908_C32750_008_S556678_MEcoli_ref_2_1_Group_3	light	15.5229	5.51463e+06	22.3277
MEcoli_ref_1_ahpF;MEcoli_ref_2_ahpF;MEvo1-0_ahpF		27	MEcoli_ref_1_ahpF	MEcoli_ref_1_ahpF	MEcoli_ref_1_ahpF;MEcoli_ref_2_ahpF;MEvo1-0_ahpF	FALSE	FALSE	MEcoli_ref_2_2	ref_2	T	20230908_C32750_009_S556679_MEcoli_ref_2_2_Group_3	light	15.0374	3.39351e+06	22.4926
MEcoli_ref_1_ahpF;MEcoli_ref_2_ahpF;MEvo1-0_ahpF		27	MEcoli_ref_1_ahpF	MEcoli_ref_1_ahpF	MEcoli_ref_1_ahpF;MEcoli_ref_2_ahpF;MEvo1-0_ahpF	FALSE	FALSE	MEvo1_0_2	MEvo1	T	20230908_C32750_010_S556671_MEvo1_0_2_Group_1	light	15.8398	7.57086e+06	22.5334
MEcoli_ref_1_ahpF;MEcoli_ref_2_ahpF;MEvo1-0_ahpF		27	MEcoli_ref_1_ahpF	MEcoli_ref_1_ahpF	MEcoli_ref_1_ahpF;MEcoli_ref_2_ahpF;MEvo1-0_ahpF	FALSE	FALSE	MEcoli_ref_1_3	ref_1	C	20230908_C32750_012_S556676_MEcoli_ref_1_3_Group_2	light	15.7756	7.10021e+06	22.1666
MEcoli_ref_1_ahpF;MEcoli_ref_2_ahpF;MEvo1-0_ahpF		27	MEcoli_ref_1_ahpF	MEcoli_ref_1_ahpF	MEcoli_ref_1_ahpF;MEcoli_ref_2_ahpF;MEvo1-0_ahpF	FALSE	FALSE	MEcoli_ref_2_4	ref_2	T	20230908_C32750_013_S556681_MEcoli_ref_2_4_Group_3	light	15.6143	6.04255e+06	22.307
MEcoli_ref_1_ahpF;MEcoli_ref_2_ahpF;MEvo1-0_ahpF		27	MEcoli_ref_1_ahpF	MEcoli_ref_1_ahpF	MEcoli_ref_1_ahpF;MEcoli_ref_2_ahpF;MEvo1-0_ahpF	FALSE	FALSE	MEcoli_ref_1_2	ref_1	C	20230908_C32750_014_S556675_MEcoli_ref_1_2_Group_2	light	15.3094	4.45457e+06	22.2099
MEcoli_ref_1_ahpF;MEcoli_ref_2_ahpF;MEvo1-0_ahpF		27	MEcoli_ref_1_ahpF	MEcoli_ref_1_ahpF	MEcoli_ref_1_ahpF;MEcoli_ref_2_ahpF;MEvo1-0_ahpF	FALSE	FALSE	MEvo1_0_4	MEvo1	T	20230908_C32750_015_S556673_MEvo1_0_4_Group_1	light	15.2954	4.39251e+06	22.6968
MEcoli_ref_1_ahr;MEcoli_ref_2_ahr;MEvo1-0_ahr		7	MEcoli_ref_1_ahr	MEcoli_ref_1_ahr	MEcoli_ref_1_ahr;MEcoli_ref_2_ahr;MEvo1-0_ahr	FALSE	FALSE	MEcoli_ref_1_4	ref_1	C	20230908_C32750_002_S556677_MEcoli_ref_1_4_Group_2	light	14.6602	2.3273e+06	21.2921
MEcoli_ref_1_ahr;MEcoli_ref_2_ahr;MEvo1-0_ahr		7	MEcoli_ref_1_ahr	MEcoli_ref_1_ahr	MEcoli_ref_1_ahr;MEcoli_ref_2_ahr;MEvo1-0_ahr	FALSE	FALSE	MEcoli_ref_2_3	ref_2	T	20230908_C32750_003_S556680_MEcoli_ref_2_3_Group_3	light	14.8196	2.72937e+06	21.1918
MEcoli_ref_1_ahr;MEcoli_ref_2_ahr;MEvo1-0_ahr		7	MEcoli_ref_1_ahr	MEcoli_ref_1_ahr	MEcoli_ref_1_ahr;MEcoli_ref_2_ahr;MEvo1-0_ahr	FALSE	FALSE	MEvo1_0_3	MEvo1	T	20230908_C32750_004_S556672_MEvo1_0_3_Group_1	light	14.3876	1.77199e+06	20.9012
MEcoli_ref_1_ahr;MEcoli_ref_2_ahr;MEvo1-0_ahr		7	MEcoli_ref_1_ahr	MEcoli_ref_1_ahr	MEcoli_ref_1_ahr;MEcoli_ref_2_ahr;MEvo1-0_ahr	FALSE	FALSE	MEvo1_0_1	MEvo1	T	20230908_C32750_005_S556670_MEvo1_0_1_Group_1	light	14.4954	1.97361e+06	20.8483
MEcoli_ref_1_ahr;MEcoli_ref_2_ahr;MEvo1-0_ahr		7	MEcoli_ref_1_ahr	MEcoli_ref_1_ahr	MEcoli_ref_1_ahr;MEcoli_ref_2_ahr;MEvo1-0_ahr	FALSE	FALSE	MEcoli_ref_1_1	ref_1	C	20230908_C32750_007_S556674_MEcoli_ref_1_1_Group_2	light	15.0847	3.5579e+06	21.3757
MEcoli_ref_1_ahr;MEcoli_ref_2_ahr;MEvo1-0_ahr		7	MEcoli_ref_1_ahr	MEcoli_ref_1_ahr	MEcoli_ref_1_ahr;MEcoli_ref_2_ahr;MEvo1-0_ahr	FALSE	FALSE	MEcoli_ref_2_1	ref_2	T	20230908_C32750_008_S556678_MEcoli_ref_2_1_Group_3	light	14.8443	2.79768e+06	21.3487
MEcoli_ref_1_ahr;MEcoli_ref_2_ahr;MEvo1-0_ahr		7	MEcoli_ref_1_ahr	MEcoli_ref_1_ahr	MEcoli_ref_1_ahr;MEcoli_ref_2_ahr;MEvo1-0_ahr	FALSE	FALSE	MEcoli_ref_2_2	ref_2	T	20230908_C32750_009_S556679_MEcoli_ref_2_2_Group_3	light	14.4009	1.79568e+06	21.5744
MEcoli_ref_1_ahr;MEcoli_ref_2_ahr;MEvo1-0_ahr		7	MEcoli_ref_1_ahr	MEcoli_ref_1_ahr	MEcoli_ref_1_ahr;MEcoli_ref_2_ahr;MEvo1-0_ahr	FALSE	FALSE	MEvo1_0_2	MEvo1	T	20230908_C32750_010_S556671_MEvo1_0_2_Group_1	light	14.8473	2.80603e+06	21.1014
MEcoli_ref_1_ahr;MEcoli_ref_2_ahr;MEvo1-0_ahr		7	MEcoli_ref_1_ahr	MEcoli_ref_1_ahr	MEcoli_ref_1_ahr;MEcoli_ref_2_ahr;MEvo1-0_ahr	FALSE	FALSE	MEcoli_ref_1_3	ref_1	C	20230908_C32750_012_S556676_MEcoli_ref_1_3_Group_2	light	15.2635	4.25476e+06	21.4279
MEcoli_ref_1_ahr;MEcoli_ref_2_ahr;MEvo1-0_ahr		7	MEcoli_ref_1_ahr	MEcoli_ref_1_ahr	MEcoli_ref_1_ahr;MEcoli_ref_2_ahr;MEvo1-0_ahr	FALSE	FALSE	MEcoli_ref_2_4	ref_2	T	20230908_C32750_013_S556681_MEcoli_ref_2_4_Group_3	light	14.7382	2.51604e+06	21.043
MEcoli_ref_1_ahr;MEcoli_ref_2_ahr;MEvo1-0_ahr		7	MEcoli_ref_1_ahr	MEcoli_ref_1_ahr	MEcoli_ref_1_ahr;MEcoli_ref_2_ahr;MEvo1-0_ahr	FALSE	FALSE	MEcoli_ref_1_2	ref_1	C	20230908_C32750_014_S556675_MEcoli_ref_1_2_Group_2	light	14.7544	2.55702e+06	21.4091
MEcoli_ref_1_ahr;MEcoli_ref_2_ahr;MEvo1-0_ahr		7	MEcoli_ref_1_ahr	MEcoli_ref_1_ahr	MEcoli_ref_1_ahr;MEcoli_ref_2_ahr;MEvo1-0_ahr	FALSE	FALSE	MEvo1_0_4	MEvo1	T	20230908_C32750_015_S556673_MEvo1_0_4_Group_1	light	14.254	1.5503e+06	21.1943
MEcoli_ref_1_aidB;MEcoli_ref_2_aidB;MEvo1-0_aidB		3	MEcoli_ref_1_aidB	MEcoli_ref_1_aidB	MEcoli_ref_1_aidB;MEcoli_ref_2_aidB;MEvo1-0_aidB	FALSE	FALSE	MEcoli_ref_1_4	ref_1	C	20230908_C32750_002_S556677_MEcoli_ref_1_4_Group_2	light	12.6879	323799	18.4466
MEcoli_ref_1_aidB;MEcoli_ref_2_aidB;MEvo1-0_aidB		3	MEcoli_ref_1_aidB	MEcoli_ref_1_aidB	MEcoli_ref_1_aidB;MEcoli_ref_2_aidB;MEvo1-0_aidB	FALSE	FALSE	MEcoli_ref_2_3	ref_2	T	20230908_C32750_003_S556680_MEcoli_ref_2_3_Group_3	light	12.7752	353340	18.2423
MEcoli_ref_1_aidB;MEcoli_ref_2_aidB;MEvo1-0_aidB		3	MEcoli_ref_1_aidB	MEcoli_ref_1_aidB	MEcoli_ref_1_aidB;MEcoli_ref_2_aidB;MEvo1-0_aidB	FALSE	FALSE	MEvo1_0_3	MEvo1	T	20230908_C32750_004_S556672_MEvo1_0_3_Group_1	light	13.3178	607908	19.3577
MEcoli_ref_1_aidB;MEcoli_ref_2_aidB;MEvo1-0_aidB		3	MEcoli_ref_1_aidB	MEcoli_ref_1_aidB	MEcoli_ref_1_aidB;MEcoli_ref_2_aidB;MEvo1-0_aidB	FALSE	FALSE	MEvo1_0_1	MEvo1	T	20230908_C32750_005_S556670_MEvo1_0_1_Group_1	light	13.577	787808	19.5234
MEcoli_ref_1_aidB;MEcoli_ref_2_aidB;MEvo1-0_aidB		3	MEcoli_ref_1_aidB	MEcoli_ref_1_aidB	MEcoli_ref_1_aidB;MEcoli_ref_2_aidB;MEvo1-0_aidB	FALSE	FALSE	MEcoli_ref_1_1	ref_1	C	20230908_C32750_007_S556674_MEcoli_ref_1_1_Group_2	light	13.1323	505014	18.5591
MEcoli_ref_1_aidB;MEcoli_ref_2_aidB;MEvo1-0_aidB		3	MEcoli_ref_1_aidB	MEcoli_ref_1_aidB	MEcoli_ref_1_aidB;MEcoli_ref_2_aidB;MEvo1-0_aidB	FALSE	FALSE	MEcoli_ref_2_1	ref_2	T	20230908_C32750_008_S556678_MEcoli_ref_2_1_Group_3	light	12.4989	268055	17.965
MEcoli_ref_1_aidB;MEcoli_ref_2_aidB;MEvo1-0_aidB		3	MEcoli_ref_1_aidB	MEcoli_ref_1_aidB	MEcoli_ref_1_aidB;MEcoli_ref_2_aidB;MEvo1-0_aidB	FALSE	FALSE	MEcoli_ref_2_2	ref_2	T	20230908_C32750_009_S556679_MEcoli_ref_2_2_Group_3	light	11.5955	108604	17.527
MEcoli_ref_1_aidB;MEcoli_ref_2_aidB;MEvo1-0_aidB		3	MEcoli_ref_1_aidB	MEcoli_ref_1_aidB	MEcoli_ref_1_aidB;MEcoli_ref_2_aidB;MEvo1-0_aidB	FALSE	FALSE	MEvo1_0_2	MEvo1	T	20230908_C32750_010_S556671_MEvo1_0_2_Group_1	light	13.5045	732679	19.1642
MEcoli_ref_1_aidB;MEcoli_ref_2_aidB;MEvo1-0_aidB		3	MEcoli_ref_1_aidB	MEcoli_ref_1_aidB	MEcoli_ref_1_aidB;MEcoli_ref_2_aidB;MEvo1-0_aidB	FALSE	FALSE	MEcoli_ref_1_3	ref_1	C	20230908_C32750_012_S556676_MEcoli_ref_1_3_Group_2	light	12.8775	391413	17.9855
MEcoli_ref_1_aidB;MEcoli_ref_2_aidB;MEvo1-0_aidB		3	MEcoli_ref_1_aidB	MEcoli_ref_1_aidB	MEcoli_ref_1_aidB;MEcoli_ref_2_aidB;MEvo1-0_aidB	FALSE	FALSE	MEcoli_ref_2_4	ref_2	T	20230908_C32750_013_S556681_MEcoli_ref_2_4_Group_3	light	12.4308	250391	17.7141
MEcoli_ref_1_aidB;MEcoli_ref_2_aidB;MEvo1-0_aidB		3	MEcoli_ref_1_aidB	MEcoli_ref_1_aidB	MEcoli_ref_1_aidB;MEcoli_ref_2_aidB;MEvo1-0_aidB	FALSE	FALSE	MEcoli_ref_1_2	ref_1	C	20230908_C32750_014_S556675_MEcoli_ref_1_2_Group_2	light	12.6558	313571	18.3815
MEcoli_ref_1_aidB;MEcoli_ref_2_aidB;MEvo1-0_aidB		3	MEcoli_ref_1_aidB	MEcoli_ref_1_aidB	MEcoli_ref_1_aidB;MEcoli_ref_2_aidB;MEvo1-0_aidB	FALSE	FALSE	MEvo1_0_4	MEvo1	T	20230908_C32750_015_S556673_MEvo1_0_4_Group_1	light	12.836	375486	19.1485
MEcoli_ref_1_alaA;MEcoli_ref_2_alaA;MEvo1-0_alaA		20	MEcoli_ref_1_alaA	MEcoli_ref_1_alaA	MEcoli_ref_1_alaA;MEcoli_ref_2_alaA;MEvo1-0_alaA	FALSE	FALSE	MEcoli_ref_1_4	ref_1	C	20230908_C32750_002_S556677_MEcoli_ref_1_4_Group_2	light	14.5165	2.01575e+06	21.0847
MEcoli_ref_1_alaA;MEcoli_ref_2_alaA;MEvo1-0_alaA		20	MEcoli_ref_1_alaA	MEcoli_ref_1_alaA	MEcoli_ref_1_alaA;MEcoli_ref_2_alaA;MEvo1-0_alaA	FALSE	FALSE	MEcoli_ref_2_3	ref_2	T	20230908_C32750_003_S556680_MEcoli_ref_2_3_Group_3	light	14.7572	2.56442e+06	21.1018
MEcoli_ref_1_alaA;MEcoli_ref_2_alaA;MEvo1-0_alaA		20	MEcoli_ref_1_alaA	MEcoli_ref_1_alaA	MEcoli_ref_1_alaA;MEcoli_ref_2_alaA;MEvo1-0_alaA	FALSE	FALSE	MEvo1_0_3	MEvo1	T	20230908_C32750_004_S556672_MEvo1_0_3_Group_1	light	13.6038	809169	19.7703
MEcoli_ref_1_alaA;MEcoli_ref_2_alaA;MEvo1-0_alaA		20	MEcoli_ref_1_alaA	MEcoli_ref_1_alaA	MEcoli_ref_1_alaA;MEcoli_ref_2_alaA;MEvo1-0_alaA	FALSE	FALSE	MEvo1_0_1	MEvo1	T	20230908_C32750_005_S556670_MEvo1_0_1_Group_1	light	13.7885	973381	19.8286
MEcoli_ref_1_alaA;MEcoli_ref_2_alaA;MEvo1-0_alaA		20	MEcoli_ref_1_alaA	MEcoli_ref_1_alaA	MEcoli_ref_1_alaA;MEcoli_ref_2_alaA;MEvo1-0_alaA	FALSE	FALSE	MEcoli_ref_1_1	ref_1	C	20230908_C32750_007_S556674_MEcoli_ref_1_1_Group_2	light	14.8489	2.8105e+06	21.0355
MEcoli_ref_1_alaA;MEcoli_ref_2_alaA;MEvo1-0_alaA		20	MEcoli_ref_1_alaA	MEcoli_ref_1_alaA	MEcoli_ref_1_alaA;MEcoli_ref_2_alaA;MEvo1-0_alaA	FALSE	FALSE	MEcoli_ref_2_1	ref_2	T	20230908_C32750_008_S556678_MEcoli_ref_2_1_Group_3	light	14.6806	2.37528e+06	21.1125
MEcoli_ref_1_alaA;MEcoli_ref_2_alaA;MEvo1-0_alaA		20	MEcoli_ref_1_alaA	MEcoli_ref_1_alaA	MEcoli_ref_1_alaA;MEcoli_ref_2_alaA;MEvo1-0_alaA	FALSE	FALSE	MEcoli_ref_2_2	ref_2	T	20230908_C32750_009_S556679_MEcoli_ref_2_2_Group_3	light	14.0211	1.22826e+06	21.0265
MEcoli_ref_1_alaA;MEcoli_ref_2_alaA;MEvo1-0_alaA		20	MEcoli_ref_1_alaA	MEcoli_ref_1_alaA	MEcoli_ref_1_alaA;MEcoli_ref_2_alaA;MEvo1-0_alaA	FALSE	FALSE	MEvo1_0_2	MEvo1	T	20230908_C32750_010_S556671_MEvo1_0_2_Group_1	light	13.9448	1.13802e+06	19.7994
MEcoli_ref_1_alaA;MEcoli_ref_2_alaA;MEvo1-0_alaA		20	MEcoli_ref_1_alaA	MEcoli_ref_1_alaA	MEcoli_ref_1_alaA;MEcoli_ref_2_alaA;MEvo1-0_alaA	FALSE	FALSE	MEcoli_ref_1_3	ref_1	C	20230908_C32750_012_S556676_MEcoli_ref_1_3_Group_2	light	15.0769	3.53022e+06	21.1585
MEcoli_ref_1_alaA;MEcoli_ref_2_alaA;MEvo1-0_alaA		20	MEcoli_ref_1_alaA	MEcoli_ref_1_alaA	MEcoli_ref_1_alaA;MEcoli_ref_2_alaA;MEvo1-0_alaA	FALSE	FALSE	MEcoli_ref_2_4	ref_2	T	20230908_C32750_013_S556681_MEcoli_ref_2_4_Group_3	light	14.8356	2.77349e+06	21.1836
MEcoli_ref_1_alaA;MEcoli_ref_2_alaA;MEvo1-0_alaA		20	MEcoli_ref_1_alaA	MEcoli_ref_1_alaA	MEcoli_ref_1_alaA;MEcoli_ref_2_alaA;MEvo1-0_alaA	FALSE	FALSE	MEcoli_ref_1_2	ref_1	C	20230908_C32750_014_S556675_MEcoli_ref_1_2_Group_2	light	14.5355	2.05447e+06	21.0934
MEcoli_ref_1_alaA;MEcoli_ref_2_alaA;MEvo1-0_alaA		20	MEcoli_ref_1_alaA	MEcoli_ref_1_alaA	MEcoli_ref_1_alaA;MEcoli_ref_2_alaA;MEvo1-0_alaA	FALSE	FALSE	MEvo1_0_4	MEvo1	T	20230908_C32750_015_S556673_MEvo1_0_4_Group_1	light	13.1136	495645	19.5491
MEcoli_ref_1_alaC;MEcoli_ref_2_alaC;MEvo1-0_alaC		16	MEcoli_ref_1_alaC	MEcoli_ref_1_alaC	MEcoli_ref_1_alaC;MEcoli_ref_2_alaC;MEvo1-0_alaC	FALSE	FALSE	MEcoli_ref_1_4	ref_1	C	20230908_C32750_002_S556677_MEcoli_ref_1_4_Group_2	light	13.6851	877753	19.8853
MEcoli_ref_1_alaC;MEcoli_ref_2_alaC;MEvo1-0_alaC		16	MEcoli_ref_1_alaC	MEcoli_ref_1_alaC	MEcoli_ref_1_alaC;MEcoli_ref_2_alaC;MEvo1-0_alaC	FALSE	FALSE	MEcoli_ref_2_3	ref_2	T	20230908_C32750_003_S556680_MEcoli_ref_2_3_Group_3	light	13.7467	933478	19.6439
MEcoli_ref_1_alaC;MEcoli_ref_2_alaC;MEvo1-0_alaC		16	MEcoli_ref_1_alaC	MEcoli_ref_1_alaC	MEcoli_ref_1_alaC;MEcoli_ref_2_alaC;MEvo1-0_alaC	FALSE	FALSE	MEvo1_0_3	MEvo1	T	20230908_C32750_004_S556672_MEvo1_0_3_Group_1	light	13.6668	861794	19.8612
MEcoli_ref_1_alaC;MEcoli_ref_2_alaC;MEvo1-0_alaC		16	MEcoli_ref_1_alaC	MEcoli_ref_1_alaC	MEcoli_ref_1_alaC;MEcoli_ref_2_alaC;MEvo1-0_alaC	FALSE	FALSE	MEvo1_0_1	MEvo1	T	20230908_C32750_005_S556670_MEvo1_0_1_Group_1	light	13.7446	931508	19.7651
MEcoli_ref_1_alaC;MEcoli_ref_2_alaC;MEvo1-0_alaC		16	MEcoli_ref_1_alaC	MEcoli_ref_1_alaC	MEcoli_ref_1_alaC;MEcoli_ref_2_alaC;MEvo1-0_alaC	FALSE	FALSE	MEcoli_ref_1_1	ref_1	C	20230908_C32750_007_S556674_MEcoli_ref_1_1_Group_2	light	13.8969	1.08476e+06	19.6621
MEcoli_ref_1_alaC;MEcoli_ref_2_alaC;MEvo1-0_alaC		16	MEcoli_ref_1_alaC	MEcoli_ref_1_alaC	MEcoli_ref_1_alaC;MEcoli_ref_2_alaC;MEvo1-0_alaC	FALSE	FALSE	MEcoli_ref_2_1	ref_2	T	20230908_C32750_008_S556678_MEcoli_ref_2_1_Group_3	light	13.6023	807970	19.5568
MEcoli_ref_1_alaC;MEcoli_ref_2_alaC;MEvo1-0_alaC		16	MEcoli_ref_1_alaC	MEcoli_ref_1_alaC	MEcoli_ref_1_alaC;MEcoli_ref_2_alaC;MEvo1-0_alaC	FALSE	FALSE	MEcoli_ref_2_2	ref_2	T	20230908_C32750_009_S556679_MEcoli_ref_2_2_Group_3	light	13.0047	444520	19.5602
MEcoli_ref_1_alaC;MEcoli_ref_2_alaC;MEvo1-0_alaC		16	MEcoli_ref_1_alaC	MEcoli_ref_1_alaC	MEcoli_ref_1_alaC;MEcoli_ref_2_alaC;MEvo1-0_alaC	FALSE	FALSE	MEvo1_0_2	MEvo1	T	20230908_C32750_010_S556671_MEvo1_0_2_Group_1	light	13.8356	1.02026e+06	19.6418
MEcoli_ref_1_alaC;MEcoli_ref_2_alaC;MEvo1-0_alaC		16	MEcoli_ref_1_alaC	MEcoli_ref_1_alaC	MEcoli_ref_1_alaC;MEcoli_ref_2_alaC;MEvo1-0_alaC	FALSE	FALSE	MEcoli_ref_1_3	ref_1	C	20230908_C32750_012_S556676_MEcoli_ref_1_3_Group_2	light	14.2285	1.51132e+06	19.9346
MEcoli_ref_1_alaC;MEcoli_ref_2_alaC;MEvo1-0_alaC		16	MEcoli_ref_1_alaC	MEcoli_ref_1_alaC	MEcoli_ref_1_alaC;MEcoli_ref_2_alaC;MEvo1-0_alaC	FALSE	FALSE	MEcoli_ref_2_4	ref_2	T	20230908_C32750_013_S556681_MEcoli_ref_2_4_Group_3	light	13.7731	958511	19.6507
MEcoli_ref_1_alaC;MEcoli_ref_2_alaC;MEvo1-0_alaC		16	MEcoli_ref_1_alaC	MEcoli_ref_1_alaC	MEcoli_ref_1_alaC;MEcoli_ref_2_alaC;MEvo1-0_alaC	FALSE	FALSE	MEcoli_ref_1_2	ref_1	C	20230908_C32750_014_S556675_MEcoli_ref_1_2_Group_2	light	13.6033	808799	19.7485
MEcoli_ref_1_alaC;MEcoli_ref_2_alaC;MEvo1-0_alaC		16	MEcoli_ref_1_alaC	MEcoli_ref_1_alaC	MEcoli_ref_1_alaC;MEcoli_ref_2_alaC;MEvo1-0_alaC	FALSE	FALSE	MEvo1_0_4	MEvo1	T	20230908_C32750_015_S556673_MEvo1_0_4_Group_1	light	13.2162	549203	19.6971
MEcoli_ref_1_alaS;MEcoli_ref_2_alaS;MEvo1-0_alaS		54	MEcoli_ref_1_alaS	MEcoli_ref_1_alaS	MEcoli_ref_1_alaS;MEcoli_ref_2_alaS;MEvo1-0_alaS	FALSE	FALSE	MEcoli_ref_1_4	ref_1	C	20230908_C32750_002_S556677_MEcoli_ref_1_4_Group_2	light	15.5113	5.45094e+06	22.5199
MEcoli_ref_1_alaS;MEcoli_ref_2_alaS;MEvo1-0_alaS		54	MEcoli_ref_1_alaS	MEcoli_ref_1_alaS	MEcoli_ref_1_alaS;MEcoli_ref_2_alaS;MEvo1-0_alaS	FALSE	FALSE	MEcoli_ref_2_3	ref_2	T	20230908_C32750_003_S556680_MEcoli_ref_2_3_Group_3	light	15.8473	7.62748e+06	22.6744
MEcoli_ref_1_alaS;MEcoli_ref_2_alaS;MEvo1-0_alaS		54	MEcoli_ref_1_alaS	MEcoli_ref_1_alaS	MEcoli_ref_1_alaS;MEcoli_ref_2_alaS;MEvo1-0_alaS	FALSE	FALSE	MEvo1_0_3	MEvo1	T	20230908_C32750_004_S556672_MEvo1_0_3_Group_1	light	15.1431	3.77198e+06	21.9911
MEcoli_ref_1_alaS;MEcoli_ref_2_alaS;MEvo1-0_alaS		54	MEcoli_ref_1_alaS	MEcoli_ref_1_alaS	MEcoli_ref_1_alaS;MEcoli_ref_2_alaS;MEvo1-0_alaS	FALSE	FALSE	MEvo1_0_1	MEvo1	T	20230908_C32750_005_S556670_MEvo1_0_1_Group_1	light	15.2377	4.14617e+06	21.9193
MEcoli_ref_1_alaS;MEcoli_ref_2_alaS;MEvo1-0_alaS		54	MEcoli_ref_1_alaS	MEcoli_ref_1_alaS	MEcoli_ref_1_alaS;MEcoli_ref_2_alaS;MEvo1-0_alaS	FALSE	FALSE	MEcoli_ref_1_1	ref_1	C	20230908_C32750_007_S556674_MEcoli_ref_1_1_Group_2	light	15.862	7.74103e+06	22.4972
MEcoli_ref_1_alaS;MEcoli_ref_2_alaS;MEvo1-0_alaS		54	MEcoli_ref_1_alaS	MEcoli_ref_1_alaS	MEcoli_ref_1_alaS;MEcoli_ref_2_alaS;MEvo1-0_alaS	FALSE	FALSE	MEcoli_ref_2_1	ref_2	T	20230908_C32750_008_S556678_MEcoli_ref_2_1_Group_3	light	15.7965	7.25021e+06	22.7225
MEcoli_ref_1_alaS;MEcoli_ref_2_alaS;MEvo1-0_alaS		54	MEcoli_ref_1_alaS	MEcoli_ref_1_alaS	MEcoli_ref_1_alaS;MEcoli_ref_2_alaS;MEvo1-0_alaS	FALSE	FALSE	MEcoli_ref_2_2	ref_2	T	20230908_C32750_009_S556679_MEcoli_ref_2_2_Group_3	light	15.1669	3.86275e+06	22.6795
MEcoli_ref_1_alaS;MEcoli_ref_2_alaS;MEvo1-0_alaS		54	MEcoli_ref_1_alaS	MEcoli_ref_1_alaS	MEcoli_ref_1_alaS;MEcoli_ref_2_alaS;MEvo1-0_alaS	FALSE	FALSE	MEvo1_0_2	MEvo1	T	20230908_C32750_010_S556671_MEvo1_0_2_Group_1	light	15.4293	5.02167e+06	21.9411
MEcoli_ref_1_alaS;MEcoli_ref_2_alaS;MEvo1-0_alaS		54	MEcoli_ref_1_alaS	MEcoli_ref_1_alaS	MEcoli_ref_1_alaS;MEcoli_ref_2_alaS;MEvo1-0_alaS	FALSE	FALSE	MEcoli_ref_1_3	ref_1	C	20230908_C32750_012_S556676_MEcoli_ref_1_3_Group_2	light	16.072	9.54945e+06	22.5942
MEcoli_ref_1_alaS;MEcoli_ref_2_alaS;MEvo1-0_alaS		54	MEcoli_ref_1_alaS	MEcoli_ref_1_alaS	MEcoli_ref_1_alaS;MEcoli_ref_2_alaS;MEvo1-0_alaS	FALSE	FALSE	MEcoli_ref_2_4	ref_2	T	20230908_C32750_013_S556681_MEcoli_ref_2_4_Group_3	light	15.8923	7.97856e+06	22.708
MEcoli_ref_1_alaS;MEcoli_ref_2_alaS;MEvo1-0_alaS		54	MEcoli_ref_1_alaS	MEcoli_ref_1_alaS	MEcoli_ref_1_alaS;MEcoli_ref_2_alaS;MEvo1-0_alaS	FALSE	FALSE	MEcoli_ref_1_2	ref_1	C	20230908_C32750_014_S556675_MEcoli_ref_1_2_Group_2	light	15.5667	5.76144e+06	22.5811
MEcoli_ref_1_alaS;MEcoli_ref_2_alaS;MEvo1-0_alaS		54	MEcoli_ref_1_alaS	MEcoli_ref_1_alaS	MEcoli_ref_1_alaS;MEcoli_ref_2_alaS;MEvo1-0_alaS	FALSE	FALSE	MEvo1_0_4	MEvo1	T	20230908_C32750_015_S556673_MEvo1_0_4_Group_1	light	14.8675	2.8632e+06	22.0793
MEcoli_ref_1_aldA;MEcoli_ref_2_aldA;MEvo1-0_aldA		31	MEcoli_ref_1_aldA	MEcoli_ref_1_aldA	MEcoli_ref_1_aldA;MEcoli_ref_2_aldA;MEvo1-0_aldA	FALSE	FALSE	MEcoli_ref_1_4	ref_1	C	20230908_C32750_002_S556677_MEcoli_ref_1_4_Group_2	light	16.8529	2.08507e+07	24.4554
MEcoli_ref_1_aldA;MEcoli_ref_2_aldA;MEvo1-0_aldA		31	MEcoli_ref_1_aldA	MEcoli_ref_1_aldA	MEcoli_ref_1_aldA;MEcoli_ref_2_aldA;MEvo1-0_aldA	FALSE	FALSE	MEcoli_ref_2_3	ref_2	T	20230908_C32750_003_S556680_MEcoli_ref_2_3_Group_3	light	16.9533	2.30536e+07	24.2701
MEcoli_ref_1_aldA;MEcoli_ref_2_aldA;MEvo1-0_aldA		31	MEcoli_ref_1_aldA	MEcoli_ref_1_aldA	MEcoli_ref_1_aldA;MEcoli_ref_2_aldA;MEvo1-0_aldA	FALSE	FALSE	MEvo1_0_3	MEvo1	T	20230908_C32750_004_S556672_MEvo1_0_3_Group_1	light	16.6827	1.75874e+07	24.2123
MEcoli_ref_1_aldA;MEcoli_ref_2_aldA;MEvo1-0_aldA		31	MEcoli_ref_1_aldA	MEcoli_ref_1_aldA	MEcoli_ref_1_aldA;MEcoli_ref_2_aldA;MEvo1-0_aldA	FALSE	FALSE	MEvo1_0_1	MEvo1	T	20230908_C32750_005_S556670_MEvo1_0_1_Group_1	light	16.8279	2.03352e+07	24.2134
MEcoli_ref_1_aldA;MEcoli_ref_2_aldA;MEvo1-0_aldA		31	MEcoli_ref_1_aldA	MEcoli_ref_1_aldA	MEcoli_ref_1_aldA;MEcoli_ref_2_aldA;MEvo1-0_aldA	FALSE	FALSE	MEcoli_ref_1_1	ref_1	C	20230908_C32750_007_S556674_MEcoli_ref_1_1_Group_2	light	17.2492	3.09909e+07	24.4985
MEcoli_ref_1_aldA;MEcoli_ref_2_aldA;MEvo1-0_aldA		31	MEcoli_ref_1_aldA	MEcoli_ref_1_aldA	MEcoli_ref_1_aldA;MEcoli_ref_2_aldA;MEvo1-0_aldA	FALSE	FALSE	MEcoli_ref_2_1	ref_2	T	20230908_C32750_008_S556678_MEcoli_ref_2_1_Group_3	light	16.8638	2.10798e+07	24.2622
MEcoli_ref_1_aldA;MEcoli_ref_2_aldA;MEvo1-0_aldA		31	MEcoli_ref_1_aldA	MEcoli_ref_1_aldA	MEcoli_ref_1_aldA;MEcoli_ref_2_aldA;MEvo1-0_aldA	FALSE	FALSE	MEcoli_ref_2_2	ref_2	T	20230908_C32750_009_S556679_MEcoli_ref_2_2_Group_3	light	16.2151	1.1019e+07	24.1918
MEcoli_ref_1_aldA;MEcoli_ref_2_aldA;MEvo1-0_aldA		31	MEcoli_ref_1_aldA	MEcoli_ref_1_aldA	MEcoli_ref_1_aldA;MEcoli_ref_2_aldA;MEvo1-0_aldA	FALSE	FALSE	MEvo1_0_2	MEvo1	T	20230908_C32750_010_S556671_MEvo1_0_2_Group_1	light	16.9707	2.34575e+07	24.1649
MEcoli_ref_1_aldA;MEcoli_ref_2_aldA;MEvo1-0_aldA		31	MEcoli_ref_1_aldA	MEcoli_ref_1_aldA	MEcoli_ref_1_aldA;MEcoli_ref_2_aldA;MEvo1-0_aldA	FALSE	FALSE	MEcoli_ref_1_3	ref_1	C	20230908_C32750_012_S556676_MEcoli_ref_1_3_Group_2	light	17.3926	3.57691e+07	24.4994
MEcoli_ref_1_aldA;MEcoli_ref_2_aldA;MEvo1-0_aldA		31	MEcoli_ref_1_aldA	MEcoli_ref_1_aldA	MEcoli_ref_1_aldA;MEcoli_ref_2_aldA;MEvo1-0_aldA	FALSE	FALSE	MEcoli_ref_2_4	ref_2	T	20230908_C32750_013_S556681_MEcoli_ref_2_4_Group_3	light	16.9256	2.24222e+07	24.1987
MEcoli_ref_1_aldA;MEcoli_ref_2_aldA;MEvo1-0_aldA		31	MEcoli_ref_1_aldA	MEcoli_ref_1_aldA	MEcoli_ref_1_aldA;MEcoli_ref_2_aldA;MEvo1-0_aldA	FALSE	FALSE	MEcoli_ref_1_2	ref_1	C	20230908_C32750_014_S556675_MEcoli_ref_1_2_Group_2	light	16.8699	2.12085e+07	24.4612
MEcoli_ref_1_aldA;MEcoli_ref_2_aldA;MEvo1-0_aldA		31	MEcoli_ref_1_aldA	MEcoli_ref_1_aldA	MEcoli_ref_1_aldA;MEcoli_ref_2_aldA;MEvo1-0_aldA	FALSE	FALSE	MEvo1_0_4	MEvo1	T	20230908_C32750_015_S556673_MEvo1_0_4_Group_1	light	16.3295	1.23545e+07	24.1887
MEcoli_ref_1_aldB;MEcoli_ref_2_aldB;MEvo1-0_aldB		13	MEcoli_ref_1_aldB	MEcoli_ref_1_aldB	MEcoli_ref_1_aldB;MEcoli_ref_2_aldB;MEvo1-0_aldB	FALSE	FALSE	MEcoli_ref_1_4	ref_1	C	20230908_C32750_002_S556677_MEcoli_ref_1_4_Group_2	light	13.7538	940154	19.9844
MEcoli_ref_1_aldB;MEcoli_ref_2_aldB;MEvo1-0_aldB		13	MEcoli_ref_1_aldB	MEcoli_ref_1_aldB	MEcoli_ref_1_aldB;MEcoli_ref_2_aldB;MEvo1-0_aldB	FALSE	FALSE	MEcoli_ref_2_3	ref_2	T	20230908_C32750_003_S556680_MEcoli_ref_2_3_Group_3	light	13.422	674701	19.1755
MEcoli_ref_1_aldB;MEcoli_ref_2_aldB;MEvo1-0_aldB		13	MEcoli_ref_1_aldB	MEcoli_ref_1_aldB	MEcoli_ref_1_aldB;MEcoli_ref_2_aldB;MEvo1-0_aldB	FALSE	FALSE	MEvo1_0_3	MEvo1	T	20230908_C32750_004_S556672_MEvo1_0_3_Group_1	light	13.5155	740784	19.6429
MEcoli_ref_1_aldB;MEcoli_ref_2_aldB;MEvo1-0_aldB		13	MEcoli_ref_1_aldB	MEcoli_ref_1_aldB	MEcoli_ref_1_aldB;MEcoli_ref_2_aldB;MEvo1-0_aldB	FALSE	FALSE	MEvo1_0_1	MEvo1	T	20230908_C32750_005_S556670_MEvo1_0_1_Group_1	light	13.5146	740146	19.4334
MEcoli_ref_1_aldB;MEcoli_ref_2_aldB;MEvo1-0_aldB		13	MEcoli_ref_1_aldB	MEcoli_ref_1_aldB	MEcoli_ref_1_aldB;MEcoli_ref_2_aldB;MEvo1-0_aldB	FALSE	FALSE	MEcoli_ref_1_1	ref_1	C	20230908_C32750_007_S556674_MEcoli_ref_1_1_Group_2	light	14.0561	1.27202e+06	19.8918
MEcoli_ref_1_aldB;MEcoli_ref_2_aldB;MEvo1-0_aldB		13	MEcoli_ref_1_aldB	MEcoli_ref_1_aldB	MEcoli_ref_1_aldB;MEcoli_ref_2_aldB;MEvo1-0_aldB	FALSE	FALSE	MEcoli_ref_2_1	ref_2	T	20230908_C32750_008_S556678_MEcoli_ref_2_1_Group_3	light	13.2416	563312	19.0364
MEcoli_ref_1_aldB;MEcoli_ref_2_aldB;MEvo1-0_aldB		13	MEcoli_ref_1_aldB	MEcoli_ref_1_aldB	MEcoli_ref_1_aldB;MEcoli_ref_2_aldB;MEvo1-0_aldB	FALSE	FALSE	MEcoli_ref_2_2	ref_2	T	20230908_C32750_009_S556679_MEcoli_ref_2_2_Group_3	light	12.7542	346015	19.1988
MEcoli_ref_1_aldB;MEcoli_ref_2_aldB;MEvo1-0_aldB		13	MEcoli_ref_1_aldB	MEcoli_ref_1_aldB	MEcoli_ref_1_aldB;MEcoli_ref_2_aldB;MEvo1-0_aldB	FALSE	FALSE	MEvo1_0_2	MEvo1	T	20230908_C32750_010_S556671_MEvo1_0_2_Group_1	light	13.7747	960056	19.5541
MEcoli_ref_1_aldB;MEcoli_ref_2_aldB;MEvo1-0_aldB		13	MEcoli_ref_1_aldB	MEcoli_ref_1_aldB	MEcoli_ref_1_aldB;MEcoli_ref_2_aldB;MEvo1-0_aldB	FALSE	FALSE	MEcoli_ref_1_3	ref_1	C	20230908_C32750_012_S556676_MEcoli_ref_1_3_Group_2	light	14.2136	1.48892e+06	19.913
MEcoli_ref_1_aldB;MEcoli_ref_2_aldB;MEvo1-0_aldB		13	MEcoli_ref_1_aldB	MEcoli_ref_1_aldB	MEcoli_ref_1_aldB;MEcoli_ref_2_aldB;MEvo1-0_aldB	FALSE	FALSE	MEcoli_ref_2_4	ref_2	T	20230908_C32750_013_S556681_MEcoli_ref_2_4_Group_3	light	13.3379	620238	19.0227
MEcoli_ref_1_aldB;MEcoli_ref_2_aldB;MEvo1-0_aldB		13	MEcoli_ref_1_aldB	MEcoli_ref_1_aldB	MEcoli_ref_1_aldB;MEcoli_ref_2_aldB;MEvo1-0_aldB	FALSE	FALSE	MEcoli_ref_1_2	ref_1	C	20230908_C32750_014_S556675_MEcoli_ref_1_2_Group_2	light	13.7104	900209	19.903
MEcoli_ref_1_aldB;MEcoli_ref_2_aldB;MEvo1-0_aldB		13	MEcoli_ref_1_aldB	MEcoli_ref_1_aldB	MEcoli_ref_1_aldB;MEcoli_ref_2_aldB;MEvo1-0_aldB	FALSE	FALSE	MEvo1_0_4	MEvo1	T	20230908_C32750_015_S556673_MEvo1_0_4_Group_1	light	13.1592	518755	19.6148
MEcoli_ref_1_alkA;MEcoli_ref_2_alkA;MEvo1-0_alkA		7	MEcoli_ref_1_alkA	MEcoli_ref_1_alkA	MEcoli_ref_1_alkA;MEcoli_ref_2_alkA;MEvo1-0_alkA	FALSE	FALSE	MEcoli_ref_1_4	ref_1	C	20230908_C32750_002_S556677_MEcoli_ref_1_4_Group_2	light	12.734	339085	18.5131
MEcoli_ref_1_alkA;MEcoli_ref_2_alkA;MEvo1-0_alkA		7	MEcoli_ref_1_alkA	MEcoli_ref_1_alkA	MEcoli_ref_1_alkA;MEcoli_ref_2_alkA;MEvo1-0_alkA	FALSE	FALSE	MEcoli_ref_2_3	ref_2	T	20230908_C32750_003_S556680_MEcoli_ref_2_3_Group_3	light	12.6529	312656	18.0659
MEcoli_ref_1_alkA;MEcoli_ref_2_alkA;MEvo1-0_alkA		7	MEcoli_ref_1_alkA	MEcoli_ref_1_alkA	MEcoli_ref_1_alkA;MEcoli_ref_2_alkA;MEvo1-0_alkA	FALSE	FALSE	MEvo1_0_3	MEvo1	T	20230908_C32750_004_S556672_MEvo1_0_3_Group_1	light	12.6855	323042	18.4456
MEcoli_ref_1_alkA;MEcoli_ref_2_alkA;MEvo1-0_alkA		7	MEcoli_ref_1_alkA	MEcoli_ref_1_alkA	MEcoli_ref_1_alkA;MEcoli_ref_2_alkA;MEvo1-0_alkA	FALSE	FALSE	MEvo1_0_1	MEvo1	T	20230908_C32750_005_S556670_MEvo1_0_1_Group_1	light	12.8987	399800	18.5448
MEcoli_ref_1_alkA;MEcoli_ref_2_alkA;MEvo1-0_alkA		7	MEcoli_ref_1_alkA	MEcoli_ref_1_alkA	MEcoli_ref_1_alkA;MEcoli_ref_2_alkA;MEvo1-0_alkA	FALSE	FALSE	MEcoli_ref_1_1	ref_1	C	20230908_C32750_007_S556674_MEcoli_ref_1_1_Group_2	light	12.8955	398530	18.2175
MEcoli_ref_1_alkA;MEcoli_ref_2_alkA;MEvo1-0_alkA		7	MEcoli_ref_1_alkA	MEcoli_ref_1_alkA	MEcoli_ref_1_alkA;MEcoli_ref_2_alkA;MEvo1-0_alkA	FALSE	FALSE	MEcoli_ref_2_1	ref_2	T	20230908_C32750_008_S556678_MEcoli_ref_2_1_Group_3	light	12.5431	280148	18.0287
MEcoli_ref_1_alkA;MEcoli_ref_2_alkA;MEvo1-0_alkA		7	MEcoli_ref_1_alkA	MEcoli_ref_1_alkA	MEcoli_ref_1_alkA;MEcoli_ref_2_alkA;MEvo1-0_alkA	FALSE	FALSE	MEcoli_ref_2_2	ref_2	T	20230908_C32750_009_S556679_MEcoli_ref_2_2_Group_3	light	11.7573	127687	17.7605
MEcoli_ref_1_alkA;MEcoli_ref_2_alkA;MEvo1-0_alkA		7	MEcoli_ref_1_alkA	MEcoli_ref_1_alkA	MEcoli_ref_1_alkA;MEcoli_ref_2_alkA;MEvo1-0_alkA	FALSE	FALSE	MEvo1_0_2	MEvo1	T	20230908_C32750_010_S556671_MEvo1_0_2_Group_1	light	13.0143	448772	18.457
MEcoli_ref_1_alkA;MEcoli_ref_2_alkA;MEvo1-0_alkA		7	MEcoli_ref_1_alkA	MEcoli_ref_1_alkA	MEcoli_ref_1_alkA;MEcoli_ref_2_alkA;MEvo1-0_alkA	FALSE	FALSE	MEcoli_ref_1_3	ref_1	C	20230908_C32750_012_S556676_MEcoli_ref_1_3_Group_2	light	13.1009	489367	18.3078
MEcoli_ref_1_alkA;MEcoli_ref_2_alkA;MEvo1-0_alkA		7	MEcoli_ref_1_alkA	MEcoli_ref_1_alkA	MEcoli_ref_1_alkA;MEcoli_ref_2_alkA;MEvo1-0_alkA	FALSE	FALSE	MEcoli_ref_2_4	ref_2	T	20230908_C32750_013_S556681_MEcoli_ref_2_4_Group_3	light	12.4392	252509	17.7263
MEcoli_ref_1_alkA;MEcoli_ref_2_alkA;MEvo1-0_alkA		7	MEcoli_ref_1_alkA	MEcoli_ref_1_alkA	MEcoli_ref_1_alkA;MEcoli_ref_2_alkA;MEvo1-0_alkA	FALSE	FALSE	MEcoli_ref_1_2	ref_1	C	20230908_C32750_014_S556675_MEcoli_ref_1_2_Group_2	light	12.6839	322514	18.4221
MEcoli_ref_1_alkA;MEcoli_ref_2_alkA;MEvo1-0_alkA		7	MEcoli_ref_1_alkA	MEcoli_ref_1_alkA	MEcoli_ref_1_alkA;MEcoli_ref_2_alkA;MEvo1-0_alkA	FALSE	FALSE	MEvo1_0_4	MEvo1	T	20230908_C32750_015_S556673_MEvo1_0_4_Group_1	light	12.2508	209142	18.3043
MEcoli_ref_1_allE;MEcoli_ref_2_allE;MEvo1-0_allE		5	MEcoli_ref_1_allE	MEcoli_ref_1_allE	MEcoli_ref_1_allE;MEcoli_ref_2_allE;MEvo1-0_allE	FALSE	FALSE	MEcoli_ref_1_4	ref_1	C	20230908_C32750_002_S556677_MEcoli_ref_1_4_Group_2	light	11.1747	71306.3	16.2636
MEcoli_ref_1_allE;MEcoli_ref_2_allE;MEvo1-0_allE		5	MEcoli_ref_1_allE	MEcoli_ref_1_allE	MEcoli_ref_1_allE;MEcoli_ref_2_allE;MEvo1-0_allE	FALSE	FALSE	MEcoli_ref_2_3	ref_2	T	20230908_C32750_003_S556680_MEcoli_ref_2_3_Group_3	light	11.0496	62916	15.7528
MEcoli_ref_1_allE;MEcoli_ref_2_allE;MEvo1-0_allE		5	MEcoli_ref_1_allE	MEcoli_ref_1_allE	MEcoli_ref_1_allE;MEcoli_ref_2_allE;MEvo1-0_allE	FALSE	FALSE	MEvo1_0_3	MEvo1	T	20230908_C32750_004_S556672_MEvo1_0_3_Group_1	light	13.1741	526543	19.1504
MEcoli_ref_1_allE;MEcoli_ref_2_allE;MEvo1-0_allE		5	MEcoli_ref_1_allE	MEcoli_ref_1_allE	MEcoli_ref_1_allE;MEcoli_ref_2_allE;MEvo1-0_allE	FALSE	FALSE	MEvo1_0_1	MEvo1	T	20230908_C32750_005_S556670_MEvo1_0_1_Group_1	light	13.2587	573045	19.0642
MEcoli_ref_1_allE;MEcoli_ref_2_allE;MEvo1-0_allE		5	MEcoli_ref_1_allE	MEcoli_ref_1_allE	MEcoli_ref_1_allE;MEcoli_ref_2_allE;MEvo1-0_allE	FALSE	FALSE	MEcoli_ref_1_1	ref_1	C	20230908_C32750_007_S556674_MEcoli_ref_1_1_Group_2	light	11.6458	114210	16.4145
MEcoli_ref_1_allE;MEcoli_ref_2_allE;MEvo1-0_allE		5	MEcoli_ref_1_allE	MEcoli_ref_1_allE	MEcoli_ref_1_allE;MEcoli_ref_2_allE;MEvo1-0_allE	FALSE	FALSE	MEcoli_ref_2_1	ref_2	T	20230908_C32750_008_S556678_MEcoli_ref_2_1_Group_3	light	10.548	38103	15.1505
MEcoli_ref_1_allE;MEcoli_ref_2_allE;MEvo1-0_allE		5	MEcoli_ref_1_allE	MEcoli_ref_1_allE	MEcoli_ref_1_allE;MEcoli_ref_2_allE;MEvo1-0_allE	FALSE	FALSE	MEcoli_ref_2_2	ref_2	T	20230908_C32750_009_S556679_MEcoli_ref_2_2_Group_3	light	9.84448	18854	15.0009
MEcoli_ref_1_allE;MEcoli_ref_2_allE;MEvo1-0_allE		5	MEcoli_ref_1_allE	MEcoli_ref_1_allE	MEcoli_ref_1_allE;MEcoli_ref_2_allE;MEvo1-0_allE	FALSE	FALSE	MEvo1_0_2	MEvo1	T	20230908_C32750_010_S556671_MEvo1_0_2_Group_1	light	12.7904	358764	18.134
MEcoli_ref_1_allE;MEcoli_ref_2_allE;MEvo1-0_allE		5	MEcoli_ref_1_allE	MEcoli_ref_1_allE	MEcoli_ref_1_allE;MEcoli_ref_2_allE;MEvo1-0_allE	FALSE	FALSE	MEcoli_ref_1_3	ref_1	C	20230908_C32750_012_S556676_MEcoli_ref_1_3_Group_2	light	11.7735	129769	16.3928
MEcoli_ref_1_allE;MEcoli_ref_2_allE;MEvo1-0_allE		5	MEcoli_ref_1_allE	MEcoli_ref_1_allE	MEcoli_ref_1_allE;MEcoli_ref_2_allE;MEvo1-0_allE	FALSE	FALSE	MEcoli_ref_2_4	ref_2	T	20230908_C32750_013_S556681_MEcoli_ref_2_4_Group_3	light	10.565	38752.5	15.0223
MEcoli_ref_1_allE;MEcoli_ref_2_allE;MEvo1-0_allE		5	MEcoli_ref_1_allE	MEcoli_ref_1_allE	MEcoli_ref_1_allE;MEcoli_ref_2_allE;MEvo1-0_allE	FALSE	FALSE	MEcoli_ref_1_2	ref_1	C	20230908_C32750_014_S556675_MEcoli_ref_1_2_Group_2	light	11.3068	81373.6	16.4354
MEcoli_ref_1_allE;MEcoli_ref_2_allE;MEvo1-0_allE		5	MEcoli_ref_1_allE	MEcoli_ref_1_allE	MEcoli_ref_1_allE;MEcoli_ref_2_allE;MEvo1-0_allE	FALSE	FALSE	MEvo1_0_4	MEvo1	T	20230908_C32750_015_S556673_MEvo1_0_4_Group_1	light	12.682	321903	18.9264
MEcoli_ref_1_allR;MEcoli_ref_2_allR;MEvo1-0_allR		11	MEcoli_ref_1_allR	MEcoli_ref_1_allR	MEcoli_ref_1_allR;MEcoli_ref_2_allR;MEvo1-0_allR	FALSE	FALSE	MEcoli_ref_1_4	ref_1	C	20230908_C32750_002_S556677_MEcoli_ref_1_4_Group_2	light	13.4912	723056	19.6056
MEcoli_ref_1_allR;MEcoli_ref_2_allR;MEvo1-0_allR		11	MEcoli_ref_1_allR	MEcoli_ref_1_allR	MEcoli_ref_1_allR;MEcoli_ref_2_allR;MEvo1-0_allR	FALSE	FALSE	MEcoli_ref_2_3	ref_2	T	20230908_C32750_003_S556680_MEcoli_ref_2_3_Group_3	light	13.7182	907265	19.6028
MEcoli_ref_1_allR;MEcoli_ref_2_allR;MEvo1-0_allR		11	MEcoli_ref_1_allR	MEcoli_ref_1_allR	MEcoli_ref_1_allR;MEcoli_ref_2_allR;MEvo1-0_allR	FALSE	FALSE	MEvo1_0_3	MEvo1	T	20230908_C32750_004_S556672_MEvo1_0_3_Group_1	light	13.8259	1.01048e+06	20.0908
MEcoli_ref_1_allR;MEcoli_ref_2_allR;MEvo1-0_allR		11	MEcoli_ref_1_allR	MEcoli_ref_1_allR	MEcoli_ref_1_allR;MEcoli_ref_2_allR;MEvo1-0_allR	FALSE	FALSE	MEvo1_0_1	MEvo1	T	20230908_C32750_005_S556670_MEvo1_0_1_Group_1	light	13.8315	1.0161e+06	19.8905
MEcoli_ref_1_allR;MEcoli_ref_2_allR;MEvo1-0_allR		11	MEcoli_ref_1_allR	MEcoli_ref_1_allR	MEcoli_ref_1_allR;MEcoli_ref_2_allR;MEvo1-0_allR	FALSE	FALSE	MEcoli_ref_1_1	ref_1	C	20230908_C32750_007_S556674_MEcoli_ref_1_1_Group_2	light	13.7418	928936	19.4383
MEcoli_ref_1_allR;MEcoli_ref_2_allR;MEvo1-0_allR		11	MEcoli_ref_1_allR	MEcoli_ref_1_allR	MEcoli_ref_1_allR;MEcoli_ref_2_allR;MEvo1-0_allR	FALSE	FALSE	MEcoli_ref_2_1	ref_2	T	20230908_C32750_008_S556678_MEcoli_ref_2_1_Group_3	light	13.6333	833441	19.6016
MEcoli_ref_1_allR;MEcoli_ref_2_allR;MEvo1-0_allR		11	MEcoli_ref_1_allR	MEcoli_ref_1_allR	MEcoli_ref_1_allR;MEcoli_ref_2_allR;MEvo1-0_allR	FALSE	FALSE	MEcoli_ref_2_2	ref_2	T	20230908_C32750_009_S556679_MEcoli_ref_2_2_Group_3	light	13.2403	562580	19.9
MEcoli_ref_1_allR;MEcoli_ref_2_allR;MEvo1-0_allR		11	MEcoli_ref_1_allR	MEcoli_ref_1_allR	MEcoli_ref_1_allR;MEcoli_ref_2_allR;MEvo1-0_allR	FALSE	FALSE	MEvo1_0_2	MEvo1	T	20230908_C32750_010_S556671_MEvo1_0_2_Group_1	light	14.0571	1.27326e+06	19.9614
MEcoli_ref_1_allR;MEcoli_ref_2_allR;MEvo1-0_allR		11	MEcoli_ref_1_allR	MEcoli_ref_1_allR	MEcoli_ref_1_allR;MEcoli_ref_2_allR;MEvo1-0_allR	FALSE	FALSE	MEcoli_ref_1_3	ref_1	C	20230908_C32750_012_S556676_MEcoli_ref_1_3_Group_2	light	13.9266	1.11749e+06	19.499
MEcoli_ref_1_allR;MEcoli_ref_2_allR;MEvo1-0_allR		11	MEcoli_ref_1_allR	MEcoli_ref_1_allR	MEcoli_ref_1_allR;MEcoli_ref_2_allR;MEvo1-0_allR	FALSE	FALSE	MEcoli_ref_2_4	ref_2	T	20230908_C32750_013_S556681_MEcoli_ref_2_4_Group_3	light	13.7623	948146	19.635
MEcoli_ref_1_allR;MEcoli_ref_2_allR;MEvo1-0_allR		11	MEcoli_ref_1_allR	MEcoli_ref_1_allR	MEcoli_ref_1_allR;MEcoli_ref_2_allR;MEvo1-0_allR	FALSE	FALSE	MEcoli_ref_1_2	ref_1	C	20230908_C32750_014_S556675_MEcoli_ref_1_2_Group_2	light	13.3792	646389	19.4251
MEcoli_ref_1_allR;MEcoli_ref_2_allR;MEvo1-0_allR		11	MEcoli_ref_1_allR	MEcoli_ref_1_allR	MEcoli_ref_1_allR;MEcoli_ref_2_allR;MEvo1-0_allR	FALSE	FALSE	MEvo1_0_4	MEvo1	T	20230908_C32750_015_S556673_MEvo1_0_4_Group_1	light	13.449	693125	20.0329
MEcoli_ref_1_alr;MEcoli_ref_2_alr;MEvo1-0_alr		13	MEcoli_ref_1_alr	MEcoli_ref_1_alr	MEcoli_ref_1_alr;MEcoli_ref_2_alr;MEvo1-0_alr	FALSE	FALSE	MEcoli_ref_1_4	ref_1	C	20230908_C32750_002_S556677_MEcoli_ref_1_4_Group_2	light	14.5402	2.06413e+06	21.1189
MEcoli_ref_1_alr;MEcoli_ref_2_alr;MEvo1-0_alr		13	MEcoli_ref_1_alr	MEcoli_ref_1_alr	MEcoli_ref_1_alr;MEcoli_ref_2_alr;MEvo1-0_alr	FALSE	FALSE	MEcoli_ref_2_3	ref_2	T	20230908_C32750_003_S556680_MEcoli_ref_2_3_Group_3	light	14.9136	2.99847e+06	21.3274
MEcoli_ref_1_alr;MEcoli_ref_2_alr;MEvo1-0_alr		13	MEcoli_ref_1_alr	MEcoli_ref_1_alr	MEcoli_ref_1_alr;MEcoli_ref_2_alr;MEvo1-0_alr	FALSE	FALSE	MEvo1_0_3	MEvo1	T	20230908_C32750_004_S556672_MEvo1_0_3_Group_1	light	14.0058	1.20961e+06	20.3503
MEcoli_ref_1_alr;MEcoli_ref_2_alr;MEvo1-0_alr		13	MEcoli_ref_1_alr	MEcoli_ref_1_alr	MEcoli_ref_1_alr;MEcoli_ref_2_alr;MEvo1-0_alr	FALSE	FALSE	MEvo1_0_1	MEvo1	T	20230908_C32750_005_S556670_MEvo1_0_1_Group_1	light	14.2471	1.53971e+06	20.4902
MEcoli_ref_1_alr;MEcoli_ref_2_alr;MEvo1-0_alr		13	MEcoli_ref_1_alr	MEcoli_ref_1_alr	MEcoli_ref_1_alr;MEcoli_ref_2_alr;MEvo1-0_alr	FALSE	FALSE	MEcoli_ref_1_1	ref_1	C	20230908_C32750_007_S556674_MEcoli_ref_1_1_Group_2	light	14.9317	3.05314e+06	21.155
MEcoli_ref_1_alr;MEcoli_ref_2_alr;MEvo1-0_alr		13	MEcoli_ref_1_alr	MEcoli_ref_1_alr	MEcoli_ref_1_alr;MEcoli_ref_2_alr;MEvo1-0_alr	FALSE	FALSE	MEcoli_ref_2_1	ref_2	T	20230908_C32750_008_S556678_MEcoli_ref_2_1_Group_3	light	14.7964	2.6667e+06	21.2795
MEcoli_ref_1_alr;MEcoli_ref_2_alr;MEvo1-0_alr		13	MEcoli_ref_1_alr	MEcoli_ref_1_alr	MEcoli_ref_1_alr;MEcoli_ref_2_alr;MEvo1-0_alr	FALSE	FALSE	MEcoli_ref_2_2	ref_2	T	20230908_C32750_009_S556679_MEcoli_ref_2_2_Group_3	light	14.1274	1.36596e+06	21.1798
MEcoli_ref_1_alr;MEcoli_ref_2_alr;MEvo1-0_alr		13	MEcoli_ref_1_alr	MEcoli_ref_1_alr	MEcoli_ref_1_alr;MEcoli_ref_2_alr;MEvo1-0_alr	FALSE	FALSE	MEvo1_0_2	MEvo1	T	20230908_C32750_010_S556671_MEvo1_0_2_Group_1	light	14.4875	1.95806e+06	20.5823
MEcoli_ref_1_alr;MEcoli_ref_2_alr;MEvo1-0_alr		13	MEcoli_ref_1_alr	MEcoli_ref_1_alr	MEcoli_ref_1_alr;MEcoli_ref_2_alr;MEvo1-0_alr	FALSE	FALSE	MEcoli_ref_1_3	ref_1	C	20230908_C32750_012_S556676_MEcoli_ref_1_3_Group_2	light	15.1761	3.89855e+06	21.3017
MEcoli_ref_1_alr;MEcoli_ref_2_alr;MEvo1-0_alr		13	MEcoli_ref_1_alr	MEcoli_ref_1_alr	MEcoli_ref_1_alr;MEcoli_ref_2_alr;MEvo1-0_alr	FALSE	FALSE	MEcoli_ref_2_4	ref_2	T	20230908_C32750_013_S556681_MEcoli_ref_2_4_Group_3	light	14.8925	2.93575e+06	21.2656
MEcoli_ref_1_alr;MEcoli_ref_2_alr;MEvo1-0_alr		13	MEcoli_ref_1_alr	MEcoli_ref_1_alr	MEcoli_ref_1_alr;MEcoli_ref_2_alr;MEvo1-0_alr	FALSE	FALSE	MEcoli_ref_1_2	ref_1	C	20230908_C32750_014_S556675_MEcoli_ref_1_2_Group_2	light	14.6396	2.27986e+06	21.2436
MEcoli_ref_1_alr;MEcoli_ref_2_alr;MEvo1-0_alr		13	MEcoli_ref_1_alr	MEcoli_ref_1_alr	MEcoli_ref_1_alr;MEcoli_ref_2_alr;MEvo1-0_alr	FALSE	FALSE	MEvo1_0_4	MEvo1	T	20230908_C32750_015_S556673_MEvo1_0_4_Group_1	light	13.8728	1.05897e+06	20.6444
MEcoli_ref_1_alsB;MEcoli_ref_2_alsB;MEvo1-0_alsB		14	MEcoli_ref_1_alsB	MEcoli_ref_1_alsB	MEcoli_ref_1_alsB;MEcoli_ref_2_alsB;MEvo1-0_alsB	FALSE	FALSE	MEcoli_ref_1_4	ref_1	C	20230908_C32750_002_S556677_MEcoli_ref_1_4_Group_2	light	12.0824	176734	17.5731
MEcoli_ref_1_alsB;MEcoli_ref_2_alsB;MEvo1-0_alsB		14	MEcoli_ref_1_alsB	MEcoli_ref_1_alsB	MEcoli_ref_1_alsB;MEcoli_ref_2_alsB;MEvo1-0_alsB	FALSE	FALSE	MEcoli_ref_2_3	ref_2	T	20230908_C32750_003_S556680_MEcoli_ref_2_3_Group_3	light	11.9331	152224	17.0275
MEcoli_ref_1_alsB;MEcoli_ref_2_alsB;MEvo1-0_alsB		14	MEcoli_ref_1_alsB	MEcoli_ref_1_alsB	MEcoli_ref_1_alsB;MEcoli_ref_2_alsB;MEvo1-0_alsB	FALSE	FALSE	MEvo1_0_3	MEvo1	T	20230908_C32750_004_S556672_MEvo1_0_3_Group_1	light	13.9636	1.15964e+06	20.2895
MEcoli_ref_1_alsB;MEcoli_ref_2_alsB;MEvo1-0_alsB		14	MEcoli_ref_1_alsB	MEcoli_ref_1_alsB	MEcoli_ref_1_alsB;MEcoli_ref_2_alsB;MEvo1-0_alsB	FALSE	FALSE	MEvo1_0_1	MEvo1	T	20230908_C32750_005_S556670_MEvo1_0_1_Group_1	light	14.166	1.41979e+06	20.3732
MEcoli_ref_1_alsB;MEcoli_ref_2_alsB;MEvo1-0_alsB		14	MEcoli_ref_1_alsB	MEcoli_ref_1_alsB	MEcoli_ref_1_alsB;MEcoli_ref_2_alsB;MEvo1-0_alsB	FALSE	FALSE	MEcoli_ref_1_1	ref_1	C	20230908_C32750_007_S556674_MEcoli_ref_1_1_Group_2	light	12.4561	256802	17.5834
MEcoli_ref_1_alsB;MEcoli_ref_2_alsB;MEvo1-0_alsB		14	MEcoli_ref_1_alsB	MEcoli_ref_1_alsB	MEcoli_ref_1_alsB;MEcoli_ref_2_alsB;MEvo1-0_alsB	FALSE	FALSE	MEcoli_ref_2_1	ref_2	T	20230908_C32750_008_S556678_MEcoli_ref_2_1_Group_3	light	12.0161	165404	17.2685
MEcoli_ref_1_alsB;MEcoli_ref_2_alsB;MEvo1-0_alsB		14	MEcoli_ref_1_alsB	MEcoli_ref_1_alsB	MEcoli_ref_1_alsB;MEcoli_ref_2_alsB;MEvo1-0_alsB	FALSE	FALSE	MEcoli_ref_2_2	ref_2	T	20230908_C32750_009_S556679_MEcoli_ref_2_2_Group_3	light	11.3142	81976.9	17.1212
MEcoli_ref_1_alsB;MEcoli_ref_2_alsB;MEvo1-0_alsB		14	MEcoli_ref_1_alsB	MEcoli_ref_1_alsB	MEcoli_ref_1_alsB;MEcoli_ref_2_alsB;MEvo1-0_alsB	FALSE	FALSE	MEvo1_0_2	MEvo1	T	20230908_C32750_010_S556671_MEvo1_0_2_Group_1	light	14.3232	1.66145e+06	20.3453
MEcoli_ref_1_alsB;MEcoli_ref_2_alsB;MEvo1-0_alsB		14	MEcoli_ref_1_alsB	MEcoli_ref_1_alsB	MEcoli_ref_1_alsB;MEcoli_ref_2_alsB;MEvo1-0_alsB	FALSE	FALSE	MEcoli_ref_1_3	ref_1	C	20230908_C32750_012_S556676_MEcoli_ref_1_3_Group_2	light	12.5771	289843	17.5521
MEcoli_ref_1_alsB;MEcoli_ref_2_alsB;MEvo1-0_alsB		14	MEcoli_ref_1_alsB	MEcoli_ref_1_alsB	MEcoli_ref_1_alsB;MEcoli_ref_2_alsB;MEvo1-0_alsB	FALSE	FALSE	MEcoli_ref_2_4	ref_2	T	20230908_C32750_013_S556681_MEcoli_ref_2_4_Group_3	light	12.0735	175168	17.1987
MEcoli_ref_1_alsB;MEcoli_ref_2_alsB;MEvo1-0_alsB		14	MEcoli_ref_1_alsB	MEcoli_ref_1_alsB	MEcoli_ref_1_alsB;MEcoli_ref_2_alsB;MEvo1-0_alsB	FALSE	FALSE	MEcoli_ref_1_2	ref_1	C	20230908_C32750_014_S556675_MEcoli_ref_1_2_Group_2	light	11.9125	149120	17.3092
MEcoli_ref_1_alsB;MEcoli_ref_2_alsB;MEvo1-0_alsB		14	MEcoli_ref_1_alsB	MEcoli_ref_1_alsB	MEcoli_ref_1_alsB;MEcoli_ref_2_alsB;MEvo1-0_alsB	FALSE	FALSE	MEvo1_0_4	MEvo1	T	20230908_C32750_015_S556673_MEvo1_0_4_Group_1	light	13.7429	930006	20.457
MEcoli_ref_1_alsK;MEcoli_ref_2_alsK;MEvo1-0_alsK		1	MEcoli_ref_1_alsK	MEcoli_ref_1_alsK	MEcoli_ref_1_alsK;MEcoli_ref_2_alsK;MEvo1-0_alsK	FALSE	FALSE	MEcoli_ref_1_4	ref_1	C	20230908_C32750_002_S556677_MEcoli_ref_1_4_Group_2	light	11.5745	106355	16.8404
MEcoli_ref_1_alsK;MEcoli_ref_2_alsK;MEvo1-0_alsK		1	MEcoli_ref_1_alsK	MEcoli_ref_1_alsK	MEcoli_ref_1_alsK;MEcoli_ref_2_alsK;MEvo1-0_alsK	FALSE	FALSE	MEvo1_0_3	MEvo1	T	20230908_C32750_004_S556672_MEvo1_0_3_Group_1	light	12.5315	276936	18.2234
MEcoli_ref_1_alsK;MEcoli_ref_2_alsK;MEvo1-0_alsK		1	MEcoli_ref_1_alsK	MEcoli_ref_1_alsK	MEcoli_ref_1_alsK;MEcoli_ref_2_alsK;MEvo1-0_alsK	FALSE	FALSE	MEvo1_0_1	MEvo1	T	20230908_C32750_005_S556670_MEvo1_0_1_Group_1	light	12.9773	432472	18.6582
MEcoli_ref_1_alsK;MEcoli_ref_2_alsK;MEvo1-0_alsK		1	MEcoli_ref_1_alsK	MEcoli_ref_1_alsK	MEcoli_ref_1_alsK;MEcoli_ref_2_alsK;MEvo1-0_alsK	FALSE	FALSE	MEvo1_0_2	MEvo1	T	20230908_C32750_010_S556671_MEvo1_0_2_Group_1	light	12.1089	181485	17.1508
MEcoli_ref_1_alsR;MEcoli_ref_2_alsR;MEvo1-0_alsR		4	MEcoli_ref_1_alsR	MEcoli_ref_1_alsR	MEcoli_ref_1_alsR;MEcoli_ref_2_alsR;MEvo1-0_alsR	FALSE	FALSE	MEcoli_ref_1_4	ref_1	C	20230908_C32750_002_S556677_MEcoli_ref_1_4_Group_2	light	13.4893	721684	19.6028
MEcoli_ref_1_alsR;MEcoli_ref_2_alsR;MEvo1-0_alsR		4	MEcoli_ref_1_alsR	MEcoli_ref_1_alsR	MEcoli_ref_1_alsR;MEcoli_ref_2_alsR;MEvo1-0_alsR	FALSE	FALSE	MEcoli_ref_2_3	ref_2	T	20230908_C32750_003_S556680_MEcoli_ref_2_3_Group_3	light	13.5129	738854	19.3066
MEcoli_ref_1_alsR;MEcoli_ref_2_alsR;MEvo1-0_alsR		4	MEcoli_ref_1_alsR	MEcoli_ref_1_alsR	MEcoli_ref_1_alsR;MEcoli_ref_2_alsR;MEvo1-0_alsR	FALSE	FALSE	MEvo1_0_3	MEvo1	T	20230908_C32750_004_S556672_MEvo1_0_3_Group_1	light	14.1243	1.36178e+06	20.5213
MEcoli_ref_1_alsR;MEcoli_ref_2_alsR;MEvo1-0_alsR		4	MEcoli_ref_1_alsR	MEcoli_ref_1_alsR	MEcoli_ref_1_alsR;MEcoli_ref_2_alsR;MEvo1-0_alsR	FALSE	FALSE	MEvo1_0_1	MEvo1	T	20230908_C32750_005_S556670_MEvo1_0_1_Group_1	light	14.2754	1.58388e+06	20.531
MEcoli_ref_1_alsR;MEcoli_ref_2_alsR;MEvo1-0_alsR		4	MEcoli_ref_1_alsR	MEcoli_ref_1_alsR	MEcoli_ref_1_alsR;MEcoli_ref_2_alsR;MEvo1-0_alsR	FALSE	FALSE	MEcoli_ref_1_1	ref_1	C	20230908_C32750_007_S556674_MEcoli_ref_1_1_Group_2	light	13.7299	917991	19.4212
MEcoli_ref_1_alsR;MEcoli_ref_2_alsR;MEvo1-0_alsR		4	MEcoli_ref_1_alsR	MEcoli_ref_1_alsR	MEcoli_ref_1_alsR;MEcoli_ref_2_alsR;MEvo1-0_alsR	FALSE	FALSE	MEcoli_ref_2_1	ref_2	T	20230908_C32750_008_S556678_MEcoli_ref_2_1_Group_3	light	13.3679	639173	19.2187
MEcoli_ref_1_alsR;MEcoli_ref_2_alsR;MEvo1-0_alsR		4	MEcoli_ref_1_alsR	MEcoli_ref_1_alsR	MEcoli_ref_1_alsR;MEcoli_ref_2_alsR;MEvo1-0_alsR	FALSE	FALSE	MEcoli_ref_2_2	ref_2	T	20230908_C32750_009_S556679_MEcoli_ref_2_2_Group_3	light	13.0326	457076	19.6004
MEcoli_ref_1_alsR;MEcoli_ref_2_alsR;MEvo1-0_alsR		4	MEcoli_ref_1_alsR	MEcoli_ref_1_alsR	MEcoli_ref_1_alsR;MEcoli_ref_2_alsR;MEvo1-0_alsR	FALSE	FALSE	MEvo1_0_2	MEvo1	T	20230908_C32750_010_S556671_MEvo1_0_2_Group_1	light	14.4804	1.94436e+06	20.5722
MEcoli_ref_1_alsR;MEcoli_ref_2_alsR;MEvo1-0_alsR		4	MEcoli_ref_1_alsR	MEcoli_ref_1_alsR	MEcoli_ref_1_alsR;MEcoli_ref_2_alsR;MEvo1-0_alsR	FALSE	FALSE	MEcoli_ref_1_3	ref_1	C	20230908_C32750_012_S556676_MEcoli_ref_1_3_Group_2	light	13.9907	1.19151e+06	19.5916
MEcoli_ref_1_alsR;MEcoli_ref_2_alsR;MEvo1-0_alsR		4	MEcoli_ref_1_alsR	MEcoli_ref_1_alsR	MEcoli_ref_1_alsR;MEcoli_ref_2_alsR;MEvo1-0_alsR	FALSE	FALSE	MEcoli_ref_2_4	ref_2	T	20230908_C32750_013_S556681_MEcoli_ref_2_4_Group_3	light	13.5154	740766	19.2789
MEcoli_ref_1_alsR;MEcoli_ref_2_alsR;MEvo1-0_alsR		4	MEcoli_ref_1_alsR	MEcoli_ref_1_alsR	MEcoli_ref_1_alsR;MEcoli_ref_2_alsR;MEvo1-0_alsR	FALSE	FALSE	MEcoli_ref_1_2	ref_1	C	20230908_C32750_014_S556675_MEcoli_ref_1_2_Group_2	light	13.4193	672893	19.4831
MEcoli_ref_1_alsR;MEcoli_ref_2_alsR;MEvo1-0_alsR		4	MEcoli_ref_1_alsR	MEcoli_ref_1_alsR	MEcoli_ref_1_alsR;MEcoli_ref_2_alsR;MEvo1-0_alsR	FALSE	FALSE	MEvo1_0_4	MEvo1	T	20230908_C32750_015_S556673_MEvo1_0_4_Group_1	light	13.7449	931785	20.4598
MEcoli_ref_1_amiB;MEcoli_ref_2_amiB;MEvo1-0_amiB		17	MEcoli_ref_1_amiB	MEcoli_ref_1_amiB	MEcoli_ref_1_amiB;MEcoli_ref_2_amiB;MEvo1-0_amiB	FALSE	FALSE	MEcoli_ref_1_4	ref_1	C	20230908_C32750_002_S556677_MEcoli_ref_1_4_Group_2	light	12.5559	283756	18.2561
MEcoli_ref_1_amiB;MEcoli_ref_2_amiB;MEvo1-0_amiB		17	MEcoli_ref_1_amiB	MEcoli_ref_1_amiB	MEcoli_ref_1_amiB;MEcoli_ref_2_amiB;MEvo1-0_amiB	FALSE	FALSE	MEcoli_ref_2_3	ref_2	T	20230908_C32750_003_S556680_MEcoli_ref_2_3_Group_3	light	13.2959	594736	18.9935
MEcoli_ref_1_amiB;MEcoli_ref_2_amiB;MEvo1-0_amiB		17	MEcoli_ref_1_amiB	MEcoli_ref_1_amiB	MEcoli_ref_1_amiB;MEcoli_ref_2_amiB;MEvo1-0_amiB	FALSE	FALSE	MEvo1_0_3	MEvo1	T	20230908_C32750_004_S556672_MEvo1_0_3_Group_1	light	12.4422	253262	18.0945
MEcoli_ref_1_amiB;MEcoli_ref_2_amiB;MEvo1-0_amiB		17	MEcoli_ref_1_amiB	MEcoli_ref_1_amiB	MEcoli_ref_1_amiB;MEcoli_ref_2_amiB;MEvo1-0_amiB	FALSE	FALSE	MEvo1_0_1	MEvo1	T	20230908_C32750_005_S556670_MEvo1_0_1_Group_1	light	12.6798	321186	18.229
MEcoli_ref_1_amiB;MEcoli_ref_2_amiB;MEvo1-0_amiB		17	MEcoli_ref_1_amiB	MEcoli_ref_1_amiB	MEcoli_ref_1_amiB;MEcoli_ref_2_amiB;MEvo1-0_amiB	FALSE	FALSE	MEcoli_ref_1_1	ref_1	C	20230908_C32750_007_S556674_MEcoli_ref_1_1_Group_2	light	12.7599	347974	18.0217
MEcoli_ref_1_amiB;MEcoli_ref_2_amiB;MEvo1-0_amiB		17	MEcoli_ref_1_amiB	MEcoli_ref_1_amiB	MEcoli_ref_1_amiB;MEcoli_ref_2_amiB;MEvo1-0_amiB	FALSE	FALSE	MEcoli_ref_2_1	ref_2	T	20230908_C32750_008_S556678_MEcoli_ref_2_1_Group_3	light	13.1422	510005	18.893
MEcoli_ref_1_amiB;MEcoli_ref_2_amiB;MEvo1-0_amiB		17	MEcoli_ref_1_amiB	MEcoli_ref_1_amiB	MEcoli_ref_1_amiB;MEcoli_ref_2_amiB;MEvo1-0_amiB	FALSE	FALSE	MEcoli_ref_2_2	ref_2	T	20230908_C32750_009_S556679_MEcoli_ref_2_2_Group_3	light	12.5945	294921	18.9683
MEcoli_ref_1_amiB;MEcoli_ref_2_amiB;MEvo1-0_amiB		17	MEcoli_ref_1_amiB	MEcoli_ref_1_amiB	MEcoli_ref_1_amiB;MEcoli_ref_2_amiB;MEvo1-0_amiB	FALSE	FALSE	MEvo1_0_2	MEvo1	T	20230908_C32750_010_S556671_MEvo1_0_2_Group_1	light	12.7078	330310	18.0148
MEcoli_ref_1_amiB;MEcoli_ref_2_amiB;MEvo1-0_amiB		17	MEcoli_ref_1_amiB	MEcoli_ref_1_amiB	MEcoli_ref_1_amiB;MEcoli_ref_2_amiB;MEvo1-0_amiB	FALSE	FALSE	MEcoli_ref_1_3	ref_1	C	20230908_C32750_012_S556676_MEcoli_ref_1_3_Group_2	light	12.9916	438724	18.1502
MEcoli_ref_1_amiB;MEcoli_ref_2_amiB;MEvo1-0_amiB		17	MEcoli_ref_1_amiB	MEcoli_ref_1_amiB	MEcoli_ref_1_amiB;MEcoli_ref_2_amiB;MEvo1-0_amiB	FALSE	FALSE	MEcoli_ref_2_4	ref_2	T	20230908_C32750_013_S556681_MEcoli_ref_2_4_Group_3	light	13.3783	645865	19.0812
MEcoli_ref_1_amiB;MEcoli_ref_2_amiB;MEvo1-0_amiB		17	MEcoli_ref_1_amiB	MEcoli_ref_1_amiB	MEcoli_ref_1_amiB;MEcoli_ref_2_amiB;MEvo1-0_amiB	FALSE	FALSE	MEcoli_ref_1_2	ref_1	C	20230908_C32750_014_S556675_MEcoli_ref_1_2_Group_2	light	12.6817	321813	18.4189
MEcoli_ref_1_amiB;MEcoli_ref_2_amiB;MEvo1-0_amiB		17	MEcoli_ref_1_amiB	MEcoli_ref_1_amiB	MEcoli_ref_1_amiB;MEcoli_ref_2_amiB;MEvo1-0_amiB	FALSE	FALSE	MEvo1_0_4	MEvo1	T	20230908_C32750_015_S556673_MEvo1_0_4_Group_1	light	12.1116	181977	18.1035
MEcoli_ref_1_amiC;MEcoli_ref_2_amiC;MEvo1-0_amiC		7	MEcoli_ref_1_amiC	MEcoli_ref_1_amiC	MEcoli_ref_1_amiC;MEcoli_ref_2_amiC;MEvo1-0_amiC	FALSE	FALSE	MEcoli_ref_1_4	ref_1	C	20230908_C32750_002_S556677_MEcoli_ref_1_4_Group_2	light	13.1152	496450	19.0631
MEcoli_ref_1_amiC;MEcoli_ref_2_amiC;MEvo1-0_amiC		7	MEcoli_ref_1_amiC	MEcoli_ref_1_amiC	MEcoli_ref_1_amiC;MEcoli_ref_2_amiC;MEvo1-0_amiC	FALSE	FALSE	MEcoli_ref_2_3	ref_2	T	20230908_C32750_003_S556680_MEcoli_ref_2_3_Group_3	light	13.293	593051	18.9894
MEcoli_ref_1_amiC;MEcoli_ref_2_amiC;MEvo1-0_amiC		7	MEcoli_ref_1_amiC	MEcoli_ref_1_amiC	MEcoli_ref_1_amiC;MEcoli_ref_2_amiC;MEvo1-0_amiC	FALSE	FALSE	MEvo1_0_3	MEvo1	T	20230908_C32750_004_S556672_MEvo1_0_3_Group_1	light	13.2299	556787	19.231
MEcoli_ref_1_amiC;MEcoli_ref_2_amiC;MEvo1-0_amiC		7	MEcoli_ref_1_amiC	MEcoli_ref_1_amiC	MEcoli_ref_1_amiC;MEcoli_ref_2_amiC;MEvo1-0_amiC	FALSE	FALSE	MEvo1_0_1	MEvo1	T	20230908_C32750_005_S556670_MEvo1_0_1_Group_1	light	13.5144	739985	19.4331
MEcoli_ref_1_amiC;MEcoli_ref_2_amiC;MEvo1-0_amiC		7	MEcoli_ref_1_amiC	MEcoli_ref_1_amiC	MEcoli_ref_1_amiC;MEcoli_ref_2_amiC;MEvo1-0_amiC	FALSE	FALSE	MEcoli_ref_1_1	ref_1	C	20230908_C32750_007_S556674_MEcoli_ref_1_1_Group_2	light	13.3593	633652	18.8865
MEcoli_ref_1_amiC;MEcoli_ref_2_amiC;MEvo1-0_amiC		7	MEcoli_ref_1_amiC	MEcoli_ref_1_amiC	MEcoli_ref_1_amiC;MEcoli_ref_2_amiC;MEvo1-0_amiC	FALSE	FALSE	MEcoli_ref_2_1	ref_2	T	20230908_C32750_008_S556678_MEcoli_ref_2_1_Group_3	light	12.9709	429725	18.6459
MEcoli_ref_1_amiC;MEcoli_ref_2_amiC;MEvo1-0_amiC		7	MEcoli_ref_1_amiC	MEcoli_ref_1_amiC	MEcoli_ref_1_amiC;MEcoli_ref_2_amiC;MEvo1-0_amiC	FALSE	FALSE	MEcoli_ref_2_2	ref_2	T	20230908_C32750_009_S556679_MEcoli_ref_2_2_Group_3	light	12.4896	265552	18.8169
MEcoli_ref_1_amiC;MEcoli_ref_2_amiC;MEvo1-0_amiC		7	MEcoli_ref_1_amiC	MEcoli_ref_1_amiC	MEcoli_ref_1_amiC;MEcoli_ref_2_amiC;MEvo1-0_amiC	FALSE	FALSE	MEvo1_0_2	MEvo1	T	20230908_C32750_010_S556671_MEvo1_0_2_Group_1	light	13.6737	867795	19.4083
MEcoli_ref_1_amiC;MEcoli_ref_2_amiC;MEvo1-0_amiC		7	MEcoli_ref_1_amiC	MEcoli_ref_1_amiC	MEcoli_ref_1_amiC;MEcoli_ref_2_amiC;MEvo1-0_amiC	FALSE	FALSE	MEcoli_ref_1_3	ref_1	C	20230908_C32750_012_S556676_MEcoli_ref_1_3_Group_2	light	13.3926	655120	18.7286
MEcoli_ref_1_amiC;MEcoli_ref_2_amiC;MEvo1-0_amiC		7	MEcoli_ref_1_amiC	MEcoli_ref_1_amiC	MEcoli_ref_1_amiC;MEcoli_ref_2_amiC;MEvo1-0_amiC	FALSE	FALSE	MEcoli_ref_2_4	ref_2	T	20230908_C32750_013_S556681_MEcoli_ref_2_4_Group_3	light	13.0395	460221	18.5922
MEcoli_ref_1_amiC;MEcoli_ref_2_amiC;MEvo1-0_amiC		7	MEcoli_ref_1_amiC	MEcoli_ref_1_amiC	MEcoli_ref_1_amiC;MEcoli_ref_2_amiC;MEvo1-0_amiC	FALSE	FALSE	MEcoli_ref_1_2	ref_1	C	20230908_C32750_014_S556675_MEcoli_ref_1_2_Group_2	light	12.9793	433332	18.8482
MEcoli_ref_1_amiC;MEcoli_ref_2_amiC;MEvo1-0_amiC		7	MEcoli_ref_1_amiC	MEcoli_ref_1_amiC	MEcoli_ref_1_amiC;MEcoli_ref_2_amiC;MEvo1-0_amiC	FALSE	FALSE	MEvo1_0_4	MEvo1	T	20230908_C32750_015_S556673_MEvo1_0_4_Group_1	light	13.0714	475179	19.4883
MEcoli_ref_1_amiD;MEcoli_ref_2_amiD;MEvo1-0_amiD		6	MEcoli_ref_1_amiD	MEcoli_ref_1_amiD	MEcoli_ref_1_amiD;MEcoli_ref_2_amiD;MEvo1-0_amiD	FALSE	FALSE	MEcoli_ref_1_4	ref_1	C	20230908_C32750_002_S556677_MEcoli_ref_1_4_Group_2	light	13.4299	680023	19.5171
MEcoli_ref_1_amiD;MEcoli_ref_2_amiD;MEvo1-0_amiD		6	MEcoli_ref_1_amiD	MEcoli_ref_1_amiD	MEcoli_ref_1_amiD;MEcoli_ref_2_amiD;MEvo1-0_amiD	FALSE	FALSE	MEcoli_ref_2_3	ref_2	T	20230908_C32750_003_S556680_MEcoli_ref_2_3_Group_3	light	13.6963	887635	19.5713
MEcoli_ref_1_amiD;MEcoli_ref_2_amiD;MEvo1-0_amiD		6	MEcoli_ref_1_amiD	MEcoli_ref_1_amiD	MEcoli_ref_1_amiD;MEcoli_ref_2_amiD;MEvo1-0_amiD	FALSE	FALSE	MEvo1_0_3	MEvo1	T	20230908_C32750_004_S556672_MEvo1_0_3_Group_1	light	13.4671	705782	19.5731
MEcoli_ref_1_amiD;MEcoli_ref_2_amiD;MEvo1-0_amiD		6	MEcoli_ref_1_amiD	MEcoli_ref_1_amiD	MEcoli_ref_1_amiD;MEcoli_ref_2_amiD;MEvo1-0_amiD	FALSE	FALSE	MEvo1_0_1	MEvo1	T	20230908_C32750_005_S556670_MEvo1_0_1_Group_1	light	13.7012	891954	19.7025
MEcoli_ref_1_amiD;MEcoli_ref_2_amiD;MEvo1-0_amiD		6	MEcoli_ref_1_amiD	MEcoli_ref_1_amiD	MEcoli_ref_1_amiD;MEcoli_ref_2_amiD;MEvo1-0_amiD	FALSE	FALSE	MEcoli_ref_1_1	ref_1	C	20230908_C32750_007_S556674_MEcoli_ref_1_1_Group_2	light	13.8794	1.06602e+06	19.6369
MEcoli_ref_1_amiD;MEcoli_ref_2_amiD;MEvo1-0_amiD		6	MEcoli_ref_1_amiD	MEcoli_ref_1_amiD	MEcoli_ref_1_amiD;MEcoli_ref_2_amiD;MEvo1-0_amiD	FALSE	FALSE	MEcoli_ref_2_1	ref_2	T	20230908_C32750_008_S556678_MEcoli_ref_2_1_Group_3	light	13.5514	767874	19.4834
MEcoli_ref_1_amiD;MEcoli_ref_2_amiD;MEvo1-0_amiD		6	MEcoli_ref_1_amiD	MEcoli_ref_1_amiD	MEcoli_ref_1_amiD;MEcoli_ref_2_amiD;MEvo1-0_amiD	FALSE	FALSE	MEcoli_ref_2_2	ref_2	T	20230908_C32750_009_S556679_MEcoli_ref_2_2_Group_3	light	12.8486	380275	19.335
MEcoli_ref_1_amiD;MEcoli_ref_2_amiD;MEvo1-0_amiD		6	MEcoli_ref_1_amiD	MEcoli_ref_1_amiD	MEcoli_ref_1_amiD;MEcoli_ref_2_amiD;MEvo1-0_amiD	FALSE	FALSE	MEvo1_0_2	MEvo1	T	20230908_C32750_010_S556671_MEvo1_0_2_Group_1	light	13.8315	1.01614e+06	19.636
MEcoli_ref_1_amiD;MEcoli_ref_2_amiD;MEvo1-0_amiD		6	MEcoli_ref_1_amiD	MEcoli_ref_1_amiD	MEcoli_ref_1_amiD;MEcoli_ref_2_amiD;MEvo1-0_amiD	FALSE	FALSE	MEcoli_ref_1_3	ref_1	C	20230908_C32750_012_S556676_MEcoli_ref_1_3_Group_2	light	14.0118	1.21693e+06	19.622
MEcoli_ref_1_amiD;MEcoli_ref_2_amiD;MEvo1-0_amiD		6	MEcoli_ref_1_amiD	MEcoli_ref_1_amiD	MEcoli_ref_1_amiD;MEcoli_ref_2_amiD;MEvo1-0_amiD	FALSE	FALSE	MEcoli_ref_2_4	ref_2	T	20230908_C32750_013_S556681_MEcoli_ref_2_4_Group_3	light	13.6635	858975	19.4925
MEcoli_ref_1_amiD;MEcoli_ref_2_amiD;MEvo1-0_amiD		6	MEcoli_ref_1_amiD	MEcoli_ref_1_amiD	MEcoli_ref_1_amiD;MEcoli_ref_2_amiD;MEvo1-0_amiD	FALSE	FALSE	MEcoli_ref_1_2	ref_1	C	20230908_C32750_014_S556675_MEcoli_ref_1_2_Group_2	light	13.4576	699152	19.5383
MEcoli_ref_1_amiD;MEcoli_ref_2_amiD;MEvo1-0_amiD		6	MEcoli_ref_1_amiD	MEcoli_ref_1_amiD	MEcoli_ref_1_amiD;MEcoli_ref_2_amiD;MEvo1-0_amiD	FALSE	FALSE	MEvo1_0_4	MEvo1	T	20230908_C32750_015_S556673_MEvo1_0_4_Group_1	light	13.0553	467585	19.465
MEcoli_ref_1_amn;MEcoli_ref_2_amn;MEvo1-0_amn		20	MEcoli_ref_1_amn	MEcoli_ref_1_amn	MEcoli_ref_1_amn;MEcoli_ref_2_amn;MEvo1-0_amn	FALSE	FALSE	MEcoli_ref_1_4	ref_1	C	20230908_C32750_002_S556677_MEcoli_ref_1_4_Group_2	light	14.4738	1.93152e+06	21.0231
MEcoli_ref_1_amn;MEcoli_ref_2_amn;MEvo1-0_amn		20	MEcoli_ref_1_amn	MEcoli_ref_1_amn	MEcoli_ref_1_amn;MEcoli_ref_2_amn;MEvo1-0_amn	FALSE	FALSE	MEcoli_ref_2_3	ref_2	T	20230908_C32750_003_S556680_MEcoli_ref_2_3_Group_3	light	14.4502	1.88651e+06	20.6589
MEcoli_ref_1_amn;MEcoli_ref_2_amn;MEvo1-0_amn		20	MEcoli_ref_1_amn	MEcoli_ref_1_amn	MEcoli_ref_1_amn;MEcoli_ref_2_amn;MEvo1-0_amn	FALSE	FALSE	MEvo1_0_3	MEvo1	T	20230908_C32750_004_S556672_MEvo1_0_3_Group_1	light	14.9427	3.08704e+06	21.702
MEcoli_ref_1_amn;MEcoli_ref_2_amn;MEvo1-0_amn		20	MEcoli_ref_1_amn	MEcoli_ref_1_amn	MEcoli_ref_1_amn;MEcoli_ref_2_amn;MEvo1-0_amn	FALSE	FALSE	MEvo1_0_1	MEvo1	T	20230908_C32750_005_S556670_MEvo1_0_1_Group_1	light	15.1607	3.83889e+06	21.8082
MEcoli_ref_1_amn;MEcoli_ref_2_amn;MEvo1-0_amn		20	MEcoli_ref_1_amn	MEcoli_ref_1_amn	MEcoli_ref_1_amn;MEcoli_ref_2_amn;MEvo1-0_amn	FALSE	FALSE	MEcoli_ref_1_1	ref_1	C	20230908_C32750_007_S556674_MEcoli_ref_1_1_Group_2	light	14.8761	2.88808e+06	21.0748
MEcoli_ref_1_amn;MEcoli_ref_2_amn;MEvo1-0_amn		20	MEcoli_ref_1_amn	MEcoli_ref_1_amn	MEcoli_ref_1_amn;MEcoli_ref_2_amn;MEvo1-0_amn	FALSE	FALSE	MEcoli_ref_2_1	ref_2	T	20230908_C32750_008_S556678_MEcoli_ref_2_1_Group_3	light	14.353	1.71169e+06	20.6399
MEcoli_ref_1_amn;MEcoli_ref_2_amn;MEvo1-0_amn		20	MEcoli_ref_1_amn	MEcoli_ref_1_amn	MEcoli_ref_1_amn;MEcoli_ref_2_amn;MEvo1-0_amn	FALSE	FALSE	MEcoli_ref_2_2	ref_2	T	20230908_C32750_009_S556679_MEcoli_ref_2_2_Group_3	light	13.7664	952072	20.659
MEcoli_ref_1_amn;MEcoli_ref_2_amn;MEvo1-0_amn		20	MEcoli_ref_1_amn	MEcoli_ref_1_amn	MEcoli_ref_1_amn;MEcoli_ref_2_amn;MEvo1-0_amn	FALSE	FALSE	MEvo1_0_2	MEvo1	T	20230908_C32750_010_S556671_MEvo1_0_2_Group_1	light	15.3028	4.4253e+06	21.7587
MEcoli_ref_1_amn;MEcoli_ref_2_amn;MEvo1-0_amn		20	MEcoli_ref_1_amn	MEcoli_ref_1_amn	MEcoli_ref_1_amn;MEcoli_ref_2_amn;MEvo1-0_amn	FALSE	FALSE	MEcoli_ref_1_3	ref_1	C	20230908_C32750_012_S556676_MEcoli_ref_1_3_Group_2	light	15.0584	3.46569e+06	21.1319
MEcoli_ref_1_amn;MEcoli_ref_2_amn;MEvo1-0_amn		20	MEcoli_ref_1_amn	MEcoli_ref_1_amn	MEcoli_ref_1_amn;MEcoli_ref_2_amn;MEvo1-0_amn	FALSE	FALSE	MEcoli_ref_2_4	ref_2	T	20230908_C32750_013_S556681_MEcoli_ref_2_4_Group_3	light	14.4251	1.83965e+06	20.5913
MEcoli_ref_1_amn;MEcoli_ref_2_amn;MEvo1-0_amn		20	MEcoli_ref_1_amn	MEcoli_ref_1_amn	MEcoli_ref_1_amn;MEcoli_ref_2_amn;MEvo1-0_amn	FALSE	FALSE	MEcoli_ref_1_2	ref_1	C	20230908_C32750_014_S556675_MEcoli_ref_1_2_Group_2	light	14.5546	2.09394e+06	21.1209
MEcoli_ref_1_amn;MEcoli_ref_2_amn;MEvo1-0_amn		20	MEcoli_ref_1_amn	MEcoli_ref_1_amn	MEcoli_ref_1_amn;MEcoli_ref_2_amn;MEvo1-0_amn	FALSE	FALSE	MEvo1_0_4	MEvo1	T	20230908_C32750_015_S556673_MEvo1_0_4_Group_1	light	14.7351	2.50835e+06	21.8885
MEcoli_ref_1_ampC;MEcoli_ref_2_ampC;MEvo1-0_ampC		13	MEcoli_ref_1_ampC	MEcoli_ref_1_ampC	MEcoli_ref_1_ampC;MEcoli_ref_2_ampC;MEvo1-0_ampC	FALSE	FALSE	MEcoli_ref_1_4	ref_1	C	20230908_C32750_002_S556677_MEcoli_ref_1_4_Group_2	light	13.1744	526724	19.1485
MEcoli_ref_1_ampC;MEcoli_ref_2_ampC;MEvo1-0_ampC		13	MEcoli_ref_1_ampC	MEcoli_ref_1_ampC	MEcoli_ref_1_ampC;MEcoli_ref_2_ampC;MEvo1-0_ampC	FALSE	FALSE	MEcoli_ref_2_3	ref_2	T	20230908_C32750_003_S556680_MEcoli_ref_2_3_Group_3	light	13.6845	877170	19.5541
MEcoli_ref_1_ampC;MEcoli_ref_2_ampC;MEvo1-0_ampC		13	MEcoli_ref_1_ampC	MEcoli_ref_1_ampC	MEcoli_ref_1_ampC;MEcoli_ref_2_ampC;MEvo1-0_ampC	FALSE	FALSE	MEvo1_0_3	MEvo1	T	20230908_C32750_004_S556672_MEvo1_0_3_Group_1	light	13.0097	446717	18.9132
MEcoli_ref_1_ampC;MEcoli_ref_2_ampC;MEvo1-0_ampC		13	MEcoli_ref_1_ampC	MEcoli_ref_1_ampC	MEcoli_ref_1_ampC;MEcoli_ref_2_ampC;MEvo1-0_ampC	FALSE	FALSE	MEvo1_0_1	MEvo1	T	20230908_C32750_005_S556670_MEvo1_0_1_Group_1	light	13.243	564110	19.0415
MEcoli_ref_1_ampC;MEcoli_ref_2_ampC;MEvo1-0_ampC		13	MEcoli_ref_1_ampC	MEcoli_ref_1_ampC	MEcoli_ref_1_ampC;MEcoli_ref_2_ampC;MEvo1-0_ampC	FALSE	FALSE	MEcoli_ref_1_1	ref_1	C	20230908_C32750_007_S556674_MEcoli_ref_1_1_Group_2	light	13.5423	760962	19.1506
MEcoli_ref_1_ampC;MEcoli_ref_2_ampC;MEvo1-0_ampC		13	MEcoli_ref_1_ampC	MEcoli_ref_1_ampC	MEcoli_ref_1_ampC;MEcoli_ref_2_ampC;MEvo1-0_ampC	FALSE	FALSE	MEcoli_ref_2_1	ref_2	T	20230908_C32750_008_S556678_MEcoli_ref_2_1_Group_3	light	13.6352	835009	19.6043
MEcoli_ref_1_ampC;MEcoli_ref_2_ampC;MEvo1-0_ampC		13	MEcoli_ref_1_ampC	MEcoli_ref_1_ampC	MEcoli_ref_1_ampC;MEcoli_ref_2_ampC;MEvo1-0_ampC	FALSE	FALSE	MEcoli_ref_2_2	ref_2	T	20230908_C32750_009_S556679_MEcoli_ref_2_2_Group_3	light	12.9981	441553	19.5505
MEcoli_ref_1_ampC;MEcoli_ref_2_ampC;MEvo1-0_ampC		13	MEcoli_ref_1_ampC	MEcoli_ref_1_ampC	MEcoli_ref_1_ampC;MEcoli_ref_2_ampC;MEvo1-0_ampC	FALSE	FALSE	MEvo1_0_2	MEvo1	T	20230908_C32750_010_S556671_MEvo1_0_2_Group_1	light	13.49	722153	19.1433
MEcoli_ref_1_ampC;MEcoli_ref_2_ampC;MEvo1-0_ampC		13	MEcoli_ref_1_ampC	MEcoli_ref_1_ampC	MEcoli_ref_1_ampC;MEcoli_ref_2_ampC;MEvo1-0_ampC	FALSE	FALSE	MEcoli_ref_1_3	ref_1	C	20230908_C32750_012_S556676_MEcoli_ref_1_3_Group_2	light	13.6867	879131	19.1529
MEcoli_ref_1_ampC;MEcoli_ref_2_ampC;MEvo1-0_ampC		13	MEcoli_ref_1_ampC	MEcoli_ref_1_ampC	MEcoli_ref_1_ampC;MEcoli_ref_2_ampC;MEvo1-0_ampC	FALSE	FALSE	MEcoli_ref_2_4	ref_2	T	20230908_C32750_013_S556681_MEcoli_ref_2_4_Group_3	light	13.6558	852427	19.4815
MEcoli_ref_1_ampC;MEcoli_ref_2_ampC;MEvo1-0_ampC		13	MEcoli_ref_1_ampC	MEcoli_ref_1_ampC	MEcoli_ref_1_ampC;MEcoli_ref_2_ampC;MEvo1-0_ampC	FALSE	FALSE	MEcoli_ref_1_2	ref_1	C	20230908_C32750_014_S556675_MEcoli_ref_1_2_Group_2	light	13.2947	594062	19.3033
MEcoli_ref_1_ampC;MEcoli_ref_2_ampC;MEvo1-0_ampC		13	MEcoli_ref_1_ampC	MEcoli_ref_1_ampC	MEcoli_ref_1_ampC;MEcoli_ref_2_ampC;MEvo1-0_ampC	FALSE	FALSE	MEvo1_0_4	MEvo1	T	20230908_C32750_015_S556673_MEvo1_0_4_Group_1	light	12.9554	423102	19.3208
MEcoli_ref_1_ampD;MEcoli_ref_2_ampD;MEvo1-0_ampD		6	MEcoli_ref_1_ampD	MEcoli_ref_1_ampD	MEcoli_ref_1_ampD;MEcoli_ref_2_ampD;MEvo1-0_ampD	FALSE	FALSE	MEcoli_ref_1_4	ref_1	C	20230908_C32750_002_S556677_MEcoli_ref_1_4_Group_2	light	12.5642	286122	18.2681
MEcoli_ref_1_ampD;MEcoli_ref_2_ampD;MEvo1-0_ampD		6	MEcoli_ref_1_ampD	MEcoli_ref_1_ampD	MEcoli_ref_1_ampD;MEcoli_ref_2_ampD;MEvo1-0_ampD	FALSE	FALSE	MEcoli_ref_2_3	ref_2	T	20230908_C32750_003_S556680_MEcoli_ref_2_3_Group_3	light	12.8084	365283	18.2903
MEcoli_ref_1_ampD;MEcoli_ref_2_ampD;MEvo1-0_ampD		6	MEcoli_ref_1_ampD	MEcoli_ref_1_ampD	MEcoli_ref_1_ampD;MEcoli_ref_2_ampD;MEvo1-0_ampD	FALSE	FALSE	MEvo1_0_3	MEvo1	T	20230908_C32750_004_S556672_MEvo1_0_3_Group_1	light	13.1934	536797	19.1783
MEcoli_ref_1_ampD;MEcoli_ref_2_ampD;MEvo1-0_ampD		6	MEcoli_ref_1_ampD	MEcoli_ref_1_ampD	MEcoli_ref_1_ampD;MEcoli_ref_2_ampD;MEvo1-0_ampD	FALSE	FALSE	MEvo1_0_1	MEvo1	T	20230908_C32750_005_S556670_MEvo1_0_1_Group_1	light	13.0644	471820	18.7838
MEcoli_ref_1_ampD;MEcoli_ref_2_ampD;MEvo1-0_ampD		6	MEcoli_ref_1_ampD	MEcoli_ref_1_ampD	MEcoli_ref_1_ampD;MEcoli_ref_2_ampD;MEvo1-0_ampD	FALSE	FALSE	MEcoli_ref_1_1	ref_1	C	20230908_C32750_007_S556674_MEcoli_ref_1_1_Group_2	light	13.1767	527927	18.6231
MEcoli_ref_1_ampD;MEcoli_ref_2_ampD;MEvo1-0_ampD		6	MEcoli_ref_1_ampD	MEcoli_ref_1_ampD	MEcoli_ref_1_ampD;MEcoli_ref_2_ampD;MEvo1-0_ampD	FALSE	FALSE	MEcoli_ref_2_1	ref_2	T	20230908_C32750_008_S556678_MEcoli_ref_2_1_Group_3	light	12.8553	382817	18.4792
MEcoli_ref_1_ampD;MEcoli_ref_2_ampD;MEvo1-0_ampD		6	MEcoli_ref_1_ampD	MEcoli_ref_1_ampD	MEcoli_ref_1_ampD;MEcoli_ref_2_ampD;MEvo1-0_ampD	FALSE	FALSE	MEcoli_ref_2_2	ref_2	T	20230908_C32750_009_S556679_MEcoli_ref_2_2_Group_3	light	12.2902	217554	18.5293
MEcoli_ref_1_ampD;MEcoli_ref_2_ampD;MEvo1-0_ampD		6	MEcoli_ref_1_ampD	MEcoli_ref_1_ampD	MEcoli_ref_1_ampD;MEcoli_ref_2_ampD;MEvo1-0_ampD	FALSE	FALSE	MEvo1_0_2	MEvo1	T	20230908_C32750_010_S556671_MEvo1_0_2_Group_1	light	13.3215	610172	18.9002
MEcoli_ref_1_ampD;MEcoli_ref_2_ampD;MEvo1-0_ampD		6	MEcoli_ref_1_ampD	MEcoli_ref_1_ampD	MEcoli_ref_1_ampD;MEcoli_ref_2_ampD;MEvo1-0_ampD	FALSE	FALSE	MEcoli_ref_1_3	ref_1	C	20230908_C32750_012_S556676_MEcoli_ref_1_3_Group_2	light	13.1903	535160	18.4368
MEcoli_ref_1_ampD;MEcoli_ref_2_ampD;MEvo1-0_ampD		6	MEcoli_ref_1_ampD	MEcoli_ref_1_ampD	MEcoli_ref_1_ampD;MEcoli_ref_2_ampD;MEvo1-0_ampD	FALSE	FALSE	MEcoli_ref_2_4	ref_2	T	20230908_C32750_013_S556681_MEcoli_ref_2_4_Group_3	light	13.1177	497668	18.7051
MEcoli_ref_1_ampD;MEcoli_ref_2_ampD;MEvo1-0_ampD		6	MEcoli_ref_1_ampD	MEcoli_ref_1_ampD	MEcoli_ref_1_ampD;MEcoli_ref_2_ampD;MEvo1-0_ampD	FALSE	FALSE	MEcoli_ref_1_2	ref_1	C	20230908_C32750_014_S556675_MEcoli_ref_1_2_Group_2	light	12.759	347681	18.5305
MEcoli_ref_1_ampD;MEcoli_ref_2_ampD;MEvo1-0_ampD		6	MEcoli_ref_1_ampD	MEcoli_ref_1_ampD	MEcoli_ref_1_ampD;MEcoli_ref_2_ampD;MEvo1-0_ampD	FALSE	FALSE	MEvo1_0_4	MEvo1	T	20230908_C32750_015_S556673_MEvo1_0_4_Group_1	light	12.4252	249000	18.5559
MEcoli_ref_1_ampE;MEcoli_ref_2_ampE;MEvo1-0_ampE		7	MEcoli_ref_1_ampE	MEcoli_ref_1_ampE	MEcoli_ref_1_ampE;MEcoli_ref_2_ampE;MEvo1-0_ampE	FALSE	FALSE	MEcoli_ref_1_4	ref_1	C	20230908_C32750_002_S556677_MEcoli_ref_1_4_Group_2	light	13.7223	910981	19.9389
MEcoli_ref_1_ampE;MEcoli_ref_2_ampE;MEvo1-0_ampE		7	MEcoli_ref_1_ampE	MEcoli_ref_1_ampE	MEcoli_ref_1_ampE;MEcoli_ref_2_ampE;MEvo1-0_ampE	FALSE	FALSE	MEcoli_ref_2_3	ref_2	T	20230908_C32750_003_S556680_MEcoli_ref_2_3_Group_3	light	13.9152	1.10483e+06	19.887
MEcoli_ref_1_ampE;MEcoli_ref_2_ampE;MEvo1-0_ampE		7	MEcoli_ref_1_ampE	MEcoli_ref_1_ampE	MEcoli_ref_1_ampE;MEcoli_ref_2_ampE;MEvo1-0_ampE	FALSE	FALSE	MEvo1_0_3	MEvo1	T	20230908_C32750_004_S556672_MEvo1_0_3_Group_1	light	13.8733	1.05946e+06	20.1591
MEcoli_ref_1_ampE;MEcoli_ref_2_ampE;MEvo1-0_ampE		7	MEcoli_ref_1_ampE	MEcoli_ref_1_ampE	MEcoli_ref_1_ampE;MEcoli_ref_2_ampE;MEvo1-0_ampE	FALSE	FALSE	MEvo1_0_1	MEvo1	T	20230908_C32750_005_S556670_MEvo1_0_1_Group_1	light	14.0548	1.27039e+06	20.2128
MEcoli_ref_1_ampE;MEcoli_ref_2_ampE;MEvo1-0_ampE		7	MEcoli_ref_1_ampE	MEcoli_ref_1_ampE	MEcoli_ref_1_ampE;MEcoli_ref_2_ampE;MEvo1-0_ampE	FALSE	FALSE	MEcoli_ref_1_1	ref_1	C	20230908_C32750_007_S556674_MEcoli_ref_1_1_Group_2	light	13.9774	1.17571e+06	19.7782
MEcoli_ref_1_ampE;MEcoli_ref_2_ampE;MEvo1-0_ampE		7	MEcoli_ref_1_ampE	MEcoli_ref_1_ampE	MEcoli_ref_1_ampE;MEcoli_ref_2_ampE;MEvo1-0_ampE	FALSE	FALSE	MEcoli_ref_2_1	ref_2	T	20230908_C32750_008_S556678_MEcoli_ref_2_1_Group_3	light	13.8231	1.00757e+06	19.8753
MEcoli_ref_1_ampE;MEcoli_ref_2_ampE;MEvo1-0_ampE		7	MEcoli_ref_1_ampE	MEcoli_ref_1_ampE	MEcoli_ref_1_ampE;MEcoli_ref_2_ampE;MEvo1-0_ampE	FALSE	FALSE	MEcoli_ref_2_2	ref_2	T	20230908_C32750_009_S556679_MEcoli_ref_2_2_Group_3	light	13.2805	585641	19.958
MEcoli_ref_1_ampE;MEcoli_ref_2_ampE;MEvo1-0_ampE		7	MEcoli_ref_1_ampE	MEcoli_ref_1_ampE	MEcoli_ref_1_ampE;MEcoli_ref_2_ampE;MEvo1-0_ampE	FALSE	FALSE	MEvo1_0_2	MEvo1	T	20230908_C32750_010_S556671_MEvo1_0_2_Group_1	light	14.3717	1.7441e+06	20.4154
MEcoli_ref_1_ampE;MEcoli_ref_2_ampE;MEvo1-0_ampE		7	MEcoli_ref_1_ampE	MEcoli_ref_1_ampE	MEcoli_ref_1_ampE;MEcoli_ref_2_ampE;MEvo1-0_ampE	FALSE	FALSE	MEcoli_ref_1_3	ref_1	C	20230908_C32750_012_S556676_MEcoli_ref_1_3_Group_2	light	14.2445	1.53563e+06	19.9576
MEcoli_ref_1_ampE;MEcoli_ref_2_ampE;MEvo1-0_ampE		7	MEcoli_ref_1_ampE	MEcoli_ref_1_ampE	MEcoli_ref_1_ampE;MEcoli_ref_2_ampE;MEvo1-0_ampE	FALSE	FALSE	MEcoli_ref_2_4	ref_2	T	20230908_C32750_013_S556681_MEcoli_ref_2_4_Group_3	light	13.9499	1.14385e+06	19.9058
MEcoli_ref_1_ampE;MEcoli_ref_2_ampE;MEvo1-0_ampE		7	MEcoli_ref_1_ampE	MEcoli_ref_1_ampE	MEcoli_ref_1_ampE;MEcoli_ref_2_ampE;MEvo1-0_ampE	FALSE	FALSE	MEcoli_ref_1_2	ref_1	C	20230908_C32750_014_S556675_MEcoli_ref_1_2_Group_2	light	13.7108	900576	19.9036
MEcoli_ref_1_ampE;MEcoli_ref_2_ampE;MEvo1-0_ampE		7	MEcoli_ref_1_ampE	MEcoli_ref_1_ampE	MEcoli_ref_1_ampE;MEcoli_ref_2_ampE;MEvo1-0_ampE	FALSE	FALSE	MEvo1_0_4	MEvo1	T	20230908_C32750_015_S556673_MEvo1_0_4_Group_1	light	13.4642	703783	20.0549
MEcoli_ref_1_ampG;MEcoli_ref_2_ampG;MEvo1-0_ampG		5	MEcoli_ref_1_ampG	MEcoli_ref_1_ampG	MEcoli_ref_1_ampG;MEcoli_ref_2_ampG;MEvo1-0_ampG	FALSE	FALSE	MEcoli_ref_1_4	ref_1	C	20230908_C32750_002_S556677_MEcoli_ref_1_4_Group_2	light	13.0226	452531	18.9295
MEcoli_ref_1_ampG;MEcoli_ref_2_ampG;MEvo1-0_ampG		5	MEcoli_ref_1_ampG	MEcoli_ref_1_ampG	MEcoli_ref_1_ampG;MEcoli_ref_2_ampG;MEvo1-0_ampG	FALSE	FALSE	MEcoli_ref_2_3	ref_2	T	20230908_C32750_003_S556680_MEcoli_ref_2_3_Group_3	light	13.5362	756281	19.3402
MEcoli_ref_1_ampG;MEcoli_ref_2_ampG;MEvo1-0_ampG		5	MEcoli_ref_1_ampG	MEcoli_ref_1_ampG	MEcoli_ref_1_ampG;MEcoli_ref_2_ampG;MEvo1-0_ampG	FALSE	FALSE	MEvo1_0_3	MEvo1	T	20230908_C32750_004_S556672_MEvo1_0_3_Group_1	light	12.244	207724	17.8085
MEcoli_ref_1_ampG;MEcoli_ref_2_ampG;MEvo1-0_ampG		5	MEcoli_ref_1_ampG	MEcoli_ref_1_ampG	MEcoli_ref_1_ampG;MEcoli_ref_2_ampG;MEvo1-0_ampG	FALSE	FALSE	MEvo1_0_1	MEvo1	T	20230908_C32750_005_S556670_MEvo1_0_1_Group_1	light	12.6312	305945	18.1588
MEcoli_ref_1_ampG;MEcoli_ref_2_ampG;MEvo1-0_ampG		5	MEcoli_ref_1_ampG	MEcoli_ref_1_ampG	MEcoli_ref_1_ampG;MEcoli_ref_2_ampG;MEvo1-0_ampG	FALSE	FALSE	MEcoli_ref_1_1	ref_1	C	20230908_C32750_007_S556674_MEcoli_ref_1_1_Group_2	light	13.4885	721108	19.073
MEcoli_ref_1_ampG;MEcoli_ref_2_ampG;MEvo1-0_ampG		5	MEcoli_ref_1_ampG	MEcoli_ref_1_ampG	MEcoli_ref_1_ampG;MEcoli_ref_2_ampG;MEvo1-0_ampG	FALSE	FALSE	MEcoli_ref_2_1	ref_2	T	20230908_C32750_008_S556678_MEcoli_ref_2_1_Group_3	light	13.4803	715196	19.3809
MEcoli_ref_1_ampG;MEcoli_ref_2_ampG;MEvo1-0_ampG		5	MEcoli_ref_1_ampG	MEcoli_ref_1_ampG	MEcoli_ref_1_ampG;MEcoli_ref_2_ampG;MEvo1-0_ampG	FALSE	FALSE	MEcoli_ref_2_2	ref_2	T	20230908_C32750_009_S556679_MEcoli_ref_2_2_Group_3	light	12.7281	337102	19.1611
MEcoli_ref_1_ampG;MEcoli_ref_2_ampG;MEvo1-0_ampG		5	MEcoli_ref_1_ampG	MEcoli_ref_1_ampG	MEcoli_ref_1_ampG;MEcoli_ref_2_ampG;MEvo1-0_ampG	FALSE	FALSE	MEvo1_0_2	MEvo1	T	20230908_C32750_010_S556671_MEvo1_0_2_Group_1	light	12.6488	311399	17.9297
MEcoli_ref_1_ampG;MEcoli_ref_2_ampG;MEvo1-0_ampG		5	MEcoli_ref_1_ampG	MEcoli_ref_1_ampG	MEcoli_ref_1_ampG;MEcoli_ref_2_ampG;MEvo1-0_ampG	FALSE	FALSE	MEcoli_ref_1_3	ref_1	C	20230908_C32750_012_S556676_MEcoli_ref_1_3_Group_2	light	13.6722	866475	19.132
MEcoli_ref_1_ampG;MEcoli_ref_2_ampG;MEvo1-0_ampG		5	MEcoli_ref_1_ampG	MEcoli_ref_1_ampG	MEcoli_ref_1_ampG;MEcoli_ref_2_ampG;MEvo1-0_ampG	FALSE	FALSE	MEcoli_ref_2_4	ref_2	T	20230908_C32750_013_S556681_MEcoli_ref_2_4_Group_3	light	13.4179	671945	19.1383
MEcoli_ref_1_ampG;MEcoli_ref_2_ampG;MEvo1-0_ampG		5	MEcoli_ref_1_ampG	MEcoli_ref_1_ampG	MEcoli_ref_1_ampG;MEcoli_ref_2_ampG;MEvo1-0_ampG	FALSE	FALSE	MEcoli_ref_1_2	ref_1	C	20230908_C32750_014_S556675_MEcoli_ref_1_2_Group_2	light	13.0754	477060	18.9869
MEcoli_ref_1_ampG;MEcoli_ref_2_ampG;MEvo1-0_ampG		5	MEcoli_ref_1_ampG	MEcoli_ref_1_ampG	MEcoli_ref_1_ampG;MEcoli_ref_2_ampG;MEvo1-0_ampG	FALSE	FALSE	MEvo1_0_4	MEvo1	T	20230908_C32750_015_S556673_MEvo1_0_4_Group_1	light	11.986	160498	17.9223
MEcoli_ref_1_ampH;MEcoli_ref_2_ampH;MEvo1-0_ampH		9	MEcoli_ref_1_ampH	MEcoli_ref_1_ampH	MEcoli_ref_1_ampH;MEcoli_ref_2_ampH;MEvo1-0_ampH	FALSE	FALSE	MEcoli_ref_1_4	ref_1	C	20230908_C32750_002_S556677_MEcoli_ref_1_4_Group_2	light	13.2943	593819	19.3215
MEcoli_ref_1_ampH;MEcoli_ref_2_ampH;MEvo1-0_ampH		9	MEcoli_ref_1_ampH	MEcoli_ref_1_ampH	MEcoli_ref_1_ampH;MEcoli_ref_2_ampH;MEvo1-0_ampH	FALSE	FALSE	MEcoli_ref_2_3	ref_2	T	20230908_C32750_003_S556680_MEcoli_ref_2_3_Group_3	light	13.5871	795779	19.4137
MEcoli_ref_1_ampH;MEcoli_ref_2_ampH;MEvo1-0_ampH		9	MEcoli_ref_1_ampH	MEcoli_ref_1_ampH	MEcoli_ref_1_ampH;MEcoli_ref_2_ampH;MEvo1-0_ampH	FALSE	FALSE	MEvo1_0_3	MEvo1	T	20230908_C32750_004_S556672_MEvo1_0_3_Group_1	light	12.6726	318896	18.427
MEcoli_ref_1_ampH;MEcoli_ref_2_ampH;MEvo1-0_ampH		9	MEcoli_ref_1_ampH	MEcoli_ref_1_ampH	MEcoli_ref_1_ampH;MEcoli_ref_2_ampH;MEvo1-0_ampH	FALSE	FALSE	MEvo1_0_1	MEvo1	T	20230908_C32750_005_S556670_MEvo1_0_1_Group_1	light	12.8283	372608	18.4432
MEcoli_ref_1_ampH;MEcoli_ref_2_ampH;MEvo1-0_ampH		9	MEcoli_ref_1_ampH	MEcoli_ref_1_ampH	MEcoli_ref_1_ampH;MEcoli_ref_2_ampH;MEvo1-0_ampH	FALSE	FALSE	MEcoli_ref_1_1	ref_1	C	20230908_C32750_007_S556674_MEcoli_ref_1_1_Group_2	light	13.6888	880951	19.3618
MEcoli_ref_1_ampH;MEcoli_ref_2_ampH;MEvo1-0_ampH		9	MEcoli_ref_1_ampH	MEcoli_ref_1_ampH	MEcoli_ref_1_ampH;MEcoli_ref_2_ampH;MEvo1-0_ampH	FALSE	FALSE	MEcoli_ref_2_1	ref_2	T	20230908_C32750_008_S556678_MEcoli_ref_2_1_Group_3	light	13.6447	842994	19.618
MEcoli_ref_1_ampH;MEcoli_ref_2_ampH;MEvo1-0_ampH		9	MEcoli_ref_1_ampH	MEcoli_ref_1_ampH	MEcoli_ref_1_ampH;MEcoli_ref_2_ampH;MEvo1-0_ampH	FALSE	FALSE	MEcoli_ref_2_2	ref_2	T	20230908_C32750_009_S556679_MEcoli_ref_2_2_Group_3	light	12.9331	413766	19.4568
MEcoli_ref_1_ampH;MEcoli_ref_2_ampH;MEvo1-0_ampH		9	MEcoli_ref_1_ampH	MEcoli_ref_1_ampH	MEcoli_ref_1_ampH;MEcoli_ref_2_ampH;MEvo1-0_ampH	FALSE	FALSE	MEvo1_0_2	MEvo1	T	20230908_C32750_010_S556671_MEvo1_0_2_Group_1	light	13.153	515569	18.6571
MEcoli_ref_1_ampH;MEcoli_ref_2_ampH;MEvo1-0_ampH		9	MEcoli_ref_1_ampH	MEcoli_ref_1_ampH	MEcoli_ref_1_ampH;MEcoli_ref_2_ampH;MEvo1-0_ampH	FALSE	FALSE	MEcoli_ref_1_3	ref_1	C	20230908_C32750_012_S556676_MEcoli_ref_1_3_Group_2	light	13.7934	978176	19.3069
MEcoli_ref_1_ampH;MEcoli_ref_2_ampH;MEvo1-0_ampH		9	MEcoli_ref_1_ampH	MEcoli_ref_1_ampH	MEcoli_ref_1_ampH;MEcoli_ref_2_ampH;MEvo1-0_ampH	FALSE	FALSE	MEcoli_ref_2_4	ref_2	T	20230908_C32750_013_S556681_MEcoli_ref_2_4_Group_3	light	13.7641	949853	19.6376
MEcoli_ref_1_ampH;MEcoli_ref_2_ampH;MEvo1-0_ampH		9	MEcoli_ref_1_ampH	MEcoli_ref_1_ampH	MEcoli_ref_1_ampH;MEcoli_ref_2_ampH;MEvo1-0_ampH	FALSE	FALSE	MEcoli_ref_1_2	ref_1	C	20230908_C32750_014_S556675_MEcoli_ref_1_2_Group_2	light	13.3554	631209	19.3908
MEcoli_ref_1_ampH;MEcoli_ref_2_ampH;MEvo1-0_ampH		9	MEcoli_ref_1_ampH	MEcoli_ref_1_ampH	MEcoli_ref_1_ampH;MEcoli_ref_2_ampH;MEvo1-0_ampH	FALSE	FALSE	MEvo1_0_4	MEvo1	T	20230908_C32750_015_S556673_MEvo1_0_4_Group_1	light	12.5204	273854	18.6932
MEcoli_ref_1_amyA;MEcoli_ref_2_amyA;MEvo1-0_amyA		13	MEcoli_ref_1_amyA	MEcoli_ref_1_amyA	MEcoli_ref_1_amyA;MEcoli_ref_2_amyA;MEvo1-0_amyA	FALSE	FALSE	MEcoli_ref_1_4	ref_1	C	20230908_C32750_002_S556677_MEcoli_ref_1_4_Group_2	light	13.1732	526077	19.1468
MEcoli_ref_1_amyA;MEcoli_ref_2_amyA;MEvo1-0_amyA		13	MEcoli_ref_1_amyA	MEcoli_ref_1_amyA	MEcoli_ref_1_amyA;MEcoli_ref_2_amyA;MEvo1-0_amyA	FALSE	FALSE	MEvo1_0_3	MEvo1	T	20230908_C32750_004_S556672_MEvo1_0_3_Group_1	light	12.7062	329792	18.4754
MEcoli_ref_1_amyA;MEcoli_ref_2_amyA;MEvo1-0_amyA		13	MEcoli_ref_1_amyA	MEcoli_ref_1_amyA	MEcoli_ref_1_amyA;MEcoli_ref_2_amyA;MEvo1-0_amyA	FALSE	FALSE	MEvo1_0_1	MEvo1	T	20230908_C32750_005_S556670_MEvo1_0_1_Group_1	light	12.8997	400189	18.5463
MEcoli_ref_1_amyA;MEcoli_ref_2_amyA;MEvo1-0_amyA		13	MEcoli_ref_1_amyA	MEcoli_ref_1_amyA	MEcoli_ref_1_amyA;MEcoli_ref_2_amyA;MEvo1-0_amyA	FALSE	FALSE	MEcoli_ref_1_1	ref_1	C	20230908_C32750_007_S556674_MEcoli_ref_1_1_Group_2	light	13.451	694526	19.0188
MEcoli_ref_1_amyA;MEcoli_ref_2_amyA;MEvo1-0_amyA		13	MEcoli_ref_1_amyA	MEcoli_ref_1_amyA	MEcoli_ref_1_amyA;MEcoli_ref_2_amyA;MEvo1-0_amyA	FALSE	FALSE	MEcoli_ref_2_1	ref_2	T	20230908_C32750_008_S556678_MEcoli_ref_2_1_Group_3	light	11.9918	161431	17.2334
MEcoli_ref_1_amyA;MEcoli_ref_2_amyA;MEvo1-0_amyA		13	MEcoli_ref_1_amyA	MEcoli_ref_1_amyA	MEcoli_ref_1_amyA;MEcoli_ref_2_amyA;MEvo1-0_amyA	FALSE	FALSE	MEvo1_0_2	MEvo1	T	20230908_C32750_010_S556671_MEvo1_0_2_Group_1	light	12.9402	416712	18.35
MEcoli_ref_1_amyA;MEcoli_ref_2_amyA;MEvo1-0_amyA		13	MEcoli_ref_1_amyA	MEcoli_ref_1_amyA	MEcoli_ref_1_amyA;MEcoli_ref_2_amyA;MEvo1-0_amyA	FALSE	FALSE	MEcoli_ref_1_3	ref_1	C	20230908_C32750_012_S556676_MEcoli_ref_1_3_Group_2	light	13.5881	796587	19.0107
MEcoli_ref_1_amyA;MEcoli_ref_2_amyA;MEvo1-0_amyA		13	MEcoli_ref_1_amyA	MEcoli_ref_1_amyA	MEcoli_ref_1_amyA;MEcoli_ref_2_amyA;MEvo1-0_amyA	FALSE	FALSE	MEcoli_ref_1_2	ref_1	C	20230908_C32750_014_S556675_MEcoli_ref_1_2_Group_2	light	13.1109	494309	19.0381
MEcoli_ref_1_amyA;MEcoli_ref_2_amyA;MEvo1-0_amyA		13	MEcoli_ref_1_amyA	MEcoli_ref_1_amyA	MEcoli_ref_1_amyA;MEcoli_ref_2_amyA;MEvo1-0_amyA	FALSE	FALSE	MEvo1_0_4	MEvo1	T	20230908_C32750_015_S556673_MEvo1_0_4_Group_1	light	12.3367	227901	18.4282
MEcoli_ref_1_anmK;MEcoli_ref_2_anmK;MEvo1-0_anmK		5	MEcoli_ref_1_anmK	MEcoli_ref_1_anmK	MEcoli_ref_1_anmK;MEcoli_ref_2_anmK;MEvo1-0_anmK	FALSE	FALSE	MEcoli_ref_1_4	ref_1	C	20230908_C32750_002_S556677_MEcoli_ref_1_4_Group_2	light	14.2478	1.54071e+06	20.697
MEcoli_ref_1_anmK;MEcoli_ref_2_anmK;MEvo1-0_anmK		5	MEcoli_ref_1_anmK	MEcoli_ref_1_anmK	MEcoli_ref_1_anmK;MEcoli_ref_2_anmK;MEvo1-0_anmK	FALSE	FALSE	MEcoli_ref_2_3	ref_2	T	20230908_C32750_003_S556680_MEcoli_ref_2_3_Group_3	light	14.435	1.85804e+06	20.637
MEcoli_ref_1_anmK;MEcoli_ref_2_anmK;MEvo1-0_anmK		5	MEcoli_ref_1_anmK	MEcoli_ref_1_anmK	MEcoli_ref_1_anmK;MEcoli_ref_2_anmK;MEvo1-0_anmK	FALSE	FALSE	MEvo1_0_3	MEvo1	T	20230908_C32750_004_S556672_MEvo1_0_3_Group_1	light	14.5231	2029070	21.0966
MEcoli_ref_1_anmK;MEcoli_ref_2_anmK;MEvo1-0_anmK		5	MEcoli_ref_1_anmK	MEcoli_ref_1_anmK	MEcoli_ref_1_anmK;MEcoli_ref_2_anmK;MEvo1-0_anmK	FALSE	FALSE	MEvo1_0_1	MEvo1	T	20230908_C32750_005_S556670_MEvo1_0_1_Group_1	light	14.4741	1.93208e+06	20.8177
MEcoli_ref_1_anmK;MEcoli_ref_2_anmK;MEvo1-0_anmK		5	MEcoli_ref_1_anmK	MEcoli_ref_1_anmK	MEcoli_ref_1_anmK;MEcoli_ref_2_anmK;MEvo1-0_anmK	FALSE	FALSE	MEcoli_ref_1_1	ref_1	C	20230908_C32750_007_S556674_MEcoli_ref_1_1_Group_2	light	14.5308	2.04475e+06	20.5766
MEcoli_ref_1_anmK;MEcoli_ref_2_anmK;MEvo1-0_anmK		5	MEcoli_ref_1_anmK	MEcoli_ref_1_anmK	MEcoli_ref_1_anmK;MEcoli_ref_2_anmK;MEvo1-0_anmK	FALSE	FALSE	MEcoli_ref_2_1	ref_2	T	20230908_C32750_008_S556678_MEcoli_ref_2_1_Group_3	light	14.2217	1.50114e+06	20.4505
MEcoli_ref_1_anmK;MEcoli_ref_2_anmK;MEvo1-0_anmK		5	MEcoli_ref_1_anmK	MEcoli_ref_1_anmK	MEcoli_ref_1_anmK;MEcoli_ref_2_anmK;MEvo1-0_anmK	FALSE	FALSE	MEcoli_ref_2_2	ref_2	T	20230908_C32750_009_S556679_MEcoli_ref_2_2_Group_3	light	13.6649	860161	20.5125
MEcoli_ref_1_anmK;MEcoli_ref_2_anmK;MEvo1-0_anmK		5	MEcoli_ref_1_anmK	MEcoli_ref_1_anmK	MEcoli_ref_1_anmK;MEcoli_ref_2_anmK;MEvo1-0_anmK	FALSE	FALSE	MEvo1_0_2	MEvo1	T	20230908_C32750_010_S556671_MEvo1_0_2_Group_1	light	14.6395	2.27954e+06	20.8016
MEcoli_ref_1_anmK;MEcoli_ref_2_anmK;MEvo1-0_anmK		5	MEcoli_ref_1_anmK	MEcoli_ref_1_anmK	MEcoli_ref_1_anmK;MEcoli_ref_2_anmK;MEvo1-0_anmK	FALSE	FALSE	MEcoli_ref_1_3	ref_1	C	20230908_C32750_012_S556676_MEcoli_ref_1_3_Group_2	light	14.7448	2.53266e+06	20.6794
MEcoli_ref_1_anmK;MEcoli_ref_2_anmK;MEvo1-0_anmK		5	MEcoli_ref_1_anmK	MEcoli_ref_1_anmK	MEcoli_ref_1_anmK;MEcoli_ref_2_anmK;MEvo1-0_anmK	FALSE	FALSE	MEcoli_ref_2_4	ref_2	T	20230908_C32750_013_S556681_MEcoli_ref_2_4_Group_3	light	14.5535	2.09165e+06	20.7765
MEcoli_ref_1_anmK;MEcoli_ref_2_anmK;MEvo1-0_anmK		5	MEcoli_ref_1_anmK	MEcoli_ref_1_anmK	MEcoli_ref_1_anmK;MEcoli_ref_2_anmK;MEvo1-0_anmK	FALSE	FALSE	MEcoli_ref_1_2	ref_1	C	20230908_C32750_014_S556675_MEcoli_ref_1_2_Group_2	light	14.0846	1.30875e+06	20.4428
MEcoli_ref_1_anmK;MEcoli_ref_2_anmK;MEvo1-0_anmK		5	MEcoli_ref_1_anmK	MEcoli_ref_1_anmK	MEcoli_ref_1_anmK;MEcoli_ref_2_anmK;MEvo1-0_anmK	FALSE	FALSE	MEvo1_0_4	MEvo1	T	20230908_C32750_015_S556673_MEvo1_0_4_Group_1	light	13.8329	1.0175e+06	20.5867
MEcoli_ref_1_ansA;MEcoli_ref_2_ansA;MEvo1-0_ansA		8	MEcoli_ref_1_ansA	MEcoli_ref_1_ansA	MEcoli_ref_1_ansA;MEcoli_ref_2_ansA;MEvo1-0_ansA	FALSE	FALSE	MEcoli_ref_1_4	ref_1	C	20230908_C32750_002_S556677_MEcoli_ref_1_4_Group_2	light	13.7323	920192	19.9534
MEcoli_ref_1_ansA;MEcoli_ref_2_ansA;MEvo1-0_ansA		8	MEcoli_ref_1_ansA	MEcoli_ref_1_ansA	MEcoli_ref_1_ansA;MEcoli_ref_2_ansA;MEvo1-0_ansA	FALSE	FALSE	MEcoli_ref_2_3	ref_2	T	20230908_C32750_003_S556680_MEcoli_ref_2_3_Group_3	light	14.2981	1.62024e+06	20.4394
MEcoli_ref_1_ansA;MEcoli_ref_2_ansA;MEvo1-0_ansA		8	MEcoli_ref_1_ansA	MEcoli_ref_1_ansA	MEcoli_ref_1_ansA;MEcoli_ref_2_ansA;MEvo1-0_ansA	FALSE	FALSE	MEvo1_0_3	MEvo1	T	20230908_C32750_004_S556672_MEvo1_0_3_Group_1	light	13.7728	958174	20.0142
MEcoli_ref_1_ansA;MEcoli_ref_2_ansA;MEvo1-0_ansA		8	MEcoli_ref_1_ansA	MEcoli_ref_1_ansA	MEcoli_ref_1_ansA;MEcoli_ref_2_ansA;MEvo1-0_ansA	FALSE	FALSE	MEvo1_0_1	MEvo1	T	20230908_C32750_005_S556670_MEvo1_0_1_Group_1	light	13.8529	1.03814e+06	19.9215
MEcoli_ref_1_ansA;MEcoli_ref_2_ansA;MEvo1-0_ansA		8	MEcoli_ref_1_ansA	MEcoli_ref_1_ansA	MEcoli_ref_1_ansA;MEcoli_ref_2_ansA;MEvo1-0_ansA	FALSE	FALSE	MEcoli_ref_1_1	ref_1	C	20230908_C32750_007_S556674_MEcoli_ref_1_1_Group_2	light	14.168	1.42265e+06	20.0533
MEcoli_ref_1_ansA;MEcoli_ref_2_ansA;MEvo1-0_ansA		8	MEcoli_ref_1_ansA	MEcoli_ref_1_ansA	MEcoli_ref_1_ansA;MEcoli_ref_2_ansA;MEvo1-0_ansA	FALSE	FALSE	MEcoli_ref_2_1	ref_2	T	20230908_C32750_008_S556678_MEcoli_ref_2_1_Group_3	light	14.1853	1.44748e+06	20.398
MEcoli_ref_1_ansA;MEcoli_ref_2_ansA;MEvo1-0_ansA		8	MEcoli_ref_1_ansA	MEcoli_ref_1_ansA	MEcoli_ref_1_ansA;MEcoli_ref_2_ansA;MEvo1-0_ansA	FALSE	FALSE	MEcoli_ref_2_2	ref_2	T	20230908_C32750_009_S556679_MEcoli_ref_2_2_Group_3	light	13.5996	805776	20.4183
MEcoli_ref_1_ansA;MEcoli_ref_2_ansA;MEvo1-0_ansA		8	MEcoli_ref_1_ansA	MEcoli_ref_1_ansA	MEcoli_ref_1_ansA;MEcoli_ref_2_ansA;MEvo1-0_ansA	FALSE	FALSE	MEvo1_0_2	MEvo1	T	20230908_C32750_010_S556671_MEvo1_0_2_Group_1	light	13.9385	1.13084e+06	19.7903
MEcoli_ref_1_ansA;MEcoli_ref_2_ansA;MEvo1-0_ansA		8	MEcoli_ref_1_ansA	MEcoli_ref_1_ansA	MEcoli_ref_1_ansA;MEcoli_ref_2_ansA;MEvo1-0_ansA	FALSE	FALSE	MEcoli_ref_1_3	ref_1	C	20230908_C32750_012_S556676_MEcoli_ref_1_3_Group_2	light	14.4176	1.82596e+06	20.2074
MEcoli_ref_1_ansA;MEcoli_ref_2_ansA;MEvo1-0_ansA		8	MEcoli_ref_1_ansA	MEcoli_ref_1_ansA	MEcoli_ref_1_ansA;MEcoli_ref_2_ansA;MEvo1-0_ansA	FALSE	FALSE	MEcoli_ref_2_4	ref_2	T	20230908_C32750_013_S556681_MEcoli_ref_2_4_Group_3	light	14.2673	1.57112e+06	20.3636
MEcoli_ref_1_ansA;MEcoli_ref_2_ansA;MEvo1-0_ansA		8	MEcoli_ref_1_ansA	MEcoli_ref_1_ansA	MEcoli_ref_1_ansA;MEcoli_ref_2_ansA;MEvo1-0_ansA	FALSE	FALSE	MEcoli_ref_1_2	ref_1	C	20230908_C32750_014_S556675_MEcoli_ref_1_2_Group_2	light	13.8535	1.0387e+06	20.1094
MEcoli_ref_1_ansA;MEcoli_ref_2_ansA;MEvo1-0_ansA		8	MEcoli_ref_1_ansA	MEcoli_ref_1_ansA	MEcoli_ref_1_ansA;MEcoli_ref_2_ansA;MEvo1-0_ansA	FALSE	FALSE	MEvo1_0_4	MEvo1	T	20230908_C32750_015_S556673_MEvo1_0_4_Group_1	light	13.3686	639631	19.917
MEcoli_ref_1_apaG;MEcoli_ref_2_apaG;MEvo1-0_apaG		1	MEcoli_ref_1_apaG	MEcoli_ref_1_apaG	MEcoli_ref_1_apaG;MEcoli_ref_2_apaG;MEvo1-0_apaG	FALSE	FALSE	MEcoli_ref_1_4	ref_1	C	20230908_C32750_002_S556677_MEcoli_ref_1_4_Group_2	light	15.2365	4141010	22.1234
MEcoli_ref_1_apaG;MEcoli_ref_2_apaG;MEvo1-0_apaG		1	MEcoli_ref_1_apaG	MEcoli_ref_1_apaG	MEcoli_ref_1_apaG;MEcoli_ref_2_apaG;MEvo1-0_apaG	FALSE	FALSE	MEcoli_ref_2_3	ref_2	T	20230908_C32750_003_S556680_MEcoli_ref_2_3_Group_3	light	15.3734	4.74888e+06	21.9908
MEcoli_ref_1_apaG;MEcoli_ref_2_apaG;MEvo1-0_apaG		1	MEcoli_ref_1_apaG	MEcoli_ref_1_apaG	MEcoli_ref_1_apaG;MEcoli_ref_2_apaG;MEvo1-0_apaG	FALSE	FALSE	MEvo1_0_3	MEvo1	T	20230908_C32750_004_S556672_MEvo1_0_3_Group_1	light	14.8813	2.90314e+06	21.6134
MEcoli_ref_1_apaG;MEcoli_ref_2_apaG;MEvo1-0_apaG		1	MEcoli_ref_1_apaG	MEcoli_ref_1_apaG	MEcoli_ref_1_apaG;MEcoli_ref_2_apaG;MEvo1-0_apaG	FALSE	FALSE	MEvo1_0_1	MEvo1	T	20230908_C32750_005_S556670_MEvo1_0_1_Group_1	light	15.054	3.45025e+06	21.6542
MEcoli_ref_1_apaG;MEcoli_ref_2_apaG;MEvo1-0_apaG		1	MEcoli_ref_1_apaG	MEcoli_ref_1_apaG	MEcoli_ref_1_apaG;MEcoli_ref_2_apaG;MEvo1-0_apaG	FALSE	FALSE	MEcoli_ref_1_1	ref_1	C	20230908_C32750_007_S556674_MEcoli_ref_1_1_Group_2	light	15.6566	6.30347e+06	22.2008
MEcoli_ref_1_apaG;MEcoli_ref_2_apaG;MEvo1-0_apaG		1	MEcoli_ref_1_apaG	MEcoli_ref_1_apaG	MEcoli_ref_1_apaG;MEcoli_ref_2_apaG;MEvo1-0_apaG	FALSE	FALSE	MEcoli_ref_2_1	ref_2	T	20230908_C32750_008_S556678_MEcoli_ref_2_1_Group_3	light	15.4107	4.92949e+06	22.1659
MEcoli_ref_1_apaG;MEcoli_ref_2_apaG;MEvo1-0_apaG		1	MEcoli_ref_1_apaG	MEcoli_ref_1_apaG	MEcoli_ref_1_apaG;MEcoli_ref_2_apaG;MEvo1-0_apaG	FALSE	FALSE	MEcoli_ref_2_2	ref_2	T	20230908_C32750_009_S556679_MEcoli_ref_2_2_Group_3	light	14.8317	2.76263e+06	22.1959
MEcoli_ref_1_apaG;MEcoli_ref_2_apaG;MEvo1-0_apaG		1	MEcoli_ref_1_apaG	MEcoli_ref_1_apaG	MEcoli_ref_1_apaG;MEcoli_ref_2_apaG;MEvo1-0_apaG	FALSE	FALSE	MEvo1_0_2	MEvo1	T	20230908_C32750_010_S556671_MEvo1_0_2_Group_1	light	15.31	4.45702e+06	21.769
MEcoli_ref_1_apaG;MEcoli_ref_2_apaG;MEvo1-0_apaG		1	MEcoli_ref_1_apaG	MEcoli_ref_1_apaG	MEcoli_ref_1_apaG;MEcoli_ref_2_apaG;MEvo1-0_apaG	FALSE	FALSE	MEcoli_ref_1_3	ref_1	C	20230908_C32750_012_S556676_MEcoli_ref_1_3_Group_2	light	15.8246	7.45646e+06	22.2373
MEcoli_ref_1_apaG;MEcoli_ref_2_apaG;MEvo1-0_apaG		1	MEcoli_ref_1_apaG	MEcoli_ref_1_apaG	MEcoli_ref_1_apaG;MEcoli_ref_2_apaG;MEvo1-0_apaG	FALSE	FALSE	MEcoli_ref_2_4	ref_2	T	20230908_C32750_013_S556681_MEcoli_ref_2_4_Group_3	light	15.5384	5.60065e+06	22.1974
MEcoli_ref_1_apaG;MEcoli_ref_2_apaG;MEvo1-0_apaG		1	MEcoli_ref_1_apaG	MEcoli_ref_1_apaG	MEcoli_ref_1_apaG;MEcoli_ref_2_apaG;MEvo1-0_apaG	FALSE	FALSE	MEcoli_ref_1_2	ref_1	C	20230908_C32750_014_S556675_MEcoli_ref_1_2_Group_2	light	15.3184	4.49468e+06	22.2229
MEcoli_ref_1_apaG;MEcoli_ref_2_apaG;MEvo1-0_apaG		1	MEcoli_ref_1_apaG	MEcoli_ref_1_apaG	MEcoli_ref_1_apaG;MEcoli_ref_2_apaG;MEvo1-0_apaG	FALSE	FALSE	MEvo1_0_4	MEvo1	T	20230908_C32750_015_S556673_MEvo1_0_4_Group_1	light	14.7894	2.64833e+06	21.9668
MEcoli_ref_1_apaH;MEcoli_ref_2_apaH;MEvo1-0_apaH		10	MEcoli_ref_1_apaH	MEcoli_ref_1_apaH	MEcoli_ref_1_apaH;MEcoli_ref_2_apaH;MEvo1-0_apaH	FALSE	FALSE	MEcoli_ref_1_4	ref_1	C	20230908_C32750_002_S556677_MEcoli_ref_1_4_Group_2	light	13.3305	615713	19.3737
MEcoli_ref_1_apaH;MEcoli_ref_2_apaH;MEvo1-0_apaH		10	MEcoli_ref_1_apaH	MEcoli_ref_1_apaH	MEcoli_ref_1_apaH;MEcoli_ref_2_apaH;MEvo1-0_apaH	FALSE	FALSE	MEcoli_ref_2_3	ref_2	T	20230908_C32750_003_S556680_MEcoli_ref_2_3_Group_3	light	13.4717	709095	19.2473
MEcoli_ref_1_apaH;MEcoli_ref_2_apaH;MEvo1-0_apaH		10	MEcoli_ref_1_apaH	MEcoli_ref_1_apaH	MEcoli_ref_1_apaH;MEcoli_ref_2_apaH;MEvo1-0_apaH	FALSE	FALSE	MEvo1_0_3	MEvo1	T	20230908_C32750_004_S556672_MEvo1_0_3_Group_1	light	12.6258	304317	18.3595
MEcoli_ref_1_apaH;MEcoli_ref_2_apaH;MEvo1-0_apaH		10	MEcoli_ref_1_apaH	MEcoli_ref_1_apaH	MEcoli_ref_1_apaH;MEcoli_ref_2_apaH;MEvo1-0_apaH	FALSE	FALSE	MEvo1_0_1	MEvo1	T	20230908_C32750_005_S556670_MEvo1_0_1_Group_1	light	12.5654	286478	18.064
MEcoli_ref_1_apaH;MEcoli_ref_2_apaH;MEvo1-0_apaH		10	MEcoli_ref_1_apaH	MEcoli_ref_1_apaH	MEcoli_ref_1_apaH;MEcoli_ref_2_apaH;MEvo1-0_apaH	FALSE	FALSE	MEcoli_ref_1_1	ref_1	C	20230908_C32750_007_S556674_MEcoli_ref_1_1_Group_2	light	13.4704	708134	19.0468
MEcoli_ref_1_apaH;MEcoli_ref_2_apaH;MEvo1-0_apaH		10	MEcoli_ref_1_apaH	MEcoli_ref_1_apaH	MEcoli_ref_1_apaH;MEcoli_ref_2_apaH;MEvo1-0_apaH	FALSE	FALSE	MEcoli_ref_2_1	ref_2	T	20230908_C32750_008_S556678_MEcoli_ref_2_1_Group_3	light	13.3368	619552	19.1737
MEcoli_ref_1_apaH;MEcoli_ref_2_apaH;MEvo1-0_apaH		10	MEcoli_ref_1_apaH	MEcoli_ref_1_apaH	MEcoli_ref_1_apaH;MEcoli_ref_2_apaH;MEvo1-0_apaH	FALSE	FALSE	MEcoli_ref_2_2	ref_2	T	20230908_C32750_009_S556679_MEcoli_ref_2_2_Group_3	light	13.0203	451469	19.5826
MEcoli_ref_1_apaH;MEcoli_ref_2_apaH;MEvo1-0_apaH		10	MEcoli_ref_1_apaH	MEcoli_ref_1_apaH	MEcoli_ref_1_apaH;MEcoli_ref_2_apaH;MEvo1-0_apaH	FALSE	FALSE	MEvo1_0_2	MEvo1	T	20230908_C32750_010_S556671_MEvo1_0_2_Group_1	light	12.8584	384018	18.2321
MEcoli_ref_1_apaH;MEcoli_ref_2_apaH;MEvo1-0_apaH		10	MEcoli_ref_1_apaH	MEcoli_ref_1_apaH	MEcoli_ref_1_apaH;MEcoli_ref_2_apaH;MEvo1-0_apaH	FALSE	FALSE	MEcoli_ref_1_3	ref_1	C	20230908_C32750_012_S556676_MEcoli_ref_1_3_Group_2	light	13.5865	795348	19.0084
MEcoli_ref_1_apaH;MEcoli_ref_2_apaH;MEvo1-0_apaH		10	MEcoli_ref_1_apaH	MEcoli_ref_1_apaH	MEcoli_ref_1_apaH;MEcoli_ref_2_apaH;MEvo1-0_apaH	FALSE	FALSE	MEcoli_ref_2_4	ref_2	T	20230908_C32750_013_S556681_MEcoli_ref_2_4_Group_3	light	13.5553	770875	19.3364
MEcoli_ref_1_apaH;MEcoli_ref_2_apaH;MEvo1-0_apaH		10	MEcoli_ref_1_apaH	MEcoli_ref_1_apaH	MEcoli_ref_1_apaH;MEcoli_ref_2_apaH;MEvo1-0_apaH	FALSE	FALSE	MEcoli_ref_1_2	ref_1	C	20230908_C32750_014_S556675_MEcoli_ref_1_2_Group_2	light	13.1085	493106	19.0346
MEcoli_ref_1_apaH;MEcoli_ref_2_apaH;MEvo1-0_apaH		10	MEcoli_ref_1_apaH	MEcoli_ref_1_apaH	MEcoli_ref_1_apaH;MEcoli_ref_2_apaH;MEvo1-0_apaH	FALSE	FALSE	MEvo1_0_4	MEvo1	T	20230908_C32750_015_S556673_MEvo1_0_4_Group_1	light	12.3403	228734	18.4335
MEcoli_ref_1_apbE;MEcoli_ref_2_apbE;MEvo1-0_apbE		3	MEcoli_ref_1_apbE	MEcoli_ref_1_apbE	MEcoli_ref_1_apbE;MEcoli_ref_2_apbE;MEvo1-0_apbE	FALSE	FALSE	MEcoli_ref_1_4	ref_1	C	20230908_C32750_002_S556677_MEcoli_ref_1_4_Group_2	light	12.2437	207668	17.8058
MEcoli_ref_1_apbE;MEcoli_ref_2_apbE;MEvo1-0_apbE		3	MEcoli_ref_1_apbE	MEcoli_ref_1_apbE	MEcoli_ref_1_apbE;MEcoli_ref_2_apbE;MEvo1-0_apbE	FALSE	FALSE	MEcoli_ref_2_3	ref_2	T	20230908_C32750_003_S556680_MEcoli_ref_2_3_Group_3	light	12.3837	238878	17.6776
MEcoli_ref_1_apbE;MEcoli_ref_2_apbE;MEvo1-0_apbE		3	MEcoli_ref_1_apbE	MEcoli_ref_1_apbE	MEcoli_ref_1_apbE;MEcoli_ref_2_apbE;MEvo1-0_apbE	FALSE	FALSE	MEvo1_0_1	MEvo1	T	20230908_C32750_005_S556670_MEvo1_0_1_Group_1	light	12.8257	371656	18.4395
MEcoli_ref_1_apbE;MEcoli_ref_2_apbE;MEvo1-0_apbE		3	MEcoli_ref_1_apbE	MEcoli_ref_1_apbE	MEcoli_ref_1_apbE;MEcoli_ref_2_apbE;MEvo1-0_apbE	FALSE	FALSE	MEcoli_ref_1_1	ref_1	C	20230908_C32750_007_S556674_MEcoli_ref_1_1_Group_2	light	12.7484	343998	18.0052
MEcoli_ref_1_apbE;MEcoli_ref_2_apbE;MEvo1-0_apbE		3	MEcoli_ref_1_apbE	MEcoli_ref_1_apbE	MEcoli_ref_1_apbE;MEcoli_ref_2_apbE;MEvo1-0_apbE	FALSE	FALSE	MEcoli_ref_2_1	ref_2	T	20230908_C32750_008_S556678_MEcoli_ref_2_1_Group_3	light	10.8468	51371.5	15.5816
MEcoli_ref_1_apbE;MEcoli_ref_2_apbE;MEvo1-0_apbE		3	MEcoli_ref_1_apbE	MEcoli_ref_1_apbE	MEcoli_ref_1_apbE;MEcoli_ref_2_apbE;MEvo1-0_apbE	FALSE	FALSE	MEcoli_ref_2_2	ref_2	T	20230908_C32750_009_S556679_MEcoli_ref_2_2_Group_3	light	11.4877	97505	17.3715
MEcoli_ref_1_apbE;MEcoli_ref_2_apbE;MEvo1-0_apbE		3	MEcoli_ref_1_apbE	MEcoli_ref_1_apbE	MEcoli_ref_1_apbE;MEcoli_ref_2_apbE;MEvo1-0_apbE	FALSE	FALSE	MEcoli_ref_1_3	ref_1	C	20230908_C32750_012_S556676_MEcoli_ref_1_3_Group_2	light	12.8773	391331	17.9852
MEcoli_ref_1_apbE;MEcoli_ref_2_apbE;MEvo1-0_apbE		3	MEcoli_ref_1_apbE	MEcoli_ref_1_apbE	MEcoli_ref_1_apbE;MEcoli_ref_2_apbE;MEvo1-0_apbE	FALSE	FALSE	MEcoli_ref_2_4	ref_2	T	20230908_C32750_013_S556681_MEcoli_ref_2_4_Group_3	light	12.4644	258947	17.7626
MEcoli_ref_1_apbE;MEcoli_ref_2_apbE;MEvo1-0_apbE		3	MEcoli_ref_1_apbE	MEcoli_ref_1_apbE	MEcoli_ref_1_apbE;MEcoli_ref_2_apbE;MEvo1-0_apbE	FALSE	FALSE	MEcoli_ref_1_2	ref_1	C	20230908_C32750_014_S556675_MEcoli_ref_1_2_Group_2	light	12.1266	184727	17.6181
MEcoli_ref_1_apbE;MEcoli_ref_2_apbE;MEvo1-0_apbE		3	MEcoli_ref_1_apbE	MEcoli_ref_1_apbE	MEcoli_ref_1_apbE;MEcoli_ref_2_apbE;MEvo1-0_apbE	FALSE	FALSE	MEvo1_0_4	MEvo1	T	20230908_C32750_015_S556673_MEvo1_0_4_Group_1	light	11.8222	136247	17.686
MEcoli_ref_1_aphA;MEcoli_ref_2_aphA;MEvo1-0_aphA		4	MEcoli_ref_1_aphA	MEcoli_ref_1_aphA	MEcoli_ref_1_aphA;MEcoli_ref_2_aphA;MEvo1-0_aphA	FALSE	FALSE	MEcoli_ref_1_4	ref_1	C	20230908_C32750_002_S556677_MEcoli_ref_1_4_Group_2	light	12.6999	327725	18.464
MEcoli_ref_1_aphA;MEcoli_ref_2_aphA;MEvo1-0_aphA		4	MEcoli_ref_1_aphA	MEcoli_ref_1_aphA	MEcoli_ref_1_aphA;MEcoli_ref_2_aphA;MEvo1-0_aphA	FALSE	FALSE	MEcoli_ref_2_3	ref_2	T	20230908_C32750_003_S556680_MEcoli_ref_2_3_Group_3	light	12.5527	282871	17.9214
MEcoli_ref_1_aphA;MEcoli_ref_2_aphA;MEvo1-0_aphA		4	MEcoli_ref_1_aphA	MEcoli_ref_1_aphA	MEcoli_ref_1_aphA;MEcoli_ref_2_aphA;MEvo1-0_aphA	FALSE	FALSE	MEvo1_0_3	MEvo1	T	20230908_C32750_004_S556672_MEvo1_0_3_Group_1	light	14.0233	1.23092e+06	20.3755
MEcoli_ref_1_aphA;MEcoli_ref_2_aphA;MEvo1-0_aphA		4	MEcoli_ref_1_aphA	MEcoli_ref_1_aphA	MEcoli_ref_1_aphA;MEcoli_ref_2_aphA;MEvo1-0_aphA	FALSE	FALSE	MEvo1_0_1	MEvo1	T	20230908_C32750_005_S556670_MEvo1_0_1_Group_1	light	14.1322	1.37262e+06	20.3244
MEcoli_ref_1_aphA;MEcoli_ref_2_aphA;MEvo1-0_aphA		4	MEcoli_ref_1_aphA	MEcoli_ref_1_aphA	MEcoli_ref_1_aphA;MEcoli_ref_2_aphA;MEvo1-0_aphA	FALSE	FALSE	MEcoli_ref_1_1	ref_1	C	20230908_C32750_007_S556674_MEcoli_ref_1_1_Group_2	light	13.5341	754699	19.1387
MEcoli_ref_1_aphA;MEcoli_ref_2_aphA;MEvo1-0_aphA		4	MEcoli_ref_1_aphA	MEcoli_ref_1_aphA	MEcoli_ref_1_aphA;MEcoli_ref_2_aphA;MEvo1-0_aphA	FALSE	FALSE	MEcoli_ref_2_1	ref_2	T	20230908_C32750_008_S556678_MEcoli_ref_2_1_Group_3	light	12.6612	315287	18.1992
MEcoli_ref_1_aphA;MEcoli_ref_2_aphA;MEvo1-0_aphA		4	MEcoli_ref_1_aphA	MEcoli_ref_1_aphA	MEcoli_ref_1_aphA;MEcoli_ref_2_aphA;MEvo1-0_aphA	FALSE	FALSE	MEcoli_ref_2_2	ref_2	T	20230908_C32750_009_S556679_MEcoli_ref_2_2_Group_3	light	11.6976	120279	17.6743
MEcoli_ref_1_aphA;MEcoli_ref_2_aphA;MEvo1-0_aphA		4	MEcoli_ref_1_aphA	MEcoli_ref_1_aphA	MEcoli_ref_1_aphA;MEcoli_ref_2_aphA;MEvo1-0_aphA	FALSE	FALSE	MEvo1_0_2	MEvo1	T	20230908_C32750_010_S556671_MEvo1_0_2_Group_1	light	14.3794	1.75751e+06	20.4264
MEcoli_ref_1_aphA;MEcoli_ref_2_aphA;MEvo1-0_aphA		4	MEcoli_ref_1_aphA	MEcoli_ref_1_aphA	MEcoli_ref_1_aphA;MEcoli_ref_2_aphA;MEvo1-0_aphA	FALSE	FALSE	MEcoli_ref_1_3	ref_1	C	20230908_C32750_012_S556676_MEcoli_ref_1_3_Group_2	light	13.3342	617986	18.6444
MEcoli_ref_1_aphA;MEcoli_ref_2_aphA;MEvo1-0_aphA		4	MEcoli_ref_1_aphA	MEcoli_ref_1_aphA	MEcoli_ref_1_aphA;MEcoli_ref_2_aphA;MEvo1-0_aphA	FALSE	FALSE	MEcoli_ref_2_4	ref_2	T	20230908_C32750_013_S556681_MEcoli_ref_2_4_Group_3	light	13.1467	512322	18.747
MEcoli_ref_1_aphA;MEcoli_ref_2_aphA;MEvo1-0_aphA		4	MEcoli_ref_1_aphA	MEcoli_ref_1_aphA	MEcoli_ref_1_aphA;MEcoli_ref_2_aphA;MEvo1-0_aphA	FALSE	FALSE	MEcoli_ref_1_2	ref_1	C	20230908_C32750_014_S556675_MEcoli_ref_1_2_Group_2	light	12.7144	332509	18.4661
MEcoli_ref_1_aphA;MEcoli_ref_2_aphA;MEvo1-0_aphA		4	MEcoli_ref_1_aphA	MEcoli_ref_1_aphA	MEcoli_ref_1_aphA;MEcoli_ref_2_aphA;MEvo1-0_aphA	FALSE	FALSE	MEvo1_0_4	MEvo1	T	20230908_C32750_015_S556673_MEvo1_0_4_Group_1	light	13.7339	921645	20.444
MEcoli_ref_1_appA;MEcoli_ref_2_appA;MEvo1-0_appA		6	MEcoli_ref_1_appA	MEcoli_ref_1_appA	MEcoli_ref_1_appA;MEcoli_ref_2_appA;MEvo1-0_appA	FALSE	FALSE	MEcoli_ref_1_4	ref_1	C	20230908_C32750_002_S556677_MEcoli_ref_1_4_Group_2	light	13.2661	577278	19.2807
MEcoli_ref_1_appA;MEcoli_ref_2_appA;MEvo1-0_appA		6	MEcoli_ref_1_appA	MEcoli_ref_1_appA	MEcoli_ref_1_appA;MEcoli_ref_2_appA;MEvo1-0_appA	FALSE	FALSE	MEcoli_ref_2_3	ref_2	T	20230908_C32750_003_S556680_MEcoli_ref_2_3_Group_3	light	13.2957	594618	18.9933
MEcoli_ref_1_appA;MEcoli_ref_2_appA;MEvo1-0_appA		6	MEcoli_ref_1_appA	MEcoli_ref_1_appA	MEcoli_ref_1_appA;MEcoli_ref_2_appA;MEvo1-0_appA	FALSE	FALSE	MEvo1_0_3	MEvo1	T	20230908_C32750_004_S556672_MEvo1_0_3_Group_1	light	12.6408	308897	18.381
MEcoli_ref_1_appA;MEcoli_ref_2_appA;MEvo1-0_appA		6	MEcoli_ref_1_appA	MEcoli_ref_1_appA	MEcoli_ref_1_appA;MEcoli_ref_2_appA;MEvo1-0_appA	FALSE	FALSE	MEvo1_0_1	MEvo1	T	20230908_C32750_005_S556670_MEvo1_0_1_Group_1	light	12.8281	372555	18.443
MEcoli_ref_1_appA;MEcoli_ref_2_appA;MEvo1-0_appA		6	MEcoli_ref_1_appA	MEcoli_ref_1_appA	MEcoli_ref_1_appA;MEcoli_ref_2_appA;MEvo1-0_appA	FALSE	FALSE	MEcoli_ref_1_1	ref_1	C	20230908_C32750_007_S556674_MEcoli_ref_1_1_Group_2	light	13.7137	903231	19.3979
MEcoli_ref_1_appA;MEcoli_ref_2_appA;MEvo1-0_appA		6	MEcoli_ref_1_appA	MEcoli_ref_1_appA	MEcoli_ref_1_appA;MEcoli_ref_2_appA;MEvo1-0_appA	FALSE	FALSE	MEcoli_ref_2_1	ref_2	T	20230908_C32750_008_S556678_MEcoli_ref_2_1_Group_3	light	13.1789	529088	18.946
MEcoli_ref_1_appA;MEcoli_ref_2_appA;MEvo1-0_appA		6	MEcoli_ref_1_appA	MEcoli_ref_1_appA	MEcoli_ref_1_appA;MEcoli_ref_2_appA;MEvo1-0_appA	FALSE	FALSE	MEcoli_ref_2_2	ref_2	T	20230908_C32750_009_S556679_MEcoli_ref_2_2_Group_3	light	12.4974	267633	18.8282
MEcoli_ref_1_appA;MEcoli_ref_2_appA;MEvo1-0_appA		6	MEcoli_ref_1_appA	MEcoli_ref_1_appA	MEcoli_ref_1_appA;MEcoli_ref_2_appA;MEvo1-0_appA	FALSE	FALSE	MEvo1_0_2	MEvo1	T	20230908_C32750_010_S556671_MEvo1_0_2_Group_1	light	13.0593	469449	18.5219
MEcoli_ref_1_appA;MEcoli_ref_2_appA;MEvo1-0_appA		6	MEcoli_ref_1_appA	MEcoli_ref_1_appA	MEcoli_ref_1_appA;MEcoli_ref_2_appA;MEvo1-0_appA	FALSE	FALSE	MEcoli_ref_1_3	ref_1	C	20230908_C32750_012_S556676_MEcoli_ref_1_3_Group_2	light	13.9258	1.11657e+06	19.4979
MEcoli_ref_1_appA;MEcoli_ref_2_appA;MEvo1-0_appA		6	MEcoli_ref_1_appA	MEcoli_ref_1_appA	MEcoli_ref_1_appA;MEcoli_ref_2_appA;MEvo1-0_appA	FALSE	FALSE	MEcoli_ref_2_4	ref_2	T	20230908_C32750_013_S556681_MEcoli_ref_2_4_Group_3	light	13.42	673304	19.1412
MEcoli_ref_1_appA;MEcoli_ref_2_appA;MEvo1-0_appA		6	MEcoli_ref_1_appA	MEcoli_ref_1_appA	MEcoli_ref_1_appA;MEcoli_ref_2_appA;MEvo1-0_appA	FALSE	FALSE	MEcoli_ref_1_2	ref_1	C	20230908_C32750_014_S556675_MEcoli_ref_1_2_Group_2	light	13.3509	628352	19.3843
MEcoli_ref_1_appA;MEcoli_ref_2_appA;MEvo1-0_appA		6	MEcoli_ref_1_appA	MEcoli_ref_1_appA	MEcoli_ref_1_appA;MEcoli_ref_2_appA;MEvo1-0_appA	FALSE	FALSE	MEvo1_0_4	MEvo1	T	20230908_C32750_015_S556673_MEvo1_0_4_Group_1	light	12.2242	203667	18.266
MEcoli_ref_1_apt;MEcoli_ref_2_apt;MEvo1-0_apt		4	MEcoli_ref_1_apt	MEcoli_ref_1_apt	MEcoli_ref_1_apt;MEcoli_ref_2_apt;MEvo1-0_apt	FALSE	FALSE	MEcoli_ref_1_4	ref_1	C	20230908_C32750_002_S556677_MEcoli_ref_1_4_Group_2	light	14.8383	2.78092e+06	21.549
MEcoli_ref_1_apt;MEcoli_ref_2_apt;MEvo1-0_apt		4	MEcoli_ref_1_apt	MEcoli_ref_1_apt	MEcoli_ref_1_apt;MEcoli_ref_2_apt;MEvo1-0_apt	FALSE	FALSE	MEcoli_ref_2_3	ref_2	T	20230908_C32750_003_S556680_MEcoli_ref_2_3_Group_3	light	15.0911	3.58087e+06	21.5835
MEcoli_ref_1_apt;MEcoli_ref_2_apt;MEvo1-0_apt		4	MEcoli_ref_1_apt	MEcoli_ref_1_apt	MEcoli_ref_1_apt;MEcoli_ref_2_apt;MEvo1-0_apt	FALSE	FALSE	MEvo1_0_3	MEvo1	T	20230908_C32750_004_S556672_MEvo1_0_3_Group_1	light	14.9022	2.96433e+06	21.6435
MEcoli_ref_1_apt;MEcoli_ref_2_apt;MEvo1-0_apt		4	MEcoli_ref_1_apt	MEcoli_ref_1_apt	MEcoli_ref_1_apt;MEcoli_ref_2_apt;MEvo1-0_apt	FALSE	FALSE	MEvo1_0_1	MEvo1	T	20230908_C32750_005_S556670_MEvo1_0_1_Group_1	light	14.9951	3.25297e+06	21.5693
MEcoli_ref_1_apt;MEcoli_ref_2_apt;MEvo1-0_apt		4	MEcoli_ref_1_apt	MEcoli_ref_1_apt	MEcoli_ref_1_apt;MEcoli_ref_2_apt;MEvo1-0_apt	FALSE	FALSE	MEcoli_ref_1_1	ref_1	C	20230908_C32750_007_S556674_MEcoli_ref_1_1_Group_2	light	15.0713	3.51074e+06	21.3565
MEcoli_ref_1_apt;MEcoli_ref_2_apt;MEvo1-0_apt		4	MEcoli_ref_1_apt	MEcoli_ref_1_apt	MEcoli_ref_1_apt;MEcoli_ref_2_apt;MEvo1-0_apt	FALSE	FALSE	MEcoli_ref_2_1	ref_2	T	20230908_C32750_008_S556678_MEcoli_ref_2_1_Group_3	light	14.9233	3.02777e+06	21.4627
MEcoli_ref_1_apt;MEcoli_ref_2_apt;MEvo1-0_apt		4	MEcoli_ref_1_apt	MEcoli_ref_1_apt	MEcoli_ref_1_apt;MEcoli_ref_2_apt;MEvo1-0_apt	FALSE	FALSE	MEcoli_ref_2_2	ref_2	T	20230908_C32750_009_S556679_MEcoli_ref_2_2_Group_3	light	14.4253	1.84011e+06	21.6097
MEcoli_ref_1_apt;MEcoli_ref_2_apt;MEvo1-0_apt		4	MEcoli_ref_1_apt	MEcoli_ref_1_apt	MEcoli_ref_1_apt;MEcoli_ref_2_apt;MEvo1-0_apt	FALSE	FALSE	MEvo1_0_2	MEvo1	T	20230908_C32750_010_S556671_MEvo1_0_2_Group_1	light	15.022	3.34183e+06	21.3535
MEcoli_ref_1_apt;MEcoli_ref_2_apt;MEvo1-0_apt		4	MEcoli_ref_1_apt	MEcoli_ref_1_apt	MEcoli_ref_1_apt;MEcoli_ref_2_apt;MEvo1-0_apt	FALSE	FALSE	MEcoli_ref_1_3	ref_1	C	20230908_C32750_012_S556676_MEcoli_ref_1_3_Group_2	light	15.1484	3.79215e+06	21.2618
MEcoli_ref_1_apt;MEcoli_ref_2_apt;MEvo1-0_apt		4	MEcoli_ref_1_apt	MEcoli_ref_1_apt	MEcoli_ref_1_apt;MEcoli_ref_2_apt;MEvo1-0_apt	FALSE	FALSE	MEcoli_ref_2_4	ref_2	T	20230908_C32750_013_S556681_MEcoli_ref_2_4_Group_3	light	15.0451	3.41995e+06	21.4858
MEcoli_ref_1_apt;MEcoli_ref_2_apt;MEvo1-0_apt		4	MEcoli_ref_1_apt	MEcoli_ref_1_apt	MEcoli_ref_1_apt;MEcoli_ref_2_apt;MEvo1-0_apt	FALSE	FALSE	MEcoli_ref_1_2	ref_1	C	20230908_C32750_014_S556675_MEcoli_ref_1_2_Group_2	light	14.6721	2.35515e+06	21.2905
MEcoli_ref_1_apt;MEcoli_ref_2_apt;MEvo1-0_apt		4	MEcoli_ref_1_apt	MEcoli_ref_1_apt	MEcoli_ref_1_apt;MEcoli_ref_2_apt;MEvo1-0_apt	FALSE	FALSE	MEvo1_0_4	MEvo1	T	20230908_C32750_015_S556673_MEvo1_0_4_Group_1	light	14.4823	1.94799e+06	21.5237
MEcoli_ref_1_araC;MEcoli_ref_2_araC;MEvo1-0_araC		7	MEcoli_ref_1_araC	MEcoli_ref_1_araC	MEcoli_ref_1_araC;MEcoli_ref_2_araC;MEvo1-0_araC	FALSE	FALSE	MEcoli_ref_1_4	ref_1	C	20230908_C32750_002_S556677_MEcoli_ref_1_4_Group_2	light	13.6286	829499	19.8037
MEcoli_ref_1_araC;MEcoli_ref_2_araC;MEvo1-0_araC		7	MEcoli_ref_1_araC	MEcoli_ref_1_araC	MEcoli_ref_1_araC;MEcoli_ref_2_araC;MEvo1-0_araC	FALSE	FALSE	MEcoli_ref_2_3	ref_2	T	20230908_C32750_003_S556680_MEcoli_ref_2_3_Group_3	light	14.0418	1.25395e+06	20.0697
MEcoli_ref_1_araC;MEcoli_ref_2_araC;MEvo1-0_araC		7	MEcoli_ref_1_araC	MEcoli_ref_1_araC	MEcoli_ref_1_araC;MEcoli_ref_2_araC;MEvo1-0_araC	FALSE	FALSE	MEvo1_0_3	MEvo1	T	20230908_C32750_004_S556672_MEvo1_0_3_Group_1	light	13.4092	666079	19.4896
MEcoli_ref_1_araC;MEcoli_ref_2_araC;MEvo1-0_araC		7	MEcoli_ref_1_araC	MEcoli_ref_1_araC	MEcoli_ref_1_araC;MEcoli_ref_2_araC;MEvo1-0_araC	FALSE	FALSE	MEvo1_0_1	MEvo1	T	20230908_C32750_005_S556670_MEvo1_0_1_Group_1	light	13.5679	780634	19.5102
MEcoli_ref_1_araC;MEcoli_ref_2_araC;MEvo1-0_araC		7	MEcoli_ref_1_araC	MEcoli_ref_1_araC	MEcoli_ref_1_araC;MEcoli_ref_2_araC;MEvo1-0_araC	FALSE	FALSE	MEcoli_ref_1_1	ref_1	C	20230908_C32750_007_S556674_MEcoli_ref_1_1_Group_2	light	14.0527	1.26768e+06	19.8869
MEcoli_ref_1_araC;MEcoli_ref_2_araC;MEvo1-0_araC		7	MEcoli_ref_1_araC	MEcoli_ref_1_araC	MEcoli_ref_1_araC;MEcoli_ref_2_araC;MEvo1-0_araC	FALSE	FALSE	MEcoli_ref_2_1	ref_2	T	20230908_C32750_008_S556678_MEcoli_ref_2_1_Group_3	light	13.8917	1.07921e+06	19.9744
MEcoli_ref_1_araC;MEcoli_ref_2_araC;MEvo1-0_araC		7	MEcoli_ref_1_araC	MEcoli_ref_1_araC	MEcoli_ref_1_araC;MEcoli_ref_2_araC;MEvo1-0_araC	FALSE	FALSE	MEcoli_ref_2_2	ref_2	T	20230908_C32750_009_S556679_MEcoli_ref_2_2_Group_3	light	13.2894	590880	19.9708
MEcoli_ref_1_araC;MEcoli_ref_2_araC;MEvo1-0_araC		7	MEcoli_ref_1_araC	MEcoli_ref_1_araC	MEcoli_ref_1_araC;MEcoli_ref_2_araC;MEvo1-0_araC	FALSE	FALSE	MEvo1_0_2	MEvo1	T	20230908_C32750_010_S556671_MEvo1_0_2_Group_1	light	13.7283	916447	19.487
MEcoli_ref_1_araC;MEcoli_ref_2_araC;MEvo1-0_araC		7	MEcoli_ref_1_araC	MEcoli_ref_1_araC	MEcoli_ref_1_araC;MEcoli_ref_2_araC;MEvo1-0_araC	FALSE	FALSE	MEcoli_ref_1_3	ref_1	C	20230908_C32750_012_S556676_MEcoli_ref_1_3_Group_2	light	13.94	1.13258e+06	19.5184
MEcoli_ref_1_araC;MEcoli_ref_2_araC;MEvo1-0_araC		7	MEcoli_ref_1_araC	MEcoli_ref_1_araC	MEcoli_ref_1_araC;MEcoli_ref_2_araC;MEvo1-0_araC	FALSE	FALSE	MEcoli_ref_2_4	ref_2	T	20230908_C32750_013_S556681_MEcoli_ref_2_4_Group_3	light	13.8898	1.07716e+06	19.8191
MEcoli_ref_1_araC;MEcoli_ref_2_araC;MEvo1-0_araC		7	MEcoli_ref_1_araC	MEcoli_ref_1_araC	MEcoli_ref_1_araC;MEcoli_ref_2_araC;MEvo1-0_araC	FALSE	FALSE	MEcoli_ref_1_2	ref_1	C	20230908_C32750_014_S556675_MEcoli_ref_1_2_Group_2	light	13.9931	1.19431e+06	20.3108
MEcoli_ref_1_araC;MEcoli_ref_2_araC;MEvo1-0_araC		7	MEcoli_ref_1_araC	MEcoli_ref_1_araC	MEcoli_ref_1_araC;MEcoli_ref_2_araC;MEvo1-0_araC	FALSE	FALSE	MEvo1_0_4	MEvo1	T	20230908_C32750_015_S556673_MEvo1_0_4_Group_1	light	13.1964	538407	19.6685
MEcoli_ref_1_araF;MEcoli_ref_2_araF;MEvo1-0_araF		18	MEcoli_ref_1_araF	MEcoli_ref_1_araF	MEcoli_ref_1_araF;MEcoli_ref_2_araF;MEvo1-0_araF	FALSE	FALSE	MEcoli_ref_1_4	ref_1	C	20230908_C32750_002_S556677_MEcoli_ref_1_4_Group_2	light	12.9789	433162	18.8664
MEcoli_ref_1_araF;MEcoli_ref_2_araF;MEvo1-0_araF		18	MEcoli_ref_1_araF	MEcoli_ref_1_araF	MEcoli_ref_1_araF;MEcoli_ref_2_araF;MEvo1-0_araF	FALSE	FALSE	MEcoli_ref_2_3	ref_2	T	20230908_C32750_003_S556680_MEcoli_ref_2_3_Group_3	light	12.8727	389531	18.383
MEcoli_ref_1_araF;MEcoli_ref_2_araF;MEvo1-0_araF		18	MEcoli_ref_1_araF	MEcoli_ref_1_araF	MEcoli_ref_1_araF;MEcoli_ref_2_araF;MEvo1-0_araF	FALSE	FALSE	MEvo1_0_3	MEvo1	T	20230908_C32750_004_S556672_MEvo1_0_3_Group_1	light	16.3247	1.22955e+07	23.6959
MEcoli_ref_1_araF;MEcoli_ref_2_araF;MEvo1-0_araF		18	MEcoli_ref_1_araF	MEcoli_ref_1_araF	MEcoli_ref_1_araF;MEcoli_ref_2_araF;MEvo1-0_araF	FALSE	FALSE	MEvo1_0_1	MEvo1	T	20230908_C32750_005_S556670_MEvo1_0_1_Group_1	light	13.7641	949910	19.7934
MEcoli_ref_1_araF;MEcoli_ref_2_araF;MEvo1-0_araF		18	MEcoli_ref_1_araF	MEcoli_ref_1_araF	MEcoli_ref_1_araF;MEcoli_ref_2_araF;MEvo1-0_araF	FALSE	FALSE	MEcoli_ref_1_1	ref_1	C	20230908_C32750_007_S556674_MEcoli_ref_1_1_Group_2	light	13.4274	678319	18.9847
MEcoli_ref_1_araF;MEcoli_ref_2_araF;MEvo1-0_araF		18	MEcoli_ref_1_araF	MEcoli_ref_1_araF	MEcoli_ref_1_araF;MEcoli_ref_2_araF;MEvo1-0_araF	FALSE	FALSE	MEcoli_ref_2_1	ref_2	T	20230908_C32750_008_S556678_MEcoli_ref_2_1_Group_3	light	12.907	403111	18.5537
MEcoli_ref_1_araF;MEcoli_ref_2_araF;MEvo1-0_araF		18	MEcoli_ref_1_araF	MEcoli_ref_1_araF	MEcoli_ref_1_araF;MEcoli_ref_2_araF;MEvo1-0_araF	FALSE	FALSE	MEcoli_ref_2_2	ref_2	T	20230908_C32750_009_S556679_MEcoli_ref_2_2_Group_3	light	12.3888	240106	18.6716
MEcoli_ref_1_araF;MEcoli_ref_2_araF;MEvo1-0_araF		18	MEcoli_ref_1_araF	MEcoli_ref_1_araF	MEcoli_ref_1_araF;MEcoli_ref_2_araF;MEvo1-0_araF	FALSE	FALSE	MEvo1_0_2	MEvo1	T	20230908_C32750_010_S556671_MEvo1_0_2_Group_1	light	13.7116	901291	19.463
MEcoli_ref_1_araF;MEcoli_ref_2_araF;MEvo1-0_araF		18	MEcoli_ref_1_araF	MEcoli_ref_1_araF	MEcoli_ref_1_araF;MEcoli_ref_2_araF;MEvo1-0_araF	FALSE	FALSE	MEcoli_ref_1_3	ref_1	C	20230908_C32750_012_S556676_MEcoli_ref_1_3_Group_2	light	13.5427	761246	18.9452
MEcoli_ref_1_araF;MEcoli_ref_2_araF;MEvo1-0_araF		18	MEcoli_ref_1_araF	MEcoli_ref_1_araF	MEcoli_ref_1_araF;MEcoli_ref_2_araF;MEvo1-0_araF	FALSE	FALSE	MEcoli_ref_2_4	ref_2	T	20230908_C32750_013_S556681_MEcoli_ref_2_4_Group_3	light	12.9533	422222	18.4679
MEcoli_ref_1_araF;MEcoli_ref_2_araF;MEvo1-0_araF		18	MEcoli_ref_1_araF	MEcoli_ref_1_araF	MEcoli_ref_1_araF;MEcoli_ref_2_araF;MEvo1-0_araF	FALSE	FALSE	MEcoli_ref_1_2	ref_1	C	20230908_C32750_014_S556675_MEcoli_ref_1_2_Group_2	light	13.0542	467064	18.9563
MEcoli_ref_1_araF;MEcoli_ref_2_araF;MEvo1-0_araF		18	MEcoli_ref_1_araF	MEcoli_ref_1_araF	MEcoli_ref_1_araF;MEcoli_ref_2_araF;MEvo1-0_araF	FALSE	FALSE	MEvo1_0_4	MEvo1	T	20230908_C32750_015_S556673_MEvo1_0_4_Group_1	light	13.1112	494470	19.5457
MEcoli_ref_1_araH;MEcoli_ref_2_araH;MEvo1-0_araH		4	MEcoli_ref_1_araH	MEcoli_ref_1_araH	MEcoli_ref_1_araH;MEcoli_ref_2_araH;MEvo1-0_araH	FALSE	FALSE	MEcoli_ref_1_4	ref_1	C	20230908_C32750_002_S556677_MEcoli_ref_1_4_Group_2	light	14.8023	2.68273e+06	21.4971
MEcoli_ref_1_araH;MEcoli_ref_2_araH;MEvo1-0_araH		4	MEcoli_ref_1_araH	MEcoli_ref_1_araH	MEcoli_ref_1_araH;MEcoli_ref_2_araH;MEvo1-0_araH	FALSE	FALSE	MEcoli_ref_2_3	ref_2	T	20230908_C32750_003_S556680_MEcoli_ref_2_3_Group_3	light	14.9084	2.98275e+06	21.3199
MEcoli_ref_1_araH;MEcoli_ref_2_araH;MEvo1-0_araH		4	MEcoli_ref_1_araH	MEcoli_ref_1_araH	MEcoli_ref_1_araH;MEcoli_ref_2_araH;MEvo1-0_araH	FALSE	FALSE	MEvo1_0_3	MEvo1	T	20230908_C32750_004_S556672_MEvo1_0_3_Group_1	light	14.8458	2.80201e+06	21.5623
MEcoli_ref_1_araH;MEcoli_ref_2_araH;MEvo1-0_araH		4	MEcoli_ref_1_araH	MEcoli_ref_1_araH	MEcoli_ref_1_araH;MEcoli_ref_2_araH;MEvo1-0_araH	FALSE	FALSE	MEvo1_0_1	MEvo1	T	20230908_C32750_005_S556670_MEvo1_0_1_Group_1	light	13.9759	1.17394e+06	20.0989
MEcoli_ref_1_araH;MEcoli_ref_2_araH;MEvo1-0_araH		4	MEcoli_ref_1_araH	MEcoli_ref_1_araH	MEcoli_ref_1_araH;MEcoli_ref_2_araH;MEvo1-0_araH	FALSE	FALSE	MEcoli_ref_1_1	ref_1	C	20230908_C32750_007_S556674_MEcoli_ref_1_1_Group_2	light	14.7987	2.67306e+06	20.9632
MEcoli_ref_1_araH;MEcoli_ref_2_araH;MEvo1-0_araH		4	MEcoli_ref_1_araH	MEcoli_ref_1_araH	MEcoli_ref_1_araH;MEcoli_ref_2_araH;MEvo1-0_araH	FALSE	FALSE	MEcoli_ref_2_1	ref_2	T	20230908_C32750_008_S556678_MEcoli_ref_2_1_Group_3	light	14.8894	2.92661e+06	21.4137
MEcoli_ref_1_araH;MEcoli_ref_2_araH;MEvo1-0_araH		4	MEcoli_ref_1_araH	MEcoli_ref_1_araH	MEcoli_ref_1_araH;MEcoli_ref_2_araH;MEvo1-0_araH	FALSE	FALSE	MEcoli_ref_2_2	ref_2	T	20230908_C32750_009_S556679_MEcoli_ref_2_2_Group_3	light	14.5198	2.02242e+06	21.7459
MEcoli_ref_1_araH;MEcoli_ref_2_araH;MEvo1-0_araH		4	MEcoli_ref_1_araH	MEcoli_ref_1_araH	MEcoli_ref_1_araH;MEcoli_ref_2_araH;MEvo1-0_araH	FALSE	FALSE	MEvo1_0_2	MEvo1	T	20230908_C32750_010_S556671_MEvo1_0_2_Group_1	light	14.2493	1.54308e+06	20.2387
MEcoli_ref_1_araH;MEcoli_ref_2_araH;MEvo1-0_araH		4	MEcoli_ref_1_araH	MEcoli_ref_1_araH	MEcoli_ref_1_araH;MEcoli_ref_2_araH;MEvo1-0_araH	FALSE	FALSE	MEcoli_ref_1_3	ref_1	C	20230908_C32750_012_S556676_MEcoli_ref_1_3_Group_2	light	15.2605	4.24182e+06	21.4235
MEcoli_ref_1_araH;MEcoli_ref_2_araH;MEvo1-0_araH		4	MEcoli_ref_1_araH	MEcoli_ref_1_araH	MEcoli_ref_1_araH;MEcoli_ref_2_araH;MEvo1-0_araH	FALSE	FALSE	MEcoli_ref_2_4	ref_2	T	20230908_C32750_013_S556681_MEcoli_ref_2_4_Group_3	light	15.2396	4.15399e+06	21.7663
MEcoli_ref_1_araH;MEcoli_ref_2_araH;MEvo1-0_araH		4	MEcoli_ref_1_araH	MEcoli_ref_1_araH	MEcoli_ref_1_araH;MEcoli_ref_2_araH;MEvo1-0_araH	FALSE	FALSE	MEcoli_ref_1_2	ref_1	C	20230908_C32750_014_S556675_MEcoli_ref_1_2_Group_2	light	14.977	3.19482e+06	21.7304
MEcoli_ref_1_araH;MEcoli_ref_2_araH;MEvo1-0_araH		4	MEcoli_ref_1_araH	MEcoli_ref_1_araH	MEcoli_ref_1_araH;MEcoli_ref_2_araH;MEvo1-0_araH	FALSE	FALSE	MEvo1_0_4	MEvo1	T	20230908_C32750_015_S556673_MEvo1_0_4_Group_1	light	14.9704	3.17374e+06	22.2279
MEcoli_ref_1_arcA;MEcoli_ref_2_arcA;MEvo1-0_arcA		15	MEcoli_ref_1_arcA	MEcoli_ref_1_arcA	MEcoli_ref_1_arcA;MEcoli_ref_2_arcA;MEvo1-0_arcA	FALSE	FALSE	MEcoli_ref_1_4	ref_1	C	20230908_C32750_002_S556677_MEcoli_ref_1_4_Group_2	light	16.052	9.36065e+06	23.3
MEcoli_ref_1_arcA;MEcoli_ref_2_arcA;MEvo1-0_arcA		15	MEcoli_ref_1_arcA	MEcoli_ref_1_arcA	MEcoli_ref_1_arcA;MEcoli_ref_2_arcA;MEvo1-0_arcA	FALSE	FALSE	MEcoli_ref_2_3	ref_2	T	20230908_C32750_003_S556680_MEcoli_ref_2_3_Group_3	light	16.2055	1.09134e+07	23.1912
MEcoli_ref_1_arcA;MEcoli_ref_2_arcA;MEvo1-0_arcA		15	MEcoli_ref_1_arcA	MEcoli_ref_1_arcA	MEcoli_ref_1_arcA;MEcoli_ref_2_arcA;MEvo1-0_arcA	FALSE	FALSE	MEvo1_0_3	MEvo1	T	20230908_C32750_004_S556672_MEvo1_0_3_Group_1	light	15.7794	7.12677e+06	22.9091
MEcoli_ref_1_arcA;MEcoli_ref_2_arcA;MEvo1-0_arcA		15	MEcoli_ref_1_arcA	MEcoli_ref_1_arcA	MEcoli_ref_1_arcA;MEcoli_ref_2_arcA;MEvo1-0_arcA	FALSE	FALSE	MEvo1_0_1	MEvo1	T	20230908_C32750_005_S556670_MEvo1_0_1_Group_1	light	15.8719	7.81803e+06	22.8343
MEcoli_ref_1_arcA;MEcoli_ref_2_arcA;MEvo1-0_arcA		15	MEcoli_ref_1_arcA	MEcoli_ref_1_arcA	MEcoli_ref_1_arcA;MEcoli_ref_2_arcA;MEvo1-0_arcA	FALSE	FALSE	MEcoli_ref_1_1	ref_1	C	20230908_C32750_007_S556674_MEcoli_ref_1_1_Group_2	light	16.4587	1.40582e+07	23.358
MEcoli_ref_1_arcA;MEcoli_ref_2_arcA;MEvo1-0_arcA		15	MEcoli_ref_1_arcA	MEcoli_ref_1_arcA	MEcoli_ref_1_arcA;MEcoli_ref_2_arcA;MEvo1-0_arcA	FALSE	FALSE	MEcoli_ref_2_1	ref_2	T	20230908_C32750_008_S556678_MEcoli_ref_2_1_Group_3	light	16.0789	9.61595e+06	23.1299
MEcoli_ref_1_arcA;MEcoli_ref_2_arcA;MEvo1-0_arcA		15	MEcoli_ref_1_arcA	MEcoli_ref_1_arcA	MEcoli_ref_1_arcA;MEcoli_ref_2_arcA;MEvo1-0_arcA	FALSE	FALSE	MEcoli_ref_2_2	ref_2	T	20230908_C32750_009_S556679_MEcoli_ref_2_2_Group_3	light	15.5273	5.53878e+06	23.1994
MEcoli_ref_1_arcA;MEcoli_ref_2_arcA;MEvo1-0_arcA		15	MEcoli_ref_1_arcA	MEcoli_ref_1_arcA	MEcoli_ref_1_arcA;MEcoli_ref_2_arcA;MEvo1-0_arcA	FALSE	FALSE	MEvo1_0_2	MEvo1	T	20230908_C32750_010_S556671_MEvo1_0_2_Group_1	light	15.9856	8.75918e+06	22.7437
MEcoli_ref_1_arcA;MEcoli_ref_2_arcA;MEvo1-0_arcA		15	MEcoli_ref_1_arcA	MEcoli_ref_1_arcA	MEcoli_ref_1_arcA;MEcoli_ref_2_arcA;MEvo1-0_arcA	FALSE	FALSE	MEcoli_ref_1_3	ref_1	C	20230908_C32750_012_S556676_MEcoli_ref_1_3_Group_2	light	16.629	1.6668e+07	23.3978
MEcoli_ref_1_arcA;MEcoli_ref_2_arcA;MEvo1-0_arcA		15	MEcoli_ref_1_arcA	MEcoli_ref_1_arcA	MEcoli_ref_1_arcA;MEcoli_ref_2_arcA;MEvo1-0_arcA	FALSE	FALSE	MEcoli_ref_2_4	ref_2	T	20230908_C32750_013_S556681_MEcoli_ref_2_4_Group_3	light	16.2841	1.18063e+07	23.2733
MEcoli_ref_1_arcA;MEcoli_ref_2_arcA;MEvo1-0_arcA		15	MEcoli_ref_1_arcA	MEcoli_ref_1_arcA	MEcoli_ref_1_arcA;MEcoli_ref_2_arcA;MEvo1-0_arcA	FALSE	FALSE	MEcoli_ref_1_2	ref_1	C	20230908_C32750_014_S556675_MEcoli_ref_1_2_Group_2	light	16.1557	1.03829e+07	23.4308
MEcoli_ref_1_arcA;MEcoli_ref_2_arcA;MEvo1-0_arcA		15	MEcoli_ref_1_arcA	MEcoli_ref_1_arcA	MEcoli_ref_1_arcA;MEcoli_ref_2_arcA;MEvo1-0_arcA	FALSE	FALSE	MEvo1_0_4	MEvo1	T	20230908_C32750_015_S556673_MEvo1_0_4_Group_1	light	15.2772	4.31335e+06	22.6705
MEcoli_ref_1_arcB;MEcoli_ref_2_arcB;MEvo1-0_arcB		22	MEcoli_ref_1_arcB	MEcoli_ref_1_arcB	MEcoli_ref_1_arcB;MEcoli_ref_2_arcB;MEvo1-0_arcB	FALSE	FALSE	MEcoli_ref_1_4	ref_1	C	20230908_C32750_002_S556677_MEcoli_ref_1_4_Group_2	light	13.6897	881759	19.8919
MEcoli_ref_1_arcB;MEcoli_ref_2_arcB;MEvo1-0_arcB		22	MEcoli_ref_1_arcB	MEcoli_ref_1_arcB	MEcoli_ref_1_arcB;MEcoli_ref_2_arcB;MEvo1-0_arcB	FALSE	FALSE	MEcoli_ref_2_3	ref_2	T	20230908_C32750_003_S556680_MEcoli_ref_2_3_Group_3	light	13.7801	965172	19.6921
MEcoli_ref_1_arcB;MEcoli_ref_2_arcB;MEvo1-0_arcB		22	MEcoli_ref_1_arcB	MEcoli_ref_1_arcB	MEcoli_ref_1_arcB;MEcoli_ref_2_arcB;MEvo1-0_arcB	FALSE	FALSE	MEvo1_0_3	MEvo1	T	20230908_C32750_004_S556672_MEvo1_0_3_Group_1	light	13.8954	1.08314e+06	20.191
MEcoli_ref_1_arcB;MEcoli_ref_2_arcB;MEvo1-0_arcB		22	MEcoli_ref_1_arcB	MEcoli_ref_1_arcB	MEcoli_ref_1_arcB;MEcoli_ref_2_arcB;MEvo1-0_arcB	FALSE	FALSE	MEvo1_0_1	MEvo1	T	20230908_C32750_005_S556670_MEvo1_0_1_Group_1	light	13.9932	1.19447e+06	20.1239
MEcoli_ref_1_arcB;MEcoli_ref_2_arcB;MEvo1-0_arcB		22	MEcoli_ref_1_arcB	MEcoli_ref_1_arcB	MEcoli_ref_1_arcB;MEcoli_ref_2_arcB;MEvo1-0_arcB	FALSE	FALSE	MEcoli_ref_1_1	ref_1	C	20230908_C32750_007_S556674_MEcoli_ref_1_1_Group_2	light	13.9705	1.16762e+06	19.7683
MEcoli_ref_1_arcB;MEcoli_ref_2_arcB;MEvo1-0_arcB		22	MEcoli_ref_1_arcB	MEcoli_ref_1_arcB	MEcoli_ref_1_arcB;MEcoli_ref_2_arcB;MEvo1-0_arcB	FALSE	FALSE	MEcoli_ref_2_1	ref_2	T	20230908_C32750_008_S556678_MEcoli_ref_2_1_Group_3	light	13.7293	917365	19.74
MEcoli_ref_1_arcB;MEcoli_ref_2_arcB;MEvo1-0_arcB		22	MEcoli_ref_1_arcB	MEcoli_ref_1_arcB	MEcoli_ref_1_arcB;MEcoli_ref_2_arcB;MEvo1-0_arcB	FALSE	FALSE	MEcoli_ref_2_2	ref_2	T	20230908_C32750_009_S556679_MEcoli_ref_2_2_Group_3	light	13.1508	514411	19.7709
MEcoli_ref_1_arcB;MEcoli_ref_2_arcB;MEvo1-0_arcB		22	MEcoli_ref_1_arcB	MEcoli_ref_1_arcB	MEcoli_ref_1_arcB;MEcoli_ref_2_arcB;MEvo1-0_arcB	FALSE	FALSE	MEvo1_0_2	MEvo1	T	20230908_C32750_010_S556671_MEvo1_0_2_Group_1	light	14.1051	1.33591e+06	20.0307
MEcoli_ref_1_arcB;MEcoli_ref_2_arcB;MEvo1-0_arcB		22	MEcoli_ref_1_arcB	MEcoli_ref_1_arcB	MEcoli_ref_1_arcB;MEcoli_ref_2_arcB;MEvo1-0_arcB	FALSE	FALSE	MEcoli_ref_1_3	ref_1	C	20230908_C32750_012_S556676_MEcoli_ref_1_3_Group_2	light	14.132	1.37235e+06	19.7954
MEcoli_ref_1_arcB;MEcoli_ref_2_arcB;MEvo1-0_arcB		22	MEcoli_ref_1_arcB	MEcoli_ref_1_arcB	MEcoli_ref_1_arcB;MEcoli_ref_2_arcB;MEvo1-0_arcB	FALSE	FALSE	MEcoli_ref_2_4	ref_2	T	20230908_C32750_013_S556681_MEcoli_ref_2_4_Group_3	light	13.6976	888755	19.5417
MEcoli_ref_1_arcB;MEcoli_ref_2_arcB;MEvo1-0_arcB		22	MEcoli_ref_1_arcB	MEcoli_ref_1_arcB	MEcoli_ref_1_arcB;MEcoli_ref_2_arcB;MEvo1-0_arcB	FALSE	FALSE	MEcoli_ref_1_2	ref_1	C	20230908_C32750_014_S556675_MEcoli_ref_1_2_Group_2	light	13.6497	847221	19.8155
MEcoli_ref_1_arcB;MEcoli_ref_2_arcB;MEvo1-0_arcB		22	MEcoli_ref_1_arcB	MEcoli_ref_1_arcB	MEcoli_ref_1_arcB;MEcoli_ref_2_arcB;MEvo1-0_arcB	FALSE	FALSE	MEvo1_0_4	MEvo1	T	20230908_C32750_015_S556673_MEvo1_0_4_Group_1	light	13.5453	763204	20.1719
MEcoli_ref_1_arfB;MEcoli_ref_2_arfB;MEvo1-0_arfB		1	MEcoli_ref_1_arfB	MEcoli_ref_1_arfB	MEcoli_ref_1_arfB;MEcoli_ref_2_arfB;MEvo1-0_arfB	FALSE	FALSE	MEcoli_ref_1_4	ref_1	C	20230908_C32750_002_S556677_MEcoli_ref_1_4_Group_2	light	12.2107	200937	17.7582
MEcoli_ref_1_arfB;MEcoli_ref_2_arfB;MEvo1-0_arfB		1	MEcoli_ref_1_arfB	MEcoli_ref_1_arfB	MEcoli_ref_1_arfB;MEcoli_ref_2_arfB;MEvo1-0_arfB	FALSE	FALSE	MEcoli_ref_2_3	ref_2	T	20230908_C32750_003_S556680_MEcoli_ref_2_3_Group_3	light	13.1408	509291	18.7698
MEcoli_ref_1_arfB;MEcoli_ref_2_arfB;MEvo1-0_arfB		1	MEcoli_ref_1_arfB	MEcoli_ref_1_arfB	MEcoli_ref_1_arfB;MEcoli_ref_2_arfB;MEvo1-0_arfB	FALSE	FALSE	MEcoli_ref_1_1	ref_1	C	20230908_C32750_007_S556674_MEcoli_ref_1_1_Group_2	light	12.7715	352048	18.0385
MEcoli_ref_1_arfB;MEcoli_ref_2_arfB;MEvo1-0_arfB		1	MEcoli_ref_1_arfB	MEcoli_ref_1_arfB	MEcoli_ref_1_arfB;MEcoli_ref_2_arfB;MEvo1-0_arfB	FALSE	FALSE	MEcoli_ref_2_1	ref_2	T	20230908_C32750_008_S556678_MEcoli_ref_2_1_Group_3	light	12.8612	385086	18.4877
MEcoli_ref_1_arfB;MEcoli_ref_2_arfB;MEvo1-0_arfB		1	MEcoli_ref_1_arfB	MEcoli_ref_1_arfB	MEcoli_ref_1_arfB;MEcoli_ref_2_arfB;MEvo1-0_arfB	FALSE	FALSE	MEcoli_ref_2_2	ref_2	T	20230908_C32750_009_S556679_MEcoli_ref_2_2_Group_3	light	11.6009	109198	17.5349
MEcoli_ref_1_arfB;MEcoli_ref_2_arfB;MEvo1-0_arfB		1	MEcoli_ref_1_arfB	MEcoli_ref_1_arfB	MEcoli_ref_1_arfB;MEcoli_ref_2_arfB;MEvo1-0_arfB	FALSE	FALSE	MEvo1_0_2	MEvo1	T	20230908_C32750_010_S556671_MEvo1_0_2_Group_1	light	11.2887	79916.6	15.9675
MEcoli_ref_1_arfB;MEcoli_ref_2_arfB;MEvo1-0_arfB		1	MEcoli_ref_1_arfB	MEcoli_ref_1_arfB	MEcoli_ref_1_arfB;MEcoli_ref_2_arfB;MEvo1-0_arfB	FALSE	FALSE	MEcoli_ref_1_3	ref_1	C	20230908_C32750_012_S556676_MEcoli_ref_1_3_Group_2	light	13.0469	463655	18.2299
MEcoli_ref_1_arfB;MEcoli_ref_2_arfB;MEvo1-0_arfB		1	MEcoli_ref_1_arfB	MEcoli_ref_1_arfB	MEcoli_ref_1_arfB;MEcoli_ref_2_arfB;MEvo1-0_arfB	FALSE	FALSE	MEcoli_ref_2_4	ref_2	T	20230908_C32750_013_S556681_MEcoli_ref_2_4_Group_3	light	12.8497	380671	18.3185
MEcoli_ref_1_arfB;MEcoli_ref_2_arfB;MEvo1-0_arfB		1	MEcoli_ref_1_arfB	MEcoli_ref_1_arfB	MEcoli_ref_1_arfB;MEcoli_ref_2_arfB;MEvo1-0_arfB	FALSE	FALSE	MEcoli_ref_1_2	ref_1	C	20230908_C32750_014_S556675_MEcoli_ref_1_2_Group_2	light	12.6156	301209	18.3235
MEcoli_ref_1_argA;MEcoli_ref_2_argA;MEvo1-0_argA		18	MEcoli_ref_1_argA	MEcoli_ref_1_argA	MEcoli_ref_1_argA;MEcoli_ref_2_argA;MEvo1-0_argA	FALSE	FALSE	MEcoli_ref_1_4	ref_1	C	20230908_C32750_002_S556677_MEcoli_ref_1_4_Group_2	light	13.8868	1.07392e+06	20.1763
MEcoli_ref_1_argA;MEcoli_ref_2_argA;MEvo1-0_argA		18	MEcoli_ref_1_argA	MEcoli_ref_1_argA	MEcoli_ref_1_argA;MEcoli_ref_2_argA;MEvo1-0_argA	FALSE	FALSE	MEcoli_ref_2_3	ref_2	T	20230908_C32750_003_S556680_MEcoli_ref_2_3_Group_3	light	14.0549	1.27047e+06	20.0886
MEcoli_ref_1_argA;MEcoli_ref_2_argA;MEvo1-0_argA		18	MEcoli_ref_1_argA	MEcoli_ref_1_argA	MEcoli_ref_1_argA;MEcoli_ref_2_argA;MEvo1-0_argA	FALSE	FALSE	MEvo1_0_3	MEvo1	T	20230908_C32750_004_S556672_MEvo1_0_3_Group_1	light	13.608	812627	19.7765
MEcoli_ref_1_argA;MEcoli_ref_2_argA;MEvo1-0_argA		18	MEcoli_ref_1_argA	MEcoli_ref_1_argA	MEcoli_ref_1_argA;MEcoli_ref_2_argA;MEvo1-0_argA	FALSE	FALSE	MEvo1_0_1	MEvo1	T	20230908_C32750_005_S556670_MEvo1_0_1_Group_1	light	13.6694	864033	19.6567
MEcoli_ref_1_argA;MEcoli_ref_2_argA;MEvo1-0_argA		18	MEcoli_ref_1_argA	MEcoli_ref_1_argA	MEcoli_ref_1_argA;MEcoli_ref_2_argA;MEvo1-0_argA	FALSE	FALSE	MEcoli_ref_1_1	ref_1	C	20230908_C32750_007_S556674_MEcoli_ref_1_1_Group_2	light	14.2854	1.5998e+06	20.2226
MEcoli_ref_1_argA;MEcoli_ref_2_argA;MEvo1-0_argA		18	MEcoli_ref_1_argA	MEcoli_ref_1_argA	MEcoli_ref_1_argA;MEcoli_ref_2_argA;MEvo1-0_argA	FALSE	FALSE	MEcoli_ref_2_1	ref_2	T	20230908_C32750_008_S556678_MEcoli_ref_2_1_Group_3	light	14.0684	1.28778e+06	20.2293
MEcoli_ref_1_argA;MEcoli_ref_2_argA;MEvo1-0_argA		18	MEcoli_ref_1_argA	MEcoli_ref_1_argA	MEcoli_ref_1_argA;MEcoli_ref_2_argA;MEvo1-0_argA	FALSE	FALSE	MEcoli_ref_2_2	ref_2	T	20230908_C32750_009_S556679_MEcoli_ref_2_2_Group_3	light	13.3436	623787	20.049
MEcoli_ref_1_argA;MEcoli_ref_2_argA;MEvo1-0_argA		18	MEcoli_ref_1_argA	MEcoli_ref_1_argA	MEcoli_ref_1_argA;MEcoli_ref_2_argA;MEvo1-0_argA	FALSE	FALSE	MEvo1_0_2	MEvo1	T	20230908_C32750_010_S556671_MEvo1_0_2_Group_1	light	13.8955	1.08324e+06	19.7283
MEcoli_ref_1_argA;MEcoli_ref_2_argA;MEvo1-0_argA		18	MEcoli_ref_1_argA	MEcoli_ref_1_argA	MEcoli_ref_1_argA;MEcoli_ref_2_argA;MEvo1-0_argA	FALSE	FALSE	MEcoli_ref_1_3	ref_1	C	20230908_C32750_012_S556676_MEcoli_ref_1_3_Group_2	light	14.3697	1.74055e+06	20.1383
MEcoli_ref_1_argA;MEcoli_ref_2_argA;MEvo1-0_argA		18	MEcoli_ref_1_argA	MEcoli_ref_1_argA	MEcoli_ref_1_argA;MEcoli_ref_2_argA;MEvo1-0_argA	FALSE	FALSE	MEcoli_ref_2_4	ref_2	T	20230908_C32750_013_S556681_MEcoli_ref_2_4_Group_3	light	14.0848	1.30899e+06	20.1003
MEcoli_ref_1_argA;MEcoli_ref_2_argA;MEvo1-0_argA		18	MEcoli_ref_1_argA	MEcoli_ref_1_argA	MEcoli_ref_1_argA;MEcoli_ref_2_argA;MEvo1-0_argA	FALSE	FALSE	MEcoli_ref_1_2	ref_1	C	20230908_C32750_014_S556675_MEcoli_ref_1_2_Group_2	light	13.9555	1.15028e+06	20.2566
MEcoli_ref_1_argA;MEcoli_ref_2_argA;MEvo1-0_argA		18	MEcoli_ref_1_argA	MEcoli_ref_1_argA	MEcoli_ref_1_argA;MEcoli_ref_2_argA;MEvo1-0_argA	FALSE	FALSE	MEvo1_0_4	MEvo1	T	20230908_C32750_015_S556673_MEvo1_0_4_Group_1	light	13.2334	558696	19.7219
MEcoli_ref_1_argB;MEcoli_ref_2_argB;MEvo1-0_argB		13	MEcoli_ref_1_argB	MEcoli_ref_1_argB	MEcoli_ref_1_argB;MEcoli_ref_2_argB;MEvo1-0_argB	FALSE	FALSE	MEcoli_ref_1_4	ref_1	C	20230908_C32750_002_S556677_MEcoli_ref_1_4_Group_2	light	14.8697	2.86978e+06	21.5943
MEcoli_ref_1_argB;MEcoli_ref_2_argB;MEvo1-0_argB		13	MEcoli_ref_1_argB	MEcoli_ref_1_argB	MEcoli_ref_1_argB;MEcoli_ref_2_argB;MEvo1-0_argB	FALSE	FALSE	MEcoli_ref_2_3	ref_2	T	20230908_C32750_003_S556680_MEcoli_ref_2_3_Group_3	light	15.2016	3.99902e+06	21.7429
MEcoli_ref_1_argB;MEcoli_ref_2_argB;MEvo1-0_argB		13	MEcoli_ref_1_argB	MEcoli_ref_1_argB	MEcoli_ref_1_argB;MEcoli_ref_2_argB;MEvo1-0_argB	FALSE	FALSE	MEvo1_0_3	MEvo1	T	20230908_C32750_004_S556672_MEvo1_0_3_Group_1	light	14.77	2.59734e+06	21.4528
MEcoli_ref_1_argB;MEcoli_ref_2_argB;MEvo1-0_argB		13	MEcoli_ref_1_argB	MEcoli_ref_1_argB	MEcoli_ref_1_argB;MEcoli_ref_2_argB;MEvo1-0_argB	FALSE	FALSE	MEvo1_0_1	MEvo1	T	20230908_C32750_005_S556670_MEvo1_0_1_Group_1	light	14.6081	2.20907e+06	21.0109
MEcoli_ref_1_argB;MEcoli_ref_2_argB;MEvo1-0_argB		13	MEcoli_ref_1_argB	MEcoli_ref_1_argB	MEcoli_ref_1_argB;MEcoli_ref_2_argB;MEvo1-0_argB	FALSE	FALSE	MEcoli_ref_1_1	ref_1	C	20230908_C32750_007_S556674_MEcoli_ref_1_1_Group_2	light	15.2631	4.25267e+06	21.6331
MEcoli_ref_1_argB;MEcoli_ref_2_argB;MEvo1-0_argB		13	MEcoli_ref_1_argB	MEcoli_ref_1_argB	MEcoli_ref_1_argB;MEcoli_ref_2_argB;MEvo1-0_argB	FALSE	FALSE	MEcoli_ref_2_1	ref_2	T	20230908_C32750_008_S556678_MEcoli_ref_2_1_Group_3	light	14.9041	2.97005e+06	21.4349
MEcoli_ref_1_argB;MEcoli_ref_2_argB;MEvo1-0_argB		13	MEcoli_ref_1_argB	MEcoli_ref_1_argB	MEcoli_ref_1_argB;MEcoli_ref_2_argB;MEvo1-0_argB	FALSE	FALSE	MEcoli_ref_2_2	ref_2	T	20230908_C32750_009_S556679_MEcoli_ref_2_2_Group_3	light	14.5345	2.05242e+06	21.7672
MEcoli_ref_1_argB;MEcoli_ref_2_argB;MEvo1-0_argB		13	MEcoli_ref_1_argB	MEcoli_ref_1_argB	MEcoli_ref_1_argB;MEcoli_ref_2_argB;MEvo1-0_argB	FALSE	FALSE	MEvo1_0_2	MEvo1	T	20230908_C32750_010_S556671_MEvo1_0_2_Group_1	light	14.7881	2.6448e+06	21.0161
MEcoli_ref_1_argB;MEcoli_ref_2_argB;MEvo1-0_argB		13	MEcoli_ref_1_argB	MEcoli_ref_1_argB	MEcoli_ref_1_argB;MEcoli_ref_2_argB;MEvo1-0_argB	FALSE	FALSE	MEcoli_ref_1_3	ref_1	C	20230908_C32750_012_S556676_MEcoli_ref_1_3_Group_2	light	15.2102	4.03386e+06	21.3509
MEcoli_ref_1_argB;MEcoli_ref_2_argB;MEvo1-0_argB		13	MEcoli_ref_1_argB	MEcoli_ref_1_argB	MEcoli_ref_1_argB;MEcoli_ref_2_argB;MEvo1-0_argB	FALSE	FALSE	MEcoli_ref_2_4	ref_2	T	20230908_C32750_013_S556681_MEcoli_ref_2_4_Group_3	light	15.1624	3.84547e+06	21.655
MEcoli_ref_1_argB;MEcoli_ref_2_argB;MEvo1-0_argB		13	MEcoli_ref_1_argB	MEcoli_ref_1_argB	MEcoli_ref_1_argB;MEcoli_ref_2_argB;MEvo1-0_argB	FALSE	FALSE	MEcoli_ref_1_2	ref_1	C	20230908_C32750_014_S556675_MEcoli_ref_1_2_Group_2	light	14.7198	2.47006e+06	21.3592
MEcoli_ref_1_argB;MEcoli_ref_2_argB;MEvo1-0_argB		13	MEcoli_ref_1_argB	MEcoli_ref_1_argB	MEcoli_ref_1_argB;MEcoli_ref_2_argB;MEvo1-0_argB	FALSE	FALSE	MEvo1_0_4	MEvo1	T	20230908_C32750_015_S556673_MEvo1_0_4_Group_1	light	13.9576	1.15266e+06	20.7667
MEcoli_ref_1_argC;MEcoli_ref_2_argC;MEvo1-0_argC		8	MEcoli_ref_1_argC	MEcoli_ref_1_argC	MEcoli_ref_1_argC;MEcoli_ref_2_argC;MEvo1-0_argC	FALSE	FALSE	MEcoli_ref_1_4	ref_1	C	20230908_C32750_002_S556677_MEcoli_ref_1_4_Group_2	light	14.1019	1.33162e+06	20.4866
MEcoli_ref_1_argC;MEcoli_ref_2_argC;MEvo1-0_argC		8	MEcoli_ref_1_argC	MEcoli_ref_1_argC	MEcoli_ref_1_argC;MEcoli_ref_2_argC;MEvo1-0_argC	FALSE	FALSE	MEcoli_ref_2_3	ref_2	T	20230908_C32750_003_S556680_MEcoli_ref_2_3_Group_3	light	14.5134	2.00948e+06	20.75
MEcoli_ref_1_argC;MEcoli_ref_2_argC;MEvo1-0_argC		8	MEcoli_ref_1_argC	MEcoli_ref_1_argC	MEcoli_ref_1_argC;MEcoli_ref_2_argC;MEvo1-0_argC	FALSE	FALSE	MEvo1_0_3	MEvo1	T	20230908_C32750_004_S556672_MEvo1_0_3_Group_1	light	13.2775	583924	19.2997
MEcoli_ref_1_argC;MEcoli_ref_2_argC;MEvo1-0_argC		8	MEcoli_ref_1_argC	MEcoli_ref_1_argC	MEcoli_ref_1_argC;MEcoli_ref_2_argC;MEvo1-0_argC	FALSE	FALSE	MEvo1_0_1	MEvo1	T	20230908_C32750_005_S556670_MEvo1_0_1_Group_1	light	13.3232	611241	19.1573
MEcoli_ref_1_argC;MEcoli_ref_2_argC;MEvo1-0_argC		8	MEcoli_ref_1_argC	MEcoli_ref_1_argC	MEcoli_ref_1_argC;MEcoli_ref_2_argC;MEvo1-0_argC	FALSE	FALSE	MEcoli_ref_1_1	ref_1	C	20230908_C32750_007_S556674_MEcoli_ref_1_1_Group_2	light	14.5313	2.04576e+06	20.5773
MEcoli_ref_1_argC;MEcoli_ref_2_argC;MEvo1-0_argC		8	MEcoli_ref_1_argC	MEcoli_ref_1_argC	MEcoli_ref_1_argC;MEcoli_ref_2_argC;MEvo1-0_argC	FALSE	FALSE	MEcoli_ref_2_1	ref_2	T	20230908_C32750_008_S556678_MEcoli_ref_2_1_Group_3	light	14.2713	1.57743e+06	20.522
MEcoli_ref_1_argC;MEcoli_ref_2_argC;MEvo1-0_argC		8	MEcoli_ref_1_argC	MEcoli_ref_1_argC	MEcoli_ref_1_argC;MEcoli_ref_2_argC;MEvo1-0_argC	FALSE	FALSE	MEcoli_ref_2_2	ref_2	T	20230908_C32750_009_S556679_MEcoli_ref_2_2_Group_3	light	13.6834	876236	20.5393
MEcoli_ref_1_argC;MEcoli_ref_2_argC;MEvo1-0_argC		8	MEcoli_ref_1_argC	MEcoli_ref_1_argC	MEcoli_ref_1_argC;MEcoli_ref_2_argC;MEvo1-0_argC	FALSE	FALSE	MEvo1_0_2	MEvo1	T	20230908_C32750_010_S556671_MEvo1_0_2_Group_1	light	13.7351	922729	19.4969
MEcoli_ref_1_argC;MEcoli_ref_2_argC;MEvo1-0_argC		8	MEcoli_ref_1_argC	MEcoli_ref_1_argC	MEcoli_ref_1_argC;MEcoli_ref_2_argC;MEvo1-0_argC	FALSE	FALSE	MEcoli_ref_1_3	ref_1	C	20230908_C32750_012_S556676_MEcoli_ref_1_3_Group_2	light	14.6946	2.40875e+06	20.6071
MEcoli_ref_1_argC;MEcoli_ref_2_argC;MEvo1-0_argC		8	MEcoli_ref_1_argC	MEcoli_ref_1_argC	MEcoli_ref_1_argC;MEcoli_ref_2_argC;MEvo1-0_argC	FALSE	FALSE	MEcoli_ref_2_4	ref_2	T	20230908_C32750_013_S556681_MEcoli_ref_2_4_Group_3	light	14.4053	1.80354e+06	20.5627
MEcoli_ref_1_argC;MEcoli_ref_2_argC;MEvo1-0_argC		8	MEcoli_ref_1_argC	MEcoli_ref_1_argC	MEcoli_ref_1_argC;MEcoli_ref_2_argC;MEvo1-0_argC	FALSE	FALSE	MEcoli_ref_1_2	ref_1	C	20230908_C32750_014_S556675_MEcoli_ref_1_2_Group_2	light	14.1485	1.39517e+06	20.5351
MEcoli_ref_1_argC;MEcoli_ref_2_argC;MEvo1-0_argC		8	MEcoli_ref_1_argC	MEcoli_ref_1_argC	MEcoli_ref_1_argC;MEcoli_ref_2_argC;MEvo1-0_argC	FALSE	FALSE	MEvo1_0_4	MEvo1	T	20230908_C32750_015_S556673_MEvo1_0_4_Group_1	light	13.0925	485309	19.5187
MEcoli_ref_1_argD;MEcoli_ref_2_argD;MEvo1-0_argD		18	MEcoli_ref_1_argD	MEcoli_ref_1_argD	MEcoli_ref_1_argD;MEcoli_ref_2_argD;MEvo1-0_argD	FALSE	FALSE	MEcoli_ref_1_4	ref_1	C	20230908_C32750_002_S556677_MEcoli_ref_1_4_Group_2	light	16.2159	1.10276e+07	23.5365
MEcoli_ref_1_argD;MEcoli_ref_2_argD;MEvo1-0_argD		18	MEcoli_ref_1_argD	MEcoli_ref_1_argD	MEcoli_ref_1_argD;MEcoli_ref_2_argD;MEvo1-0_argD	FALSE	FALSE	MEcoli_ref_2_3	ref_2	T	20230908_C32750_003_S556680_MEcoli_ref_2_3_Group_3	light	16.639	1.68353e+07	23.8166
MEcoli_ref_1_argD;MEcoli_ref_2_argD;MEvo1-0_argD		18	MEcoli_ref_1_argD	MEcoli_ref_1_argD	MEcoli_ref_1_argD;MEcoli_ref_2_argD;MEvo1-0_argD	FALSE	FALSE	MEvo1_0_3	MEvo1	T	20230908_C32750_004_S556672_MEvo1_0_3_Group_1	light	15.6688	6.38076e+06	22.7495
MEcoli_ref_1_argD;MEcoli_ref_2_argD;MEvo1-0_argD		18	MEcoli_ref_1_argD	MEcoli_ref_1_argD	MEcoli_ref_1_argD;MEcoli_ref_2_argD;MEvo1-0_argD	FALSE	FALSE	MEvo1_0_1	MEvo1	T	20230908_C32750_005_S556670_MEvo1_0_1_Group_1	light	15.7392	6.84594e+06	22.6427
MEcoli_ref_1_argD;MEcoli_ref_2_argD;MEvo1-0_argD		18	MEcoli_ref_1_argD	MEcoli_ref_1_argD	MEcoli_ref_1_argD;MEcoli_ref_2_argD;MEvo1-0_argD	FALSE	FALSE	MEcoli_ref_1_1	ref_1	C	20230908_C32750_007_S556674_MEcoli_ref_1_1_Group_2	light	16.5743	1.57808e+07	23.5248
MEcoli_ref_1_argD;MEcoli_ref_2_argD;MEvo1-0_argD		18	MEcoli_ref_1_argD	MEcoli_ref_1_argD	MEcoli_ref_1_argD;MEcoli_ref_2_argD;MEvo1-0_argD	FALSE	FALSE	MEcoli_ref_2_1	ref_2	T	20230908_C32750_008_S556678_MEcoli_ref_2_1_Group_3	light	16.4504	1.3942e+07	23.6658
MEcoli_ref_1_argD;MEcoli_ref_2_argD;MEvo1-0_argD		18	MEcoli_ref_1_argD	MEcoli_ref_1_argD	MEcoli_ref_1_argD;MEcoli_ref_2_argD;MEvo1-0_argD	FALSE	FALSE	MEcoli_ref_2_2	ref_2	T	20230908_C32750_009_S556679_MEcoli_ref_2_2_Group_3	light	15.943	8.39341e+06	23.7991
MEcoli_ref_1_argD;MEcoli_ref_2_argD;MEvo1-0_argD		18	MEcoli_ref_1_argD	MEcoli_ref_1_argD	MEcoli_ref_1_argD;MEcoli_ref_2_argD;MEvo1-0_argD	FALSE	FALSE	MEvo1_0_2	MEvo1	T	20230908_C32750_010_S556671_MEvo1_0_2_Group_1	light	15.902	8.05677e+06	22.6231
MEcoli_ref_1_argD;MEcoli_ref_2_argD;MEvo1-0_argD		18	MEcoli_ref_1_argD	MEcoli_ref_1_argD	MEcoli_ref_1_argD;MEcoli_ref_2_argD;MEvo1-0_argD	FALSE	FALSE	MEcoli_ref_1_3	ref_1	C	20230908_C32750_012_S556676_MEcoli_ref_1_3_Group_2	light	16.763	1.90582e+07	23.5911
MEcoli_ref_1_argD;MEcoli_ref_2_argD;MEvo1-0_argD		18	MEcoli_ref_1_argD	MEcoli_ref_1_argD	MEcoli_ref_1_argD;MEcoli_ref_2_argD;MEvo1-0_argD	FALSE	FALSE	MEcoli_ref_2_4	ref_2	T	20230908_C32750_013_S556681_MEcoli_ref_2_4_Group_3	light	16.5847	1.59451e+07	23.7069
MEcoli_ref_1_argD;MEcoli_ref_2_argD;MEvo1-0_argD		18	MEcoli_ref_1_argD	MEcoli_ref_1_argD	MEcoli_ref_1_argD;MEcoli_ref_2_argD;MEvo1-0_argD	FALSE	FALSE	MEcoli_ref_1_2	ref_1	C	20230908_C32750_014_S556675_MEcoli_ref_1_2_Group_2	light	16.3131	1.21535e+07	23.6579
MEcoli_ref_1_argD;MEcoli_ref_2_argD;MEvo1-0_argD		18	MEcoli_ref_1_argD	MEcoli_ref_1_argD	MEcoli_ref_1_argD;MEcoli_ref_2_argD;MEvo1-0_argD	FALSE	FALSE	MEvo1_0_4	MEvo1	T	20230908_C32750_015_S556673_MEvo1_0_4_Group_1	light	15.2685	4.27584e+06	22.6579
MEcoli_ref_1_argE;MEcoli_ref_2_argE;MEvo1-0_argE		13	MEcoli_ref_1_argE	MEcoli_ref_1_argE	MEcoli_ref_1_argE;MEcoli_ref_2_argE;MEvo1-0_argE	FALSE	FALSE	MEcoli_ref_1_4	ref_1	C	20230908_C32750_002_S556677_MEcoli_ref_1_4_Group_2	light	14.4566	1.89848e+06	20.9982
MEcoli_ref_1_argE;MEcoli_ref_2_argE;MEvo1-0_argE		13	MEcoli_ref_1_argE	MEcoli_ref_1_argE	MEcoli_ref_1_argE;MEcoli_ref_2_argE;MEvo1-0_argE	FALSE	FALSE	MEcoli_ref_2_3	ref_2	T	20230908_C32750_003_S556680_MEcoli_ref_2_3_Group_3	light	14.8706	2.87214e+06	21.2653
MEcoli_ref_1_argE;MEcoli_ref_2_argE;MEvo1-0_argE		13	MEcoli_ref_1_argE	MEcoli_ref_1_argE	MEcoli_ref_1_argE;MEcoli_ref_2_argE;MEvo1-0_argE	FALSE	FALSE	MEvo1_0_3	MEvo1	T	20230908_C32750_004_S556672_MEvo1_0_3_Group_1	light	14.181	1.44123e+06	20.6031
MEcoli_ref_1_argE;MEcoli_ref_2_argE;MEvo1-0_argE		13	MEcoli_ref_1_argE	MEcoli_ref_1_argE	MEcoli_ref_1_argE;MEcoli_ref_2_argE;MEvo1-0_argE	FALSE	FALSE	MEvo1_0_1	MEvo1	T	20230908_C32750_005_S556670_MEvo1_0_1_Group_1	light	14.2705	1576210	20.524
MEcoli_ref_1_argE;MEcoli_ref_2_argE;MEvo1-0_argE		13	MEcoli_ref_1_argE	MEcoli_ref_1_argE	MEcoli_ref_1_argE;MEcoli_ref_2_argE;MEvo1-0_argE	FALSE	FALSE	MEcoli_ref_1_1	ref_1	C	20230908_C32750_007_S556674_MEcoli_ref_1_1_Group_2	light	14.8648	2.85564e+06	21.0585
MEcoli_ref_1_argE;MEcoli_ref_2_argE;MEvo1-0_argE		13	MEcoli_ref_1_argE	MEcoli_ref_1_argE	MEcoli_ref_1_argE;MEcoli_ref_2_argE;MEvo1-0_argE	FALSE	FALSE	MEcoli_ref_2_1	ref_2	T	20230908_C32750_008_S556678_MEcoli_ref_2_1_Group_3	light	14.7176	2.46476e+06	21.1659
MEcoli_ref_1_argE;MEcoli_ref_2_argE;MEvo1-0_argE		13	MEcoli_ref_1_argE	MEcoli_ref_1_argE	MEcoli_ref_1_argE;MEcoli_ref_2_argE;MEvo1-0_argE	FALSE	FALSE	MEcoli_ref_2_2	ref_2	T	20230908_C32750_009_S556679_MEcoli_ref_2_2_Group_3	light	14.1737	1.43072e+06	21.2466
MEcoli_ref_1_argE;MEcoli_ref_2_argE;MEvo1-0_argE		13	MEcoli_ref_1_argE	MEcoli_ref_1_argE	MEcoli_ref_1_argE;MEcoli_ref_2_argE;MEvo1-0_argE	FALSE	FALSE	MEvo1_0_2	MEvo1	T	20230908_C32750_010_S556671_MEvo1_0_2_Group_1	light	14.3873	1.77145e+06	20.4378
MEcoli_ref_1_argE;MEcoli_ref_2_argE;MEvo1-0_argE		13	MEcoli_ref_1_argE	MEcoli_ref_1_argE	MEcoli_ref_1_argE;MEcoli_ref_2_argE;MEvo1-0_argE	FALSE	FALSE	MEcoli_ref_1_3	ref_1	C	20230908_C32750_012_S556676_MEcoli_ref_1_3_Group_2	light	14.8255	2.74546e+06	20.7958
MEcoli_ref_1_argE;MEcoli_ref_2_argE;MEvo1-0_argE		13	MEcoli_ref_1_argE	MEcoli_ref_1_argE	MEcoli_ref_1_argE;MEcoli_ref_2_argE;MEvo1-0_argE	FALSE	FALSE	MEcoli_ref_2_4	ref_2	T	20230908_C32750_013_S556681_MEcoli_ref_2_4_Group_3	light	14.9187	3.01378e+06	21.3034
MEcoli_ref_1_argE;MEcoli_ref_2_argE;MEvo1-0_argE		13	MEcoli_ref_1_argE	MEcoli_ref_1_argE	MEcoli_ref_1_argE;MEcoli_ref_2_argE;MEvo1-0_argE	FALSE	FALSE	MEcoli_ref_1_2	ref_1	C	20230908_C32750_014_S556675_MEcoli_ref_1_2_Group_2	light	14.3436	1.69575e+06	20.8166
MEcoli_ref_1_argE;MEcoli_ref_2_argE;MEvo1-0_argE		13	MEcoli_ref_1_argE	MEcoli_ref_1_argE	MEcoli_ref_1_argE;MEcoli_ref_2_argE;MEvo1-0_argE	FALSE	FALSE	MEvo1_0_4	MEvo1	T	20230908_C32750_015_S556673_MEvo1_0_4_Group_1	light	13.6181	820835	20.2769
MEcoli_ref_1_argF;MEcoli_ref_2_argF;MEvo1-0_argF		2	MEcoli_ref_1_argF	MEcoli_ref_1_argF	MEcoli_ref_1_argF;MEcoli_ref_2_argF;MEvo1-0_argF	FALSE	FALSE	MEcoli_ref_1_4	ref_1	C	20230908_C32750_002_S556677_MEcoli_ref_1_4_Group_2	light	14.0054	1.20906e+06	20.3473
MEcoli_ref_1_argF;MEcoli_ref_2_argF;MEvo1-0_argF		2	MEcoli_ref_1_argF	MEcoli_ref_1_argF	MEcoli_ref_1_argF;MEcoli_ref_2_argF;MEvo1-0_argF	FALSE	FALSE	MEcoli_ref_2_3	ref_2	T	20230908_C32750_003_S556680_MEcoli_ref_2_3_Group_3	light	14.1751	1.43267e+06	20.2619
MEcoli_ref_1_argF;MEcoli_ref_2_argF;MEvo1-0_argF		2	MEcoli_ref_1_argF	MEcoli_ref_1_argF	MEcoli_ref_1_argF;MEcoli_ref_2_argF;MEvo1-0_argF	FALSE	FALSE	MEvo1_0_3	MEvo1	T	20230908_C32750_004_S556672_MEvo1_0_3_Group_1	light	14.201	1.47032e+06	20.6319
MEcoli_ref_1_argF;MEcoli_ref_2_argF;MEvo1-0_argF		2	MEcoli_ref_1_argF	MEcoli_ref_1_argF	MEcoli_ref_1_argF;MEcoli_ref_2_argF;MEvo1-0_argF	FALSE	FALSE	MEvo1_0_1	MEvo1	T	20230908_C32750_005_S556670_MEvo1_0_1_Group_1	light	14.1066	1.33789e+06	20.2875
MEcoli_ref_1_argF;MEcoli_ref_2_argF;MEvo1-0_argF		2	MEcoli_ref_1_argF	MEcoli_ref_1_argF	MEcoli_ref_1_argF;MEcoli_ref_2_argF;MEvo1-0_argF	FALSE	FALSE	MEcoli_ref_1_1	ref_1	C	20230908_C32750_007_S556674_MEcoli_ref_1_1_Group_2	light	14.1427	1.38701e+06	20.0167
MEcoli_ref_1_argF;MEcoli_ref_2_argF;MEvo1-0_argF		2	MEcoli_ref_1_argF	MEcoli_ref_1_argF	MEcoli_ref_1_argF;MEcoli_ref_2_argF;MEvo1-0_argF	FALSE	FALSE	MEcoli_ref_2_1	ref_2	T	20230908_C32750_008_S556678_MEcoli_ref_2_1_Group_3	light	14.1638	1.41663e+06	20.3669
MEcoli_ref_1_argF;MEcoli_ref_2_argF;MEvo1-0_argF		2	MEcoli_ref_1_argF	MEcoli_ref_1_argF	MEcoli_ref_1_argF;MEcoli_ref_2_argF;MEvo1-0_argF	FALSE	FALSE	MEcoli_ref_2_2	ref_2	T	20230908_C32750_009_S556679_MEcoli_ref_2_2_Group_3	light	13.7161	905364	20.5864
MEcoli_ref_1_argF;MEcoli_ref_2_argF;MEvo1-0_argF		2	MEcoli_ref_1_argF	MEcoli_ref_1_argF	MEcoli_ref_1_argF;MEcoli_ref_2_argF;MEvo1-0_argF	FALSE	FALSE	MEvo1_0_2	MEvo1	T	20230908_C32750_010_S556671_MEvo1_0_2_Group_1	light	13.9558	1.15059e+06	19.8153
MEcoli_ref_1_argF;MEcoli_ref_2_argF;MEvo1-0_argF		2	MEcoli_ref_1_argF	MEcoli_ref_1_argF	MEcoli_ref_1_argF;MEcoli_ref_2_argF;MEvo1-0_argF	FALSE	FALSE	MEcoli_ref_1_3	ref_1	C	20230908_C32750_012_S556676_MEcoli_ref_1_3_Group_2	light	14.3685	1.73843e+06	20.1366
MEcoli_ref_1_argF;MEcoli_ref_2_argF;MEvo1-0_argF		2	MEcoli_ref_1_argF	MEcoli_ref_1_argF	MEcoli_ref_1_argF;MEcoli_ref_2_argF;MEvo1-0_argF	FALSE	FALSE	MEcoli_ref_2_4	ref_2	T	20230908_C32750_013_S556681_MEcoli_ref_2_4_Group_3	light	13.8048	989299	19.6963
MEcoli_ref_1_argF;MEcoli_ref_2_argF;MEvo1-0_argF		2	MEcoli_ref_1_argF	MEcoli_ref_1_argF	MEcoli_ref_1_argF;MEcoli_ref_2_argF;MEvo1-0_argF	FALSE	FALSE	MEcoli_ref_1_2	ref_1	C	20230908_C32750_014_S556675_MEcoli_ref_1_2_Group_2	light	13.8203	1.0048e+06	20.0615
MEcoli_ref_1_argF;MEcoli_ref_2_argF;MEvo1-0_argF		2	MEcoli_ref_1_argF	MEcoli_ref_1_argF	MEcoli_ref_1_argF;MEcoli_ref_2_argF;MEvo1-0_argF	FALSE	FALSE	MEvo1_0_4	MEvo1	T	20230908_C32750_015_S556673_MEvo1_0_4_Group_1	light	13.377	644999	19.9291
MEcoli_ref_1_argG;MEcoli_ref_2_argG;MEvo1-0_argG		31	MEcoli_ref_1_argG	MEcoli_ref_1_argG	MEcoli_ref_1_argG;MEcoli_ref_2_argG;MEvo1-0_argG	FALSE	FALSE	MEcoli_ref_1_4	ref_1	C	20230908_C32750_002_S556677_MEcoli_ref_1_4_Group_2	light	15.6555	6.29624e+06	22.7279
MEcoli_ref_1_argG;MEcoli_ref_2_argG;MEvo1-0_argG		31	MEcoli_ref_1_argG	MEcoli_ref_1_argG	MEcoli_ref_1_argG;MEcoli_ref_2_argG;MEvo1-0_argG	FALSE	FALSE	MEcoli_ref_2_3	ref_2	T	20230908_C32750_003_S556680_MEcoli_ref_2_3_Group_3	light	16.2812	1.17719e+07	23.3005
MEcoli_ref_1_argG;MEcoli_ref_2_argG;MEvo1-0_argG		31	MEcoli_ref_1_argG	MEcoli_ref_1_argG	MEcoli_ref_1_argG;MEcoli_ref_2_argG;MEvo1-0_argG	FALSE	FALSE	MEvo1_0_3	MEvo1	T	20230908_C32750_004_S556672_MEvo1_0_3_Group_1	light	15.6343	6.16462e+06	22.6998
MEcoli_ref_1_argG;MEcoli_ref_2_argG;MEvo1-0_argG		31	MEcoli_ref_1_argG	MEcoli_ref_1_argG	MEcoli_ref_1_argG;MEcoli_ref_2_argG;MEvo1-0_argG	FALSE	FALSE	MEvo1_0_1	MEvo1	T	20230908_C32750_005_S556670_MEvo1_0_1_Group_1	light	15.7762	7.10434e+06	22.6962
MEcoli_ref_1_argG;MEcoli_ref_2_argG;MEvo1-0_argG		31	MEcoli_ref_1_argG	MEcoli_ref_1_argG	MEcoli_ref_1_argG;MEcoli_ref_2_argG;MEvo1-0_argG	FALSE	FALSE	MEcoli_ref_1_1	ref_1	C	20230908_C32750_007_S556674_MEcoli_ref_1_1_Group_2	light	16.0285	9.1429e+06	22.7373
MEcoli_ref_1_argG;MEcoli_ref_2_argG;MEvo1-0_argG		31	MEcoli_ref_1_argG	MEcoli_ref_1_argG	MEcoli_ref_1_argG;MEcoli_ref_2_argG;MEvo1-0_argG	FALSE	FALSE	MEcoli_ref_2_1	ref_2	T	20230908_C32750_008_S556678_MEcoli_ref_2_1_Group_3	light	16.1958	1.0808e+07	23.2985
MEcoli_ref_1_argG;MEcoli_ref_2_argG;MEvo1-0_argG		31	MEcoli_ref_1_argG	MEcoli_ref_1_argG	MEcoli_ref_1_argG;MEcoli_ref_2_argG;MEvo1-0_argG	FALSE	FALSE	MEcoli_ref_2_2	ref_2	T	20230908_C32750_009_S556679_MEcoli_ref_2_2_Group_3	light	15.6119	6.02789e+06	23.3215
MEcoli_ref_1_argG;MEcoli_ref_2_argG;MEvo1-0_argG		31	MEcoli_ref_1_argG	MEcoli_ref_1_argG	MEcoli_ref_1_argG;MEcoli_ref_2_argG;MEvo1-0_argG	FALSE	FALSE	MEvo1_0_2	MEvo1	T	20230908_C32750_010_S556671_MEvo1_0_2_Group_1	light	15.9672	8.59961e+06	22.7172
MEcoli_ref_1_argG;MEcoli_ref_2_argG;MEvo1-0_argG		31	MEcoli_ref_1_argG	MEcoli_ref_1_argG	MEcoli_ref_1_argG;MEcoli_ref_2_argG;MEvo1-0_argG	FALSE	FALSE	MEcoli_ref_1_3	ref_1	C	20230908_C32750_012_S556676_MEcoli_ref_1_3_Group_2	light	16.2128	1.09934e+07	22.7973
MEcoli_ref_1_argG;MEcoli_ref_2_argG;MEvo1-0_argG		31	MEcoli_ref_1_argG	MEcoli_ref_1_argG	MEcoli_ref_1_argG;MEcoli_ref_2_argG;MEvo1-0_argG	FALSE	FALSE	MEcoli_ref_2_4	ref_2	T	20230908_C32750_013_S556681_MEcoli_ref_2_4_Group_3	light	16.3676	1.28336e+07	23.3937
MEcoli_ref_1_argG;MEcoli_ref_2_argG;MEvo1-0_argG		31	MEcoli_ref_1_argG	MEcoli_ref_1_argG	MEcoli_ref_1_argG;MEcoli_ref_2_argG;MEvo1-0_argG	FALSE	FALSE	MEcoli_ref_1_2	ref_1	C	20230908_C32750_014_S556675_MEcoli_ref_1_2_Group_2	light	15.7587	6.9807e+06	22.858
MEcoli_ref_1_argG;MEcoli_ref_2_argG;MEvo1-0_argG		31	MEcoli_ref_1_argG	MEcoli_ref_1_argG	MEcoli_ref_1_argG;MEcoli_ref_2_argG;MEvo1-0_argG	FALSE	FALSE	MEvo1_0_4	MEvo1	T	20230908_C32750_015_S556673_MEvo1_0_4_Group_1	light	15.3791	4.77577e+06	22.8174
MEcoli_ref_1_argH;MEcoli_ref_2_argH;MEvo1-0_argH		21	MEcoli_ref_1_argH	MEcoli_ref_1_argH	MEcoli_ref_1_argH;MEcoli_ref_2_argH;MEvo1-0_argH	FALSE	FALSE	MEcoli_ref_1_4	ref_1	C	20230908_C32750_002_S556677_MEcoli_ref_1_4_Group_2	light	15.1015	3.61827e+06	21.9287
MEcoli_ref_1_argH;MEcoli_ref_2_argH;MEvo1-0_argH		21	MEcoli_ref_1_argH	MEcoli_ref_1_argH	MEcoli_ref_1_argH;MEcoli_ref_2_argH;MEvo1-0_argH	FALSE	FALSE	MEcoli_ref_2_3	ref_2	T	20230908_C32750_003_S556680_MEcoli_ref_2_3_Group_3	light	15.4122	4.9366e+06	22.0467
MEcoli_ref_1_argH;MEcoli_ref_2_argH;MEvo1-0_argH		21	MEcoli_ref_1_argH	MEcoli_ref_1_argH	MEcoli_ref_1_argH;MEcoli_ref_2_argH;MEvo1-0_argH	FALSE	FALSE	MEvo1_0_3	MEvo1	T	20230908_C32750_004_S556672_MEvo1_0_3_Group_1	light	14.6298	2.25748e+06	21.2505
MEcoli_ref_1_argH;MEcoli_ref_2_argH;MEvo1-0_argH		21	MEcoli_ref_1_argH	MEcoli_ref_1_argH	MEcoli_ref_1_argH;MEcoli_ref_2_argH;MEvo1-0_argH	FALSE	FALSE	MEvo1_0_1	MEvo1	T	20230908_C32750_005_S556670_MEvo1_0_1_Group_1	light	14.7764	2.61409e+06	21.2538
MEcoli_ref_1_argH;MEcoli_ref_2_argH;MEvo1-0_argH		21	MEcoli_ref_1_argH	MEcoli_ref_1_argH	MEcoli_ref_1_argH;MEcoli_ref_2_argH;MEvo1-0_argH	FALSE	FALSE	MEcoli_ref_1_1	ref_1	C	20230908_C32750_007_S556674_MEcoli_ref_1_1_Group_2	light	15.4371	5.0609e+06	21.8841
MEcoli_ref_1_argH;MEcoli_ref_2_argH;MEvo1-0_argH		21	MEcoli_ref_1_argH	MEcoli_ref_1_argH	MEcoli_ref_1_argH;MEcoli_ref_2_argH;MEvo1-0_argH	FALSE	FALSE	MEcoli_ref_2_1	ref_2	T	20230908_C32750_008_S556678_MEcoli_ref_2_1_Group_3	light	15.2096	4.03132e+06	21.8757
MEcoli_ref_1_argH;MEcoli_ref_2_argH;MEvo1-0_argH		21	MEcoli_ref_1_argH	MEcoli_ref_1_argH	MEcoli_ref_1_argH;MEcoli_ref_2_argH;MEvo1-0_argH	FALSE	FALSE	MEcoli_ref_2_2	ref_2	T	20230908_C32750_009_S556679_MEcoli_ref_2_2_Group_3	light	14.6983	2.41764e+06	22.0035
MEcoli_ref_1_argH;MEcoli_ref_2_argH;MEvo1-0_argH		21	MEcoli_ref_1_argH	MEcoli_ref_1_argH	MEcoli_ref_1_argH;MEcoli_ref_2_argH;MEvo1-0_argH	FALSE	FALSE	MEvo1_0_2	MEvo1	T	20230908_C32750_010_S556671_MEvo1_0_2_Group_1	light	14.8853	2.91471e+06	21.1563
MEcoli_ref_1_argH;MEcoli_ref_2_argH;MEvo1-0_argH		21	MEcoli_ref_1_argH	MEcoli_ref_1_argH	MEcoli_ref_1_argH;MEcoli_ref_2_argH;MEvo1-0_argH	FALSE	FALSE	MEcoli_ref_1_3	ref_1	C	20230908_C32750_012_S556676_MEcoli_ref_1_3_Group_2	light	15.6316	6.14799e+06	21.9589
MEcoli_ref_1_argH;MEcoli_ref_2_argH;MEvo1-0_argH		21	MEcoli_ref_1_argH	MEcoli_ref_1_argH	MEcoli_ref_1_argH;MEcoli_ref_2_argH;MEvo1-0_argH	FALSE	FALSE	MEcoli_ref_2_4	ref_2	T	20230908_C32750_013_S556681_MEcoli_ref_2_4_Group_3	light	15.3681	4.72371e+06	21.9518
MEcoli_ref_1_argH;MEcoli_ref_2_argH;MEvo1-0_argH		21	MEcoli_ref_1_argH	MEcoli_ref_1_argH	MEcoli_ref_1_argH;MEcoli_ref_2_argH;MEvo1-0_argH	FALSE	FALSE	MEcoli_ref_1_2	ref_1	C	20230908_C32750_014_S556675_MEcoli_ref_1_2_Group_2	light	15.1583	3.82971e+06	21.9919
MEcoli_ref_1_argH;MEcoli_ref_2_argH;MEvo1-0_argH		21	MEcoli_ref_1_argH	MEcoli_ref_1_argH	MEcoli_ref_1_argH;MEcoli_ref_2_argH;MEvo1-0_argH	FALSE	FALSE	MEvo1_0_4	MEvo1	T	20230908_C32750_015_S556673_MEvo1_0_4_Group_1	light	14.3493	1.70535e+06	21.3318
MEcoli_ref_1_argI;MEcoli_ref_2_argI;MEvo1-0_argI		15	MEcoli_ref_1_argI	MEcoli_ref_1_argI	MEcoli_ref_1_argI;MEcoli_ref_2_argI;MEvo1-0_argI	FALSE	FALSE	MEcoli_ref_1_4	ref_1	C	20230908_C32750_002_S556677_MEcoli_ref_1_4_Group_2	light	16.2241	1.11177e+07	23.5482
MEcoli_ref_1_argI;MEcoli_ref_2_argI;MEvo1-0_argI		15	MEcoli_ref_1_argI	MEcoli_ref_1_argI	MEcoli_ref_1_argI;MEcoli_ref_2_argI;MEvo1-0_argI	FALSE	FALSE	MEcoli_ref_2_3	ref_2	T	20230908_C32750_003_S556680_MEcoli_ref_2_3_Group_3	light	16.4359	1.37411e+07	23.5236
MEcoli_ref_1_argI;MEcoli_ref_2_argI;MEvo1-0_argI		15	MEcoli_ref_1_argI	MEcoli_ref_1_argI	MEcoli_ref_1_argI;MEcoli_ref_2_argI;MEvo1-0_argI	FALSE	FALSE	MEvo1_0_3	MEvo1	T	20230908_C32750_004_S556672_MEvo1_0_3_Group_1	light	14.5335	2.05025e+06	21.1116
MEcoli_ref_1_argI;MEcoli_ref_2_argI;MEvo1-0_argI		15	MEcoli_ref_1_argI	MEcoli_ref_1_argI	MEcoli_ref_1_argI;MEcoli_ref_2_argI;MEvo1-0_argI	FALSE	FALSE	MEvo1_0_1	MEvo1	T	20230908_C32750_005_S556670_MEvo1_0_1_Group_1	light	14.624	2.2446e+06	21.034
MEcoli_ref_1_argI;MEcoli_ref_2_argI;MEvo1-0_argI		15	MEcoli_ref_1_argI	MEcoli_ref_1_argI	MEcoli_ref_1_argI;MEcoli_ref_2_argI;MEvo1-0_argI	FALSE	FALSE	MEcoli_ref_1_1	ref_1	C	20230908_C32750_007_S556674_MEcoli_ref_1_1_Group_2	light	16.6363	1.67901e+07	23.6142
MEcoli_ref_1_argI;MEcoli_ref_2_argI;MEvo1-0_argI		15	MEcoli_ref_1_argI	MEcoli_ref_1_argI	MEcoli_ref_1_argI;MEcoli_ref_2_argI;MEvo1-0_argI	FALSE	FALSE	MEcoli_ref_2_1	ref_2	T	20230908_C32750_008_S556678_MEcoli_ref_2_1_Group_3	light	16.2931	1.19121e+07	23.4388
MEcoli_ref_1_argI;MEcoli_ref_2_argI;MEvo1-0_argI		15	MEcoli_ref_1_argI	MEcoli_ref_1_argI	MEcoli_ref_1_argI;MEcoli_ref_2_argI;MEvo1-0_argI	FALSE	FALSE	MEcoli_ref_2_2	ref_2	T	20230908_C32750_009_S556679_MEcoli_ref_2_2_Group_3	light	15.7746	7.09306e+06	23.5563
MEcoli_ref_1_argI;MEcoli_ref_2_argI;MEvo1-0_argI		15	MEcoli_ref_1_argI	MEcoli_ref_1_argI	MEcoli_ref_1_argI;MEcoli_ref_2_argI;MEvo1-0_argI	FALSE	FALSE	MEvo1_0_2	MEvo1	T	20230908_C32750_010_S556671_MEvo1_0_2_Group_1	light	14.8442	2.79733e+06	21.097
MEcoli_ref_1_argI;MEcoli_ref_2_argI;MEvo1-0_argI		15	MEcoli_ref_1_argI	MEcoli_ref_1_argI	MEcoli_ref_1_argI;MEcoli_ref_2_argI;MEvo1-0_argI	FALSE	FALSE	MEcoli_ref_1_3	ref_1	C	20230908_C32750_012_S556676_MEcoli_ref_1_3_Group_2	light	16.7831	1.94443e+07	23.6201
MEcoli_ref_1_argI;MEcoli_ref_2_argI;MEvo1-0_argI		15	MEcoli_ref_1_argI	MEcoli_ref_1_argI	MEcoli_ref_1_argI;MEcoli_ref_2_argI;MEvo1-0_argI	FALSE	FALSE	MEcoli_ref_2_4	ref_2	T	20230908_C32750_013_S556681_MEcoli_ref_2_4_Group_3	light	16.4315	1.36802e+07	23.4859
MEcoli_ref_1_argI;MEcoli_ref_2_argI;MEvo1-0_argI		15	MEcoli_ref_1_argI	MEcoli_ref_1_argI	MEcoli_ref_1_argI;MEcoli_ref_2_argI;MEvo1-0_argI	FALSE	FALSE	MEcoli_ref_1_2	ref_1	C	20230908_C32750_014_S556675_MEcoli_ref_1_2_Group_2	light	16.3242	1.22886e+07	23.6739
MEcoli_ref_1_argI;MEcoli_ref_2_argI;MEvo1-0_argI		15	MEcoli_ref_1_argI	MEcoli_ref_1_argI	MEcoli_ref_1_argI;MEcoli_ref_2_argI;MEvo1-0_argI	FALSE	FALSE	MEvo1_0_4	MEvo1	T	20230908_C32750_015_S556673_MEvo1_0_4_Group_1	light	14.3285	1.67035e+06	21.3019
MEcoli_ref_1_argP;MEcoli_ref_2_argP;MEvo1-0_argP		11	MEcoli_ref_1_argP	MEcoli_ref_1_argP	MEcoli_ref_1_argP;MEcoli_ref_2_argP;MEvo1-0_argP	FALSE	FALSE	MEcoli_ref_1_4	ref_1	C	20230908_C32750_002_S556677_MEcoli_ref_1_4_Group_2	light	14.5357	2.05483e+06	21.1124
MEcoli_ref_1_argP;MEcoli_ref_2_argP;MEvo1-0_argP		11	MEcoli_ref_1_argP	MEcoli_ref_1_argP	MEcoli_ref_1_argP;MEcoli_ref_2_argP;MEvo1-0_argP	FALSE	FALSE	MEcoli_ref_2_3	ref_2	T	20230908_C32750_003_S556680_MEcoli_ref_2_3_Group_3	light	14.8464	2.80361e+06	21.2305
MEcoli_ref_1_argP;MEcoli_ref_2_argP;MEvo1-0_argP		11	MEcoli_ref_1_argP	MEcoli_ref_1_argP	MEcoli_ref_1_argP;MEcoli_ref_2_argP;MEvo1-0_argP	FALSE	FALSE	MEvo1_0_3	MEvo1	T	20230908_C32750_004_S556672_MEvo1_0_3_Group_1	light	15.0031	3.27905e+06	21.7891
MEcoli_ref_1_argP;MEcoli_ref_2_argP;MEvo1-0_argP		11	MEcoli_ref_1_argP	MEcoli_ref_1_argP	MEcoli_ref_1_argP;MEcoli_ref_2_argP;MEvo1-0_argP	FALSE	FALSE	MEvo1_0_1	MEvo1	T	20230908_C32750_005_S556670_MEvo1_0_1_Group_1	light	15.1115	3.65465e+06	21.7372
MEcoli_ref_1_argP;MEcoli_ref_2_argP;MEvo1-0_argP		11	MEcoli_ref_1_argP	MEcoli_ref_1_argP	MEcoli_ref_1_argP;MEcoli_ref_2_argP;MEvo1-0_argP	FALSE	FALSE	MEcoli_ref_1_1	ref_1	C	20230908_C32750_007_S556674_MEcoli_ref_1_1_Group_2	light	14.8938	2.93956e+06	21.1003
MEcoli_ref_1_argP;MEcoli_ref_2_argP;MEvo1-0_argP		11	MEcoli_ref_1_argP	MEcoli_ref_1_argP	MEcoli_ref_1_argP;MEcoli_ref_2_argP;MEvo1-0_argP	FALSE	FALSE	MEcoli_ref_2_1	ref_2	T	20230908_C32750_008_S556678_MEcoli_ref_2_1_Group_3	light	14.7288	2.49253e+06	21.1821
MEcoli_ref_1_argP;MEcoli_ref_2_argP;MEvo1-0_argP		11	MEcoli_ref_1_argP	MEcoli_ref_1_argP	MEcoli_ref_1_argP;MEcoli_ref_2_argP;MEvo1-0_argP	FALSE	FALSE	MEcoli_ref_2_2	ref_2	T	20230908_C32750_009_S556679_MEcoli_ref_2_2_Group_3	light	14.1179	1.35302e+06	21.166
MEcoli_ref_1_argP;MEcoli_ref_2_argP;MEvo1-0_argP		11	MEcoli_ref_1_argP	MEcoli_ref_1_argP	MEcoli_ref_1_argP;MEcoli_ref_2_argP;MEvo1-0_argP	FALSE	FALSE	MEvo1_0_2	MEvo1	T	20230908_C32750_010_S556671_MEvo1_0_2_Group_1	light	15.1988	3.98808e+06	21.6086
MEcoli_ref_1_argP;MEcoli_ref_2_argP;MEvo1-0_argP		11	MEcoli_ref_1_argP	MEcoli_ref_1_argP	MEcoli_ref_1_argP;MEcoli_ref_2_argP;MEvo1-0_argP	FALSE	FALSE	MEcoli_ref_1_3	ref_1	C	20230908_C32750_012_S556676_MEcoli_ref_1_3_Group_2	light	15.0501	3.4368e+06	21.1198
MEcoli_ref_1_argP;MEcoli_ref_2_argP;MEvo1-0_argP		11	MEcoli_ref_1_argP	MEcoli_ref_1_argP	MEcoli_ref_1_argP;MEcoli_ref_2_argP;MEvo1-0_argP	FALSE	FALSE	MEcoli_ref_2_4	ref_2	T	20230908_C32750_013_S556681_MEcoli_ref_2_4_Group_3	light	14.8686	2.86636e+06	21.2311
MEcoli_ref_1_argP;MEcoli_ref_2_argP;MEvo1-0_argP		11	MEcoli_ref_1_argP	MEcoli_ref_1_argP	MEcoli_ref_1_argP;MEcoli_ref_2_argP;MEvo1-0_argP	FALSE	FALSE	MEcoli_ref_1_2	ref_1	C	20230908_C32750_014_S556675_MEcoli_ref_1_2_Group_2	light	14.6222	2.24056e+06	21.2185
MEcoli_ref_1_argP;MEcoli_ref_2_argP;MEvo1-0_argP		11	MEcoli_ref_1_argP	MEcoli_ref_1_argP	MEcoli_ref_1_argP;MEcoli_ref_2_argP;MEvo1-0_argP	FALSE	FALSE	MEvo1_0_4	MEvo1	T	20230908_C32750_015_S556673_MEvo1_0_4_Group_1	light	14.5788	2.14534e+06	21.6629
MEcoli_ref_1_argR;MEcoli_ref_2_argR;MEvo1-0_argR		3	MEcoli_ref_1_argR	MEcoli_ref_1_argR	MEcoli_ref_1_argR;MEcoli_ref_2_argR;MEvo1-0_argR	FALSE	FALSE	MEcoli_ref_1_4	ref_1	C	20230908_C32750_002_S556677_MEcoli_ref_1_4_Group_2	light	13.7812	966237	20.0239
MEcoli_ref_1_argR;MEcoli_ref_2_argR;MEvo1-0_argR		3	MEcoli_ref_1_argR	MEcoli_ref_1_argR	MEcoli_ref_1_argR;MEcoli_ref_2_argR;MEvo1-0_argR	FALSE	FALSE	MEcoli_ref_2_3	ref_2	T	20230908_C32750_003_S556680_MEcoli_ref_2_3_Group_3	light	12.4677	259808	17.7987
MEcoli_ref_1_argR;MEcoli_ref_2_argR;MEvo1-0_argR		3	MEcoli_ref_1_argR	MEcoli_ref_1_argR	MEcoli_ref_1_argR;MEcoli_ref_2_argR;MEvo1-0_argR	FALSE	FALSE	MEvo1_0_3	MEvo1	T	20230908_C32750_004_S556672_MEvo1_0_3_Group_1	light	14.0536	1.26886e+06	20.4193
MEcoli_ref_1_argR;MEcoli_ref_2_argR;MEvo1-0_argR		3	MEcoli_ref_1_argR	MEcoli_ref_1_argR	MEcoli_ref_1_argR;MEcoli_ref_2_argR;MEvo1-0_argR	FALSE	FALSE	MEvo1_0_1	MEvo1	T	20230908_C32750_005_S556670_MEvo1_0_1_Group_1	light	14.2623	1.56335e+06	20.5121
MEcoli_ref_1_argR;MEcoli_ref_2_argR;MEvo1-0_argR		3	MEcoli_ref_1_argR	MEcoli_ref_1_argR	MEcoli_ref_1_argR;MEcoli_ref_2_argR;MEvo1-0_argR	FALSE	FALSE	MEcoli_ref_1_1	ref_1	C	20230908_C32750_007_S556674_MEcoli_ref_1_1_Group_2	light	13.9006	1.08886e+06	19.6675
MEcoli_ref_1_argR;MEcoli_ref_2_argR;MEvo1-0_argR		3	MEcoli_ref_1_argR	MEcoli_ref_1_argR	MEcoli_ref_1_argR;MEcoli_ref_2_argR;MEvo1-0_argR	FALSE	FALSE	MEcoli_ref_2_1	ref_2	T	20230908_C32750_008_S556678_MEcoli_ref_2_1_Group_3	light	13.8081	992598	19.8537
MEcoli_ref_1_argR;MEcoli_ref_2_argR;MEvo1-0_argR		3	MEcoli_ref_1_argR	MEcoli_ref_1_argR	MEcoli_ref_1_argR;MEcoli_ref_2_argR;MEvo1-0_argR	FALSE	FALSE	MEcoli_ref_2_2	ref_2	T	20230908_C32750_009_S556679_MEcoli_ref_2_2_Group_3	light	13.6311	831611	20.4638
MEcoli_ref_1_argR;MEcoli_ref_2_argR;MEvo1-0_argR		3	MEcoli_ref_1_argR	MEcoli_ref_1_argR	MEcoli_ref_1_argR;MEcoli_ref_2_argR;MEvo1-0_argR	FALSE	FALSE	MEvo1_0_2	MEvo1	T	20230908_C32750_010_S556671_MEvo1_0_2_Group_1	light	13.2741	581929	18.8318
MEcoli_ref_1_argR;MEcoli_ref_2_argR;MEvo1-0_argR		3	MEcoli_ref_1_argR	MEcoli_ref_1_argR	MEcoli_ref_1_argR;MEcoli_ref_2_argR;MEvo1-0_argR	FALSE	FALSE	MEcoli_ref_1_3	ref_1	C	20230908_C32750_012_S556676_MEcoli_ref_1_3_Group_2	light	14.089	1.31453e+06	19.7333
MEcoli_ref_1_argR;MEcoli_ref_2_argR;MEvo1-0_argR		3	MEcoli_ref_1_argR	MEcoli_ref_1_argR	MEcoli_ref_1_argR;MEcoli_ref_2_argR;MEvo1-0_argR	FALSE	FALSE	MEcoli_ref_2_4	ref_2	T	20230908_C32750_013_S556681_MEcoli_ref_2_4_Group_3	light	12.9983	441678	18.5329
MEcoli_ref_1_argR;MEcoli_ref_2_argR;MEvo1-0_argR		3	MEcoli_ref_1_argR	MEcoli_ref_1_argR	MEcoli_ref_1_argR;MEcoli_ref_2_argR;MEvo1-0_argR	FALSE	FALSE	MEcoli_ref_1_2	ref_1	C	20230908_C32750_014_S556675_MEcoli_ref_1_2_Group_2	light	13.7131	902631	19.9069
MEcoli_ref_1_argR;MEcoli_ref_2_argR;MEvo1-0_argR		3	MEcoli_ref_1_argR	MEcoli_ref_1_argR	MEcoli_ref_1_argR;MEcoli_ref_2_argR;MEvo1-0_argR	FALSE	FALSE	MEvo1_0_4	MEvo1	T	20230908_C32750_015_S556673_MEvo1_0_4_Group_1	light	13.6798	873100	20.3659
MEcoli_ref_1_argS;MEcoli_ref_2_argS;MEvo1-0_argS		33	MEcoli_ref_1_argS	MEcoli_ref_1_argS	MEcoli_ref_1_argS;MEcoli_ref_2_argS;MEvo1-0_argS	FALSE	FALSE	MEcoli_ref_1_4	ref_1	C	20230908_C32750_002_S556677_MEcoli_ref_1_4_Group_2	light	14.5821	2.15251e+06	21.1794
MEcoli_ref_1_argS;MEcoli_ref_2_argS;MEvo1-0_argS		33	MEcoli_ref_1_argS	MEcoli_ref_1_argS	MEcoli_ref_1_argS;MEcoli_ref_2_argS;MEvo1-0_argS	FALSE	FALSE	MEcoli_ref_2_3	ref_2	T	20230908_C32750_003_S556680_MEcoli_ref_2_3_Group_3	light	14.7961	2.66595e+06	21.1579
MEcoli_ref_1_argS;MEcoli_ref_2_argS;MEvo1-0_argS		33	MEcoli_ref_1_argS	MEcoli_ref_1_argS	MEcoli_ref_1_argS;MEcoli_ref_2_argS;MEvo1-0_argS	FALSE	FALSE	MEvo1_0_3	MEvo1	T	20230908_C32750_004_S556672_MEvo1_0_3_Group_1	light	14.4517	1.88931e+06	20.9937
MEcoli_ref_1_argS;MEcoli_ref_2_argS;MEvo1-0_argS		33	MEcoli_ref_1_argS	MEcoli_ref_1_argS	MEcoli_ref_1_argS;MEcoli_ref_2_argS;MEvo1-0_argS	FALSE	FALSE	MEvo1_0_1	MEvo1	T	20230908_C32750_005_S556670_MEvo1_0_1_Group_1	light	14.5808	2.14971e+06	20.9716
MEcoli_ref_1_argS;MEcoli_ref_2_argS;MEvo1-0_argS		33	MEcoli_ref_1_argS	MEcoli_ref_1_argS	MEcoli_ref_1_argS;MEcoli_ref_2_argS;MEvo1-0_argS	FALSE	FALSE	MEcoli_ref_1_1	ref_1	C	20230908_C32750_007_S556674_MEcoli_ref_1_1_Group_2	light	14.9762	3.19198e+06	21.2191
MEcoli_ref_1_argS;MEcoli_ref_2_argS;MEvo1-0_argS		33	MEcoli_ref_1_argS	MEcoli_ref_1_argS	MEcoli_ref_1_argS;MEcoli_ref_2_argS;MEvo1-0_argS	FALSE	FALSE	MEcoli_ref_2_1	ref_2	T	20230908_C32750_008_S556678_MEcoli_ref_2_1_Group_3	light	14.6982	2.41748e+06	21.1379
MEcoli_ref_1_argS;MEcoli_ref_2_argS;MEvo1-0_argS		33	MEcoli_ref_1_argS	MEcoli_ref_1_argS	MEcoli_ref_1_argS;MEcoli_ref_2_argS;MEvo1-0_argS	FALSE	FALSE	MEcoli_ref_2_2	ref_2	T	20230908_C32750_009_S556679_MEcoli_ref_2_2_Group_3	light	14.1119	1.34493e+06	21.1574
MEcoli_ref_1_argS;MEcoli_ref_2_argS;MEvo1-0_argS		33	MEcoli_ref_1_argS	MEcoli_ref_1_argS	MEcoli_ref_1_argS;MEcoli_ref_2_argS;MEvo1-0_argS	FALSE	FALSE	MEvo1_0_2	MEvo1	T	20230908_C32750_010_S556671_MEvo1_0_2_Group_1	light	14.7755	2.61179e+06	20.9979
MEcoli_ref_1_argS;MEcoli_ref_2_argS;MEvo1-0_argS		33	MEcoli_ref_1_argS	MEcoli_ref_1_argS	MEcoli_ref_1_argS;MEcoli_ref_2_argS;MEvo1-0_argS	FALSE	FALSE	MEcoli_ref_1_3	ref_1	C	20230908_C32750_012_S556676_MEcoli_ref_1_3_Group_2	light	15.1146	3.66582e+06	21.2129
MEcoli_ref_1_argS;MEcoli_ref_2_argS;MEvo1-0_argS		33	MEcoli_ref_1_argS	MEcoli_ref_1_argS	MEcoli_ref_1_argS;MEcoli_ref_2_argS;MEvo1-0_argS	FALSE	FALSE	MEcoli_ref_2_4	ref_2	T	20230908_C32750_013_S556681_MEcoli_ref_2_4_Group_3	light	14.8125	2.71011e+06	21.1502
MEcoli_ref_1_argS;MEcoli_ref_2_argS;MEvo1-0_argS		33	MEcoli_ref_1_argS	MEcoli_ref_1_argS	MEcoli_ref_1_argS;MEcoli_ref_2_argS;MEvo1-0_argS	FALSE	FALSE	MEcoli_ref_1_2	ref_1	C	20230908_C32750_014_S556675_MEcoli_ref_1_2_Group_2	light	14.6515	2.30703e+06	21.2607
MEcoli_ref_1_argS;MEcoli_ref_2_argS;MEvo1-0_argS		33	MEcoli_ref_1_argS	MEcoli_ref_1_argS	MEcoli_ref_1_argS;MEcoli_ref_2_argS;MEvo1-0_argS	FALSE	FALSE	MEvo1_0_4	MEvo1	T	20230908_C32750_015_S556673_MEvo1_0_4_Group_1	light	14.2027	1.47282e+06	21.1203
MEcoli_ref_1_argT;MEcoli_ref_2_argT;MEvo1-0_argT		20	MEcoli_ref_1_argT	MEcoli_ref_1_argT	MEcoli_ref_1_argT;MEcoli_ref_2_argT;MEvo1-0_argT	FALSE	FALSE	MEcoli_ref_1_4	ref_1	C	20230908_C32750_002_S556677_MEcoli_ref_1_4_Group_2	light	14.8047	2.68907e+06	21.5005
MEcoli_ref_1_argT;MEcoli_ref_2_argT;MEvo1-0_argT		20	MEcoli_ref_1_argT	MEcoli_ref_1_argT	MEcoli_ref_1_argT;MEcoli_ref_2_argT;MEvo1-0_argT	FALSE	FALSE	MEcoli_ref_2_3	ref_2	T	20230908_C32750_003_S556680_MEcoli_ref_2_3_Group_3	light	14.6518	2.30774e+06	20.9497
MEcoli_ref_1_argT;MEcoli_ref_2_argT;MEvo1-0_argT		20	MEcoli_ref_1_argT	MEcoli_ref_1_argT	MEcoli_ref_1_argT;MEcoli_ref_2_argT;MEvo1-0_argT	FALSE	FALSE	MEvo1_0_3	MEvo1	T	20230908_C32750_004_S556672_MEvo1_0_3_Group_1	light	15.3553	4.66378e+06	22.2973
MEcoli_ref_1_argT;MEcoli_ref_2_argT;MEvo1-0_argT		20	MEcoli_ref_1_argT	MEcoli_ref_1_argT	MEcoli_ref_1_argT;MEcoli_ref_2_argT;MEvo1-0_argT	FALSE	FALSE	MEvo1_0_1	MEvo1	T	20230908_C32750_005_S556670_MEvo1_0_1_Group_1	light	15.52	5.49846e+06	22.3265
MEcoli_ref_1_argT;MEcoli_ref_2_argT;MEvo1-0_argT		20	MEcoli_ref_1_argT	MEcoli_ref_1_argT	MEcoli_ref_1_argT;MEcoli_ref_2_argT;MEvo1-0_argT	FALSE	FALSE	MEcoli_ref_1_1	ref_1	C	20230908_C32750_007_S556674_MEcoli_ref_1_1_Group_2	light	15.1321	3.73052e+06	21.4441
MEcoli_ref_1_argT;MEcoli_ref_2_argT;MEvo1-0_argT		20	MEcoli_ref_1_argT	MEcoli_ref_1_argT	MEcoli_ref_1_argT;MEcoli_ref_2_argT;MEvo1-0_argT	FALSE	FALSE	MEcoli_ref_2_1	ref_2	T	20230908_C32750_008_S556678_MEcoli_ref_2_1_Group_3	light	14.6089	2.21077e+06	21.009
MEcoli_ref_1_argT;MEcoli_ref_2_argT;MEvo1-0_argT		20	MEcoli_ref_1_argT	MEcoli_ref_1_argT	MEcoli_ref_1_argT;MEcoli_ref_2_argT;MEvo1-0_argT	FALSE	FALSE	MEcoli_ref_2_2	ref_2	T	20230908_C32750_009_S556679_MEcoli_ref_2_2_Group_3	light	14.0379	1.24911e+06	21.0508
MEcoli_ref_1_argT;MEcoli_ref_2_argT;MEvo1-0_argT		20	MEcoli_ref_1_argT	MEcoli_ref_1_argT	MEcoli_ref_1_argT;MEcoli_ref_2_argT;MEvo1-0_argT	FALSE	FALSE	MEvo1_0_2	MEvo1	T	20230908_C32750_010_S556671_MEvo1_0_2_Group_1	light	15.6423	6.21386e+06	22.2484
MEcoli_ref_1_argT;MEcoli_ref_2_argT;MEvo1-0_argT		20	MEcoli_ref_1_argT	MEcoli_ref_1_argT	MEcoli_ref_1_argT;MEcoli_ref_2_argT;MEvo1-0_argT	FALSE	FALSE	MEcoli_ref_1_3	ref_1	C	20230908_C32750_012_S556676_MEcoli_ref_1_3_Group_2	light	15.2701	4.28281e+06	21.4373
MEcoli_ref_1_argT;MEcoli_ref_2_argT;MEvo1-0_argT		20	MEcoli_ref_1_argT	MEcoli_ref_1_argT	MEcoli_ref_1_argT;MEcoli_ref_2_argT;MEvo1-0_argT	FALSE	FALSE	MEcoli_ref_2_4	ref_2	T	20230908_C32750_013_S556681_MEcoli_ref_2_4_Group_3	light	14.642	2.28519e+06	20.9042
MEcoli_ref_1_argT;MEcoli_ref_2_argT;MEvo1-0_argT		20	MEcoli_ref_1_argT	MEcoli_ref_1_argT	MEcoli_ref_1_argT;MEcoli_ref_2_argT;MEvo1-0_argT	FALSE	FALSE	MEcoli_ref_1_2	ref_1	C	20230908_C32750_014_S556675_MEcoli_ref_1_2_Group_2	light	14.8439	2.7966e+06	21.5383
MEcoli_ref_1_argT;MEcoli_ref_2_argT;MEvo1-0_argT		20	MEcoli_ref_1_argT	MEcoli_ref_1_argT	MEcoli_ref_1_argT;MEcoli_ref_2_argT;MEvo1-0_argT	FALSE	FALSE	MEvo1_0_4	MEvo1	T	20230908_C32750_015_S556673_MEvo1_0_4_Group_1	light	15.063	3.48147e+06	22.3614
MEcoli_ref_1_arnB;MEcoli_ref_2_arnB;MEvo1-0_arnB		6	MEcoli_ref_1_arnB	MEcoli_ref_1_arnB	MEcoli_ref_1_arnB;MEcoli_ref_2_arnB;MEvo1-0_arnB	FALSE	FALSE	MEcoli_ref_1_4	ref_1	C	20230908_C32750_002_S556677_MEcoli_ref_1_4_Group_2	light	12.5571	284108	18.2579
MEcoli_ref_1_arnB;MEcoli_ref_2_arnB;MEvo1-0_arnB		6	MEcoli_ref_1_arnB	MEcoli_ref_1_arnB	MEcoli_ref_1_arnB;MEcoli_ref_2_arnB;MEvo1-0_arnB	FALSE	FALSE	MEcoli_ref_2_3	ref_2	T	20230908_C32750_003_S556680_MEcoli_ref_2_3_Group_3	light	12.8093	365597	18.2915
MEcoli_ref_1_arnB;MEcoli_ref_2_arnB;MEvo1-0_arnB		6	MEcoli_ref_1_arnB	MEcoli_ref_1_arnB	MEcoli_ref_1_arnB;MEcoli_ref_2_arnB;MEvo1-0_arnB	FALSE	FALSE	MEvo1_0_3	MEvo1	T	20230908_C32750_004_S556672_MEvo1_0_3_Group_1	light	13.1161	496882	19.0668
MEcoli_ref_1_arnB;MEcoli_ref_2_arnB;MEvo1-0_arnB		6	MEcoli_ref_1_arnB	MEcoli_ref_1_arnB	MEcoli_ref_1_arnB;MEcoli_ref_2_arnB;MEvo1-0_arnB	FALSE	FALSE	MEvo1_0_1	MEvo1	T	20230908_C32750_005_S556670_MEvo1_0_1_Group_1	light	13.4977	727756	19.409
MEcoli_ref_1_arnB;MEcoli_ref_2_arnB;MEvo1-0_arnB		6	MEcoli_ref_1_arnB	MEcoli_ref_1_arnB	MEcoli_ref_1_arnB;MEcoli_ref_2_arnB;MEvo1-0_arnB	FALSE	FALSE	MEcoli_ref_1_1	ref_1	C	20230908_C32750_007_S556674_MEcoli_ref_1_1_Group_2	light	12.7318	338354	17.9813
MEcoli_ref_1_arnB;MEcoli_ref_2_arnB;MEvo1-0_arnB		6	MEcoli_ref_1_arnB	MEcoli_ref_1_arnB	MEcoli_ref_1_arnB;MEcoli_ref_2_arnB;MEvo1-0_arnB	FALSE	FALSE	MEcoli_ref_2_1	ref_2	T	20230908_C32750_008_S556678_MEcoli_ref_2_1_Group_3	light	12.0038	163366	17.2506
MEcoli_ref_1_arnB;MEcoli_ref_2_arnB;MEvo1-0_arnB		6	MEcoli_ref_1_arnB	MEcoli_ref_1_arnB	MEcoli_ref_1_arnB;MEcoli_ref_2_arnB;MEvo1-0_arnB	FALSE	FALSE	MEcoli_ref_2_2	ref_2	T	20230908_C32750_009_S556679_MEcoli_ref_2_2_Group_3	light	11.2468	76633.5	17.024
MEcoli_ref_1_arnB;MEcoli_ref_2_arnB;MEvo1-0_arnB		6	MEcoli_ref_1_arnB	MEcoli_ref_1_arnB	MEcoli_ref_1_arnB;MEcoli_ref_2_arnB;MEvo1-0_arnB	FALSE	FALSE	MEvo1_0_2	MEvo1	T	20230908_C32750_010_S556671_MEvo1_0_2_Group_1	light	13.2853	588473	18.8479
MEcoli_ref_1_arnB;MEcoli_ref_2_arnB;MEvo1-0_arnB		6	MEcoli_ref_1_arnB	MEcoli_ref_1_arnB	MEcoli_ref_1_arnB;MEcoli_ref_2_arnB;MEvo1-0_arnB	FALSE	FALSE	MEcoli_ref_1_3	ref_1	C	20230908_C32750_012_S556676_MEcoli_ref_1_3_Group_2	light	12.9607	425383	18.1056
MEcoli_ref_1_arnB;MEcoli_ref_2_arnB;MEvo1-0_arnB		6	MEcoli_ref_1_arnB	MEcoli_ref_1_arnB	MEcoli_ref_1_arnB;MEcoli_ref_2_arnB;MEvo1-0_arnB	FALSE	FALSE	MEcoli_ref_1_2	ref_1	C	20230908_C32750_014_S556675_MEcoli_ref_1_2_Group_2	light	12.1133	182279	17.5989
MEcoli_ref_1_arnB;MEcoli_ref_2_arnB;MEvo1-0_arnB		6	MEcoli_ref_1_arnB	MEcoli_ref_1_arnB	MEcoli_ref_1_arnB;MEcoli_ref_2_arnB;MEvo1-0_arnB	FALSE	FALSE	MEvo1_0_4	MEvo1	T	20230908_C32750_015_S556673_MEvo1_0_4_Group_1	light	12.4919	266177	18.6522
MEcoli_ref_1_aroA;MEcoli_ref_2_aroA;MEvo1-0_aroA		15	MEcoli_ref_1_aroA	MEcoli_ref_1_aroA	MEcoli_ref_1_aroA;MEcoli_ref_2_aroA;MEvo1-0_aroA	FALSE	FALSE	MEcoli_ref_1_4	ref_1	C	20230908_C32750_002_S556677_MEcoli_ref_1_4_Group_2	light	15.5203	5.50014e+06	22.5329
MEcoli_ref_1_aroA;MEcoli_ref_2_aroA;MEvo1-0_aroA		15	MEcoli_ref_1_aroA	MEcoli_ref_1_aroA	MEcoli_ref_1_aroA;MEcoli_ref_2_aroA;MEvo1-0_aroA	FALSE	FALSE	MEcoli_ref_2_3	ref_2	T	20230908_C32750_003_S556680_MEcoli_ref_2_3_Group_3	light	16.1967	1.08183e+07	23.1786
MEcoli_ref_1_aroA;MEcoli_ref_2_aroA;MEvo1-0_aroA		15	MEcoli_ref_1_aroA	MEcoli_ref_1_aroA	MEcoli_ref_1_aroA;MEcoli_ref_2_aroA;MEvo1-0_aroA	FALSE	FALSE	MEvo1_0_3	MEvo1	T	20230908_C32750_004_S556672_MEvo1_0_3_Group_1	light	15.6916	6.52793e+06	22.7824
MEcoli_ref_1_aroA;MEcoli_ref_2_aroA;MEvo1-0_aroA		15	MEcoli_ref_1_aroA	MEcoli_ref_1_aroA	MEcoli_ref_1_aroA;MEcoli_ref_2_aroA;MEvo1-0_aroA	FALSE	FALSE	MEvo1_0_1	MEvo1	T	20230908_C32750_005_S556670_MEvo1_0_1_Group_1	light	15.9117	8.13515e+06	22.8917
MEcoli_ref_1_aroA;MEcoli_ref_2_aroA;MEvo1-0_aroA		15	MEcoli_ref_1_aroA	MEcoli_ref_1_aroA	MEcoli_ref_1_aroA;MEcoli_ref_2_aroA;MEvo1-0_aroA	FALSE	FALSE	MEcoli_ref_1_1	ref_1	C	20230908_C32750_007_S556674_MEcoli_ref_1_1_Group_2	light	15.9283	8.27133e+06	22.5928
MEcoli_ref_1_aroA;MEcoli_ref_2_aroA;MEvo1-0_aroA		15	MEcoli_ref_1_aroA	MEcoli_ref_1_aroA	MEcoli_ref_1_aroA;MEcoli_ref_2_aroA;MEvo1-0_aroA	FALSE	FALSE	MEcoli_ref_2_1	ref_2	T	20230908_C32750_008_S556678_MEcoli_ref_2_1_Group_3	light	16.0884	9.70762e+06	23.1436
MEcoli_ref_1_aroA;MEcoli_ref_2_aroA;MEvo1-0_aroA		15	MEcoli_ref_1_aroA	MEcoli_ref_1_aroA	MEcoli_ref_1_aroA;MEcoli_ref_2_aroA;MEvo1-0_aroA	FALSE	FALSE	MEcoli_ref_2_2	ref_2	T	20230908_C32750_009_S556679_MEcoli_ref_2_2_Group_3	light	15.4102	4.92696e+06	23.0306
MEcoli_ref_1_aroA;MEcoli_ref_2_aroA;MEvo1-0_aroA		15	MEcoli_ref_1_aroA	MEcoli_ref_1_aroA	MEcoli_ref_1_aroA;MEcoli_ref_2_aroA;MEvo1-0_aroA	FALSE	FALSE	MEvo1_0_2	MEvo1	T	20230908_C32750_010_S556671_MEvo1_0_2_Group_1	light	16.02	9.06586e+06	22.7933
MEcoli_ref_1_aroA;MEcoli_ref_2_aroA;MEvo1-0_aroA		15	MEcoli_ref_1_aroA	MEcoli_ref_1_aroA	MEcoli_ref_1_aroA;MEcoli_ref_2_aroA;MEvo1-0_aroA	FALSE	FALSE	MEcoli_ref_1_3	ref_1	C	20230908_C32750_012_S556676_MEcoli_ref_1_3_Group_2	light	16.1086	9.90565e+06	22.647
MEcoli_ref_1_aroA;MEcoli_ref_2_aroA;MEvo1-0_aroA		15	MEcoli_ref_1_aroA	MEcoli_ref_1_aroA	MEcoli_ref_1_aroA;MEcoli_ref_2_aroA;MEvo1-0_aroA	FALSE	FALSE	MEcoli_ref_2_4	ref_2	T	20230908_C32750_013_S556681_MEcoli_ref_2_4_Group_3	light	16.1934	1.07826e+07	23.1425
MEcoli_ref_1_aroA;MEcoli_ref_2_aroA;MEvo1-0_aroA		15	MEcoli_ref_1_aroA	MEcoli_ref_1_aroA	MEcoli_ref_1_aroA;MEcoli_ref_2_aroA;MEvo1-0_aroA	FALSE	FALSE	MEcoli_ref_1_2	ref_1	C	20230908_C32750_014_S556675_MEcoli_ref_1_2_Group_2	light	15.6027	5.97255e+06	22.633
MEcoli_ref_1_aroA;MEcoli_ref_2_aroA;MEvo1-0_aroA		15	MEcoli_ref_1_aroA	MEcoli_ref_1_aroA	MEcoli_ref_1_aroA;MEcoli_ref_2_aroA;MEvo1-0_aroA	FALSE	FALSE	MEvo1_0_4	MEvo1	T	20230908_C32750_015_S556673_MEvo1_0_4_Group_1	light	15.3082	4.44923e+06	22.7153
MEcoli_ref_1_aroB;MEcoli_ref_2_aroB;MEvo1-0_aroB		13	MEcoli_ref_1_aroB	MEcoli_ref_1_aroB	MEcoli_ref_1_aroB;MEcoli_ref_2_aroB;MEvo1-0_aroB	FALSE	FALSE	MEcoli_ref_1_4	ref_1	C	20230908_C32750_002_S556677_MEcoli_ref_1_4_Group_2	light	15.021	3.3383e+06	21.8125
MEcoli_ref_1_aroB;MEcoli_ref_2_aroB;MEvo1-0_aroB		13	MEcoli_ref_1_aroB	MEcoli_ref_1_aroB	MEcoli_ref_1_aroB;MEcoli_ref_2_aroB;MEvo1-0_aroB	FALSE	FALSE	MEcoli_ref_2_3	ref_2	T	20230908_C32750_003_S556680_MEcoli_ref_2_3_Group_3	light	15.3341	4.5659e+06	21.9341
MEcoli_ref_1_aroB;MEcoli_ref_2_aroB;MEvo1-0_aroB		13	MEcoli_ref_1_aroB	MEcoli_ref_1_aroB	MEcoli_ref_1_aroB;MEcoli_ref_2_aroB;MEvo1-0_aroB	FALSE	FALSE	MEvo1_0_3	MEvo1	T	20230908_C32750_004_S556672_MEvo1_0_3_Group_1	light	15.009	3.29857e+06	21.7976
MEcoli_ref_1_aroB;MEcoli_ref_2_aroB;MEvo1-0_aroB		13	MEcoli_ref_1_aroB	MEcoli_ref_1_aroB	MEcoli_ref_1_aroB;MEcoli_ref_2_aroB;MEvo1-0_aroB	FALSE	FALSE	MEvo1_0_1	MEvo1	T	20230908_C32750_005_S556670_MEvo1_0_1_Group_1	light	15.0758	3.52648e+06	21.6857
MEcoli_ref_1_aroB;MEcoli_ref_2_aroB;MEvo1-0_aroB		13	MEcoli_ref_1_aroB	MEcoli_ref_1_aroB	MEcoli_ref_1_aroB;MEcoli_ref_2_aroB;MEvo1-0_aroB	FALSE	FALSE	MEcoli_ref_1_1	ref_1	C	20230908_C32750_007_S556674_MEcoli_ref_1_1_Group_2	light	15.3167	4.48701e+06	21.7105
MEcoli_ref_1_aroB;MEcoli_ref_2_aroB;MEvo1-0_aroB		13	MEcoli_ref_1_aroB	MEcoli_ref_1_aroB	MEcoli_ref_1_aroB;MEcoli_ref_2_aroB;MEvo1-0_aroB	FALSE	FALSE	MEcoli_ref_2_1	ref_2	T	20230908_C32750_008_S556678_MEcoli_ref_2_1_Group_3	light	15.1422	3.76869e+06	21.7785
MEcoli_ref_1_aroB;MEcoli_ref_2_aroB;MEvo1-0_aroB		13	MEcoli_ref_1_aroB	MEcoli_ref_1_aroB	MEcoli_ref_1_aroB;MEcoli_ref_2_aroB;MEvo1-0_aroB	FALSE	FALSE	MEcoli_ref_2_2	ref_2	T	20230908_C32750_009_S556679_MEcoli_ref_2_2_Group_3	light	14.6172	2.22942e+06	21.8865
MEcoli_ref_1_aroB;MEcoli_ref_2_aroB;MEvo1-0_aroB		13	MEcoli_ref_1_aroB	MEcoli_ref_1_aroB	MEcoli_ref_1_aroB;MEcoli_ref_2_aroB;MEvo1-0_aroB	FALSE	FALSE	MEvo1_0_2	MEvo1	T	20230908_C32750_010_S556671_MEvo1_0_2_Group_1	light	15.2085	4.02676e+06	21.6225
MEcoli_ref_1_aroB;MEcoli_ref_2_aroB;MEvo1-0_aroB		13	MEcoli_ref_1_aroB	MEcoli_ref_1_aroB	MEcoli_ref_1_aroB;MEcoli_ref_2_aroB;MEvo1-0_aroB	FALSE	FALSE	MEcoli_ref_1_3	ref_1	C	20230908_C32750_012_S556676_MEcoli_ref_1_3_Group_2	light	15.5109	5.4485e+06	21.7846
MEcoli_ref_1_aroB;MEcoli_ref_2_aroB;MEvo1-0_aroB		13	MEcoli_ref_1_aroB	MEcoli_ref_1_aroB	MEcoli_ref_1_aroB;MEcoli_ref_2_aroB;MEvo1-0_aroB	FALSE	FALSE	MEcoli_ref_2_4	ref_2	T	20230908_C32750_013_S556681_MEcoli_ref_2_4_Group_3	light	15.3683	4.72466e+06	21.9521
MEcoli_ref_1_aroB;MEcoli_ref_2_aroB;MEvo1-0_aroB		13	MEcoli_ref_1_aroB	MEcoli_ref_1_aroB	MEcoli_ref_1_aroB;MEcoli_ref_2_aroB;MEvo1-0_aroB	FALSE	FALSE	MEcoli_ref_1_2	ref_1	C	20230908_C32750_014_S556675_MEcoli_ref_1_2_Group_2	light	14.9878	3.22948e+06	21.7459
MEcoli_ref_1_aroB;MEcoli_ref_2_aroB;MEvo1-0_aroB		13	MEcoli_ref_1_aroB	MEcoli_ref_1_aroB	MEcoli_ref_1_aroB;MEcoli_ref_2_aroB;MEvo1-0_aroB	FALSE	FALSE	MEvo1_0_4	MEvo1	T	20230908_C32750_015_S556673_MEvo1_0_4_Group_1	light	14.5271	2.0372e+06	21.5883
MEcoli_ref_1_aroC;MEcoli_ref_2_aroC;MEvo1-0_aroC		9	MEcoli_ref_1_aroC	MEcoli_ref_1_aroC	MEcoli_ref_1_aroC;MEcoli_ref_2_aroC;MEvo1-0_aroC	FALSE	FALSE	MEcoli_ref_1_4	ref_1	C	20230908_C32750_002_S556677_MEcoli_ref_1_4_Group_2	light	14.2501	1.54429e+06	20.7004
MEcoli_ref_1_aroC;MEcoli_ref_2_aroC;MEvo1-0_aroC		9	MEcoli_ref_1_aroC	MEcoli_ref_1_aroC	MEcoli_ref_1_aroC;MEcoli_ref_2_aroC;MEvo1-0_aroC	FALSE	FALSE	MEcoli_ref_2_3	ref_2	T	20230908_C32750_003_S556680_MEcoli_ref_2_3_Group_3	light	14.6906	2.39909e+06	21.0057
MEcoli_ref_1_aroC;MEcoli_ref_2_aroC;MEvo1-0_aroC		9	MEcoli_ref_1_aroC	MEcoli_ref_1_aroC	MEcoli_ref_1_aroC;MEcoli_ref_2_aroC;MEvo1-0_aroC	FALSE	FALSE	MEvo1_0_3	MEvo1	T	20230908_C32750_004_S556672_MEvo1_0_3_Group_1	light	13.8176	1.00213e+06	20.0789
MEcoli_ref_1_aroC;MEcoli_ref_2_aroC;MEvo1-0_aroC		9	MEcoli_ref_1_aroC	MEcoli_ref_1_aroC	MEcoli_ref_1_aroC;MEcoli_ref_2_aroC;MEvo1-0_aroC	FALSE	FALSE	MEvo1_0_1	MEvo1	T	20230908_C32750_005_S556670_MEvo1_0_1_Group_1	light	14.0793	1.30188e+06	20.2481
MEcoli_ref_1_aroC;MEcoli_ref_2_aroC;MEvo1-0_aroC		9	MEcoli_ref_1_aroC	MEcoli_ref_1_aroC	MEcoli_ref_1_aroC;MEcoli_ref_2_aroC;MEvo1-0_aroC	FALSE	FALSE	MEcoli_ref_1_1	ref_1	C	20230908_C32750_007_S556674_MEcoli_ref_1_1_Group_2	light	14.6546	2.31423e+06	20.7552
MEcoli_ref_1_aroC;MEcoli_ref_2_aroC;MEvo1-0_aroC		9	MEcoli_ref_1_aroC	MEcoli_ref_1_aroC	MEcoli_ref_1_aroC;MEcoli_ref_2_aroC;MEvo1-0_aroC	FALSE	FALSE	MEcoli_ref_2_1	ref_2	T	20230908_C32750_008_S556678_MEcoli_ref_2_1_Group_3	light	14.5857	2.16018e+06	20.9756
MEcoli_ref_1_aroC;MEcoli_ref_2_aroC;MEvo1-0_aroC		9	MEcoli_ref_1_aroC	MEcoli_ref_1_aroC	MEcoli_ref_1_aroC;MEcoli_ref_2_aroC;MEvo1-0_aroC	FALSE	FALSE	MEcoli_ref_2_2	ref_2	T	20230908_C32750_009_S556679_MEcoli_ref_2_2_Group_3	light	13.9164	1.10612e+06	20.8754
MEcoli_ref_1_aroC;MEcoli_ref_2_aroC;MEvo1-0_aroC		9	MEcoli_ref_1_aroC	MEcoli_ref_1_aroC	MEcoli_ref_1_aroC;MEcoli_ref_2_aroC;MEvo1-0_aroC	FALSE	FALSE	MEvo1_0_2	MEvo1	T	20230908_C32750_010_S556671_MEvo1_0_2_Group_1	light	14.2688	1.57356e+06	20.2669
MEcoli_ref_1_aroC;MEcoli_ref_2_aroC;MEvo1-0_aroC		9	MEcoli_ref_1_aroC	MEcoli_ref_1_aroC	MEcoli_ref_1_aroC;MEcoli_ref_2_aroC;MEvo1-0_aroC	FALSE	FALSE	MEcoli_ref_1_3	ref_1	C	20230908_C32750_012_S556676_MEcoli_ref_1_3_Group_2	light	14.8226	2.7375e+06	20.7916
MEcoli_ref_1_aroC;MEcoli_ref_2_aroC;MEvo1-0_aroC		9	MEcoli_ref_1_aroC	MEcoli_ref_1_aroC	MEcoli_ref_1_aroC;MEcoli_ref_2_aroC;MEvo1-0_aroC	FALSE	FALSE	MEcoli_ref_2_4	ref_2	T	20230908_C32750_013_S556681_MEcoli_ref_2_4_Group_3	light	14.6155	2.22554e+06	20.866
MEcoli_ref_1_aroC;MEcoli_ref_2_aroC;MEvo1-0_aroC		9	MEcoli_ref_1_aroC	MEcoli_ref_1_aroC	MEcoli_ref_1_aroC;MEcoli_ref_2_aroC;MEvo1-0_aroC	FALSE	FALSE	MEcoli_ref_1_2	ref_1	C	20230908_C32750_014_S556675_MEcoli_ref_1_2_Group_2	light	14.3373	1.68497e+06	20.8074
MEcoli_ref_1_aroC;MEcoli_ref_2_aroC;MEvo1-0_aroC		9	MEcoli_ref_1_aroC	MEcoli_ref_1_aroC	MEcoli_ref_1_aroC;MEcoli_ref_2_aroC;MEvo1-0_aroC	FALSE	FALSE	MEvo1_0_4	MEvo1	T	20230908_C32750_015_S556673_MEvo1_0_4_Group_1	light	13.4871	720045	20.0879
MEcoli_ref_1_aroD;MEcoli_ref_2_aroD;MEvo1-0_aroD		15	MEcoli_ref_1_aroD	MEcoli_ref_1_aroD	MEcoli_ref_1_aroD;MEcoli_ref_2_aroD;MEvo1-0_aroD	FALSE	FALSE	MEcoli_ref_1_4	ref_1	C	20230908_C32750_002_S556677_MEcoli_ref_1_4_Group_2	light	14.415	1.82112e+06	20.9382
MEcoli_ref_1_aroD;MEcoli_ref_2_aroD;MEvo1-0_aroD		15	MEcoli_ref_1_aroD	MEcoli_ref_1_aroD	MEcoli_ref_1_aroD;MEcoli_ref_2_aroD;MEvo1-0_aroD	FALSE	FALSE	MEcoli_ref_2_3	ref_2	T	20230908_C32750_003_S556680_MEcoli_ref_2_3_Group_3	light	14.6429	2.28729e+06	20.9369
MEcoli_ref_1_aroD;MEcoli_ref_2_aroD;MEvo1-0_aroD		15	MEcoli_ref_1_aroD	MEcoli_ref_1_aroD	MEcoli_ref_1_aroD;MEcoli_ref_2_aroD;MEvo1-0_aroD	FALSE	FALSE	MEvo1_0_3	MEvo1	T	20230908_C32750_004_S556672_MEvo1_0_3_Group_1	light	14.7533	2.5543e+06	21.4287
MEcoli_ref_1_aroD;MEcoli_ref_2_aroD;MEvo1-0_aroD		15	MEcoli_ref_1_aroD	MEcoli_ref_1_aroD	MEcoli_ref_1_aroD;MEcoli_ref_2_aroD;MEvo1-0_aroD	FALSE	FALSE	MEvo1_0_1	MEvo1	T	20230908_C32750_005_S556670_MEvo1_0_1_Group_1	light	14.9461	3097480	21.4986
MEcoli_ref_1_aroD;MEcoli_ref_2_aroD;MEvo1-0_aroD		15	MEcoli_ref_1_aroD	MEcoli_ref_1_aroD	MEcoli_ref_1_aroD;MEcoli_ref_2_aroD;MEvo1-0_aroD	FALSE	FALSE	MEcoli_ref_1_1	ref_1	C	20230908_C32750_007_S556674_MEcoli_ref_1_1_Group_2	light	14.756	2.5612e+06	20.9015
MEcoli_ref_1_aroD;MEcoli_ref_2_aroD;MEvo1-0_aroD		15	MEcoli_ref_1_aroD	MEcoli_ref_1_aroD	MEcoli_ref_1_aroD;MEcoli_ref_2_aroD;MEvo1-0_aroD	FALSE	FALSE	MEcoli_ref_2_1	ref_2	T	20230908_C32750_008_S556678_MEcoli_ref_2_1_Group_3	light	14.5737	2.1344e+06	20.9583
MEcoli_ref_1_aroD;MEcoli_ref_2_aroD;MEvo1-0_aroD		15	MEcoli_ref_1_aroD	MEcoli_ref_1_aroD	MEcoli_ref_1_aroD;MEcoli_ref_2_aroD;MEvo1-0_aroD	FALSE	FALSE	MEcoli_ref_2_2	ref_2	T	20230908_C32750_009_S556679_MEcoli_ref_2_2_Group_3	light	14.0981	1.32661e+06	21.1376
MEcoli_ref_1_aroD;MEcoli_ref_2_aroD;MEvo1-0_aroD		15	MEcoli_ref_1_aroD	MEcoli_ref_1_aroD	MEcoli_ref_1_aroD;MEcoli_ref_2_aroD;MEvo1-0_aroD	FALSE	FALSE	MEvo1_0_2	MEvo1	T	20230908_C32750_010_S556671_MEvo1_0_2_Group_1	light	15.069	3.50266e+06	21.4214
MEcoli_ref_1_aroD;MEcoli_ref_2_aroD;MEvo1-0_aroD		15	MEcoli_ref_1_aroD	MEcoli_ref_1_aroD	MEcoli_ref_1_aroD;MEcoli_ref_2_aroD;MEvo1-0_aroD	FALSE	FALSE	MEcoli_ref_1_3	ref_1	C	20230908_C32750_012_S556676_MEcoli_ref_1_3_Group_2	light	14.927	3.03895e+06	20.9423
MEcoli_ref_1_aroD;MEcoli_ref_2_aroD;MEvo1-0_aroD		15	MEcoli_ref_1_aroD	MEcoli_ref_1_aroD	MEcoli_ref_1_aroD;MEcoli_ref_2_aroD;MEvo1-0_aroD	FALSE	FALSE	MEcoli_ref_2_4	ref_2	T	20230908_C32750_013_S556681_MEcoli_ref_2_4_Group_3	light	14.6998	2.42125e+06	20.9876
MEcoli_ref_1_aroD;MEcoli_ref_2_aroD;MEvo1-0_aroD		15	MEcoli_ref_1_aroD	MEcoli_ref_1_aroD	MEcoli_ref_1_aroD;MEcoli_ref_2_aroD;MEvo1-0_aroD	FALSE	FALSE	MEcoli_ref_1_2	ref_1	C	20230908_C32750_014_S556675_MEcoli_ref_1_2_Group_2	light	14.4574	1.90014e+06	20.9808
MEcoli_ref_1_aroD;MEcoli_ref_2_aroD;MEvo1-0_aroD		15	MEcoli_ref_1_aroD	MEcoli_ref_1_aroD	MEcoli_ref_1_aroD;MEcoli_ref_2_aroD;MEvo1-0_aroD	FALSE	FALSE	MEvo1_0_4	MEvo1	T	20230908_C32750_015_S556673_MEvo1_0_4_Group_1	light	14.5492	2.08265e+06	21.6201
MEcoli_ref_1_aroE;MEcoli_ref_2_aroE;MEvo1-0_aroE		7	MEcoli_ref_1_aroE	MEcoli_ref_1_aroE	MEcoli_ref_1_aroE;MEcoli_ref_2_aroE;MEvo1-0_aroE	FALSE	FALSE	MEcoli_ref_1_4	ref_1	C	20230908_C32750_002_S556677_MEcoli_ref_1_4_Group_2	light	14.8043	2.68809e+06	21.5
MEcoli_ref_1_aroE;MEcoli_ref_2_aroE;MEvo1-0_aroE		7	MEcoli_ref_1_aroE	MEcoli_ref_1_aroE	MEcoli_ref_1_aroE;MEcoli_ref_2_aroE;MEvo1-0_aroE	FALSE	FALSE	MEcoli_ref_2_3	ref_2	T	20230908_C32750_003_S556680_MEcoli_ref_2_3_Group_3	light	15.072	3.51314e+06	21.556
MEcoli_ref_1_aroE;MEcoli_ref_2_aroE;MEvo1-0_aroE		7	MEcoli_ref_1_aroE	MEcoli_ref_1_aroE	MEcoli_ref_1_aroE;MEcoli_ref_2_aroE;MEvo1-0_aroE	FALSE	FALSE	MEvo1_0_3	MEvo1	T	20230908_C32750_004_S556672_MEvo1_0_3_Group_1	light	14.599	2.18912e+06	21.2062
MEcoli_ref_1_aroE;MEcoli_ref_2_aroE;MEvo1-0_aroE		7	MEcoli_ref_1_aroE	MEcoli_ref_1_aroE	MEcoli_ref_1_aroE;MEcoli_ref_2_aroE;MEvo1-0_aroE	FALSE	FALSE	MEvo1_0_1	MEvo1	T	20230908_C32750_005_S556670_MEvo1_0_1_Group_1	light	14.6548	2.31482e+06	21.0784
MEcoli_ref_1_aroE;MEcoli_ref_2_aroE;MEvo1-0_aroE		7	MEcoli_ref_1_aroE	MEcoli_ref_1_aroE	MEcoli_ref_1_aroE;MEcoli_ref_2_aroE;MEvo1-0_aroE	FALSE	FALSE	MEcoli_ref_1_1	ref_1	C	20230908_C32750_007_S556674_MEcoli_ref_1_1_Group_2	light	15.1932	3.96556e+06	21.5322
MEcoli_ref_1_aroE;MEcoli_ref_2_aroE;MEvo1-0_aroE		7	MEcoli_ref_1_aroE	MEcoli_ref_1_aroE	MEcoli_ref_1_aroE;MEcoli_ref_2_aroE;MEvo1-0_aroE	FALSE	FALSE	MEcoli_ref_2_1	ref_2	T	20230908_C32750_008_S556678_MEcoli_ref_2_1_Group_3	light	14.8262	2.74748e+06	21.3226
MEcoli_ref_1_aroE;MEcoli_ref_2_aroE;MEvo1-0_aroE		7	MEcoli_ref_1_aroE	MEcoli_ref_1_aroE	MEcoli_ref_1_aroE;MEcoli_ref_2_aroE;MEvo1-0_aroE	FALSE	FALSE	MEcoli_ref_2_2	ref_2	T	20230908_C32750_009_S556679_MEcoli_ref_2_2_Group_3	light	14.3121	1.64316e+06	21.4463
MEcoli_ref_1_aroE;MEcoli_ref_2_aroE;MEvo1-0_aroE		7	MEcoli_ref_1_aroE	MEcoli_ref_1_aroE	MEcoli_ref_1_aroE;MEcoli_ref_2_aroE;MEvo1-0_aroE	FALSE	FALSE	MEvo1_0_2	MEvo1	T	20230908_C32750_010_S556671_MEvo1_0_2_Group_1	light	14.8046	2.68867e+06	21.0398
MEcoli_ref_1_aroE;MEcoli_ref_2_aroE;MEvo1-0_aroE		7	MEcoli_ref_1_aroE	MEcoli_ref_1_aroE	MEcoli_ref_1_aroE;MEcoli_ref_2_aroE;MEvo1-0_aroE	FALSE	FALSE	MEcoli_ref_1_3	ref_1	C	20230908_C32750_012_S556676_MEcoli_ref_1_3_Group_2	light	15.2208	4.07677e+06	21.3662
MEcoli_ref_1_aroE;MEcoli_ref_2_aroE;MEvo1-0_aroE		7	MEcoli_ref_1_aroE	MEcoli_ref_1_aroE	MEcoli_ref_1_aroE;MEcoli_ref_2_aroE;MEvo1-0_aroE	FALSE	FALSE	MEcoli_ref_2_4	ref_2	T	20230908_C32750_013_S556681_MEcoli_ref_2_4_Group_3	light	14.9711	3.176e+06	21.3791
MEcoli_ref_1_aroE;MEcoli_ref_2_aroE;MEvo1-0_aroE		7	MEcoli_ref_1_aroE	MEcoli_ref_1_aroE	MEcoli_ref_1_aroE;MEcoli_ref_2_aroE;MEvo1-0_aroE	FALSE	FALSE	MEcoli_ref_1_2	ref_1	C	20230908_C32750_014_S556675_MEcoli_ref_1_2_Group_2	light	14.6519	2.30792e+06	21.2612
MEcoli_ref_1_aroE;MEcoli_ref_2_aroE;MEvo1-0_aroE		7	MEcoli_ref_1_aroE	MEcoli_ref_1_aroE	MEcoli_ref_1_aroE;MEcoli_ref_2_aroE;MEvo1-0_aroE	FALSE	FALSE	MEvo1_0_4	MEvo1	T	20230908_C32750_015_S556673_MEvo1_0_4_Group_1	light	14.0308	1.24026e+06	20.8724
MEcoli_ref_1_aroF;MEcoli_ref_2_aroF;MEvo1-0_aroF		8	MEcoli_ref_1_aroF	MEcoli_ref_1_aroF	MEcoli_ref_1_aroF;MEcoli_ref_2_aroF;MEvo1-0_aroF	FALSE	FALSE	MEcoli_ref_1_4	ref_1	C	20230908_C32750_002_S556677_MEcoli_ref_1_4_Group_2	light	12.7841	356490	18.5853
MEcoli_ref_1_aroF;MEcoli_ref_2_aroF;MEvo1-0_aroF		8	MEcoli_ref_1_aroF	MEcoli_ref_1_aroF	MEcoli_ref_1_aroF;MEcoli_ref_2_aroF;MEvo1-0_aroF	FALSE	FALSE	MEcoli_ref_2_3	ref_2	T	20230908_C32750_003_S556680_MEcoli_ref_2_3_Group_3	light	12.238	206481	17.4673
MEcoli_ref_1_aroF;MEcoli_ref_2_aroF;MEvo1-0_aroF		8	MEcoli_ref_1_aroF	MEcoli_ref_1_aroF	MEcoli_ref_1_aroF;MEcoli_ref_2_aroF;MEvo1-0_aroF	FALSE	FALSE	MEvo1_0_3	MEvo1	T	20230908_C32750_004_S556672_MEvo1_0_3_Group_1	light	12.2457	208078	17.811
MEcoli_ref_1_aroF;MEcoli_ref_2_aroF;MEvo1-0_aroF		8	MEcoli_ref_1_aroF	MEcoli_ref_1_aroF	MEcoli_ref_1_aroF;MEcoli_ref_2_aroF;MEvo1-0_aroF	FALSE	FALSE	MEvo1_0_1	MEvo1	T	20230908_C32750_005_S556670_MEvo1_0_1_Group_1	light	12.1549	190031	17.4718
MEcoli_ref_1_aroF;MEcoli_ref_2_aroF;MEvo1-0_aroF		8	MEcoli_ref_1_aroF	MEcoli_ref_1_aroF	MEcoli_ref_1_aroF;MEcoli_ref_2_aroF;MEvo1-0_aroF	FALSE	FALSE	MEcoli_ref_1_1	ref_1	C	20230908_C32750_007_S556674_MEcoli_ref_1_1_Group_2	light	12.7539	345909	18.0132
MEcoli_ref_1_aroF;MEcoli_ref_2_aroF;MEvo1-0_aroF		8	MEcoli_ref_1_aroF	MEcoli_ref_1_aroF	MEcoli_ref_1_aroF;MEcoli_ref_2_aroF;MEvo1-0_aroF	FALSE	FALSE	MEcoli_ref_2_1	ref_2	T	20230908_C32750_008_S556678_MEcoli_ref_2_1_Group_3	light	12.1056	180873	17.3975
MEcoli_ref_1_aroF;MEcoli_ref_2_aroF;MEvo1-0_aroF		8	MEcoli_ref_1_aroF	MEcoli_ref_1_aroF	MEcoli_ref_1_aroF;MEcoli_ref_2_aroF;MEvo1-0_aroF	FALSE	FALSE	MEcoli_ref_2_2	ref_2	T	20230908_C32750_009_S556679_MEcoli_ref_2_2_Group_3	light	11.7152	122418	17.6998
MEcoli_ref_1_aroF;MEcoli_ref_2_aroF;MEvo1-0_aroF		8	MEcoli_ref_1_aroF	MEcoli_ref_1_aroF	MEcoli_ref_1_aroF;MEcoli_ref_2_aroF;MEvo1-0_aroF	FALSE	FALSE	MEvo1_0_2	MEvo1	T	20230908_C32750_010_S556671_MEvo1_0_2_Group_1	light	12.4168	246922	17.595
MEcoli_ref_1_aroF;MEcoli_ref_2_aroF;MEvo1-0_aroF		8	MEcoli_ref_1_aroF	MEcoli_ref_1_aroF	MEcoli_ref_1_aroF;MEcoli_ref_2_aroF;MEvo1-0_aroF	FALSE	FALSE	MEcoli_ref_1_3	ref_1	C	20230908_C32750_012_S556676_MEcoli_ref_1_3_Group_2	light	12.6976	326957	17.726
MEcoli_ref_1_aroF;MEcoli_ref_2_aroF;MEvo1-0_aroF		8	MEcoli_ref_1_aroF	MEcoli_ref_1_aroF	MEcoli_ref_1_aroF;MEcoli_ref_2_aroF;MEvo1-0_aroF	FALSE	FALSE	MEcoli_ref_2_4	ref_2	T	20230908_C32750_013_S556681_MEcoli_ref_2_4_Group_3	light	12.1672	192381	17.3339
MEcoli_ref_1_aroF;MEcoli_ref_2_aroF;MEvo1-0_aroF		8	MEcoli_ref_1_aroF	MEcoli_ref_1_aroF	MEcoli_ref_1_aroF;MEcoli_ref_2_aroF;MEvo1-0_aroF	FALSE	FALSE	MEcoli_ref_1_2	ref_1	C	20230908_C32750_014_S556675_MEcoli_ref_1_2_Group_2	light	12.4156	246622	18.035
MEcoli_ref_1_aroF;MEcoli_ref_2_aroF;MEvo1-0_aroF		8	MEcoli_ref_1_aroF	MEcoli_ref_1_aroF	MEcoli_ref_1_aroF;MEcoli_ref_2_aroF;MEvo1-0_aroF	FALSE	FALSE	MEvo1_0_4	MEvo1	T	20230908_C32750_015_S556673_MEvo1_0_4_Group_1	light	11.6371	113217	17.4189
MEcoli_ref_1_aroG;MEcoli_ref_2_aroG;MEvo1-0_aroG		14	MEcoli_ref_1_aroG	MEcoli_ref_1_aroG	MEcoli_ref_1_aroG;MEcoli_ref_2_aroG;MEvo1-0_aroG	FALSE	FALSE	MEcoli_ref_1_4	ref_1	C	20230908_C32750_002_S556677_MEcoli_ref_1_4_Group_2	light	14.8528	2.82154e+06	21.5699
MEcoli_ref_1_aroG;MEcoli_ref_2_aroG;MEvo1-0_aroG		14	MEcoli_ref_1_aroG	MEcoli_ref_1_aroG	MEcoli_ref_1_aroG;MEcoli_ref_2_aroG;MEvo1-0_aroG	FALSE	FALSE	MEcoli_ref_2_3	ref_2	T	20230908_C32750_003_S556680_MEcoli_ref_2_3_Group_3	light	15.0172	3.32565e+06	21.4769
MEcoli_ref_1_aroG;MEcoli_ref_2_aroG;MEvo1-0_aroG		14	MEcoli_ref_1_aroG	MEcoli_ref_1_aroG	MEcoli_ref_1_aroG;MEcoli_ref_2_aroG;MEvo1-0_aroG	FALSE	FALSE	MEvo1_0_3	MEvo1	T	20230908_C32750_004_S556672_MEvo1_0_3_Group_1	light	14.8723	2.87713e+06	21.6004
MEcoli_ref_1_aroG;MEcoli_ref_2_aroG;MEvo1-0_aroG		14	MEcoli_ref_1_aroG	MEcoli_ref_1_aroG	MEcoli_ref_1_aroG;MEcoli_ref_2_aroG;MEvo1-0_aroG	FALSE	FALSE	MEvo1_0_1	MEvo1	T	20230908_C32750_005_S556670_MEvo1_0_1_Group_1	light	15.01	3.3019e+06	21.5908
MEcoli_ref_1_aroG;MEcoli_ref_2_aroG;MEvo1-0_aroG		14	MEcoli_ref_1_aroG	MEcoli_ref_1_aroG	MEcoli_ref_1_aroG;MEcoli_ref_2_aroG;MEvo1-0_aroG	FALSE	FALSE	MEcoli_ref_1_1	ref_1	C	20230908_C32750_007_S556674_MEcoli_ref_1_1_Group_2	light	15.1631	3.84807e+06	21.4888
MEcoli_ref_1_aroG;MEcoli_ref_2_aroG;MEvo1-0_aroG		14	MEcoli_ref_1_aroG	MEcoli_ref_1_aroG	MEcoli_ref_1_aroG;MEcoli_ref_2_aroG;MEvo1-0_aroG	FALSE	FALSE	MEcoli_ref_2_1	ref_2	T	20230908_C32750_008_S556678_MEcoli_ref_2_1_Group_3	light	14.8793	2.89734e+06	21.3992
MEcoli_ref_1_aroG;MEcoli_ref_2_aroG;MEvo1-0_aroG		14	MEcoli_ref_1_aroG	MEcoli_ref_1_aroG	MEcoli_ref_1_aroG;MEcoli_ref_2_aroG;MEvo1-0_aroG	FALSE	FALSE	MEcoli_ref_2_2	ref_2	T	20230908_C32750_009_S556679_MEcoli_ref_2_2_Group_3	light	14.2978	1.61972e+06	21.4256
MEcoli_ref_1_aroG;MEcoli_ref_2_aroG;MEvo1-0_aroG		14	MEcoli_ref_1_aroG	MEcoli_ref_1_aroG	MEcoli_ref_1_aroG;MEcoli_ref_2_aroG;MEvo1-0_aroG	FALSE	FALSE	MEvo1_0_2	MEvo1	T	20230908_C32750_010_S556671_MEvo1_0_2_Group_1	light	15.1986	3.98724e+06	21.6083
MEcoli_ref_1_aroG;MEcoli_ref_2_aroG;MEvo1-0_aroG		14	MEcoli_ref_1_aroG	MEcoli_ref_1_aroG	MEcoli_ref_1_aroG;MEcoli_ref_2_aroG;MEvo1-0_aroG	FALSE	FALSE	MEcoli_ref_1_3	ref_1	C	20230908_C32750_012_S556676_MEcoli_ref_1_3_Group_2	light	15.2574	4.22854e+06	21.4189
MEcoli_ref_1_aroG;MEcoli_ref_2_aroG;MEvo1-0_aroG		14	MEcoli_ref_1_aroG	MEcoli_ref_1_aroG	MEcoli_ref_1_aroG;MEcoli_ref_2_aroG;MEvo1-0_aroG	FALSE	FALSE	MEcoli_ref_2_4	ref_2	T	20230908_C32750_013_S556681_MEcoli_ref_2_4_Group_3	light	14.9626	3.14887e+06	21.3667
MEcoli_ref_1_aroG;MEcoli_ref_2_aroG;MEvo1-0_aroG		14	MEcoli_ref_1_aroG	MEcoli_ref_1_aroG	MEcoli_ref_1_aroG;MEcoli_ref_2_aroG;MEvo1-0_aroG	FALSE	FALSE	MEcoli_ref_1_2	ref_1	C	20230908_C32750_014_S556675_MEcoli_ref_1_2_Group_2	light	14.9484	3.1046e+06	21.6891
MEcoli_ref_1_aroG;MEcoli_ref_2_aroG;MEvo1-0_aroG		14	MEcoli_ref_1_aroG	MEcoli_ref_1_aroG	MEcoli_ref_1_aroG;MEcoli_ref_2_aroG;MEvo1-0_aroG	FALSE	FALSE	MEvo1_0_4	MEvo1	T	20230908_C32750_015_S556673_MEvo1_0_4_Group_1	light	14.4464	1.87931e+06	21.4719
MEcoli_ref_1_aroH;MEcoli_ref_2_aroH;MEvo1-0_aroH		11	MEcoli_ref_1_aroH	MEcoli_ref_1_aroH	MEcoli_ref_1_aroH;MEcoli_ref_2_aroH;MEvo1-0_aroH	FALSE	FALSE	MEcoli_ref_1_4	ref_1	C	20230908_C32750_002_S556677_MEcoli_ref_1_4_Group_2	light	12.1706	193028	17.7003
MEcoli_ref_1_aroH;MEcoli_ref_2_aroH;MEvo1-0_aroH		11	MEcoli_ref_1_aroH	MEcoli_ref_1_aroH	MEcoli_ref_1_aroH;MEcoli_ref_2_aroH;MEvo1-0_aroH	FALSE	FALSE	MEcoli_ref_2_3	ref_2	T	20230908_C32750_003_S556680_MEcoli_ref_2_3_Group_3	light	11.7267	123836	16.7297
MEcoli_ref_1_aroH;MEcoli_ref_2_aroH;MEvo1-0_aroH		11	MEcoli_ref_1_aroH	MEcoli_ref_1_aroH	MEcoli_ref_1_aroH;MEcoli_ref_2_aroH;MEvo1-0_aroH	FALSE	FALSE	MEvo1_0_3	MEvo1	T	20230908_C32750_004_S556672_MEvo1_0_3_Group_1	light	13.835	1.01966e+06	20.1039
MEcoli_ref_1_aroH;MEcoli_ref_2_aroH;MEvo1-0_aroH		11	MEcoli_ref_1_aroH	MEcoli_ref_1_aroH	MEcoli_ref_1_aroH;MEcoli_ref_2_aroH;MEvo1-0_aroH	FALSE	FALSE	MEvo1_0_1	MEvo1	T	20230908_C32750_005_S556670_MEvo1_0_1_Group_1	light	14.1151	1.34934e+06	20.2998
MEcoli_ref_1_aroH;MEcoli_ref_2_aroH;MEvo1-0_aroH		11	MEcoli_ref_1_aroH	MEcoli_ref_1_aroH	MEcoli_ref_1_aroH;MEcoli_ref_2_aroH;MEvo1-0_aroH	FALSE	FALSE	MEcoli_ref_1_1	ref_1	C	20230908_C32750_007_S556674_MEcoli_ref_1_1_Group_2	light	10.9812	58759.9	15.4557
MEcoli_ref_1_aroH;MEcoli_ref_2_aroH;MEvo1-0_aroH		11	MEcoli_ref_1_aroH	MEcoli_ref_1_aroH	MEcoli_ref_1_aroH;MEcoli_ref_2_aroH;MEvo1-0_aroH	FALSE	FALSE	MEcoli_ref_2_1	ref_2	T	20230908_C32750_008_S556678_MEcoli_ref_2_1_Group_3	light	12.012	164720	17.2625
MEcoli_ref_1_aroH;MEcoli_ref_2_aroH;MEvo1-0_aroH		11	MEcoli_ref_1_aroH	MEcoli_ref_1_aroH	MEcoli_ref_1_aroH;MEcoli_ref_2_aroH;MEvo1-0_aroH	FALSE	FALSE	MEcoli_ref_2_2	ref_2	T	20230908_C32750_009_S556679_MEcoli_ref_2_2_Group_3	light	11.5046	99171.2	17.3959
MEcoli_ref_1_aroH;MEcoli_ref_2_aroH;MEvo1-0_aroH		11	MEcoli_ref_1_aroH	MEcoli_ref_1_aroH	MEcoli_ref_1_aroH;MEcoli_ref_2_aroH;MEvo1-0_aroH	FALSE	FALSE	MEvo1_0_2	MEvo1	T	20230908_C32750_010_S556671_MEvo1_0_2_Group_1	light	14.1283	1.36719e+06	20.0641
MEcoli_ref_1_aroH;MEcoli_ref_2_aroH;MEvo1-0_aroH		11	MEcoli_ref_1_aroH	MEcoli_ref_1_aroH	MEcoli_ref_1_aroH;MEcoli_ref_2_aroH;MEvo1-0_aroH	FALSE	FALSE	MEcoli_ref_1_3	ref_1	C	20230908_C32750_012_S556676_MEcoli_ref_1_3_Group_2	light	12.0423	169786	16.7806
MEcoli_ref_1_aroH;MEcoli_ref_2_aroH;MEvo1-0_aroH		11	MEcoli_ref_1_aroH	MEcoli_ref_1_aroH	MEcoli_ref_1_aroH;MEcoli_ref_2_aroH;MEvo1-0_aroH	FALSE	FALSE	MEcoli_ref_2_4	ref_2	T	20230908_C32750_013_S556681_MEcoli_ref_2_4_Group_3	light	12.1481	188736	17.3063
MEcoli_ref_1_aroH;MEcoli_ref_2_aroH;MEvo1-0_aroH		11	MEcoli_ref_1_aroH	MEcoli_ref_1_aroH	MEcoli_ref_1_aroH;MEcoli_ref_2_aroH;MEvo1-0_aroH	FALSE	FALSE	MEcoli_ref_1_2	ref_1	C	20230908_C32750_014_S556675_MEcoli_ref_1_2_Group_2	light	11.8174	135595	17.172
MEcoli_ref_1_aroH;MEcoli_ref_2_aroH;MEvo1-0_aroH		11	MEcoli_ref_1_aroH	MEcoli_ref_1_aroH	MEcoli_ref_1_aroH;MEcoli_ref_2_aroH;MEvo1-0_aroH	FALSE	FALSE	MEvo1_0_4	MEvo1	T	20230908_C32750_015_S556673_MEvo1_0_4_Group_1	light	13.4767	712631	20.0729
MEcoli_ref_1_aroK;MEcoli_ref_2_aroK;MEvo1-0_aroK		8	MEcoli_ref_1_aroK	MEcoli_ref_1_aroK	MEcoli_ref_1_aroK;MEcoli_ref_2_aroK;MEvo1-0_aroK	FALSE	FALSE	MEcoli_ref_1_4	ref_1	C	20230908_C32750_002_S556677_MEcoli_ref_1_4_Group_2	light	15.7093	6.64482e+06	22.8056
MEcoli_ref_1_aroK;MEcoli_ref_2_aroK;MEvo1-0_aroK		8	MEcoli_ref_1_aroK	MEcoli_ref_1_aroK	MEcoli_ref_1_aroK;MEcoli_ref_2_aroK;MEvo1-0_aroK	FALSE	FALSE	MEcoli_ref_2_3	ref_2	T	20230908_C32750_003_S556680_MEcoli_ref_2_3_Group_3	light	16.3244	1.22918e+07	23.3628
MEcoli_ref_1_aroK;MEcoli_ref_2_aroK;MEvo1-0_aroK		8	MEcoli_ref_1_aroK	MEcoli_ref_1_aroK	MEcoli_ref_1_aroK;MEcoli_ref_2_aroK;MEvo1-0_aroK	FALSE	FALSE	MEvo1_0_3	MEvo1	T	20230908_C32750_004_S556672_MEvo1_0_3_Group_1	light	15.8768	7.85615e+06	23.0496
MEcoli_ref_1_aroK;MEcoli_ref_2_aroK;MEvo1-0_aroK		8	MEcoli_ref_1_aroK	MEcoli_ref_1_aroK	MEcoli_ref_1_aroK;MEcoli_ref_2_aroK;MEvo1-0_aroK	FALSE	FALSE	MEvo1_0_1	MEvo1	T	20230908_C32750_005_S556670_MEvo1_0_1_Group_1	light	15.8739	7.83328e+06	22.8371
MEcoli_ref_1_aroK;MEcoli_ref_2_aroK;MEvo1-0_aroK		8	MEcoli_ref_1_aroK	MEcoli_ref_1_aroK	MEcoli_ref_1_aroK;MEcoli_ref_2_aroK;MEvo1-0_aroK	FALSE	FALSE	MEcoli_ref_1_1	ref_1	C	20230908_C32750_007_S556674_MEcoli_ref_1_1_Group_2	light	16.065	9.48325e+06	22.7901
MEcoli_ref_1_aroK;MEcoli_ref_2_aroK;MEvo1-0_aroK		8	MEcoli_ref_1_aroK	MEcoli_ref_1_aroK	MEcoli_ref_1_aroK;MEcoli_ref_2_aroK;MEvo1-0_aroK	FALSE	FALSE	MEcoli_ref_2_1	ref_2	T	20230908_C32750_008_S556678_MEcoli_ref_2_1_Group_3	light	16.1579	1.04064e+07	23.2438
MEcoli_ref_1_aroK;MEcoli_ref_2_aroK;MEvo1-0_aroK		8	MEcoli_ref_1_aroK	MEcoli_ref_1_aroK	MEcoli_ref_1_aroK;MEcoli_ref_2_aroK;MEvo1-0_aroK	FALSE	FALSE	MEcoli_ref_2_2	ref_2	T	20230908_C32750_009_S556679_MEcoli_ref_2_2_Group_3	light	15.5417	5.61903e+06	23.2202
MEcoli_ref_1_aroK;MEcoli_ref_2_aroK;MEvo1-0_aroK		8	MEcoli_ref_1_aroK	MEcoli_ref_1_aroK	MEcoli_ref_1_aroK;MEcoli_ref_2_aroK;MEvo1-0_aroK	FALSE	FALSE	MEvo1_0_2	MEvo1	T	20230908_C32750_010_S556671_MEvo1_0_2_Group_1	light	16.1054	9.87372e+06	22.9165
MEcoli_ref_1_aroK;MEcoli_ref_2_aroK;MEvo1-0_aroK		8	MEcoli_ref_1_aroK	MEcoli_ref_1_aroK	MEcoli_ref_1_aroK;MEcoli_ref_2_aroK;MEvo1-0_aroK	FALSE	FALSE	MEcoli_ref_1_3	ref_1	C	20230908_C32750_012_S556676_MEcoli_ref_1_3_Group_2	light	16.2286	1.11681e+07	22.8201
MEcoli_ref_1_aroK;MEcoli_ref_2_aroK;MEvo1-0_aroK		8	MEcoli_ref_1_aroK	MEcoli_ref_1_aroK	MEcoli_ref_1_aroK;MEcoli_ref_2_aroK;MEvo1-0_aroK	FALSE	FALSE	MEcoli_ref_2_4	ref_2	T	20230908_C32750_013_S556681_MEcoli_ref_2_4_Group_3	light	16.2905	1.18812e+07	23.2825
MEcoli_ref_1_aroK;MEcoli_ref_2_aroK;MEvo1-0_aroK		8	MEcoli_ref_1_aroK	MEcoli_ref_1_aroK	MEcoli_ref_1_aroK;MEcoli_ref_2_aroK;MEvo1-0_aroK	FALSE	FALSE	MEcoli_ref_1_2	ref_1	C	20230908_C32750_014_S556675_MEcoli_ref_1_2_Group_2	light	15.7396	6.84885e+06	22.8305
MEcoli_ref_1_aroK;MEcoli_ref_2_aroK;MEvo1-0_aroK		8	MEcoli_ref_1_aroK	MEcoli_ref_1_aroK	MEcoli_ref_1_aroK;MEcoli_ref_2_aroK;MEvo1-0_aroK	FALSE	FALSE	MEvo1_0_4	MEvo1	T	20230908_C32750_015_S556673_MEvo1_0_4_Group_1	light	15.5134	5.46264e+06	23.0113
MEcoli_ref_1_aroL;MEcoli_ref_2_aroL;MEvo1-0_aroL		6	MEcoli_ref_1_aroL	MEcoli_ref_1_aroL	MEcoli_ref_1_aroL;MEcoli_ref_2_aroL;MEvo1-0_aroL	FALSE	FALSE	MEcoli_ref_1_4	ref_1	C	20230908_C32750_002_S556677_MEcoli_ref_1_4_Group_2	light	13.8398	1.02462e+06	20.1085
MEcoli_ref_1_aroL;MEcoli_ref_2_aroL;MEvo1-0_aroL		6	MEcoli_ref_1_aroL	MEcoli_ref_1_aroL	MEcoli_ref_1_aroL;MEcoli_ref_2_aroL;MEvo1-0_aroL	FALSE	FALSE	MEcoli_ref_2_3	ref_2	T	20230908_C32750_003_S556680_MEcoli_ref_2_3_Group_3	light	14.49	1.96303e+06	20.7163
MEcoli_ref_1_aroL;MEcoli_ref_2_aroL;MEvo1-0_aroL		6	MEcoli_ref_1_aroL	MEcoli_ref_1_aroL	MEcoli_ref_1_aroL;MEcoli_ref_2_aroL;MEvo1-0_aroL	FALSE	FALSE	MEvo1_0_3	MEvo1	T	20230908_C32750_004_S556672_MEvo1_0_3_Group_1	light	13.8756	1.06195e+06	20.1625
MEcoli_ref_1_aroL;MEcoli_ref_2_aroL;MEvo1-0_aroL		6	MEcoli_ref_1_aroL	MEcoli_ref_1_aroL	MEcoli_ref_1_aroL;MEcoli_ref_2_aroL;MEvo1-0_aroL	FALSE	FALSE	MEvo1_0_1	MEvo1	T	20230908_C32750_005_S556670_MEvo1_0_1_Group_1	light	14.1679	1.42247e+06	20.3759
MEcoli_ref_1_aroL;MEcoli_ref_2_aroL;MEvo1-0_aroL		6	MEcoli_ref_1_aroL	MEcoli_ref_1_aroL	MEcoli_ref_1_aroL;MEcoli_ref_2_aroL;MEvo1-0_aroL	FALSE	FALSE	MEcoli_ref_1_1	ref_1	C	20230908_C32750_007_S556674_MEcoli_ref_1_1_Group_2	light	14.3971	1.78891e+06	20.3838
MEcoli_ref_1_aroL;MEcoli_ref_2_aroL;MEvo1-0_aroL		6	MEcoli_ref_1_aroL	MEcoli_ref_1_aroL	MEcoli_ref_1_aroL;MEcoli_ref_2_aroL;MEvo1-0_aroL	FALSE	FALSE	MEcoli_ref_2_1	ref_2	T	20230908_C32750_008_S556678_MEcoli_ref_2_1_Group_3	light	14.1802	1.44013e+06	20.3906
MEcoli_ref_1_aroL;MEcoli_ref_2_aroL;MEvo1-0_aroL		6	MEcoli_ref_1_aroL	MEcoli_ref_1_aroL	MEcoli_ref_1_aroL;MEcoli_ref_2_aroL;MEvo1-0_aroL	FALSE	FALSE	MEcoli_ref_2_2	ref_2	T	20230908_C32750_009_S556679_MEcoli_ref_2_2_Group_3	light	13.6091	813493	20.4321
MEcoli_ref_1_aroL;MEcoli_ref_2_aroL;MEvo1-0_aroL		6	MEcoli_ref_1_aroL	MEcoli_ref_1_aroL	MEcoli_ref_1_aroL;MEcoli_ref_2_aroL;MEvo1-0_aroL	FALSE	FALSE	MEvo1_0_2	MEvo1	T	20230908_C32750_010_S556671_MEvo1_0_2_Group_1	light	14.252	1.54733e+06	20.2427
MEcoli_ref_1_aroL;MEcoli_ref_2_aroL;MEvo1-0_aroL		6	MEcoli_ref_1_aroL	MEcoli_ref_1_aroL	MEcoli_ref_1_aroL;MEcoli_ref_2_aroL;MEvo1-0_aroL	FALSE	FALSE	MEcoli_ref_1_3	ref_1	C	20230908_C32750_012_S556676_MEcoli_ref_1_3_Group_2	light	14.418	1.82668e+06	20.208
MEcoli_ref_1_aroL;MEcoli_ref_2_aroL;MEvo1-0_aroL		6	MEcoli_ref_1_aroL	MEcoli_ref_1_aroL	MEcoli_ref_1_aroL;MEcoli_ref_2_aroL;MEvo1-0_aroL	FALSE	FALSE	MEcoli_ref_2_4	ref_2	T	20230908_C32750_013_S556681_MEcoli_ref_2_4_Group_3	light	14.3211	1.65801e+06	20.4413
MEcoli_ref_1_aroL;MEcoli_ref_2_aroL;MEvo1-0_aroL		6	MEcoli_ref_1_aroL	MEcoli_ref_1_aroL	MEcoli_ref_1_aroL;MEcoli_ref_2_aroL;MEvo1-0_aroL	FALSE	FALSE	MEcoli_ref_1_2	ref_1	C	20230908_C32750_014_S556675_MEcoli_ref_1_2_Group_2	light	13.8881	1.07528e+06	20.1594
MEcoli_ref_1_aroL;MEcoli_ref_2_aroL;MEvo1-0_aroL		6	MEcoli_ref_1_aroL	MEcoli_ref_1_aroL	MEcoli_ref_1_aroL;MEcoli_ref_2_aroL;MEvo1-0_aroL	FALSE	FALSE	MEvo1_0_4	MEvo1	T	20230908_C32750_015_S556673_MEvo1_0_4_Group_1	light	13.0438	462241	19.4484
MEcoli_ref_1_aroM;MEcoli_ref_2_aroM;MEvo1-0_aroM		3	MEcoli_ref_1_aroM	MEcoli_ref_1_aroM	MEcoli_ref_1_aroM;MEcoli_ref_2_aroM;MEvo1-0_aroM	FALSE	FALSE	MEcoli_ref_1_4	ref_1	C	20230908_C32750_002_S556677_MEcoli_ref_1_4_Group_2	light	13.4491	693210	19.5448
MEcoli_ref_1_aroM;MEcoli_ref_2_aroM;MEvo1-0_aroM		3	MEcoli_ref_1_aroM	MEcoli_ref_1_aroM	MEcoli_ref_1_aroM;MEcoli_ref_2_aroM;MEvo1-0_aroM	FALSE	FALSE	MEcoli_ref_2_3	ref_2	T	20230908_C32750_003_S556680_MEcoli_ref_2_3_Group_3	light	13.3493	627388	19.0706
MEcoli_ref_1_aroM;MEcoli_ref_2_aroM;MEvo1-0_aroM		3	MEcoli_ref_1_aroM	MEcoli_ref_1_aroM	MEcoli_ref_1_aroM;MEcoli_ref_2_aroM;MEvo1-0_aroM	FALSE	FALSE	MEvo1_0_3	MEvo1	T	20230908_C32750_004_S556672_MEvo1_0_3_Group_1	light	12.9737	430912	18.8613
MEcoli_ref_1_aroM;MEcoli_ref_2_aroM;MEvo1-0_aroM		3	MEcoli_ref_1_aroM	MEcoli_ref_1_aroM	MEcoli_ref_1_aroM;MEcoli_ref_2_aroM;MEvo1-0_aroM	FALSE	FALSE	MEvo1_0_1	MEvo1	T	20230908_C32750_005_S556670_MEvo1_0_1_Group_1	light	12.9278	411610	18.5868
MEcoli_ref_1_aroM;MEcoli_ref_2_aroM;MEvo1-0_aroM		3	MEcoli_ref_1_aroM	MEcoli_ref_1_aroM	MEcoli_ref_1_aroM;MEcoli_ref_2_aroM;MEvo1-0_aroM	FALSE	FALSE	MEcoli_ref_1_1	ref_1	C	20230908_C32750_007_S556674_MEcoli_ref_1_1_Group_2	light	13.6811	874219	19.3508
MEcoli_ref_1_aroM;MEcoli_ref_2_aroM;MEvo1-0_aroM		3	MEcoli_ref_1_aroM	MEcoli_ref_1_aroM	MEcoli_ref_1_aroM;MEcoli_ref_2_aroM;MEvo1-0_aroM	FALSE	FALSE	MEcoli_ref_2_1	ref_2	T	20230908_C32750_008_S556678_MEcoli_ref_2_1_Group_3	light	13.1909	535465	18.9633
MEcoli_ref_1_aroM;MEcoli_ref_2_aroM;MEvo1-0_aroM		3	MEcoli_ref_1_aroM	MEcoli_ref_1_aroM	MEcoli_ref_1_aroM;MEcoli_ref_2_aroM;MEvo1-0_aroM	FALSE	FALSE	MEcoli_ref_2_2	ref_2	T	20230908_C32750_009_S556679_MEcoli_ref_2_2_Group_3	light	12.6865	323369	19.1011
MEcoli_ref_1_aroM;MEcoli_ref_2_aroM;MEvo1-0_aroM		3	MEcoli_ref_1_aroM	MEcoli_ref_1_aroM	MEcoli_ref_1_aroM;MEcoli_ref_2_aroM;MEvo1-0_aroM	FALSE	FALSE	MEvo1_0_2	MEvo1	T	20230908_C32750_010_S556671_MEvo1_0_2_Group_1	light	13.161	519706	18.6687
MEcoli_ref_1_aroM;MEcoli_ref_2_aroM;MEvo1-0_aroM		3	MEcoli_ref_1_aroM	MEcoli_ref_1_aroM	MEcoli_ref_1_aroM;MEcoli_ref_2_aroM;MEvo1-0_aroM	FALSE	FALSE	MEcoli_ref_1_3	ref_1	C	20230908_C32750_012_S556676_MEcoli_ref_1_3_Group_2	light	13.9943	1.19574e+06	19.5967
MEcoli_ref_1_aroM;MEcoli_ref_2_aroM;MEvo1-0_aroM		3	MEcoli_ref_1_aroM	MEcoli_ref_1_aroM	MEcoli_ref_1_aroM;MEcoli_ref_2_aroM;MEvo1-0_aroM	FALSE	FALSE	MEcoli_ref_2_4	ref_2	T	20230908_C32750_013_S556681_MEcoli_ref_2_4_Group_3	light	13.0445	462527	18.5995
MEcoli_ref_1_aroM;MEcoli_ref_2_aroM;MEvo1-0_aroM		3	MEcoli_ref_1_aroM	MEcoli_ref_1_aroM	MEcoli_ref_1_aroM;MEcoli_ref_2_aroM;MEvo1-0_aroM	FALSE	FALSE	MEcoli_ref_1_2	ref_1	C	20230908_C32750_014_S556675_MEcoli_ref_1_2_Group_2	light	13.3095	602869	19.3246
MEcoli_ref_1_aroM;MEcoli_ref_2_aroM;MEvo1-0_aroM		3	MEcoli_ref_1_aroM	MEcoli_ref_1_aroM	MEcoli_ref_1_aroM;MEcoli_ref_2_aroM;MEvo1-0_aroM	FALSE	FALSE	MEvo1_0_4	MEvo1	T	20230908_C32750_015_S556673_MEvo1_0_4_Group_1	light	12.3013	219992	18.3772
MEcoli_ref_1_aroP;MEcoli_ref_2_aroP;MEvo1-0_aroP		4	MEcoli_ref_1_aroP	MEcoli_ref_1_aroP	MEcoli_ref_1_aroP;MEcoli_ref_2_aroP;MEvo1-0_aroP	FALSE	FALSE	MEcoli_ref_1_4	ref_1	C	20230908_C32750_002_S556677_MEcoli_ref_1_4_Group_2	light	10.834	50714.5	15.7719
MEcoli_ref_1_aroP;MEcoli_ref_2_aroP;MEvo1-0_aroP		4	MEcoli_ref_1_aroP	MEcoli_ref_1_aroP	MEcoli_ref_1_aroP;MEcoli_ref_2_aroP;MEvo1-0_aroP	FALSE	FALSE	MEcoli_ref_2_3	ref_2	T	20230908_C32750_003_S556680_MEcoli_ref_2_3_Group_3	light	11.2563	77365.6	16.0511
MEcoli_ref_1_aroP;MEcoli_ref_2_aroP;MEvo1-0_aroP		4	MEcoli_ref_1_aroP	MEcoli_ref_1_aroP	MEcoli_ref_1_aroP;MEcoli_ref_2_aroP;MEvo1-0_aroP	FALSE	FALSE	MEvo1_0_3	MEvo1	T	20230908_C32750_004_S556672_MEvo1_0_3_Group_1	light	9.14984	9412.95	13.3447
MEcoli_ref_1_aroP;MEcoli_ref_2_aroP;MEvo1-0_aroP		4	MEcoli_ref_1_aroP	MEcoli_ref_1_aroP	MEcoli_ref_1_aroP;MEcoli_ref_2_aroP;MEvo1-0_aroP	FALSE	FALSE	MEvo1_0_1	MEvo1	T	20230908_C32750_005_S556670_MEvo1_0_1_Group_1	light	8.76456	6403.26	12.5805
MEcoli_ref_1_aroP;MEcoli_ref_2_aroP;MEvo1-0_aroP		4	MEcoli_ref_1_aroP	MEcoli_ref_1_aroP	MEcoli_ref_1_aroP;MEcoli_ref_2_aroP;MEvo1-0_aroP	FALSE	FALSE	MEcoli_ref_1_1	ref_1	C	20230908_C32750_007_S556674_MEcoli_ref_1_1_Group_2	light	11.1291	68126.1	15.669
MEcoli_ref_1_aroP;MEcoli_ref_2_aroP;MEvo1-0_aroP		4	MEcoli_ref_1_aroP	MEcoli_ref_1_aroP	MEcoli_ref_1_aroP;MEcoli_ref_2_aroP;MEvo1-0_aroP	FALSE	FALSE	MEcoli_ref_2_1	ref_2	T	20230908_C32750_008_S556678_MEcoli_ref_2_1_Group_3	light	11.2367	75864.4	16.144
MEcoli_ref_1_aroP;MEcoli_ref_2_aroP;MEvo1-0_aroP		4	MEcoli_ref_1_aroP	MEcoli_ref_1_aroP	MEcoli_ref_1_aroP;MEcoli_ref_2_aroP;MEvo1-0_aroP	FALSE	FALSE	MEcoli_ref_2_2	ref_2	T	20230908_C32750_009_S556679_MEcoli_ref_2_2_Group_3	light	10.5482	38108.8	16.0161
MEcoli_ref_1_aroP;MEcoli_ref_2_aroP;MEvo1-0_aroP		4	MEcoli_ref_1_aroP	MEcoli_ref_1_aroP	MEcoli_ref_1_aroP;MEcoli_ref_2_aroP;MEvo1-0_aroP	FALSE	FALSE	MEcoli_ref_1_3	ref_1	C	20230908_C32750_012_S556676_MEcoli_ref_1_3_Group_2	light	11.512	99909.8	16.0155
MEcoli_ref_1_aroP;MEcoli_ref_2_aroP;MEvo1-0_aroP		4	MEcoli_ref_1_aroP	MEcoli_ref_1_aroP	MEcoli_ref_1_aroP;MEcoli_ref_2_aroP;MEvo1-0_aroP	FALSE	FALSE	MEcoli_ref_2_4	ref_2	T	20230908_C32750_013_S556681_MEcoli_ref_2_4_Group_3	light	11.1529	69765.9	15.8705
MEcoli_ref_1_aroP;MEcoli_ref_2_aroP;MEvo1-0_aroP		4	MEcoli_ref_1_aroP	MEcoli_ref_1_aroP	MEcoli_ref_1_aroP;MEcoli_ref_2_aroP;MEvo1-0_aroP	FALSE	FALSE	MEcoli_ref_1_2	ref_1	C	20230908_C32750_014_S556675_MEcoli_ref_1_2_Group_2	light	10.4782	35530.9	15.2399
MEcoli_ref_1_arpA;MEcoli_ref_2_arpA;MEvo1-0_arpA		2	MEcoli_ref_1_arpA	MEcoli_ref_1_arpA	MEcoli_ref_1_arpA;MEcoli_ref_2_arpA;MEvo1-0_arpA	FALSE	FALSE	MEcoli_ref_1_4	ref_1	C	20230908_C32750_002_S556677_MEcoli_ref_1_4_Group_2	light	11.4844	97183	16.7103
MEcoli_ref_1_arpA;MEcoli_ref_2_arpA;MEvo1-0_arpA		2	MEcoli_ref_1_arpA	MEcoli_ref_1_arpA	MEcoli_ref_1_arpA;MEcoli_ref_2_arpA;MEvo1-0_arpA	FALSE	FALSE	MEcoli_ref_2_3	ref_2	T	20230908_C32750_003_S556680_MEcoli_ref_2_3_Group_3	light	12.2221	203230	17.4444
MEcoli_ref_1_arpA;MEcoli_ref_2_arpA;MEvo1-0_arpA		2	MEcoli_ref_1_arpA	MEcoli_ref_1_arpA	MEcoli_ref_1_arpA;MEcoli_ref_2_arpA;MEvo1-0_arpA	FALSE	FALSE	MEvo1_0_3	MEvo1	T	20230908_C32750_004_S556672_MEvo1_0_3_Group_1	light	11.9314	151970	17.3577
MEcoli_ref_1_arpA;MEcoli_ref_2_arpA;MEvo1-0_arpA		2	MEcoli_ref_1_arpA	MEcoli_ref_1_arpA	MEcoli_ref_1_arpA;MEcoli_ref_2_arpA;MEvo1-0_arpA	FALSE	FALSE	MEvo1_0_1	MEvo1	T	20230908_C32750_005_S556670_MEvo1_0_1_Group_1	light	12.3101	221922	17.6956
MEcoli_ref_1_arpA;MEcoli_ref_2_arpA;MEvo1-0_arpA		2	MEcoli_ref_1_arpA	MEcoli_ref_1_arpA	MEcoli_ref_1_arpA;MEcoli_ref_2_arpA;MEvo1-0_arpA	FALSE	FALSE	MEcoli_ref_1_1	ref_1	C	20230908_C32750_007_S556674_MEcoli_ref_1_1_Group_2	light	12.0364	168786	16.978
MEcoli_ref_1_arpA;MEcoli_ref_2_arpA;MEvo1-0_arpA		2	MEcoli_ref_1_arpA	MEcoli_ref_1_arpA	MEcoli_ref_1_arpA;MEcoli_ref_2_arpA;MEvo1-0_arpA	FALSE	FALSE	MEcoli_ref_2_1	ref_2	T	20230908_C32750_008_S556678_MEcoli_ref_2_1_Group_3	light	11.8594	141413	17.0424
MEcoli_ref_1_arpA;MEcoli_ref_2_arpA;MEvo1-0_arpA		2	MEcoli_ref_1_arpA	MEcoli_ref_1_arpA	MEcoli_ref_1_arpA;MEcoli_ref_2_arpA;MEvo1-0_arpA	FALSE	FALSE	MEcoli_ref_2_2	ref_2	T	20230908_C32750_009_S556679_MEcoli_ref_2_2_Group_3	light	11.3519	85127.9	17.1756
MEcoli_ref_1_arpA;MEcoli_ref_2_arpA;MEvo1-0_arpA		2	MEcoli_ref_1_arpA	MEcoli_ref_1_arpA	MEcoli_ref_1_arpA;MEcoli_ref_2_arpA;MEvo1-0_arpA	FALSE	FALSE	MEvo1_0_2	MEvo1	T	20230908_C32750_010_S556671_MEvo1_0_2_Group_1	light	12.1051	180790	17.1453
MEcoli_ref_1_arpA;MEcoli_ref_2_arpA;MEvo1-0_arpA		2	MEcoli_ref_1_arpA	MEcoli_ref_1_arpA	MEcoli_ref_1_arpA;MEcoli_ref_2_arpA;MEvo1-0_arpA	FALSE	FALSE	MEcoli_ref_1_3	ref_1	C	20230908_C32750_012_S556676_MEcoli_ref_1_3_Group_2	light	12.0513	171319	16.7935
MEcoli_ref_1_arpA;MEcoli_ref_2_arpA;MEvo1-0_arpA		2	MEcoli_ref_1_arpA	MEcoli_ref_1_arpA	MEcoli_ref_1_arpA;MEcoli_ref_2_arpA;MEvo1-0_arpA	FALSE	FALSE	MEcoli_ref_2_4	ref_2	T	20230908_C32750_013_S556681_MEcoli_ref_2_4_Group_3	light	12.4111	245512	17.6857
MEcoli_ref_1_arpA;MEcoli_ref_2_arpA;MEvo1-0_arpA		2	MEcoli_ref_1_arpA	MEcoli_ref_1_arpA	MEcoli_ref_1_arpA;MEcoli_ref_2_arpA;MEvo1-0_arpA	FALSE	FALSE	MEcoli_ref_1_2	ref_1	C	20230908_C32750_014_S556675_MEcoli_ref_1_2_Group_2	light	11.7718	129553	17.1063
MEcoli_ref_1_arpA;MEcoli_ref_2_arpA;MEvo1-0_arpA		2	MEcoli_ref_1_arpA	MEcoli_ref_1_arpA	MEcoli_ref_1_arpA;MEcoli_ref_2_arpA;MEvo1-0_arpA	FALSE	FALSE	MEvo1_0_4	MEvo1	T	20230908_C32750_015_S556673_MEvo1_0_4_Group_1	light	11.5242	101131	17.256
MEcoli_ref_1_arsR;MEcoli_ref_2_arsR;MEvo1-0_arsR		2	MEcoli_ref_1_arsR	MEcoli_ref_1_arsR	MEcoli_ref_1_arsR;MEcoli_ref_2_arsR;MEvo1-0_arsR	FALSE	FALSE	MEcoli_ref_1_4	ref_1	C	20230908_C32750_002_S556677_MEcoli_ref_1_4_Group_2	light	11.2866	79746.4	16.425
MEcoli_ref_1_arsR;MEcoli_ref_2_arsR;MEvo1-0_arsR		2	MEcoli_ref_1_arsR	MEcoli_ref_1_arsR	MEcoli_ref_1_arsR;MEcoli_ref_2_arsR;MEvo1-0_arsR	FALSE	FALSE	MEvo1_0_1	MEvo1	T	20230908_C32750_005_S556670_MEvo1_0_1_Group_1	light	11.4357	92571.6	16.4342
MEcoli_ref_1_arsR;MEcoli_ref_2_arsR;MEvo1-0_arsR		2	MEcoli_ref_1_arsR	MEcoli_ref_1_arsR	MEcoli_ref_1_arsR;MEcoli_ref_2_arsR;MEvo1-0_arsR	FALSE	FALSE	MEcoli_ref_1_1	ref_1	C	20230908_C32750_007_S556674_MEcoli_ref_1_1_Group_2	light	11.9969	162249	16.921
MEcoli_ref_1_arsR;MEcoli_ref_2_arsR;MEvo1-0_arsR		2	MEcoli_ref_1_arsR	MEcoli_ref_1_arsR	MEcoli_ref_1_arsR;MEcoli_ref_2_arsR;MEvo1-0_arsR	FALSE	FALSE	MEcoli_ref_2_1	ref_2	T	20230908_C32750_008_S556678_MEcoli_ref_2_1_Group_3	light	11.3399	84115.5	16.293
MEcoli_ref_1_arsR;MEcoli_ref_2_arsR;MEvo1-0_arsR		2	MEcoli_ref_1_arsR	MEcoli_ref_1_arsR	MEcoli_ref_1_arsR;MEcoli_ref_2_arsR;MEvo1-0_arsR	FALSE	FALSE	MEcoli_ref_1_3	ref_1	C	20230908_C32750_012_S556676_MEcoli_ref_1_3_Group_2	light	11.456	94471	15.9348
MEcoli_ref_1_arsR;MEcoli_ref_2_arsR;MEvo1-0_arsR		2	MEcoli_ref_1_arsR	MEcoli_ref_1_arsR	MEcoli_ref_1_arsR;MEcoli_ref_2_arsR;MEvo1-0_arsR	FALSE	FALSE	MEcoli_ref_1_2	ref_1	C	20230908_C32750_014_S556675_MEcoli_ref_1_2_Group_2	light	10.8586	51979	15.7887
MEcoli_ref_1_artI;MEcoli_ref_2_artI;MEvo1-0_artI		14	MEcoli_ref_1_artI	MEcoli_ref_1_artI	MEcoli_ref_1_artI;MEcoli_ref_2_artI;MEvo1-0_artI	FALSE	FALSE	MEcoli_ref_1_4	ref_1	C	20230908_C32750_002_S556677_MEcoli_ref_1_4_Group_2	light	15.0329	3.37821e+06	21.8297
MEcoli_ref_1_artI;MEcoli_ref_2_artI;MEvo1-0_artI		14	MEcoli_ref_1_artI	MEcoli_ref_1_artI	MEcoli_ref_1_artI;MEcoli_ref_2_artI;MEvo1-0_artI	FALSE	FALSE	MEcoli_ref_2_3	ref_2	T	20230908_C32750_003_S556680_MEcoli_ref_2_3_Group_3	light	15.2699	4.28191e+06	21.8415
MEcoli_ref_1_artI;MEcoli_ref_2_artI;MEvo1-0_artI		14	MEcoli_ref_1_artI	MEcoli_ref_1_artI	MEcoli_ref_1_artI;MEcoli_ref_2_artI;MEvo1-0_artI	FALSE	FALSE	MEvo1_0_3	MEvo1	T	20230908_C32750_004_S556672_MEvo1_0_3_Group_1	light	14.8461	2.80283e+06	21.5627
MEcoli_ref_1_artI;MEcoli_ref_2_artI;MEvo1-0_artI		14	MEcoli_ref_1_artI	MEcoli_ref_1_artI	MEcoli_ref_1_artI;MEcoli_ref_2_artI;MEvo1-0_artI	FALSE	FALSE	MEvo1_0_1	MEvo1	T	20230908_C32750_005_S556670_MEvo1_0_1_Group_1	light	14.8918	2.93384e+06	21.4203
MEcoli_ref_1_artI;MEcoli_ref_2_artI;MEvo1-0_artI		14	MEcoli_ref_1_artI	MEcoli_ref_1_artI	MEcoli_ref_1_artI;MEcoli_ref_2_artI;MEvo1-0_artI	FALSE	FALSE	MEcoli_ref_1_1	ref_1	C	20230908_C32750_007_S556674_MEcoli_ref_1_1_Group_2	light	15.4011	4.8824e+06	21.8323
MEcoli_ref_1_artI;MEcoli_ref_2_artI;MEvo1-0_artI		14	MEcoli_ref_1_artI	MEcoli_ref_1_artI	MEcoli_ref_1_artI;MEcoli_ref_2_artI;MEvo1-0_artI	FALSE	FALSE	MEcoli_ref_2_1	ref_2	T	20230908_C32750_008_S556678_MEcoli_ref_2_1_Group_3	light	15.1549	3.81677e+06	21.7968
MEcoli_ref_1_artI;MEcoli_ref_2_artI;MEvo1-0_artI		14	MEcoli_ref_1_artI	MEcoli_ref_1_artI	MEcoli_ref_1_artI;MEcoli_ref_2_artI;MEvo1-0_artI	FALSE	FALSE	MEcoli_ref_2_2	ref_2	T	20230908_C32750_009_S556679_MEcoli_ref_2_2_Group_3	light	14.6978	2.41639e+06	22.0027
MEcoli_ref_1_artI;MEcoli_ref_2_artI;MEvo1-0_artI		14	MEcoli_ref_1_artI	MEcoli_ref_1_artI	MEcoli_ref_1_artI;MEcoli_ref_2_artI;MEvo1-0_artI	FALSE	FALSE	MEvo1_0_2	MEvo1	T	20230908_C32750_010_S556671_MEvo1_0_2_Group_1	light	15.072	3.51298e+06	21.4256
MEcoli_ref_1_artI;MEcoli_ref_2_artI;MEvo1-0_artI		14	MEcoli_ref_1_artI	MEcoli_ref_1_artI	MEcoli_ref_1_artI;MEcoli_ref_2_artI;MEvo1-0_artI	FALSE	FALSE	MEcoli_ref_1_3	ref_1	C	20230908_C32750_012_S556676_MEcoli_ref_1_3_Group_2	light	15.4036	4.89434e+06	21.6299
MEcoli_ref_1_artI;MEcoli_ref_2_artI;MEvo1-0_artI		14	MEcoli_ref_1_artI	MEcoli_ref_1_artI	MEcoli_ref_1_artI;MEcoli_ref_2_artI;MEvo1-0_artI	FALSE	FALSE	MEcoli_ref_2_4	ref_2	T	20230908_C32750_013_S556681_MEcoli_ref_2_4_Group_3	light	15.3333	4.56196e+06	21.9015
MEcoli_ref_1_artI;MEcoli_ref_2_artI;MEvo1-0_artI		14	MEcoli_ref_1_artI	MEcoli_ref_1_artI	MEcoli_ref_1_artI;MEcoli_ref_2_artI;MEvo1-0_artI	FALSE	FALSE	MEcoli_ref_1_2	ref_1	C	20230908_C32750_014_S556675_MEcoli_ref_1_2_Group_2	light	14.9549	3.12491e+06	21.6985
MEcoli_ref_1_artI;MEcoli_ref_2_artI;MEvo1-0_artI		14	MEcoli_ref_1_artI	MEcoli_ref_1_artI	MEcoli_ref_1_artI;MEcoli_ref_2_artI;MEvo1-0_artI	FALSE	FALSE	MEvo1_0_4	MEvo1	T	20230908_C32750_015_S556673_MEvo1_0_4_Group_1	light	14.5543	2.09333e+06	21.6275
MEcoli_ref_1_artJ;MEcoli_ref_2_artJ;MEvo1-0_artJ		13	MEcoli_ref_1_artJ	MEcoli_ref_1_artJ	MEcoli_ref_1_artJ;MEcoli_ref_2_artJ;MEvo1-0_artJ	FALSE	FALSE	MEcoli_ref_1_4	ref_1	C	20230908_C32750_002_S556677_MEcoli_ref_1_4_Group_2	light	15.3289	4.54198e+06	22.2567
MEcoli_ref_1_artJ;MEcoli_ref_2_artJ;MEvo1-0_artJ		13	MEcoli_ref_1_artJ	MEcoli_ref_1_artJ	MEcoli_ref_1_artJ;MEcoli_ref_2_artJ;MEvo1-0_artJ	FALSE	FALSE	MEcoli_ref_2_3	ref_2	T	20230908_C32750_003_S556680_MEcoli_ref_2_3_Group_3	light	15.5567	5.7043e+06	22.2553
MEcoli_ref_1_artJ;MEcoli_ref_2_artJ;MEvo1-0_artJ		13	MEcoli_ref_1_artJ	MEcoli_ref_1_artJ	MEcoli_ref_1_artJ;MEcoli_ref_2_artJ;MEvo1-0_artJ	FALSE	FALSE	MEvo1_0_3	MEvo1	T	20230908_C32750_004_S556672_MEvo1_0_3_Group_1	light	15.1616	3.84237e+06	22.0178
MEcoli_ref_1_artJ;MEcoli_ref_2_artJ;MEvo1-0_artJ		13	MEcoli_ref_1_artJ	MEcoli_ref_1_artJ	MEcoli_ref_1_artJ;MEcoli_ref_2_artJ;MEvo1-0_artJ	FALSE	FALSE	MEvo1_0_1	MEvo1	T	20230908_C32750_005_S556670_MEvo1_0_1_Group_1	light	15.1784	3.90737e+06	21.8337
MEcoli_ref_1_artJ;MEcoli_ref_2_artJ;MEvo1-0_artJ		13	MEcoli_ref_1_artJ	MEcoli_ref_1_artJ	MEcoli_ref_1_artJ;MEcoli_ref_2_artJ;MEvo1-0_artJ	FALSE	FALSE	MEcoli_ref_1_1	ref_1	C	20230908_C32750_007_S556674_MEcoli_ref_1_1_Group_2	light	15.667	6.36942e+06	22.2159
MEcoli_ref_1_artJ;MEcoli_ref_2_artJ;MEvo1-0_artJ		13	MEcoli_ref_1_artJ	MEcoli_ref_1_artJ	MEcoli_ref_1_artJ;MEcoli_ref_2_artJ;MEvo1-0_artJ	FALSE	FALSE	MEcoli_ref_2_1	ref_2	T	20230908_C32750_008_S556678_MEcoli_ref_2_1_Group_3	light	15.4019	4.88612e+06	22.1531
MEcoli_ref_1_artJ;MEcoli_ref_2_artJ;MEvo1-0_artJ		13	MEcoli_ref_1_artJ	MEcoli_ref_1_artJ	MEcoli_ref_1_artJ;MEcoli_ref_2_artJ;MEvo1-0_artJ	FALSE	FALSE	MEcoli_ref_2_2	ref_2	T	20230908_C32750_009_S556679_MEcoli_ref_2_2_Group_3	light	14.9305	3.04944e+06	22.3384
MEcoli_ref_1_artJ;MEcoli_ref_2_artJ;MEvo1-0_artJ		13	MEcoli_ref_1_artJ	MEcoli_ref_1_artJ	MEcoli_ref_1_artJ;MEcoli_ref_2_artJ;MEvo1-0_artJ	FALSE	FALSE	MEvo1_0_2	MEvo1	T	20230908_C32750_010_S556671_MEvo1_0_2_Group_1	light	15.2882	4.36096e+06	21.7375
MEcoli_ref_1_artJ;MEcoli_ref_2_artJ;MEvo1-0_artJ		13	MEcoli_ref_1_artJ	MEcoli_ref_1_artJ	MEcoli_ref_1_artJ;MEcoli_ref_2_artJ;MEvo1-0_artJ	FALSE	FALSE	MEcoli_ref_1_3	ref_1	C	20230908_C32750_012_S556676_MEcoli_ref_1_3_Group_2	light	15.9123	8.14003e+06	22.3638
MEcoli_ref_1_artJ;MEcoli_ref_2_artJ;MEvo1-0_artJ		13	MEcoli_ref_1_artJ	MEcoli_ref_1_artJ	MEcoli_ref_1_artJ;MEcoli_ref_2_artJ;MEvo1-0_artJ	FALSE	FALSE	MEcoli_ref_2_4	ref_2	T	20230908_C32750_013_S556681_MEcoli_ref_2_4_Group_3	light	15.5388	5.60279e+06	22.198
MEcoli_ref_1_artJ;MEcoli_ref_2_artJ;MEvo1-0_artJ		13	MEcoli_ref_1_artJ	MEcoli_ref_1_artJ	MEcoli_ref_1_artJ;MEcoli_ref_2_artJ;MEvo1-0_artJ	FALSE	FALSE	MEcoli_ref_1_2	ref_1	C	20230908_C32750_014_S556675_MEcoli_ref_1_2_Group_2	light	15.3949	4.85198e+06	22.3332
MEcoli_ref_1_artJ;MEcoli_ref_2_artJ;MEvo1-0_artJ		13	MEcoli_ref_1_artJ	MEcoli_ref_1_artJ	MEcoli_ref_1_artJ;MEcoli_ref_2_artJ;MEvo1-0_artJ	FALSE	FALSE	MEvo1_0_4	MEvo1	T	20230908_C32750_015_S556673_MEvo1_0_4_Group_1	light	14.8339	2.76873e+06	22.0309
MEcoli_ref_1_artM;MEcoli_ref_2_artM;MEvo1-0_artM		4	MEcoli_ref_1_artM	MEcoli_ref_1_artM	MEcoli_ref_1_artM;MEcoli_ref_2_artM;MEvo1-0_artM	FALSE	FALSE	MEcoli_ref_1_4	ref_1	C	20230908_C32750_002_S556677_MEcoli_ref_1_4_Group_2	light	12.0786	176068	17.5676
MEcoli_ref_1_artM;MEcoli_ref_2_artM;MEvo1-0_artM		4	MEcoli_ref_1_artM	MEcoli_ref_1_artM	MEcoli_ref_1_artM;MEcoli_ref_2_artM;MEvo1-0_artM	FALSE	FALSE	MEcoli_ref_2_3	ref_2	T	20230908_C32750_003_S556680_MEcoli_ref_2_3_Group_3	light	12.205	199777	17.4197
MEcoli_ref_1_artM;MEcoli_ref_2_artM;MEvo1-0_artM		4	MEcoli_ref_1_artM	MEcoli_ref_1_artM	MEcoli_ref_1_artM;MEcoli_ref_2_artM;MEvo1-0_artM	FALSE	FALSE	MEvo1_0_3	MEvo1	T	20230908_C32750_004_S556672_MEvo1_0_3_Group_1	light	11.8029	133638	17.1722
MEcoli_ref_1_artM;MEcoli_ref_2_artM;MEvo1-0_artM		4	MEcoli_ref_1_artM	MEcoli_ref_1_artM	MEcoli_ref_1_artM;MEcoli_ref_2_artM;MEvo1-0_artM	FALSE	FALSE	MEvo1_0_1	MEvo1	T	20230908_C32750_005_S556670_MEvo1_0_1_Group_1	light	11.767	128928	16.9121
MEcoli_ref_1_artM;MEcoli_ref_2_artM;MEvo1-0_artM		4	MEcoli_ref_1_artM	MEcoli_ref_1_artM	MEcoli_ref_1_artM;MEcoli_ref_2_artM;MEvo1-0_artM	FALSE	FALSE	MEcoli_ref_1_1	ref_1	C	20230908_C32750_007_S556674_MEcoli_ref_1_1_Group_2	light	12.3446	229711	17.4226
MEcoli_ref_1_artM;MEcoli_ref_2_artM;MEvo1-0_artM		4	MEcoli_ref_1_artM	MEcoli_ref_1_artM	MEcoli_ref_1_artM;MEcoli_ref_2_artM;MEvo1-0_artM	FALSE	FALSE	MEcoli_ref_2_1	ref_2	T	20230908_C32750_008_S556678_MEcoli_ref_2_1_Group_3	light	12.1482	188748	17.459
MEcoli_ref_1_artM;MEcoli_ref_2_artM;MEvo1-0_artM		4	MEcoli_ref_1_artM	MEcoli_ref_1_artM	MEcoli_ref_1_artM;MEcoli_ref_2_artM;MEvo1-0_artM	FALSE	FALSE	MEcoli_ref_2_2	ref_2	T	20230908_C32750_009_S556679_MEcoli_ref_2_2_Group_3	light	11.3182	82307.3	17.127
MEcoli_ref_1_artM;MEcoli_ref_2_artM;MEvo1-0_artM		4	MEcoli_ref_1_artM	MEcoli_ref_1_artM	MEcoli_ref_1_artM;MEcoli_ref_2_artM;MEvo1-0_artM	FALSE	FALSE	MEvo1_0_2	MEvo1	T	20230908_C32750_010_S556671_MEvo1_0_2_Group_1	light	11.7165	122580	16.5847
MEcoli_ref_1_artM;MEcoli_ref_2_artM;MEvo1-0_artM		4	MEcoli_ref_1_artM	MEcoli_ref_1_artM	MEcoli_ref_1_artM;MEcoli_ref_2_artM;MEvo1-0_artM	FALSE	FALSE	MEcoli_ref_1_3	ref_1	C	20230908_C32750_012_S556676_MEcoli_ref_1_3_Group_2	light	12.5007	268537	17.442
MEcoli_ref_1_artM;MEcoli_ref_2_artM;MEvo1-0_artM		4	MEcoli_ref_1_artM	MEcoli_ref_1_artM	MEcoli_ref_1_artM;MEcoli_ref_2_artM;MEvo1-0_artM	FALSE	FALSE	MEcoli_ref_2_4	ref_2	T	20230908_C32750_013_S556681_MEcoli_ref_2_4_Group_3	light	12.4323	250782	17.7164
MEcoli_ref_1_artM;MEcoli_ref_2_artM;MEvo1-0_artM		4	MEcoli_ref_1_artM	MEcoli_ref_1_artM	MEcoli_ref_1_artM;MEcoli_ref_2_artM;MEvo1-0_artM	FALSE	FALSE	MEcoli_ref_1_2	ref_1	C	20230908_C32750_014_S556675_MEcoli_ref_1_2_Group_2	light	12.1147	182529	17.6008
MEcoli_ref_1_artM;MEcoli_ref_2_artM;MEvo1-0_artM		4	MEcoli_ref_1_artM	MEcoli_ref_1_artM	MEcoli_ref_1_artM;MEcoli_ref_2_artM;MEvo1-0_artM	FALSE	FALSE	MEvo1_0_4	MEvo1	T	20230908_C32750_015_S556673_MEvo1_0_4_Group_1	light	11.7045	121115	17.5162
MEcoli_ref_1_artP;MEcoli_ref_2_artP;MEvo1-0_artP		4	MEcoli_ref_1_artP	MEcoli_ref_1_artP	MEcoli_ref_1_artP;MEcoli_ref_2_artP;MEvo1-0_artP	FALSE	FALSE	MEcoli_ref_1_4	ref_1	C	20230908_C32750_002_S556677_MEcoli_ref_1_4_Group_2	light	15.5461	5.64382e+06	22.5701
MEcoli_ref_1_artP;MEcoli_ref_2_artP;MEvo1-0_artP		4	MEcoli_ref_1_artP	MEcoli_ref_1_artP	MEcoli_ref_1_artP;MEcoli_ref_2_artP;MEvo1-0_artP	FALSE	FALSE	MEcoli_ref_2_3	ref_2	T	20230908_C32750_003_S556680_MEcoli_ref_2_3_Group_3	light	15.6267	6.11748e+06	22.3562
MEcoli_ref_1_artP;MEcoli_ref_2_artP;MEvo1-0_artP		4	MEcoli_ref_1_artP	MEcoli_ref_1_artP	MEcoli_ref_1_artP;MEcoli_ref_2_artP;MEvo1-0_artP	FALSE	FALSE	MEvo1_0_3	MEvo1	T	20230908_C32750_004_S556672_MEvo1_0_3_Group_1	light	15.3248	4.5234e+06	22.2532
MEcoli_ref_1_artP;MEcoli_ref_2_artP;MEvo1-0_artP		4	MEcoli_ref_1_artP	MEcoli_ref_1_artP	MEcoli_ref_1_artP;MEcoli_ref_2_artP;MEvo1-0_artP	FALSE	FALSE	MEvo1_0_1	MEvo1	T	20230908_C32750_005_S556670_MEvo1_0_1_Group_1	light	15.4689	5.22485e+06	22.2529
MEcoli_ref_1_artP;MEcoli_ref_2_artP;MEvo1-0_artP		4	MEcoli_ref_1_artP	MEcoli_ref_1_artP	MEcoli_ref_1_artP;MEcoli_ref_2_artP;MEvo1-0_artP	FALSE	FALSE	MEcoli_ref_1_1	ref_1	C	20230908_C32750_007_S556674_MEcoli_ref_1_1_Group_2	light	15.9011	8.04905e+06	22.5535
MEcoli_ref_1_artP;MEcoli_ref_2_artP;MEvo1-0_artP		4	MEcoli_ref_1_artP	MEcoli_ref_1_artP	MEcoli_ref_1_artP;MEcoli_ref_2_artP;MEvo1-0_artP	FALSE	FALSE	MEcoli_ref_2_1	ref_2	T	20230908_C32750_008_S556678_MEcoli_ref_2_1_Group_3	light	15.5175	5.48476e+06	22.3199
MEcoli_ref_1_artP;MEcoli_ref_2_artP;MEvo1-0_artP		4	MEcoli_ref_1_artP	MEcoli_ref_1_artP	MEcoli_ref_1_artP;MEcoli_ref_2_artP;MEvo1-0_artP	FALSE	FALSE	MEcoli_ref_2_2	ref_2	T	20230908_C32750_009_S556679_MEcoli_ref_2_2_Group_3	light	14.9171	3.00898e+06	22.3191
MEcoli_ref_1_artP;MEcoli_ref_2_artP;MEvo1-0_artP		4	MEcoli_ref_1_artP	MEcoli_ref_1_artP	MEcoli_ref_1_artP;MEcoli_ref_2_artP;MEvo1-0_artP	FALSE	FALSE	MEvo1_0_2	MEvo1	T	20230908_C32750_010_S556671_MEvo1_0_2_Group_1	light	15.6336	6.16015e+06	22.2359
MEcoli_ref_1_artP;MEcoli_ref_2_artP;MEvo1-0_artP		4	MEcoli_ref_1_artP	MEcoli_ref_1_artP	MEcoli_ref_1_artP;MEcoli_ref_2_artP;MEvo1-0_artP	FALSE	FALSE	MEcoli_ref_1_3	ref_1	C	20230908_C32750_012_S556676_MEcoli_ref_1_3_Group_2	light	16.0334	9.18753e+06	22.5385
MEcoli_ref_1_artP;MEcoli_ref_2_artP;MEvo1-0_artP		4	MEcoli_ref_1_artP	MEcoli_ref_1_artP	MEcoli_ref_1_artP;MEcoli_ref_2_artP;MEvo1-0_artP	FALSE	FALSE	MEcoli_ref_2_4	ref_2	T	20230908_C32750_013_S556681_MEcoli_ref_2_4_Group_3	light	15.683	6.47212e+06	22.4061
MEcoli_ref_1_artP;MEcoli_ref_2_artP;MEvo1-0_artP		4	MEcoli_ref_1_artP	MEcoli_ref_1_artP	MEcoli_ref_1_artP;MEcoli_ref_2_artP;MEvo1-0_artP	FALSE	FALSE	MEcoli_ref_1_2	ref_1	C	20230908_C32750_014_S556675_MEcoli_ref_1_2_Group_2	light	15.5997	5.95473e+06	22.6287
MEcoli_ref_1_artP;MEcoli_ref_2_artP;MEvo1-0_artP		4	MEcoli_ref_1_artP	MEcoli_ref_1_artP	MEcoli_ref_1_artP;MEcoli_ref_2_artP;MEvo1-0_artP	FALSE	FALSE	MEvo1_0_4	MEvo1	T	20230908_C32750_015_S556673_MEvo1_0_4_Group_1	light	14.9741	3.18528e+06	22.2331
MEcoli_ref_1_artQ;MEcoli_ref_2_artQ;MEvo1-0_artQ		3	MEcoli_ref_1_artQ	MEcoli_ref_1_artQ	MEcoli_ref_1_artQ;MEcoli_ref_2_artQ;MEvo1-0_artQ	FALSE	FALSE	MEcoli_ref_1_4	ref_1	C	20230908_C32750_002_S556677_MEcoli_ref_1_4_Group_2	light	13.4568	698548	19.5558
MEcoli_ref_1_artQ;MEcoli_ref_2_artQ;MEvo1-0_artQ		3	MEcoli_ref_1_artQ	MEcoli_ref_1_artQ	MEcoli_ref_1_artQ;MEcoli_ref_2_artQ;MEvo1-0_artQ	FALSE	FALSE	MEcoli_ref_2_3	ref_2	T	20230908_C32750_003_S556680_MEcoli_ref_2_3_Group_3	light	13.7658	951528	19.6715
MEcoli_ref_1_artQ;MEcoli_ref_2_artQ;MEvo1-0_artQ		3	MEcoli_ref_1_artQ	MEcoli_ref_1_artQ	MEcoli_ref_1_artQ;MEcoli_ref_2_artQ;MEvo1-0_artQ	FALSE	FALSE	MEvo1_0_3	MEvo1	T	20230908_C32750_004_S556672_MEvo1_0_3_Group_1	light	12.878	391603	18.7233
MEcoli_ref_1_artQ;MEcoli_ref_2_artQ;MEvo1-0_artQ		3	MEcoli_ref_1_artQ	MEcoli_ref_1_artQ	MEcoli_ref_1_artQ;MEcoli_ref_2_artQ;MEvo1-0_artQ	FALSE	FALSE	MEvo1_0_1	MEvo1	T	20230908_C32750_005_S556670_MEvo1_0_1_Group_1	light	13.0766	477648	18.8015
MEcoli_ref_1_artQ;MEcoli_ref_2_artQ;MEvo1-0_artQ		3	MEcoli_ref_1_artQ	MEcoli_ref_1_artQ	MEcoli_ref_1_artQ;MEcoli_ref_2_artQ;MEvo1-0_artQ	FALSE	FALSE	MEcoli_ref_1_1	ref_1	C	20230908_C32750_007_S556674_MEcoli_ref_1_1_Group_2	light	13.8713	1.0574e+06	19.6252
MEcoli_ref_1_artQ;MEcoli_ref_2_artQ;MEvo1-0_artQ		3	MEcoli_ref_1_artQ	MEcoli_ref_1_artQ	MEcoli_ref_1_artQ;MEcoli_ref_2_artQ;MEvo1-0_artQ	FALSE	FALSE	MEcoli_ref_2_1	ref_2	T	20230908_C32750_008_S556678_MEcoli_ref_2_1_Group_3	light	13.4201	673377	19.2939
MEcoli_ref_1_artQ;MEcoli_ref_2_artQ;MEvo1-0_artQ		3	MEcoli_ref_1_artQ	MEcoli_ref_1_artQ	MEcoli_ref_1_artQ;MEcoli_ref_2_artQ;MEvo1-0_artQ	FALSE	FALSE	MEcoli_ref_2_2	ref_2	T	20230908_C32750_009_S556679_MEcoli_ref_2_2_Group_3	light	12.639	308360	19.0325
MEcoli_ref_1_artQ;MEcoli_ref_2_artQ;MEvo1-0_artQ		3	MEcoli_ref_1_artQ	MEcoli_ref_1_artQ	MEcoli_ref_1_artQ;MEcoli_ref_2_artQ;MEvo1-0_artQ	FALSE	FALSE	MEvo1_0_2	MEvo1	T	20230908_C32750_010_S556671_MEvo1_0_2_Group_1	light	13.3543	630514	18.9475
MEcoli_ref_1_artQ;MEcoli_ref_2_artQ;MEvo1-0_artQ		3	MEcoli_ref_1_artQ	MEcoli_ref_1_artQ	MEcoli_ref_1_artQ;MEcoli_ref_2_artQ;MEvo1-0_artQ	FALSE	FALSE	MEcoli_ref_1_3	ref_1	C	20230908_C32750_012_S556676_MEcoli_ref_1_3_Group_2	light	14.1034	1.33355e+06	19.754
MEcoli_ref_1_artQ;MEcoli_ref_2_artQ;MEvo1-0_artQ		3	MEcoli_ref_1_artQ	MEcoli_ref_1_artQ	MEcoli_ref_1_artQ;MEcoli_ref_2_artQ;MEvo1-0_artQ	FALSE	FALSE	MEcoli_ref_2_4	ref_2	T	20230908_C32750_013_S556681_MEcoli_ref_2_4_Group_3	light	13.5035	731991	19.2617
MEcoli_ref_1_artQ;MEcoli_ref_2_artQ;MEvo1-0_artQ		3	MEcoli_ref_1_artQ	MEcoli_ref_1_artQ	MEcoli_ref_1_artQ;MEcoli_ref_2_artQ;MEvo1-0_artQ	FALSE	FALSE	MEcoli_ref_1_2	ref_1	C	20230908_C32750_014_S556675_MEcoli_ref_1_2_Group_2	light	13.4344	683074	19.5048
MEcoli_ref_1_artQ;MEcoli_ref_2_artQ;MEvo1-0_artQ		3	MEcoli_ref_1_artQ	MEcoli_ref_1_artQ	MEcoli_ref_1_artQ;MEcoli_ref_2_artQ;MEvo1-0_artQ	FALSE	FALSE	MEvo1_0_4	MEvo1	T	20230908_C32750_015_S556673_MEvo1_0_4_Group_1	light	12.5018	268825	18.6665
MEcoli_ref_1_ascG;MEcoli_ref_2_ascG;MEvo1-0_ascG		9	MEcoli_ref_1_ascG	MEcoli_ref_1_ascG	MEcoli_ref_1_ascG;MEcoli_ref_2_ascG;MEvo1-0_ascG	FALSE	FALSE	MEcoli_ref_1_4	ref_1	C	20230908_C32750_002_S556677_MEcoli_ref_1_4_Group_2	light	13.4311	680843	19.5188
MEcoli_ref_1_ascG;MEcoli_ref_2_ascG;MEvo1-0_ascG		9	MEcoli_ref_1_ascG	MEcoli_ref_1_ascG	MEcoli_ref_1_ascG;MEcoli_ref_2_ascG;MEvo1-0_ascG	FALSE	FALSE	MEcoli_ref_2_3	ref_2	T	20230908_C32750_003_S556680_MEcoli_ref_2_3_Group_3	light	13.776	961259	19.6862
MEcoli_ref_1_ascG;MEcoli_ref_2_ascG;MEvo1-0_ascG		9	MEcoli_ref_1_ascG	MEcoli_ref_1_ascG	MEcoli_ref_1_ascG;MEcoli_ref_2_ascG;MEvo1-0_ascG	FALSE	FALSE	MEvo1_0_3	MEvo1	T	20230908_C32750_004_S556672_MEvo1_0_3_Group_1	light	13.4299	680031	19.5195
MEcoli_ref_1_ascG;MEcoli_ref_2_ascG;MEvo1-0_ascG		9	MEcoli_ref_1_ascG	MEcoli_ref_1_ascG	MEcoli_ref_1_ascG;MEcoli_ref_2_ascG;MEvo1-0_ascG	FALSE	FALSE	MEvo1_0_1	MEvo1	T	20230908_C32750_005_S556670_MEvo1_0_1_Group_1	light	13.5875	796132	19.5386
MEcoli_ref_1_ascG;MEcoli_ref_2_ascG;MEvo1-0_ascG		9	MEcoli_ref_1_ascG	MEcoli_ref_1_ascG	MEcoli_ref_1_ascG;MEcoli_ref_2_ascG;MEvo1-0_ascG	FALSE	FALSE	MEcoli_ref_1_1	ref_1	C	20230908_C32750_007_S556674_MEcoli_ref_1_1_Group_2	light	13.5963	803140	19.2284
MEcoli_ref_1_ascG;MEcoli_ref_2_ascG;MEvo1-0_ascG		9	MEcoli_ref_1_ascG	MEcoli_ref_1_ascG	MEcoli_ref_1_ascG;MEcoli_ref_2_ascG;MEvo1-0_ascG	FALSE	FALSE	MEcoli_ref_2_1	ref_2	T	20230908_C32750_008_S556678_MEcoli_ref_2_1_Group_3	light	13.5348	755245	19.4595
MEcoli_ref_1_ascG;MEcoli_ref_2_ascG;MEvo1-0_ascG		9	MEcoli_ref_1_ascG	MEcoli_ref_1_ascG	MEcoli_ref_1_ascG;MEcoli_ref_2_ascG;MEvo1-0_ascG	FALSE	FALSE	MEcoli_ref_2_2	ref_2	T	20230908_C32750_009_S556679_MEcoli_ref_2_2_Group_3	light	12.8229	370614	19.2979
MEcoli_ref_1_ascG;MEcoli_ref_2_ascG;MEvo1-0_ascG		9	MEcoli_ref_1_ascG	MEcoli_ref_1_ascG	MEcoli_ref_1_ascG;MEcoli_ref_2_ascG;MEvo1-0_ascG	FALSE	FALSE	MEvo1_0_2	MEvo1	T	20230908_C32750_010_S556671_MEvo1_0_2_Group_1	light	13.7051	895460	19.4536
MEcoli_ref_1_ascG;MEcoli_ref_2_ascG;MEvo1-0_ascG		9	MEcoli_ref_1_ascG	MEcoli_ref_1_ascG	MEcoli_ref_1_ascG;MEcoli_ref_2_ascG;MEvo1-0_ascG	FALSE	FALSE	MEcoli_ref_1_3	ref_1	C	20230908_C32750_012_S556676_MEcoli_ref_1_3_Group_2	light	14.0749	1.29619e+06	19.7131
MEcoli_ref_1_ascG;MEcoli_ref_2_ascG;MEvo1-0_ascG		9	MEcoli_ref_1_ascG	MEcoli_ref_1_ascG	MEcoli_ref_1_ascG;MEcoli_ref_2_ascG;MEvo1-0_ascG	FALSE	FALSE	MEcoli_ref_2_4	ref_2	T	20230908_C32750_013_S556681_MEcoli_ref_2_4_Group_3	light	13.7562	942387	19.6262
MEcoli_ref_1_ascG;MEcoli_ref_2_ascG;MEvo1-0_ascG		9	MEcoli_ref_1_ascG	MEcoli_ref_1_ascG	MEcoli_ref_1_ascG;MEcoli_ref_2_ascG;MEvo1-0_ascG	FALSE	FALSE	MEcoli_ref_1_2	ref_1	C	20230908_C32750_014_S556675_MEcoli_ref_1_2_Group_2	light	13.208	544709	19.1782
MEcoli_ref_1_ascG;MEcoli_ref_2_ascG;MEvo1-0_ascG		9	MEcoli_ref_1_ascG	MEcoli_ref_1_ascG	MEcoli_ref_1_ascG;MEcoli_ref_2_ascG;MEvo1-0_ascG	FALSE	FALSE	MEvo1_0_4	MEvo1	T	20230908_C32750_015_S556673_MEvo1_0_4_Group_1	light	12.7173	333458	18.9773
MEcoli_ref_1_asd;MEcoli_ref_2_asd;MEvo1-0_asd		18	MEcoli_ref_1_asd	MEcoli_ref_1_asd	MEcoli_ref_1_asd;MEcoli_ref_2_asd;MEvo1-0_asd	FALSE	FALSE	MEcoli_ref_1_4	ref_1	C	20230908_C32750_002_S556677_MEcoli_ref_1_4_Group_2	light	14.1461	1.39174e+06	20.5503
MEcoli_ref_1_asd;MEcoli_ref_2_asd;MEvo1-0_asd		18	MEcoli_ref_1_asd	MEcoli_ref_1_asd	MEcoli_ref_1_asd;MEcoli_ref_2_asd;MEvo1-0_asd	FALSE	FALSE	MEcoli_ref_2_3	ref_2	T	20230908_C32750_003_S556680_MEcoli_ref_2_3_Group_3	light	14.4804	1.94423e+06	20.7024
MEcoli_ref_1_asd;MEcoli_ref_2_asd;MEvo1-0_asd		18	MEcoli_ref_1_asd	MEcoli_ref_1_asd	MEcoli_ref_1_asd;MEcoli_ref_2_asd;MEvo1-0_asd	FALSE	FALSE	MEvo1_0_3	MEvo1	T	20230908_C32750_004_S556672_MEvo1_0_3_Group_1	light	14.1876	1.45082e+06	20.6127
MEcoli_ref_1_asd;MEcoli_ref_2_asd;MEvo1-0_asd		18	MEcoli_ref_1_asd	MEcoli_ref_1_asd	MEcoli_ref_1_asd;MEcoli_ref_2_asd;MEvo1-0_asd	FALSE	FALSE	MEvo1_0_1	MEvo1	T	20230908_C32750_005_S556670_MEvo1_0_1_Group_1	light	14.3476	1.70244e+06	20.6351
MEcoli_ref_1_asd;MEcoli_ref_2_asd;MEvo1-0_asd		18	MEcoli_ref_1_asd	MEcoli_ref_1_asd	MEcoli_ref_1_asd;MEcoli_ref_2_asd;MEvo1-0_asd	FALSE	FALSE	MEcoli_ref_1_1	ref_1	C	20230908_C32750_007_S556674_MEcoli_ref_1_1_Group_2	light	14.5345	2.05239e+06	20.582
MEcoli_ref_1_asd;MEcoli_ref_2_asd;MEvo1-0_asd		18	MEcoli_ref_1_asd	MEcoli_ref_1_asd	MEcoli_ref_1_asd;MEcoli_ref_2_asd;MEvo1-0_asd	FALSE	FALSE	MEcoli_ref_2_1	ref_2	T	20230908_C32750_008_S556678_MEcoli_ref_2_1_Group_3	light	14.2999	1.62323e+06	20.5633
MEcoli_ref_1_asd;MEcoli_ref_2_asd;MEvo1-0_asd		18	MEcoli_ref_1_asd	MEcoli_ref_1_asd	MEcoli_ref_1_asd;MEcoli_ref_2_asd;MEvo1-0_asd	FALSE	FALSE	MEcoli_ref_2_2	ref_2	T	20230908_C32750_009_S556679_MEcoli_ref_2_2_Group_3	light	13.6554	852015	20.4988
MEcoli_ref_1_asd;MEcoli_ref_2_asd;MEvo1-0_asd		18	MEcoli_ref_1_asd	MEcoli_ref_1_asd	MEcoli_ref_1_asd;MEcoli_ref_2_asd;MEvo1-0_asd	FALSE	FALSE	MEvo1_0_2	MEvo1	T	20230908_C32750_010_S556671_MEvo1_0_2_Group_1	light	14.4835	1.9503e+06	20.5766
MEcoli_ref_1_asd;MEcoli_ref_2_asd;MEvo1-0_asd		18	MEcoli_ref_1_asd	MEcoli_ref_1_asd	MEcoli_ref_1_asd;MEcoli_ref_2_asd;MEvo1-0_asd	FALSE	FALSE	MEcoli_ref_1_3	ref_1	C	20230908_C32750_012_S556676_MEcoli_ref_1_3_Group_2	light	14.6918	2.40203e+06	20.603
MEcoli_ref_1_asd;MEcoli_ref_2_asd;MEvo1-0_asd		18	MEcoli_ref_1_asd	MEcoli_ref_1_asd	MEcoli_ref_1_asd;MEcoli_ref_2_asd;MEvo1-0_asd	FALSE	FALSE	MEcoli_ref_2_4	ref_2	T	20230908_C32750_013_S556681_MEcoli_ref_2_4_Group_3	light	14.5992	2.18947e+06	20.8424
MEcoli_ref_1_asd;MEcoli_ref_2_asd;MEvo1-0_asd		18	MEcoli_ref_1_asd	MEcoli_ref_1_asd	MEcoli_ref_1_asd;MEcoli_ref_2_asd;MEvo1-0_asd	FALSE	FALSE	MEcoli_ref_1_2	ref_1	C	20230908_C32750_014_S556675_MEcoli_ref_1_2_Group_2	light	14.1739	1.43105e+06	20.5717
MEcoli_ref_1_asd;MEcoli_ref_2_asd;MEvo1-0_asd		18	MEcoli_ref_1_asd	MEcoli_ref_1_asd	MEcoli_ref_1_asd;MEcoli_ref_2_asd;MEvo1-0_asd	FALSE	FALSE	MEvo1_0_4	MEvo1	T	20230908_C32750_015_S556673_MEvo1_0_4_Group_1	light	13.7461	932901	20.4615
MEcoli_ref_1_asmA;MEcoli_ref_2_asmA;MEvo1-0_asmA		22	MEcoli_ref_1_asmA	MEcoli_ref_1_asmA	MEcoli_ref_1_asmA;MEcoli_ref_2_asmA;MEvo1-0_asmA	FALSE	FALSE	MEcoli_ref_1_4	ref_1	C	20230908_C32750_002_S556677_MEcoli_ref_1_4_Group_2	light	14.1915	1.45648e+06	20.6159
MEcoli_ref_1_asmA;MEcoli_ref_2_asmA;MEvo1-0_asmA		22	MEcoli_ref_1_asmA	MEcoli_ref_1_asmA	MEcoli_ref_1_asmA;MEcoli_ref_2_asmA;MEvo1-0_asmA	FALSE	FALSE	MEcoli_ref_2_3	ref_2	T	20230908_C32750_003_S556680_MEcoli_ref_2_3_Group_3	light	14.4286	1.8462e+06	20.6278
MEcoli_ref_1_asmA;MEcoli_ref_2_asmA;MEvo1-0_asmA		22	MEcoli_ref_1_asmA	MEcoli_ref_1_asmA	MEcoli_ref_1_asmA;MEcoli_ref_2_asmA;MEvo1-0_asmA	FALSE	FALSE	MEvo1_0_3	MEvo1	T	20230908_C32750_004_S556672_MEvo1_0_3_Group_1	light	14.0056	1.20936e+06	20.3501
MEcoli_ref_1_asmA;MEcoli_ref_2_asmA;MEvo1-0_asmA		22	MEcoli_ref_1_asmA	MEcoli_ref_1_asmA	MEcoli_ref_1_asmA;MEcoli_ref_2_asmA;MEvo1-0_asmA	FALSE	FALSE	MEvo1_0_1	MEvo1	T	20230908_C32750_005_S556670_MEvo1_0_1_Group_1	light	14.1577	1.40806e+06	20.3612
MEcoli_ref_1_asmA;MEcoli_ref_2_asmA;MEvo1-0_asmA		22	MEcoli_ref_1_asmA	MEcoli_ref_1_asmA	MEcoli_ref_1_asmA;MEcoli_ref_2_asmA;MEvo1-0_asmA	FALSE	FALSE	MEcoli_ref_1_1	ref_1	C	20230908_C32750_007_S556674_MEcoli_ref_1_1_Group_2	light	14.5454	2.07495e+06	20.5978
MEcoli_ref_1_asmA;MEcoli_ref_2_asmA;MEvo1-0_asmA		22	MEcoli_ref_1_asmA	MEcoli_ref_1_asmA	MEcoli_ref_1_asmA;MEcoli_ref_2_asmA;MEvo1-0_asmA	FALSE	FALSE	MEcoli_ref_2_1	ref_2	T	20230908_C32750_008_S556678_MEcoli_ref_2_1_Group_3	light	14.3008	1.62458e+06	20.5645
MEcoli_ref_1_asmA;MEcoli_ref_2_asmA;MEvo1-0_asmA		22	MEcoli_ref_1_asmA	MEcoli_ref_1_asmA	MEcoli_ref_1_asmA;MEcoli_ref_2_asmA;MEvo1-0_asmA	FALSE	FALSE	MEcoli_ref_2_2	ref_2	T	20230908_C32750_009_S556679_MEcoli_ref_2_2_Group_3	light	13.6642	859609	20.5116
MEcoli_ref_1_asmA;MEcoli_ref_2_asmA;MEvo1-0_asmA		22	MEcoli_ref_1_asmA	MEcoli_ref_1_asmA	MEcoli_ref_1_asmA;MEcoli_ref_2_asmA;MEvo1-0_asmA	FALSE	FALSE	MEvo1_0_2	MEvo1	T	20230908_C32750_010_S556671_MEvo1_0_2_Group_1	light	14.3074	1.63535e+06	20.3225
MEcoli_ref_1_asmA;MEcoli_ref_2_asmA;MEvo1-0_asmA		22	MEcoli_ref_1_asmA	MEcoli_ref_1_asmA	MEcoli_ref_1_asmA;MEcoli_ref_2_asmA;MEvo1-0_asmA	FALSE	FALSE	MEcoli_ref_1_3	ref_1	C	20230908_C32750_012_S556676_MEcoli_ref_1_3_Group_2	light	14.799	2.67387e+06	20.7577
MEcoli_ref_1_asmA;MEcoli_ref_2_asmA;MEvo1-0_asmA		22	MEcoli_ref_1_asmA	MEcoli_ref_1_asmA	MEcoli_ref_1_asmA;MEcoli_ref_2_asmA;MEvo1-0_asmA	FALSE	FALSE	MEcoli_ref_2_4	ref_2	T	20230908_C32750_013_S556681_MEcoli_ref_2_4_Group_3	light	14.3843	1.76609e+06	20.5324
MEcoli_ref_1_asmA;MEcoli_ref_2_asmA;MEvo1-0_asmA		22	MEcoli_ref_1_asmA	MEcoli_ref_1_asmA	MEcoli_ref_1_asmA;MEcoli_ref_2_asmA;MEvo1-0_asmA	FALSE	FALSE	MEcoli_ref_1_2	ref_1	C	20230908_C32750_014_S556675_MEcoli_ref_1_2_Group_2	light	14.2416	1.53129e+06	20.6694
MEcoli_ref_1_asmA;MEcoli_ref_2_asmA;MEvo1-0_asmA		22	MEcoli_ref_1_asmA	MEcoli_ref_1_asmA	MEcoli_ref_1_asmA;MEcoli_ref_2_asmA;MEvo1-0_asmA	FALSE	FALSE	MEvo1_0_4	MEvo1	T	20230908_C32750_015_S556673_MEvo1_0_4_Group_1	light	13.6524	849513	20.3264
MEcoli_ref_1_asnA;MEcoli_ref_2_asnA;MEvo1-0_asnA		8	MEcoli_ref_1_asnA	MEcoli_ref_1_asnA	MEcoli_ref_1_asnA;MEcoli_ref_2_asnA;MEvo1-0_asnA	FALSE	FALSE	MEcoli_ref_1_4	ref_1	C	20230908_C32750_002_S556677_MEcoli_ref_1_4_Group_2	light	13.1449	511400	19.1059
MEcoli_ref_1_asnA;MEcoli_ref_2_asnA;MEvo1-0_asnA		8	MEcoli_ref_1_asnA	MEcoli_ref_1_asnA	MEcoli_ref_1_asnA;MEcoli_ref_2_asnA;MEvo1-0_asnA	FALSE	FALSE	MEcoli_ref_2_3	ref_2	T	20230908_C32750_003_S556680_MEcoli_ref_2_3_Group_3	light	13.7299	917949	19.6197
MEcoli_ref_1_asnA;MEcoli_ref_2_asnA;MEvo1-0_asnA		8	MEcoli_ref_1_asnA	MEcoli_ref_1_asnA	MEcoli_ref_1_asnA;MEcoli_ref_2_asnA;MEvo1-0_asnA	FALSE	FALSE	MEvo1_0_3	MEvo1	T	20230908_C32750_004_S556672_MEvo1_0_3_Group_1	light	12.8575	383656	18.6937
MEcoli_ref_1_asnA;MEcoli_ref_2_asnA;MEvo1-0_asnA		8	MEcoli_ref_1_asnA	MEcoli_ref_1_asnA	MEcoli_ref_1_asnA;MEcoli_ref_2_asnA;MEvo1-0_asnA	FALSE	FALSE	MEvo1_0_1	MEvo1	T	20230908_C32750_005_S556670_MEvo1_0_1_Group_1	light	13.2264	554803	19.0175
MEcoli_ref_1_asnA;MEcoli_ref_2_asnA;MEvo1-0_asnA		8	MEcoli_ref_1_asnA	MEcoli_ref_1_asnA	MEcoli_ref_1_asnA;MEcoli_ref_2_asnA;MEvo1-0_asnA	FALSE	FALSE	MEcoli_ref_1_1	ref_1	C	20230908_C32750_007_S556674_MEcoli_ref_1_1_Group_2	light	13.342	622800	18.8615
MEcoli_ref_1_asnA;MEcoli_ref_2_asnA;MEvo1-0_asnA		8	MEcoli_ref_1_asnA	MEcoli_ref_1_asnA	MEcoli_ref_1_asnA;MEcoli_ref_2_asnA;MEvo1-0_asnA	FALSE	FALSE	MEcoli_ref_2_1	ref_2	T	20230908_C32750_008_S556678_MEcoli_ref_2_1_Group_3	light	13.7242	912692	19.7326
MEcoli_ref_1_asnA;MEcoli_ref_2_asnA;MEvo1-0_asnA		8	MEcoli_ref_1_asnA	MEcoli_ref_1_asnA	MEcoli_ref_1_asnA;MEcoli_ref_2_asnA;MEvo1-0_asnA	FALSE	FALSE	MEcoli_ref_2_2	ref_2	T	20230908_C32750_009_S556679_MEcoli_ref_2_2_Group_3	light	13.2753	582616	19.9505
MEcoli_ref_1_asnA;MEcoli_ref_2_asnA;MEvo1-0_asnA		8	MEcoli_ref_1_asnA	MEcoli_ref_1_asnA	MEcoli_ref_1_asnA;MEcoli_ref_2_asnA;MEvo1-0_asnA	FALSE	FALSE	MEvo1_0_2	MEvo1	T	20230908_C32750_010_S556671_MEvo1_0_2_Group_1	light	13.2967	595215	18.8644
MEcoli_ref_1_asnA;MEcoli_ref_2_asnA;MEvo1-0_asnA		8	MEcoli_ref_1_asnA	MEcoli_ref_1_asnA	MEcoli_ref_1_asnA;MEcoli_ref_2_asnA;MEvo1-0_asnA	FALSE	FALSE	MEcoli_ref_1_3	ref_1	C	20230908_C32750_012_S556676_MEcoli_ref_1_3_Group_2	light	13.594	801324	19.0192
MEcoli_ref_1_asnA;MEcoli_ref_2_asnA;MEvo1-0_asnA		8	MEcoli_ref_1_asnA	MEcoli_ref_1_asnA	MEcoli_ref_1_asnA;MEcoli_ref_2_asnA;MEvo1-0_asnA	FALSE	FALSE	MEcoli_ref_2_4	ref_2	T	20230908_C32750_013_S556681_MEcoli_ref_2_4_Group_3	light	13.9529	1.14725e+06	19.91
MEcoli_ref_1_asnA;MEcoli_ref_2_asnA;MEvo1-0_asnA		8	MEcoli_ref_1_asnA	MEcoli_ref_1_asnA	MEcoli_ref_1_asnA;MEcoli_ref_2_asnA;MEvo1-0_asnA	FALSE	FALSE	MEcoli_ref_1_2	ref_1	C	20230908_C32750_014_S556675_MEcoli_ref_1_2_Group_2	light	13.1815	530471	19.14
MEcoli_ref_1_asnA;MEcoli_ref_2_asnA;MEvo1-0_asnA		8	MEcoli_ref_1_asnA	MEcoli_ref_1_asnA	MEcoli_ref_1_asnA;MEcoli_ref_2_asnA;MEvo1-0_asnA	FALSE	FALSE	MEvo1_0_4	MEvo1	T	20230908_C32750_015_S556673_MEvo1_0_4_Group_1	light	12.74	341114	19.01
MEcoli_ref_1_asnB;MEcoli_ref_2_asnB;MEvo1-0_asnB		35	MEcoli_ref_1_asnB	MEcoli_ref_1_asnB	MEcoli_ref_1_asnB;MEcoli_ref_2_asnB;MEvo1-0_asnB	FALSE	FALSE	MEcoli_ref_1_4	ref_1	C	20230908_C32750_002_S556677_MEcoli_ref_1_4_Group_2	light	14.5995	2.19026e+06	21.2045
MEcoli_ref_1_asnB;MEcoli_ref_2_asnB;MEvo1-0_asnB		35	MEcoli_ref_1_asnB	MEcoli_ref_1_asnB	MEcoli_ref_1_asnB;MEcoli_ref_2_asnB;MEvo1-0_asnB	FALSE	FALSE	MEcoli_ref_2_3	ref_2	T	20230908_C32750_003_S556680_MEcoli_ref_2_3_Group_3	light	14.9627	3.14947e+06	21.3983
MEcoli_ref_1_asnB;MEcoli_ref_2_asnB;MEvo1-0_asnB		35	MEcoli_ref_1_asnB	MEcoli_ref_1_asnB	MEcoli_ref_1_asnB;MEcoli_ref_2_asnB;MEvo1-0_asnB	FALSE	FALSE	MEvo1_0_3	MEvo1	T	20230908_C32750_004_S556672_MEvo1_0_3_Group_1	light	14.6801	2.37405e+06	21.3232
MEcoli_ref_1_asnB;MEcoli_ref_2_asnB;MEvo1-0_asnB		35	MEcoli_ref_1_asnB	MEcoli_ref_1_asnB	MEcoli_ref_1_asnB;MEcoli_ref_2_asnB;MEvo1-0_asnB	FALSE	FALSE	MEvo1_0_1	MEvo1	T	20230908_C32750_005_S556670_MEvo1_0_1_Group_1	light	14.8034	2.68569e+06	21.2928
MEcoli_ref_1_asnB;MEcoli_ref_2_asnB;MEvo1-0_asnB		35	MEcoli_ref_1_asnB	MEcoli_ref_1_asnB	MEcoli_ref_1_asnB;MEcoli_ref_2_asnB;MEvo1-0_asnB	FALSE	FALSE	MEcoli_ref_1_1	ref_1	C	20230908_C32750_007_S556674_MEcoli_ref_1_1_Group_2	light	14.9809	3.20703e+06	21.2259
MEcoli_ref_1_asnB;MEcoli_ref_2_asnB;MEvo1-0_asnB		35	MEcoli_ref_1_asnB	MEcoli_ref_1_asnB	MEcoli_ref_1_asnB;MEcoli_ref_2_asnB;MEvo1-0_asnB	FALSE	FALSE	MEcoli_ref_2_1	ref_2	T	20230908_C32750_008_S556678_MEcoli_ref_2_1_Group_3	light	14.8734	2.88027e+06	21.3906
MEcoli_ref_1_asnB;MEcoli_ref_2_asnB;MEvo1-0_asnB		35	MEcoli_ref_1_asnB	MEcoli_ref_1_asnB	MEcoli_ref_1_asnB;MEcoli_ref_2_asnB;MEvo1-0_asnB	FALSE	FALSE	MEcoli_ref_2_2	ref_2	T	20230908_C32750_009_S556679_MEcoli_ref_2_2_Group_3	light	14.3195	1.65535e+06	21.457
MEcoli_ref_1_asnB;MEcoli_ref_2_asnB;MEvo1-0_asnB		35	MEcoli_ref_1_asnB	MEcoli_ref_1_asnB	MEcoli_ref_1_asnB;MEcoli_ref_2_asnB;MEvo1-0_asnB	FALSE	FALSE	MEvo1_0_2	MEvo1	T	20230908_C32750_010_S556671_MEvo1_0_2_Group_1	light	14.9045	2.97141e+06	21.184
MEcoli_ref_1_asnB;MEcoli_ref_2_asnB;MEvo1-0_asnB		35	MEcoli_ref_1_asnB	MEcoli_ref_1_asnB	MEcoli_ref_1_asnB;MEcoli_ref_2_asnB;MEvo1-0_asnB	FALSE	FALSE	MEcoli_ref_1_3	ref_1	C	20230908_C32750_012_S556676_MEcoli_ref_1_3_Group_2	light	15.1763	3.8993e+06	21.302
MEcoli_ref_1_asnB;MEcoli_ref_2_asnB;MEvo1-0_asnB		35	MEcoli_ref_1_asnB	MEcoli_ref_1_asnB	MEcoli_ref_1_asnB;MEcoli_ref_2_asnB;MEvo1-0_asnB	FALSE	FALSE	MEcoli_ref_2_4	ref_2	T	20230908_C32750_013_S556681_MEcoli_ref_2_4_Group_3	light	15.0143	3.31624e+06	21.4414
MEcoli_ref_1_asnB;MEcoli_ref_2_asnB;MEvo1-0_asnB		35	MEcoli_ref_1_asnB	MEcoli_ref_1_asnB	MEcoli_ref_1_asnB;MEcoli_ref_2_asnB;MEvo1-0_asnB	FALSE	FALSE	MEcoli_ref_1_2	ref_1	C	20230908_C32750_014_S556675_MEcoli_ref_1_2_Group_2	light	14.6375	2.27508e+06	21.2406
MEcoli_ref_1_asnB;MEcoli_ref_2_asnB;MEvo1-0_asnB		35	MEcoli_ref_1_asnB	MEcoli_ref_1_asnB	MEcoli_ref_1_asnB;MEcoli_ref_2_asnB;MEvo1-0_asnB	FALSE	FALSE	MEvo1_0_4	MEvo1	T	20230908_C32750_015_S556673_MEvo1_0_4_Group_1	light	14.2631	1.56446e+06	21.2074
MEcoli_ref_1_asnC;MEcoli_ref_2_asnC;MEvo1-0_asnC		5	MEcoli_ref_1_asnC	MEcoli_ref_1_asnC	MEcoli_ref_1_asnC;MEcoli_ref_2_asnC;MEvo1-0_asnC	FALSE	FALSE	MEcoli_ref_1_4	ref_1	C	20230908_C32750_002_S556677_MEcoli_ref_1_4_Group_2	light	12.8936	397743	18.7433
MEcoli_ref_1_asnC;MEcoli_ref_2_asnC;MEvo1-0_asnC		5	MEcoli_ref_1_asnC	MEcoli_ref_1_asnC	MEcoli_ref_1_asnC;MEcoli_ref_2_asnC;MEvo1-0_asnC	FALSE	FALSE	MEcoli_ref_2_3	ref_2	T	20230908_C32750_003_S556680_MEcoli_ref_2_3_Group_3	light	13.231	557361	18.8999
MEcoli_ref_1_asnC;MEcoli_ref_2_asnC;MEvo1-0_asnC		5	MEcoli_ref_1_asnC	MEcoli_ref_1_asnC	MEcoli_ref_1_asnC;MEcoli_ref_2_asnC;MEvo1-0_asnC	FALSE	FALSE	MEvo1_0_3	MEvo1	T	20230908_C32750_004_S556672_MEvo1_0_3_Group_1	light	13.4564	698324	19.5578
MEcoli_ref_1_asnC;MEcoli_ref_2_asnC;MEvo1-0_asnC		5	MEcoli_ref_1_asnC	MEcoli_ref_1_asnC	MEcoli_ref_1_asnC;MEcoli_ref_2_asnC;MEvo1-0_asnC	FALSE	FALSE	MEvo1_0_1	MEvo1	T	20230908_C32750_005_S556670_MEvo1_0_1_Group_1	light	13.6525	849588	19.6323
MEcoli_ref_1_asnC;MEcoli_ref_2_asnC;MEvo1-0_asnC		5	MEcoli_ref_1_asnC	MEcoli_ref_1_asnC	MEcoli_ref_1_asnC;MEcoli_ref_2_asnC;MEvo1-0_asnC	FALSE	FALSE	MEcoli_ref_1_1	ref_1	C	20230908_C32750_007_S556674_MEcoli_ref_1_1_Group_2	light	13.3821	648292	18.9194
MEcoli_ref_1_asnC;MEcoli_ref_2_asnC;MEvo1-0_asnC		5	MEcoli_ref_1_asnC	MEcoli_ref_1_asnC	MEcoli_ref_1_asnC;MEcoli_ref_2_asnC;MEvo1-0_asnC	FALSE	FALSE	MEcoli_ref_2_1	ref_2	T	20230908_C32750_008_S556678_MEcoli_ref_2_1_Group_3	light	13.2207	551658	19.0063
MEcoli_ref_1_asnC;MEcoli_ref_2_asnC;MEvo1-0_asnC		5	MEcoli_ref_1_asnC	MEcoli_ref_1_asnC	MEcoli_ref_1_asnC;MEcoli_ref_2_asnC;MEvo1-0_asnC	FALSE	FALSE	MEcoli_ref_2_2	ref_2	T	20230908_C32750_009_S556679_MEcoli_ref_2_2_Group_3	light	12.5629	285748	18.9227
MEcoli_ref_1_asnC;MEcoli_ref_2_asnC;MEvo1-0_asnC		5	MEcoli_ref_1_asnC	MEcoli_ref_1_asnC	MEcoli_ref_1_asnC;MEcoli_ref_2_asnC;MEvo1-0_asnC	FALSE	FALSE	MEvo1_0_2	MEvo1	T	20230908_C32750_010_S556671_MEvo1_0_2_Group_1	light	13.9296	1.12086e+06	19.7775
MEcoli_ref_1_asnC;MEcoli_ref_2_asnC;MEvo1-0_asnC		5	MEcoli_ref_1_asnC	MEcoli_ref_1_asnC	MEcoli_ref_1_asnC;MEcoli_ref_2_asnC;MEvo1-0_asnC	FALSE	FALSE	MEcoli_ref_1_3	ref_1	C	20230908_C32750_012_S556676_MEcoli_ref_1_3_Group_2	light	13.847	1.03197e+06	19.3842
MEcoli_ref_1_asnC;MEcoli_ref_2_asnC;MEvo1-0_asnC		5	MEcoli_ref_1_asnC	MEcoli_ref_1_asnC	MEcoli_ref_1_asnC;MEcoli_ref_2_asnC;MEvo1-0_asnC	FALSE	FALSE	MEcoli_ref_2_4	ref_2	T	20230908_C32750_013_S556681_MEcoli_ref_2_4_Group_3	light	13.414	669338	19.1327
MEcoli_ref_1_asnC;MEcoli_ref_2_asnC;MEvo1-0_asnC		5	MEcoli_ref_1_asnC	MEcoli_ref_1_asnC	MEcoli_ref_1_asnC;MEcoli_ref_2_asnC;MEvo1-0_asnC	FALSE	FALSE	MEcoli_ref_1_2	ref_1	C	20230908_C32750_014_S556675_MEcoli_ref_1_2_Group_2	light	13.1084	493063	19.0345
MEcoli_ref_1_asnC;MEcoli_ref_2_asnC;MEvo1-0_asnC		5	MEcoli_ref_1_asnC	MEcoli_ref_1_asnC	MEcoli_ref_1_asnC;MEcoli_ref_2_asnC;MEvo1-0_asnC	FALSE	FALSE	MEvo1_0_4	MEvo1	T	20230908_C32750_015_S556673_MEvo1_0_4_Group_1	light	13.2112	546435	19.6898
MEcoli_ref_1_asnS;MEcoli_ref_2_asnS;MEvo1-0_asnS		30	MEcoli_ref_1_asnS	MEcoli_ref_1_asnS	MEcoli_ref_1_asnS;MEcoli_ref_2_asnS;MEvo1-0_asnS	FALSE	FALSE	MEcoli_ref_1_4	ref_1	C	20230908_C32750_002_S556677_MEcoli_ref_1_4_Group_2	light	15.8765	7.85364e+06	23.0468
MEcoli_ref_1_asnS;MEcoli_ref_2_asnS;MEvo1-0_asnS		30	MEcoli_ref_1_asnS	MEcoli_ref_1_asnS	MEcoli_ref_1_asnS;MEcoli_ref_2_asnS;MEvo1-0_asnS	FALSE	FALSE	MEcoli_ref_2_3	ref_2	T	20230908_C32750_003_S556680_MEcoli_ref_2_3_Group_3	light	16.5318	1.51244e+07	23.662
MEcoli_ref_1_asnS;MEcoli_ref_2_asnS;MEvo1-0_asnS		30	MEcoli_ref_1_asnS	MEcoli_ref_1_asnS	MEcoli_ref_1_asnS;MEcoli_ref_2_asnS;MEvo1-0_asnS	FALSE	FALSE	MEvo1_0_3	MEvo1	T	20230908_C32750_004_S556672_MEvo1_0_3_Group_1	light	15.8035	7.30108e+06	22.9439
MEcoli_ref_1_asnS;MEcoli_ref_2_asnS;MEvo1-0_asnS		30	MEcoli_ref_1_asnS	MEcoli_ref_1_asnS	MEcoli_ref_1_asnS;MEcoli_ref_2_asnS;MEvo1-0_asnS	FALSE	FALSE	MEvo1_0_1	MEvo1	T	20230908_C32750_005_S556670_MEvo1_0_1_Group_1	light	16.0137	9.00895e+06	23.0389
MEcoli_ref_1_asnS;MEcoli_ref_2_asnS;MEvo1-0_asnS		30	MEcoli_ref_1_asnS	MEcoli_ref_1_asnS	MEcoli_ref_1_asnS;MEcoli_ref_2_asnS;MEvo1-0_asnS	FALSE	FALSE	MEcoli_ref_1_1	ref_1	C	20230908_C32750_007_S556674_MEcoli_ref_1_1_Group_2	light	16.3018	1.20166e+07	23.1316
MEcoli_ref_1_asnS;MEcoli_ref_2_asnS;MEvo1-0_asnS		30	MEcoli_ref_1_asnS	MEcoli_ref_1_asnS	MEcoli_ref_1_asnS;MEcoli_ref_2_asnS;MEvo1-0_asnS	FALSE	FALSE	MEcoli_ref_2_1	ref_2	T	20230908_C32750_008_S556678_MEcoli_ref_2_1_Group_3	light	16.3772	1.29575e+07	23.5602
MEcoli_ref_1_asnS;MEcoli_ref_2_asnS;MEvo1-0_asnS		30	MEcoli_ref_1_asnS	MEcoli_ref_1_asnS	MEcoli_ref_1_asnS;MEcoli_ref_2_asnS;MEvo1-0_asnS	FALSE	FALSE	MEcoli_ref_2_2	ref_2	T	20230908_C32750_009_S556679_MEcoli_ref_2_2_Group_3	light	15.7446	6.88317e+06	23.5129
MEcoli_ref_1_asnS;MEcoli_ref_2_asnS;MEvo1-0_asnS		30	MEcoli_ref_1_asnS	MEcoli_ref_1_asnS	MEcoli_ref_1_asnS;MEcoli_ref_2_asnS;MEvo1-0_asnS	FALSE	FALSE	MEvo1_0_2	MEvo1	T	20230908_C32750_010_S556671_MEvo1_0_2_Group_1	light	16.2242	1.11191e+07	23.0879
MEcoli_ref_1_asnS;MEcoli_ref_2_asnS;MEvo1-0_asnS		30	MEcoli_ref_1_asnS	MEcoli_ref_1_asnS	MEcoli_ref_1_asnS;MEcoli_ref_2_asnS;MEvo1-0_asnS	FALSE	FALSE	MEcoli_ref_1_3	ref_1	C	20230908_C32750_012_S556676_MEcoli_ref_1_3_Group_2	light	16.4564	1.40256e+07	23.1488
MEcoli_ref_1_asnS;MEcoli_ref_2_asnS;MEvo1-0_asnS		30	MEcoli_ref_1_asnS	MEcoli_ref_1_asnS	MEcoli_ref_1_asnS;MEcoli_ref_2_asnS;MEvo1-0_asnS	FALSE	FALSE	MEcoli_ref_2_4	ref_2	T	20230908_C32750_013_S556681_MEcoli_ref_2_4_Group_3	light	16.5248	1.50179e+07	23.6205
MEcoli_ref_1_asnS;MEcoli_ref_2_asnS;MEvo1-0_asnS		30	MEcoli_ref_1_asnS	MEcoli_ref_1_asnS	MEcoli_ref_1_asnS;MEcoli_ref_2_asnS;MEvo1-0_asnS	FALSE	FALSE	MEcoli_ref_1_2	ref_1	C	20230908_C32750_014_S556675_MEcoli_ref_1_2_Group_2	light	15.9732	8.65152e+06	23.1676
MEcoli_ref_1_asnS;MEcoli_ref_2_asnS;MEvo1-0_asnS		30	MEcoli_ref_1_asnS	MEcoli_ref_1_asnS	MEcoli_ref_1_asnS;MEcoli_ref_2_asnS;MEvo1-0_asnS	FALSE	FALSE	MEvo1_0_4	MEvo1	T	20230908_C32750_015_S556673_MEvo1_0_4_Group_1	light	15.5845	5.86497e+06	23.1138
MEcoli_ref_1_aspA;MEcoli_ref_2_aspA;MEvo1-0_aspA		14	MEcoli_ref_1_aspA	MEcoli_ref_1_aspA	MEcoli_ref_1_aspA;MEcoli_ref_2_aspA;MEvo1-0_aspA	FALSE	FALSE	MEcoli_ref_1_4	ref_1	C	20230908_C32750_002_S556677_MEcoli_ref_1_4_Group_2	light	13.9409	1.1336e+06	20.2543
MEcoli_ref_1_aspA;MEcoli_ref_2_aspA;MEvo1-0_aspA		14	MEcoli_ref_1_aspA	MEcoli_ref_1_aspA	MEcoli_ref_1_aspA;MEcoli_ref_2_aspA;MEvo1-0_aspA	FALSE	FALSE	MEcoli_ref_2_3	ref_2	T	20230908_C32750_003_S556680_MEcoli_ref_2_3_Group_3	light	14.069	1.28854e+06	20.109
MEcoli_ref_1_aspA;MEcoli_ref_2_aspA;MEvo1-0_aspA		14	MEcoli_ref_1_aspA	MEcoli_ref_1_aspA	MEcoli_ref_1_aspA;MEcoli_ref_2_aspA;MEvo1-0_aspA	FALSE	FALSE	MEvo1_0_3	MEvo1	T	20230908_C32750_004_S556672_MEvo1_0_3_Group_1	light	14.403	1.79949e+06	20.9234
MEcoli_ref_1_aspA;MEcoli_ref_2_aspA;MEvo1-0_aspA		14	MEcoli_ref_1_aspA	MEcoli_ref_1_aspA	MEcoli_ref_1_aspA;MEcoli_ref_2_aspA;MEvo1-0_aspA	FALSE	FALSE	MEvo1_0_1	MEvo1	T	20230908_C32750_005_S556670_MEvo1_0_1_Group_1	light	14.4864	1.95602e+06	20.8354
MEcoli_ref_1_aspA;MEcoli_ref_2_aspA;MEvo1-0_aspA		14	MEcoli_ref_1_aspA	MEcoli_ref_1_aspA	MEcoli_ref_1_aspA;MEcoli_ref_2_aspA;MEvo1-0_aspA	FALSE	FALSE	MEcoli_ref_1_1	ref_1	C	20230908_C32750_007_S556674_MEcoli_ref_1_1_Group_2	light	14.3586	1.72134e+06	20.3282
MEcoli_ref_1_aspA;MEcoli_ref_2_aspA;MEvo1-0_aspA		14	MEcoli_ref_1_aspA	MEcoli_ref_1_aspA	MEcoli_ref_1_aspA;MEcoli_ref_2_aspA;MEvo1-0_aspA	FALSE	FALSE	MEcoli_ref_2_1	ref_2	T	20230908_C32750_008_S556678_MEcoli_ref_2_1_Group_3	light	14.0453	1.25839e+06	20.196
MEcoli_ref_1_aspA;MEcoli_ref_2_aspA;MEvo1-0_aspA		14	MEcoli_ref_1_aspA	MEcoli_ref_1_aspA	MEcoli_ref_1_aspA;MEcoli_ref_2_aspA;MEvo1-0_aspA	FALSE	FALSE	MEcoli_ref_2_2	ref_2	T	20230908_C32750_009_S556679_MEcoli_ref_2_2_Group_3	light	13.3363	619247	20.0384
MEcoli_ref_1_aspA;MEcoli_ref_2_aspA;MEvo1-0_aspA		14	MEcoli_ref_1_aspA	MEcoli_ref_1_aspA	MEcoli_ref_1_aspA;MEcoli_ref_2_aspA;MEvo1-0_aspA	FALSE	FALSE	MEvo1_0_2	MEvo1	T	20230908_C32750_010_S556671_MEvo1_0_2_Group_1	light	14.8	2.67634e+06	21.0332
MEcoli_ref_1_aspA;MEcoli_ref_2_aspA;MEvo1-0_aspA		14	MEcoli_ref_1_aspA	MEcoli_ref_1_aspA	MEcoli_ref_1_aspA;MEcoli_ref_2_aspA;MEvo1-0_aspA	FALSE	FALSE	MEcoli_ref_1_3	ref_1	C	20230908_C32750_012_S556676_MEcoli_ref_1_3_Group_2	light	14.4723	1.92851e+06	20.2863
MEcoli_ref_1_aspA;MEcoli_ref_2_aspA;MEvo1-0_aspA		14	MEcoli_ref_1_aspA	MEcoli_ref_1_aspA	MEcoli_ref_1_aspA;MEcoli_ref_2_aspA;MEvo1-0_aspA	FALSE	FALSE	MEcoli_ref_2_4	ref_2	T	20230908_C32750_013_S556681_MEcoli_ref_2_4_Group_3	light	14.1299	1.36939e+06	20.1654
MEcoli_ref_1_aspA;MEcoli_ref_2_aspA;MEvo1-0_aspA		14	MEcoli_ref_1_aspA	MEcoli_ref_1_aspA	MEcoli_ref_1_aspA;MEcoli_ref_2_aspA;MEvo1-0_aspA	FALSE	FALSE	MEcoli_ref_1_2	ref_1	C	20230908_C32750_014_S556675_MEcoli_ref_1_2_Group_2	light	13.9384	1.13072e+06	20.2319
MEcoli_ref_1_aspA;MEcoli_ref_2_aspA;MEvo1-0_aspA		14	MEcoli_ref_1_aspA	MEcoli_ref_1_aspA	MEcoli_ref_1_aspA;MEcoli_ref_2_aspA;MEvo1-0_aspA	FALSE	FALSE	MEvo1_0_4	MEvo1	T	20230908_C32750_015_S556673_MEvo1_0_4_Group_1	light	13.9769	1.17514e+06	20.7946
MEcoli_ref_1_aspC;MEcoli_ref_2_aspC;MEvo1-0_aspC		29	MEcoli_ref_1_aspC	MEcoli_ref_1_aspC	MEcoli_ref_1_aspC;MEcoli_ref_2_aspC;MEvo1-0_aspC	FALSE	FALSE	MEcoli_ref_1_4	ref_1	C	20230908_C32750_002_S556677_MEcoli_ref_1_4_Group_2	light	17.0375	2.50776e+07	24.7217
MEcoli_ref_1_aspC;MEcoli_ref_2_aspC;MEvo1-0_aspC		29	MEcoli_ref_1_aspC	MEcoli_ref_1_aspC	MEcoli_ref_1_aspC;MEcoli_ref_2_aspC;MEvo1-0_aspC	FALSE	FALSE	MEcoli_ref_2_3	ref_2	T	20230908_C32750_003_S556680_MEcoli_ref_2_3_Group_3	light	17.3124	3.3014e+07	24.7882
MEcoli_ref_1_aspC;MEcoli_ref_2_aspC;MEvo1-0_aspC		29	MEcoli_ref_1_aspC	MEcoli_ref_1_aspC	MEcoli_ref_1_aspC;MEcoli_ref_2_aspC;MEvo1-0_aspC	FALSE	FALSE	MEvo1_0_3	MEvo1	T	20230908_C32750_004_S556672_MEvo1_0_3_Group_1	light	16.6802	1.75428e+07	24.2086
MEcoli_ref_1_aspC;MEcoli_ref_2_aspC;MEvo1-0_aspC		29	MEcoli_ref_1_aspC	MEcoli_ref_1_aspC	MEcoli_ref_1_aspC;MEcoli_ref_2_aspC;MEvo1-0_aspC	FALSE	FALSE	MEvo1_0_1	MEvo1	T	20230908_C32750_005_S556670_MEvo1_0_1_Group_1	light	16.8515	2.08226e+07	24.2476
MEcoli_ref_1_aspC;MEcoli_ref_2_aspC;MEvo1-0_aspC		29	MEcoli_ref_1_aspC	MEcoli_ref_1_aspC	MEcoli_ref_1_aspC;MEcoli_ref_2_aspC;MEvo1-0_aspC	FALSE	FALSE	MEcoli_ref_1_1	ref_1	C	20230908_C32750_007_S556674_MEcoli_ref_1_1_Group_2	light	17.3644	3.4775e+07	24.6647
MEcoli_ref_1_aspC;MEcoli_ref_2_aspC;MEvo1-0_aspC		29	MEcoli_ref_1_aspC	MEcoli_ref_1_aspC	MEcoli_ref_1_aspC;MEcoli_ref_2_aspC;MEvo1-0_aspC	FALSE	FALSE	MEcoli_ref_2_1	ref_2	T	20230908_C32750_008_S556678_MEcoli_ref_2_1_Group_3	light	17.2093	2.97775e+07	24.7606
MEcoli_ref_1_aspC;MEcoli_ref_2_aspC;MEvo1-0_aspC		29	MEcoli_ref_1_aspC	MEcoli_ref_1_aspC	MEcoli_ref_1_aspC;MEcoli_ref_2_aspC;MEvo1-0_aspC	FALSE	FALSE	MEcoli_ref_2_2	ref_2	T	20230908_C32750_009_S556679_MEcoli_ref_2_2_Group_3	light	16.6239	1.65825e+07	24.7815
MEcoli_ref_1_aspC;MEcoli_ref_2_aspC;MEvo1-0_aspC		29	MEcoli_ref_1_aspC	MEcoli_ref_1_aspC	MEcoli_ref_1_aspC;MEcoli_ref_2_aspC;MEvo1-0_aspC	FALSE	FALSE	MEvo1_0_2	MEvo1	T	20230908_C32750_010_S556671_MEvo1_0_2_Group_1	light	17.0114	2.44326e+07	24.2236
MEcoli_ref_1_aspC;MEcoli_ref_2_aspC;MEvo1-0_aspC		29	MEcoli_ref_1_aspC	MEcoli_ref_1_aspC	MEcoli_ref_1_aspC;MEcoli_ref_2_aspC;MEvo1-0_aspC	FALSE	FALSE	MEcoli_ref_1_3	ref_1	C	20230908_C32750_012_S556676_MEcoli_ref_1_3_Group_2	light	17.5253	4.08468e+07	24.6909
MEcoli_ref_1_aspC;MEcoli_ref_2_aspC;MEvo1-0_aspC		29	MEcoli_ref_1_aspC	MEcoli_ref_1_aspC	MEcoli_ref_1_aspC;MEcoli_ref_2_aspC;MEvo1-0_aspC	FALSE	FALSE	MEcoli_ref_2_4	ref_2	T	20230908_C32750_013_S556681_MEcoli_ref_2_4_Group_3	light	17.3317	3.36569e+07	24.7847
MEcoli_ref_1_aspC;MEcoli_ref_2_aspC;MEvo1-0_aspC		29	MEcoli_ref_1_aspC	MEcoli_ref_1_aspC	MEcoli_ref_1_aspC;MEcoli_ref_2_aspC;MEvo1-0_aspC	FALSE	FALSE	MEcoli_ref_1_2	ref_1	C	20230908_C32750_014_S556675_MEcoli_ref_1_2_Group_2	light	17.0359	2.50371e+07	24.7006
MEcoli_ref_1_aspC;MEcoli_ref_2_aspC;MEvo1-0_aspC		29	MEcoli_ref_1_aspC	MEcoli_ref_1_aspC	MEcoli_ref_1_aspC;MEcoli_ref_2_aspC;MEvo1-0_aspC	FALSE	FALSE	MEvo1_0_4	MEvo1	T	20230908_C32750_015_S556673_MEvo1_0_4_Group_1	light	16.4393	1.37874e+07	24.347
MEcoli_ref_1_aspS;MEcoli_ref_2_aspS;MEvo1-0_aspS		45	MEcoli_ref_1_aspS	MEcoli_ref_1_aspS	MEcoli_ref_1_aspS;MEcoli_ref_2_aspS;MEvo1-0_aspS	FALSE	FALSE	MEcoli_ref_1_4	ref_1	C	20230908_C32750_002_S556677_MEcoli_ref_1_4_Group_2	light	14.7468	2.53784e+06	21.417
MEcoli_ref_1_aspS;MEcoli_ref_2_aspS;MEvo1-0_aspS		45	MEcoli_ref_1_aspS	MEcoli_ref_1_aspS	MEcoli_ref_1_aspS;MEcoli_ref_2_aspS;MEvo1-0_aspS	FALSE	FALSE	MEcoli_ref_2_3	ref_2	T	20230908_C32750_003_S556680_MEcoli_ref_2_3_Group_3	light	15.5081	5.43353e+06	22.1851
MEcoli_ref_1_aspS;MEcoli_ref_2_aspS;MEvo1-0_aspS		45	MEcoli_ref_1_aspS	MEcoli_ref_1_aspS	MEcoli_ref_1_aspS;MEcoli_ref_2_aspS;MEvo1-0_aspS	FALSE	FALSE	MEvo1_0_3	MEvo1	T	20230908_C32750_004_S556672_MEvo1_0_3_Group_1	light	15.1774	3.90362e+06	22.0406
MEcoli_ref_1_aspS;MEcoli_ref_2_aspS;MEvo1-0_aspS		45	MEcoli_ref_1_aspS	MEcoli_ref_1_aspS	MEcoli_ref_1_aspS;MEcoli_ref_2_aspS;MEvo1-0_aspS	FALSE	FALSE	MEvo1_0_1	MEvo1	T	20230908_C32750_005_S556670_MEvo1_0_1_Group_1	light	15.2948	4.38971e+06	22.0016
MEcoli_ref_1_aspS;MEcoli_ref_2_aspS;MEvo1-0_aspS		45	MEcoli_ref_1_aspS	MEcoli_ref_1_aspS	MEcoli_ref_1_aspS;MEcoli_ref_2_aspS;MEvo1-0_aspS	FALSE	FALSE	MEcoli_ref_1_1	ref_1	C	20230908_C32750_007_S556674_MEcoli_ref_1_1_Group_2	light	15.0945	3.59286e+06	21.3898
MEcoli_ref_1_aspS;MEcoli_ref_2_aspS;MEvo1-0_aspS		45	MEcoli_ref_1_aspS	MEcoli_ref_1_aspS	MEcoli_ref_1_aspS;MEcoli_ref_2_aspS;MEvo1-0_aspS	FALSE	FALSE	MEcoli_ref_2_1	ref_2	T	20230908_C32750_008_S556678_MEcoli_ref_2_1_Group_3	light	15.367	4.71864e+06	22.1028
MEcoli_ref_1_aspS;MEcoli_ref_2_aspS;MEvo1-0_aspS		45	MEcoli_ref_1_aspS	MEcoli_ref_1_aspS	MEcoli_ref_1_aspS;MEcoli_ref_2_aspS;MEvo1-0_aspS	FALSE	FALSE	MEcoli_ref_2_2	ref_2	T	20230908_C32750_009_S556679_MEcoli_ref_2_2_Group_3	light	14.7409	2.52275e+06	22.0649
MEcoli_ref_1_aspS;MEcoli_ref_2_aspS;MEvo1-0_aspS		45	MEcoli_ref_1_aspS	MEcoli_ref_1_aspS	MEcoli_ref_1_aspS;MEcoli_ref_2_aspS;MEvo1-0_aspS	FALSE	FALSE	MEvo1_0_2	MEvo1	T	20230908_C32750_010_S556671_MEvo1_0_2_Group_1	light	15.4836	5.30198e+06	22.0194
MEcoli_ref_1_aspS;MEcoli_ref_2_aspS;MEvo1-0_aspS		45	MEcoli_ref_1_aspS	MEcoli_ref_1_aspS	MEcoli_ref_1_aspS;MEcoli_ref_2_aspS;MEvo1-0_aspS	FALSE	FALSE	MEcoli_ref_1_3	ref_1	C	20230908_C32750_012_S556676_MEcoli_ref_1_3_Group_2	light	15.2802	4.32621e+06	21.4519
MEcoli_ref_1_aspS;MEcoli_ref_2_aspS;MEvo1-0_aspS		45	MEcoli_ref_1_aspS	MEcoli_ref_1_aspS	MEcoli_ref_1_aspS;MEcoli_ref_2_aspS;MEvo1-0_aspS	FALSE	FALSE	MEcoli_ref_2_4	ref_2	T	20230908_C32750_013_S556681_MEcoli_ref_2_4_Group_3	light	15.5468	5.648e+06	22.2096
MEcoli_ref_1_aspS;MEcoli_ref_2_aspS;MEvo1-0_aspS		45	MEcoli_ref_1_aspS	MEcoli_ref_1_aspS	MEcoli_ref_1_aspS;MEcoli_ref_2_aspS;MEvo1-0_aspS	FALSE	FALSE	MEcoli_ref_1_2	ref_1	C	20230908_C32750_014_S556675_MEcoli_ref_1_2_Group_2	light	14.7979	2.67076e+06	21.4719
MEcoli_ref_1_aspS;MEcoli_ref_2_aspS;MEvo1-0_aspS		45	MEcoli_ref_1_aspS	MEcoli_ref_1_aspS	MEcoli_ref_1_aspS;MEcoli_ref_2_aspS;MEvo1-0_aspS	FALSE	FALSE	MEvo1_0_4	MEvo1	T	20230908_C32750_015_S556673_MEvo1_0_4_Group_1	light	14.791	2.6525e+06	21.9691
MEcoli_ref_1_astC;MEcoli_ref_2_astC;MEvo1-0_astC		6	MEcoli_ref_1_astC	MEcoli_ref_1_astC	MEcoli_ref_1_astC;MEcoli_ref_2_astC;MEvo1-0_astC	FALSE	FALSE	MEcoli_ref_1_4	ref_1	C	20230908_C32750_002_S556677_MEcoli_ref_1_4_Group_2	light	12.8413	377490	18.6679
MEcoli_ref_1_astC;MEcoli_ref_2_astC;MEvo1-0_astC		6	MEcoli_ref_1_astC	MEcoli_ref_1_astC	MEcoli_ref_1_astC;MEcoli_ref_2_astC;MEvo1-0_astC	FALSE	FALSE	MEcoli_ref_2_3	ref_2	T	20230908_C32750_003_S556680_MEcoli_ref_2_3_Group_3	light	11.5422	102970	16.4635
MEcoli_ref_1_astC;MEcoli_ref_2_astC;MEvo1-0_astC		6	MEcoli_ref_1_astC	MEcoli_ref_1_astC	MEcoli_ref_1_astC;MEcoli_ref_2_astC;MEvo1-0_astC	FALSE	FALSE	MEvo1_0_3	MEvo1	T	20230908_C32750_004_S556672_MEvo1_0_3_Group_1	light	12.7507	344783	18.5396
MEcoli_ref_1_astC;MEcoli_ref_2_astC;MEvo1-0_astC		6	MEcoli_ref_1_astC	MEcoli_ref_1_astC	MEcoli_ref_1_astC;MEcoli_ref_2_astC;MEvo1-0_astC	FALSE	FALSE	MEvo1_0_1	MEvo1	T	20230908_C32750_005_S556670_MEvo1_0_1_Group_1	light	11.883	144791	17.0795
MEcoli_ref_1_astC;MEcoli_ref_2_astC;MEvo1-0_astC		6	MEcoli_ref_1_astC	MEcoli_ref_1_astC	MEcoli_ref_1_astC;MEcoli_ref_2_astC;MEvo1-0_astC	FALSE	FALSE	MEcoli_ref_1_1	ref_1	C	20230908_C32750_007_S556674_MEcoli_ref_1_1_Group_2	light	11.9113	148944	16.7975
MEcoli_ref_1_astC;MEcoli_ref_2_astC;MEvo1-0_astC		6	MEcoli_ref_1_astC	MEcoli_ref_1_astC	MEcoli_ref_1_astC;MEcoli_ref_2_astC;MEvo1-0_astC	FALSE	FALSE	MEcoli_ref_2_1	ref_2	T	20230908_C32750_008_S556678_MEcoli_ref_2_1_Group_3	light	11.0831	65061.8	15.9224
MEcoli_ref_1_astC;MEcoli_ref_2_astC;MEvo1-0_astC		6	MEcoli_ref_1_astC	MEcoli_ref_1_astC	MEcoli_ref_1_astC;MEcoli_ref_2_astC;MEvo1-0_astC	FALSE	FALSE	MEvo1_0_2	MEvo1	T	20230908_C32750_010_S556671_MEvo1_0_2_Group_1	light	12.767	350455	18.1002
MEcoli_ref_1_astC;MEcoli_ref_2_astC;MEvo1-0_astC		6	MEcoli_ref_1_astC	MEcoli_ref_1_astC	MEcoli_ref_1_astC;MEcoli_ref_2_astC;MEvo1-0_astC	FALSE	FALSE	MEcoli_ref_1_3	ref_1	C	20230908_C32750_012_S556676_MEcoli_ref_1_3_Group_2	light	12.4855	264471	17.42
MEcoli_ref_1_astC;MEcoli_ref_2_astC;MEvo1-0_astC		6	MEcoli_ref_1_astC	MEcoli_ref_1_astC	MEcoli_ref_1_astC;MEcoli_ref_2_astC;MEvo1-0_astC	FALSE	FALSE	MEcoli_ref_2_4	ref_2	T	20230908_C32750_013_S556681_MEcoli_ref_2_4_Group_3	light	10.8118	49602.7	15.3784
MEcoli_ref_1_astC;MEcoli_ref_2_astC;MEvo1-0_astC		6	MEcoli_ref_1_astC	MEcoli_ref_1_astC	MEcoli_ref_1_astC;MEcoli_ref_2_astC;MEvo1-0_astC	FALSE	FALSE	MEcoli_ref_1_2	ref_1	C	20230908_C32750_014_S556675_MEcoli_ref_1_2_Group_2	light	11.6008	109183	16.8595
MEcoli_ref_1_astC;MEcoli_ref_2_astC;MEvo1-0_astC		6	MEcoli_ref_1_astC	MEcoli_ref_1_astC	MEcoli_ref_1_astC;MEcoli_ref_2_astC;MEvo1-0_astC	FALSE	FALSE	MEvo1_0_4	MEvo1	T	20230908_C32750_015_S556673_MEvo1_0_4_Group_1	light	11.4331	92323.5	17.1246
MEcoli_ref_1_astD;MEcoli_ref_2_astD;MEvo1-0_astD		1	MEcoli_ref_1_astD	MEcoli_ref_1_astD	MEcoli_ref_1_astD;MEcoli_ref_2_astD;MEvo1-0_astD	FALSE	FALSE	MEcoli_ref_1_4	ref_1	C	20230908_C32750_002_S556677_MEcoli_ref_1_4_Group_2	light	12.6709	318348	18.4221
MEcoli_ref_1_astD;MEcoli_ref_2_astD;MEvo1-0_astD		1	MEcoli_ref_1_astD	MEcoli_ref_1_astD	MEcoli_ref_1_astD;MEcoli_ref_2_astD;MEvo1-0_astD	FALSE	FALSE	MEvo1_0_3	MEvo1	T	20230908_C32750_004_S556672_MEvo1_0_3_Group_1	light	12.378	237524	18.002
MEcoli_ref_1_astD;MEcoli_ref_2_astD;MEvo1-0_astD		1	MEcoli_ref_1_astD	MEcoli_ref_1_astD	MEcoli_ref_1_astD;MEcoli_ref_2_astD;MEvo1-0_astD	FALSE	FALSE	MEcoli_ref_1_1	ref_1	C	20230908_C32750_007_S556674_MEcoli_ref_1_1_Group_2	light	12.4702	260458	17.6038
MEcoli_ref_1_astD;MEcoli_ref_2_astD;MEvo1-0_astD		1	MEcoli_ref_1_astD	MEcoli_ref_1_astD	MEcoli_ref_1_astD;MEcoli_ref_2_astD;MEvo1-0_astD	FALSE	FALSE	MEvo1_0_2	MEvo1	T	20230908_C32750_010_S556671_MEvo1_0_2_Group_1	light	12.6788	320857	17.9729
MEcoli_ref_1_astD;MEcoli_ref_2_astD;MEvo1-0_astD		1	MEcoli_ref_1_astD	MEcoli_ref_1_astD	MEcoli_ref_1_astD;MEcoli_ref_2_astD;MEvo1-0_astD	FALSE	FALSE	MEcoli_ref_1_3	ref_1	C	20230908_C32750_012_S556676_MEcoli_ref_1_3_Group_2	light	11.4063	89885.1	15.863
MEcoli_ref_1_astD;MEcoli_ref_2_astD;MEvo1-0_astD		1	MEcoli_ref_1_astD	MEcoli_ref_1_astD	MEcoli_ref_1_astD;MEcoli_ref_2_astD;MEvo1-0_astD	FALSE	FALSE	MEcoli_ref_1_2	ref_1	C	20230908_C32750_014_S556675_MEcoli_ref_1_2_Group_2	light	12.3062	221062	17.8772
MEcoli_ref_1_astD;MEcoli_ref_2_astD;MEvo1-0_astD		1	MEcoli_ref_1_astD	MEcoli_ref_1_astD	MEcoli_ref_1_astD;MEcoli_ref_2_astD;MEvo1-0_astD	FALSE	FALSE	MEvo1_0_4	MEvo1	T	20230908_C32750_015_S556673_MEvo1_0_4_Group_1	light	12.5327	277260	18.711
MEcoli_ref_1_atoC;MEcoli_ref_2_atoC;MEvo1-0_atoC		8	MEcoli_ref_1_atoC	MEcoli_ref_1_atoC	MEcoli_ref_1_atoC;MEcoli_ref_2_atoC;MEvo1-0_atoC	FALSE	FALSE	MEcoli_ref_1_4	ref_1	C	20230908_C32750_002_S556677_MEcoli_ref_1_4_Group_2	light	12.1447	188103	17.663
MEcoli_ref_1_atoC;MEcoli_ref_2_atoC;MEvo1-0_atoC		8	MEcoli_ref_1_atoC	MEcoli_ref_1_atoC	MEcoli_ref_1_atoC;MEcoli_ref_2_atoC;MEvo1-0_atoC	FALSE	FALSE	MEcoli_ref_2_3	ref_2	T	20230908_C32750_003_S556680_MEcoli_ref_2_3_Group_3	light	12.4376	252101	17.7553
MEcoli_ref_1_atoC;MEcoli_ref_2_atoC;MEvo1-0_atoC		8	MEcoli_ref_1_atoC	MEcoli_ref_1_atoC	MEcoli_ref_1_atoC;MEcoli_ref_2_atoC;MEvo1-0_atoC	FALSE	FALSE	MEvo1_0_3	MEvo1	T	20230908_C32750_004_S556672_MEvo1_0_3_Group_1	light	12.5395	279153	18.2349
MEcoli_ref_1_atoC;MEcoli_ref_2_atoC;MEvo1-0_atoC		8	MEcoli_ref_1_atoC	MEcoli_ref_1_atoC	MEcoli_ref_1_atoC;MEcoli_ref_2_atoC;MEvo1-0_atoC	FALSE	FALSE	MEvo1_0_1	MEvo1	T	20230908_C32750_005_S556670_MEvo1_0_1_Group_1	light	12.5571	284107	18.052
MEcoli_ref_1_atoC;MEcoli_ref_2_atoC;MEvo1-0_atoC		8	MEcoli_ref_1_atoC	MEcoli_ref_1_atoC	MEcoli_ref_1_atoC;MEcoli_ref_2_atoC;MEvo1-0_atoC	FALSE	FALSE	MEcoli_ref_1_1	ref_1	C	20230908_C32750_007_S556674_MEcoli_ref_1_1_Group_2	light	12.3383	228264	17.4135
MEcoli_ref_1_atoC;MEcoli_ref_2_atoC;MEvo1-0_atoC		8	MEcoli_ref_1_atoC	MEcoli_ref_1_atoC	MEcoli_ref_1_atoC;MEcoli_ref_2_atoC;MEvo1-0_atoC	FALSE	FALSE	MEcoli_ref_2_1	ref_2	T	20230908_C32750_008_S556678_MEcoli_ref_2_1_Group_3	light	12.3813	238299	17.7953
MEcoli_ref_1_atoC;MEcoli_ref_2_atoC;MEvo1-0_atoC		8	MEcoli_ref_1_atoC	MEcoli_ref_1_atoC	MEcoli_ref_1_atoC;MEcoli_ref_2_atoC;MEvo1-0_atoC	FALSE	FALSE	MEcoli_ref_2_2	ref_2	T	20230908_C32750_009_S556679_MEcoli_ref_2_2_Group_3	light	11.609	110088	17.5466
MEcoli_ref_1_atoC;MEcoli_ref_2_atoC;MEvo1-0_atoC		8	MEcoli_ref_1_atoC	MEcoli_ref_1_atoC	MEcoli_ref_1_atoC;MEcoli_ref_2_atoC;MEvo1-0_atoC	FALSE	FALSE	MEvo1_0_2	MEvo1	T	20230908_C32750_010_S556671_MEvo1_0_2_Group_1	light	12.776	353617	18.1132
MEcoli_ref_1_atoC;MEcoli_ref_2_atoC;MEvo1-0_atoC		8	MEcoli_ref_1_atoC	MEcoli_ref_1_atoC	MEcoli_ref_1_atoC;MEcoli_ref_2_atoC;MEvo1-0_atoC	FALSE	FALSE	MEcoli_ref_1_3	ref_1	C	20230908_C32750_012_S556676_MEcoli_ref_1_3_Group_2	light	12.49	265657	17.4264
MEcoli_ref_1_atoC;MEcoli_ref_2_atoC;MEvo1-0_atoC		8	MEcoli_ref_1_atoC	MEcoli_ref_1_atoC	MEcoli_ref_1_atoC;MEcoli_ref_2_atoC;MEvo1-0_atoC	FALSE	FALSE	MEcoli_ref_2_4	ref_2	T	20230908_C32750_013_S556681_MEcoli_ref_2_4_Group_3	light	12.4189	247440	17.697
MEcoli_ref_1_atoC;MEcoli_ref_2_atoC;MEvo1-0_atoC		8	MEcoli_ref_1_atoC	MEcoli_ref_1_atoC	MEcoli_ref_1_atoC;MEcoli_ref_2_atoC;MEvo1-0_atoC	FALSE	FALSE	MEcoli_ref_1_2	ref_1	C	20230908_C32750_014_S556675_MEcoli_ref_1_2_Group_2	light	12.1339	186068	17.6286
MEcoli_ref_1_atoC;MEcoli_ref_2_atoC;MEvo1-0_atoC		8	MEcoli_ref_1_atoC	MEcoli_ref_1_atoC	MEcoli_ref_1_atoC;MEcoli_ref_2_atoC;MEvo1-0_atoC	FALSE	FALSE	MEvo1_0_4	MEvo1	T	20230908_C32750_015_S556673_MEvo1_0_4_Group_1	light	12.0013	162969	17.9444
MEcoli_ref_1_atoS;MEcoli_ref_2_atoS;MEvo1-0_atoS		1	MEcoli_ref_1_atoS	MEcoli_ref_1_atoS	MEcoli_ref_1_atoS;MEcoli_ref_2_atoS;MEvo1-0_atoS	FALSE	FALSE	MEcoli_ref_1_4	ref_1	C	20230908_C32750_002_S556677_MEcoli_ref_1_4_Group_2	light	10.8056	49295.7	15.731
MEcoli_ref_1_atoS;MEcoli_ref_2_atoS;MEvo1-0_atoS		1	MEcoli_ref_1_atoS	MEcoli_ref_1_atoS	MEcoli_ref_1_atoS;MEcoli_ref_2_atoS;MEvo1-0_atoS	FALSE	FALSE	MEcoli_ref_2_3	ref_2	T	20230908_C32750_003_S556680_MEcoli_ref_2_3_Group_3	light	11.0623	63724.1	15.7712
MEcoli_ref_1_atoS;MEcoli_ref_2_atoS;MEvo1-0_atoS		1	MEcoli_ref_1_atoS	MEcoli_ref_1_atoS	MEcoli_ref_1_atoS;MEcoli_ref_2_atoS;MEvo1-0_atoS	FALSE	FALSE	MEvo1_0_3	MEvo1	T	20230908_C32750_004_S556672_MEvo1_0_3_Group_1	light	11.8221	136231	17.1999
MEcoli_ref_1_atoS;MEcoli_ref_2_atoS;MEvo1-0_atoS		1	MEcoli_ref_1_atoS	MEcoli_ref_1_atoS	MEcoli_ref_1_atoS;MEcoli_ref_2_atoS;MEvo1-0_atoS	FALSE	FALSE	MEvo1_0_1	MEvo1	T	20230908_C32750_005_S556670_MEvo1_0_1_Group_1	light	11.7676	129005	16.913
MEcoli_ref_1_atoS;MEcoli_ref_2_atoS;MEvo1-0_atoS		1	MEcoli_ref_1_atoS	MEcoli_ref_1_atoS	MEcoli_ref_1_atoS;MEcoli_ref_2_atoS;MEvo1-0_atoS	FALSE	FALSE	MEcoli_ref_1_1	ref_1	C	20230908_C32750_007_S556674_MEcoli_ref_1_1_Group_2	light	11.4814	96898.7	16.1773
MEcoli_ref_1_atoS;MEcoli_ref_2_atoS;MEvo1-0_atoS		1	MEcoli_ref_1_atoS	MEcoli_ref_1_atoS	MEcoli_ref_1_atoS;MEcoli_ref_2_atoS;MEvo1-0_atoS	FALSE	FALSE	MEvo1_0_2	MEvo1	T	20230908_C32750_010_S556671_MEvo1_0_2_Group_1	light	11.9125	149119	16.8674
MEcoli_ref_1_atoS;MEcoli_ref_2_atoS;MEvo1-0_atoS		1	MEcoli_ref_1_atoS	MEcoli_ref_1_atoS	MEcoli_ref_1_atoS;MEcoli_ref_2_atoS;MEvo1-0_atoS	FALSE	FALSE	MEcoli_ref_1_3	ref_1	C	20230908_C32750_012_S556676_MEcoli_ref_1_3_Group_2	light	11.931	151904	16.62
MEcoli_ref_1_atoS;MEcoli_ref_2_atoS;MEvo1-0_atoS		1	MEcoli_ref_1_atoS	MEcoli_ref_1_atoS	MEcoli_ref_1_atoS;MEcoli_ref_2_atoS;MEvo1-0_atoS	FALSE	FALSE	MEcoli_ref_2_4	ref_2	T	20230908_C32750_013_S556681_MEcoli_ref_2_4_Group_3	light	10.8055	49289	15.3693
MEcoli_ref_1_atoS;MEcoli_ref_2_atoS;MEvo1-0_atoS		1	MEcoli_ref_1_atoS	MEcoli_ref_1_atoS	MEcoli_ref_1_atoS;MEcoli_ref_2_atoS;MEvo1-0_atoS	FALSE	FALSE	MEcoli_ref_1_2	ref_1	C	20230908_C32750_014_S556675_MEcoli_ref_1_2_Group_2	light	10.9542	57191.9	15.9266
MEcoli_ref_1_atoS;MEcoli_ref_2_atoS;MEvo1-0_atoS		1	MEcoli_ref_1_atoS	MEcoli_ref_1_atoS	MEcoli_ref_1_atoS;MEcoli_ref_2_atoS;MEvo1-0_atoS	FALSE	FALSE	MEvo1_0_4	MEvo1	T	20230908_C32750_015_S556673_MEvo1_0_4_Group_1	light	11.3458	84608.5	16.9987
MEcoli_ref_1_atpA;MEcoli_ref_2_atpA;MEvo1-0_atpA		33	MEcoli_ref_1_atpA	MEcoli_ref_1_atpA	MEcoli_ref_1_atpA;MEcoli_ref_2_atpA;MEvo1-0_atpA	FALSE	FALSE	MEcoli_ref_1_4	ref_1	C	20230908_C32750_002_S556677_MEcoli_ref_1_4_Group_2	light	17.5869	4.3441e+07	25.5144
MEcoli_ref_1_atpA;MEcoli_ref_2_atpA;MEvo1-0_atpA		33	MEcoli_ref_1_atpA	MEcoli_ref_1_atpA	MEcoli_ref_1_atpA;MEcoli_ref_2_atpA;MEvo1-0_atpA	FALSE	FALSE	MEcoli_ref_2_3	ref_2	T	20230908_C32750_003_S556680_MEcoli_ref_2_3_Group_3	light	18.1506	7.63332e+07	25.9975
MEcoli_ref_1_atpA;MEcoli_ref_2_atpA;MEvo1-0_atpA		33	MEcoli_ref_1_atpA	MEcoli_ref_1_atpA	MEcoli_ref_1_atpA;MEcoli_ref_2_atpA;MEvo1-0_atpA	FALSE	FALSE	MEvo1_0_3	MEvo1	T	20230908_C32750_004_S556672_MEvo1_0_3_Group_1	light	17.3089	3.28968e+07	25.1157
MEcoli_ref_1_atpA;MEcoli_ref_2_atpA;MEvo1-0_atpA		33	MEcoli_ref_1_atpA	MEcoli_ref_1_atpA	MEcoli_ref_1_atpA;MEcoli_ref_2_atpA;MEvo1-0_atpA	FALSE	FALSE	MEvo1_0_1	MEvo1	T	20230908_C32750_005_S556670_MEvo1_0_1_Group_1	light	17.4375	3.7413e+07	25.093
MEcoli_ref_1_atpA;MEcoli_ref_2_atpA;MEvo1-0_atpA		33	MEcoli_ref_1_atpA	MEcoli_ref_1_atpA	MEcoli_ref_1_atpA;MEcoli_ref_2_atpA;MEvo1-0_atpA	FALSE	FALSE	MEcoli_ref_1_1	ref_1	C	20230908_C32750_007_S556674_MEcoli_ref_1_1_Group_2	light	17.9386	6.17501e+07	25.4931
MEcoli_ref_1_atpA;MEcoli_ref_2_atpA;MEvo1-0_atpA		33	MEcoli_ref_1_atpA	MEcoli_ref_1_atpA	MEcoli_ref_1_atpA;MEcoli_ref_2_atpA;MEvo1-0_atpA	FALSE	FALSE	MEcoli_ref_2_1	ref_2	T	20230908_C32750_008_S556678_MEcoli_ref_2_1_Group_3	light	18.0201	6.69907e+07	25.9303
MEcoli_ref_1_atpA;MEcoli_ref_2_atpA;MEvo1-0_atpA		33	MEcoli_ref_1_atpA	MEcoli_ref_1_atpA	MEcoli_ref_1_atpA;MEcoli_ref_2_atpA;MEvo1-0_atpA	FALSE	FALSE	MEcoli_ref_2_2	ref_2	T	20230908_C32750_009_S556679_MEcoli_ref_2_2_Group_3	light	17.4106	3.64204e+07	25.9165
MEcoli_ref_1_atpA;MEcoli_ref_2_atpA;MEvo1-0_atpA		33	MEcoli_ref_1_atpA	MEcoli_ref_1_atpA	MEcoli_ref_1_atpA;MEcoli_ref_2_atpA;MEvo1-0_atpA	FALSE	FALSE	MEvo1_0_2	MEvo1	T	20230908_C32750_010_S556671_MEvo1_0_2_Group_1	light	17.5716	4.2782e+07	25.0318
MEcoli_ref_1_atpA;MEcoli_ref_2_atpA;MEvo1-0_atpA		33	MEcoli_ref_1_atpA	MEcoli_ref_1_atpA	MEcoli_ref_1_atpA;MEcoli_ref_2_atpA;MEvo1-0_atpA	FALSE	FALSE	MEcoli_ref_1_3	ref_1	C	20230908_C32750_012_S556676_MEcoli_ref_1_3_Group_2	light	18.133	7.49986e+07	25.5676
MEcoli_ref_1_atpA;MEcoli_ref_2_atpA;MEvo1-0_atpA		33	MEcoli_ref_1_atpA	MEcoli_ref_1_atpA	MEcoli_ref_1_atpA;MEcoli_ref_2_atpA;MEvo1-0_atpA	FALSE	FALSE	MEcoli_ref_2_4	ref_2	T	20230908_C32750_013_S556681_MEcoli_ref_2_4_Group_3	light	18.1315	7.48912e+07	25.9386
MEcoli_ref_1_atpA;MEcoli_ref_2_atpA;MEvo1-0_atpA		33	MEcoli_ref_1_atpA	MEcoli_ref_1_atpA	MEcoli_ref_1_atpA;MEcoli_ref_2_atpA;MEvo1-0_atpA	FALSE	FALSE	MEcoli_ref_1_2	ref_1	C	20230908_C32750_014_S556675_MEcoli_ref_1_2_Group_2	light	17.6125	4.45687e+07	25.5326
MEcoli_ref_1_atpA;MEcoli_ref_2_atpA;MEvo1-0_atpA		33	MEcoli_ref_1_atpA	MEcoli_ref_1_atpA	MEcoli_ref_1_atpA;MEcoli_ref_2_atpA;MEvo1-0_atpA	FALSE	FALSE	MEvo1_0_4	MEvo1	T	20230908_C32750_015_S556673_MEvo1_0_4_Group_1	light	16.9329	2.25872e+07	25.0592
MEcoli_ref_1_atpB;MEcoli_ref_2_atpB;MEvo1-0_atpB		2	MEcoli_ref_1_atpB	MEcoli_ref_1_atpB	MEcoli_ref_1_atpB;MEcoli_ref_2_atpB;MEvo1-0_atpB	FALSE	FALSE	MEcoli_ref_1_4	ref_1	C	20230908_C32750_002_S556677_MEcoli_ref_1_4_Group_2	light	13.0328	457144	18.9441
MEcoli_ref_1_atpB;MEcoli_ref_2_atpB;MEvo1-0_atpB		2	MEcoli_ref_1_atpB	MEcoli_ref_1_atpB	MEcoli_ref_1_atpB;MEcoli_ref_2_atpB;MEvo1-0_atpB	FALSE	FALSE	MEcoli_ref_2_3	ref_2	T	20230908_C32750_003_S556680_MEcoli_ref_2_3_Group_3	light	13.0932	485643	18.7012
MEcoli_ref_1_atpB;MEcoli_ref_2_atpB;MEvo1-0_atpB		2	MEcoli_ref_1_atpB	MEcoli_ref_1_atpB	MEcoli_ref_1_atpB;MEcoli_ref_2_atpB;MEvo1-0_atpB	FALSE	FALSE	MEvo1_0_3	MEvo1	T	20230908_C32750_004_S556672_MEvo1_0_3_Group_1	light	12.8051	364076	18.6181
MEcoli_ref_1_atpB;MEcoli_ref_2_atpB;MEvo1-0_atpB		2	MEcoli_ref_1_atpB	MEcoli_ref_1_atpB	MEcoli_ref_1_atpB;MEcoli_ref_2_atpB;MEvo1-0_atpB	FALSE	FALSE	MEvo1_0_1	MEvo1	T	20230908_C32750_005_S556670_MEvo1_0_1_Group_1	light	12.8926	397375	18.5361
MEcoli_ref_1_atpB;MEcoli_ref_2_atpB;MEvo1-0_atpB		2	MEcoli_ref_1_atpB	MEcoli_ref_1_atpB	MEcoli_ref_1_atpB;MEcoli_ref_2_atpB;MEvo1-0_atpB	FALSE	FALSE	MEcoli_ref_1_1	ref_1	C	20230908_C32750_007_S556674_MEcoli_ref_1_1_Group_2	light	13.4437	689515	19.0083
MEcoli_ref_1_atpB;MEcoli_ref_2_atpB;MEvo1-0_atpB		2	MEcoli_ref_1_atpB	MEcoli_ref_1_atpB	MEcoli_ref_1_atpB;MEcoli_ref_2_atpB;MEvo1-0_atpB	FALSE	FALSE	MEcoli_ref_2_1	ref_2	T	20230908_C32750_008_S556678_MEcoli_ref_2_1_Group_3	light	13.4894	721715	19.3939
MEcoli_ref_1_atpB;MEcoli_ref_2_atpB;MEvo1-0_atpB		2	MEcoli_ref_1_atpB	MEcoli_ref_1_atpB	MEcoli_ref_1_atpB;MEcoli_ref_2_atpB;MEvo1-0_atpB	FALSE	FALSE	MEcoli_ref_2_2	ref_2	T	20230908_C32750_009_S556679_MEcoli_ref_2_2_Group_3	light	12.7923	359455	19.2537
MEcoli_ref_1_atpB;MEcoli_ref_2_atpB;MEvo1-0_atpB		2	MEcoli_ref_1_atpB	MEcoli_ref_1_atpB	MEcoli_ref_1_atpB;MEcoli_ref_2_atpB;MEvo1-0_atpB	FALSE	FALSE	MEvo1_0_2	MEvo1	T	20230908_C32750_010_S556671_MEvo1_0_2_Group_1	light	12.8908	396661	18.2789
MEcoli_ref_1_atpB;MEcoli_ref_2_atpB;MEvo1-0_atpB		2	MEcoli_ref_1_atpB	MEcoli_ref_1_atpB	MEcoli_ref_1_atpB;MEcoli_ref_2_atpB;MEvo1-0_atpB	FALSE	FALSE	MEcoli_ref_1_3	ref_1	C	20230908_C32750_012_S556676_MEcoli_ref_1_3_Group_2	light	13.7302	918261	19.2158
MEcoli_ref_1_atpB;MEcoli_ref_2_atpB;MEvo1-0_atpB		2	MEcoli_ref_1_atpB	MEcoli_ref_1_atpB	MEcoli_ref_1_atpB;MEcoli_ref_2_atpB;MEvo1-0_atpB	FALSE	FALSE	MEcoli_ref_2_4	ref_2	T	20230908_C32750_013_S556681_MEcoli_ref_2_4_Group_3	light	13.5213	745097	19.2873
MEcoli_ref_1_atpB;MEcoli_ref_2_atpB;MEvo1-0_atpB		2	MEcoli_ref_1_atpB	MEcoli_ref_1_atpB	MEcoli_ref_1_atpB;MEcoli_ref_2_atpB;MEvo1-0_atpB	FALSE	FALSE	MEcoli_ref_1_2	ref_1	C	20230908_C32750_014_S556675_MEcoli_ref_1_2_Group_2	light	12.6662	316865	18.3966
MEcoli_ref_1_atpB;MEcoli_ref_2_atpB;MEvo1-0_atpB		2	MEcoli_ref_1_atpB	MEcoli_ref_1_atpB	MEcoli_ref_1_atpB;MEcoli_ref_2_atpB;MEvo1-0_atpB	FALSE	FALSE	MEvo1_0_4	MEvo1	T	20230908_C32750_015_S556673_MEvo1_0_4_Group_1	light	12.0388	169199	17.9985
MEcoli_ref_1_atpC;MEcoli_ref_2_atpC;MEvo1-0_atpC		5	MEcoli_ref_1_atpC	MEcoli_ref_1_atpC	MEcoli_ref_1_atpC;MEcoli_ref_2_atpC;MEvo1-0_atpC	FALSE	FALSE	MEcoli_ref_1_4	ref_1	C	20230908_C32750_002_S556677_MEcoli_ref_1_4_Group_2	light	13.3124	604631	19.3475
MEcoli_ref_1_atpC;MEcoli_ref_2_atpC;MEvo1-0_atpC		5	MEcoli_ref_1_atpC	MEcoli_ref_1_atpC	MEcoli_ref_1_atpC;MEcoli_ref_2_atpC;MEvo1-0_atpC	FALSE	FALSE	MEcoli_ref_2_3	ref_2	T	20230908_C32750_003_S556680_MEcoli_ref_2_3_Group_3	light	13.9323	1.12392e+06	19.9118
MEcoli_ref_1_atpC;MEcoli_ref_2_atpC;MEvo1-0_atpC		5	MEcoli_ref_1_atpC	MEcoli_ref_1_atpC	MEcoli_ref_1_atpC;MEcoli_ref_2_atpC;MEvo1-0_atpC	FALSE	FALSE	MEvo1_0_3	MEvo1	T	20230908_C32750_004_S556672_MEvo1_0_3_Group_1	light	13.4147	669754	19.4975
MEcoli_ref_1_atpC;MEcoli_ref_2_atpC;MEvo1-0_atpC		5	MEcoli_ref_1_atpC	MEcoli_ref_1_atpC	MEcoli_ref_1_atpC;MEcoli_ref_2_atpC;MEvo1-0_atpC	FALSE	FALSE	MEvo1_0_1	MEvo1	T	20230908_C32750_005_S556670_MEvo1_0_1_Group_1	light	13.3727	642258	19.2287
MEcoli_ref_1_atpC;MEcoli_ref_2_atpC;MEvo1-0_atpC		5	MEcoli_ref_1_atpC	MEcoli_ref_1_atpC	MEcoli_ref_1_atpC;MEcoli_ref_2_atpC;MEvo1-0_atpC	FALSE	FALSE	MEcoli_ref_1_1	ref_1	C	20230908_C32750_007_S556674_MEcoli_ref_1_1_Group_2	light	13.7404	927612	19.4363
MEcoli_ref_1_atpC;MEcoli_ref_2_atpC;MEvo1-0_atpC		5	MEcoli_ref_1_atpC	MEcoli_ref_1_atpC	MEcoli_ref_1_atpC;MEcoli_ref_2_atpC;MEvo1-0_atpC	FALSE	FALSE	MEcoli_ref_2_1	ref_2	T	20230908_C32750_008_S556678_MEcoli_ref_2_1_Group_3	light	13.8725	1.05868e+06	19.9467
MEcoli_ref_1_atpC;MEcoli_ref_2_atpC;MEvo1-0_atpC		5	MEcoli_ref_1_atpC	MEcoli_ref_1_atpC	MEcoli_ref_1_atpC;MEcoli_ref_2_atpC;MEvo1-0_atpC	FALSE	FALSE	MEcoli_ref_2_2	ref_2	T	20230908_C32750_009_S556679_MEcoli_ref_2_2_Group_3	light	13.3188	608549	20.0133
MEcoli_ref_1_atpC;MEcoli_ref_2_atpC;MEvo1-0_atpC		5	MEcoli_ref_1_atpC	MEcoli_ref_1_atpC	MEcoli_ref_1_atpC;MEcoli_ref_2_atpC;MEvo1-0_atpC	FALSE	FALSE	MEvo1_0_2	MEvo1	T	20230908_C32750_010_S556671_MEvo1_0_2_Group_1	light	13.4463	691277	19.0802
MEcoli_ref_1_atpC;MEcoli_ref_2_atpC;MEvo1-0_atpC		5	MEcoli_ref_1_atpC	MEcoli_ref_1_atpC	MEcoli_ref_1_atpC;MEcoli_ref_2_atpC;MEvo1-0_atpC	FALSE	FALSE	MEcoli_ref_1_3	ref_1	C	20230908_C32750_012_S556676_MEcoli_ref_1_3_Group_2	light	13.6997	890610	19.1716
MEcoli_ref_1_atpC;MEcoli_ref_2_atpC;MEvo1-0_atpC		5	MEcoli_ref_1_atpC	MEcoli_ref_1_atpC	MEcoli_ref_1_atpC;MEcoli_ref_2_atpC;MEvo1-0_atpC	FALSE	FALSE	MEcoli_ref_2_4	ref_2	T	20230908_C32750_013_S556681_MEcoli_ref_2_4_Group_3	light	13.9738	1.17146e+06	19.9402
MEcoli_ref_1_atpC;MEcoli_ref_2_atpC;MEvo1-0_atpC		5	MEcoli_ref_1_atpC	MEcoli_ref_1_atpC	MEcoli_ref_1_atpC;MEcoli_ref_2_atpC;MEvo1-0_atpC	FALSE	FALSE	MEcoli_ref_1_2	ref_1	C	20230908_C32750_014_S556675_MEcoli_ref_1_2_Group_2	light	13.2443	564851	19.2306
MEcoli_ref_1_atpC;MEcoli_ref_2_atpC;MEvo1-0_atpC		5	MEcoli_ref_1_atpC	MEcoli_ref_1_atpC	MEcoli_ref_1_atpC;MEcoli_ref_2_atpC;MEvo1-0_atpC	FALSE	FALSE	MEvo1_0_4	MEvo1	T	20230908_C32750_015_S556673_MEvo1_0_4_Group_1	light	12.7245	335867	18.9877
MEcoli_ref_1_atpD;MEcoli_ref_2_atpD;MEvo1-0_atpD		30	MEcoli_ref_1_atpD	MEcoli_ref_1_atpD	MEcoli_ref_1_atpD;MEcoli_ref_2_atpD;MEvo1-0_atpD	FALSE	FALSE	MEcoli_ref_1_4	ref_1	C	20230908_C32750_002_S556677_MEcoli_ref_1_4_Group_2	light	17.1187	2.71994e+07	24.8389
MEcoli_ref_1_atpD;MEcoli_ref_2_atpD;MEvo1-0_atpD		30	MEcoli_ref_1_atpD	MEcoli_ref_1_atpD	MEcoli_ref_1_atpD;MEcoli_ref_2_atpD;MEvo1-0_atpD	FALSE	FALSE	MEcoli_ref_2_3	ref_2	T	20230908_C32750_003_S556680_MEcoli_ref_2_3_Group_3	light	17.7677	5.20482e+07	25.445
MEcoli_ref_1_atpD;MEcoli_ref_2_atpD;MEvo1-0_atpD		30	MEcoli_ref_1_atpD	MEcoli_ref_1_atpD	MEcoli_ref_1_atpD;MEcoli_ref_2_atpD;MEvo1-0_atpD	FALSE	FALSE	MEvo1_0_3	MEvo1	T	20230908_C32750_004_S556672_MEvo1_0_3_Group_1	light	16.8995	2.18461e+07	24.5251
MEcoli_ref_1_atpD;MEcoli_ref_2_atpD;MEvo1-0_atpD		30	MEcoli_ref_1_atpD	MEcoli_ref_1_atpD	MEcoli_ref_1_atpD;MEcoli_ref_2_atpD;MEvo1-0_atpD	FALSE	FALSE	MEvo1_0_1	MEvo1	T	20230908_C32750_005_S556670_MEvo1_0_1_Group_1	light	17.0656	2.57928e+07	24.5564
MEcoli_ref_1_atpD;MEcoli_ref_2_atpD;MEvo1-0_atpD		30	MEcoli_ref_1_atpD	MEcoli_ref_1_atpD	MEcoli_ref_1_atpD;MEcoli_ref_2_atpD;MEvo1-0_atpD	FALSE	FALSE	MEcoli_ref_1_1	ref_1	C	20230908_C32750_007_S556674_MEcoli_ref_1_1_Group_2	light	17.4979	3.97426e+07	24.8573
MEcoli_ref_1_atpD;MEcoli_ref_2_atpD;MEvo1-0_atpD		30	MEcoli_ref_1_atpD	MEcoli_ref_1_atpD	MEcoli_ref_1_atpD;MEcoli_ref_2_atpD;MEvo1-0_atpD	FALSE	FALSE	MEcoli_ref_2_1	ref_2	T	20230908_C32750_008_S556678_MEcoli_ref_2_1_Group_3	light	17.668	4.71125e+07	25.4225
MEcoli_ref_1_atpD;MEcoli_ref_2_atpD;MEvo1-0_atpD		30	MEcoli_ref_1_atpD	MEcoli_ref_1_atpD	MEcoli_ref_1_atpD;MEcoli_ref_2_atpD;MEvo1-0_atpD	FALSE	FALSE	MEcoli_ref_2_2	ref_2	T	20230908_C32750_009_S556679_MEcoli_ref_2_2_Group_3	light	17.0438	2.52363e+07	25.3873
MEcoli_ref_1_atpD;MEcoli_ref_2_atpD;MEvo1-0_atpD		30	MEcoli_ref_1_atpD	MEcoli_ref_1_atpD	MEcoli_ref_1_atpD;MEcoli_ref_2_atpD;MEvo1-0_atpD	FALSE	FALSE	MEvo1_0_2	MEvo1	T	20230908_C32750_010_S556671_MEvo1_0_2_Group_1	light	17.2523	3.10862e+07	24.5711
MEcoli_ref_1_atpD;MEcoli_ref_2_atpD;MEvo1-0_atpD		30	MEcoli_ref_1_atpD	MEcoli_ref_1_atpD	MEcoli_ref_1_atpD;MEcoli_ref_2_atpD;MEvo1-0_atpD	FALSE	FALSE	MEcoli_ref_1_3	ref_1	C	20230908_C32750_012_S556676_MEcoli_ref_1_3_Group_2	light	17.6676	4.70924e+07	24.8962
MEcoli_ref_1_atpD;MEcoli_ref_2_atpD;MEvo1-0_atpD		30	MEcoli_ref_1_atpD	MEcoli_ref_1_atpD	MEcoli_ref_1_atpD;MEcoli_ref_2_atpD;MEvo1-0_atpD	FALSE	FALSE	MEcoli_ref_2_4	ref_2	T	20230908_C32750_013_S556681_MEcoli_ref_2_4_Group_3	light	17.7439	5.08259e+07	25.3793
MEcoli_ref_1_atpD;MEcoli_ref_2_atpD;MEvo1-0_atpD		30	MEcoli_ref_1_atpD	MEcoli_ref_1_atpD	MEcoli_ref_1_atpD;MEcoli_ref_2_atpD;MEvo1-0_atpD	FALSE	FALSE	MEcoli_ref_1_2	ref_1	C	20230908_C32750_014_S556675_MEcoli_ref_1_2_Group_2	light	17.1672	2.85501e+07	24.8901
MEcoli_ref_1_atpD;MEcoli_ref_2_atpD;MEvo1-0_atpD		30	MEcoli_ref_1_atpD	MEcoli_ref_1_atpD	MEcoli_ref_1_atpD;MEcoli_ref_2_atpD;MEvo1-0_atpD	FALSE	FALSE	MEvo1_0_4	MEvo1	T	20230908_C32750_015_S556673_MEvo1_0_4_Group_1	light	16.5255	1.50294e+07	24.4714
MEcoli_ref_1_atpE;MEcoli_ref_2_atpE;MEvo1-0_atpE		1	MEcoli_ref_1_atpE	MEcoli_ref_1_atpE	MEcoli_ref_1_atpE;MEcoli_ref_2_atpE;MEvo1-0_atpE	FALSE	FALSE	MEcoli_ref_1_4	ref_1	C	20230908_C32750_002_S556677_MEcoli_ref_1_4_Group_2	light	18.043	6.85479e+07	26.1724
MEcoli_ref_1_atpE;MEcoli_ref_2_atpE;MEvo1-0_atpE		1	MEcoli_ref_1_atpE	MEcoli_ref_1_atpE	MEcoli_ref_1_atpE;MEcoli_ref_2_atpE;MEvo1-0_atpE	FALSE	FALSE	MEcoli_ref_2_3	ref_2	T	20230908_C32750_003_S556680_MEcoli_ref_2_3_Group_3	light	18.4308	1.0102e+08	26.4017
MEcoli_ref_1_atpE;MEcoli_ref_2_atpE;MEvo1-0_atpE		1	MEcoli_ref_1_atpE	MEcoli_ref_1_atpE	MEcoli_ref_1_atpE;MEcoli_ref_2_atpE;MEvo1-0_atpE	FALSE	FALSE	MEvo1_0_3	MEvo1	T	20230908_C32750_004_S556672_MEvo1_0_3_Group_1	light	17.3579	3.45477e+07	25.1863
MEcoli_ref_1_atpE;MEcoli_ref_2_atpE;MEvo1-0_atpE		1	MEcoli_ref_1_atpE	MEcoli_ref_1_atpE	MEcoli_ref_1_atpE;MEcoli_ref_2_atpE;MEvo1-0_atpE	FALSE	FALSE	MEvo1_0_1	MEvo1	T	20230908_C32750_005_S556670_MEvo1_0_1_Group_1	light	17.425	3.69475e+07	25.0749
MEcoli_ref_1_atpE;MEcoli_ref_2_atpE;MEvo1-0_atpE		1	MEcoli_ref_1_atpE	MEcoli_ref_1_atpE	MEcoli_ref_1_atpE;MEcoli_ref_2_atpE;MEvo1-0_atpE	FALSE	FALSE	MEcoli_ref_1_1	ref_1	C	20230908_C32750_007_S556674_MEcoli_ref_1_1_Group_2	light	18.3808	9.60921e+07	26.131
MEcoli_ref_1_atpE;MEcoli_ref_2_atpE;MEvo1-0_atpE		1	MEcoli_ref_1_atpE	MEcoli_ref_1_atpE	MEcoli_ref_1_atpE;MEcoli_ref_2_atpE;MEvo1-0_atpE	FALSE	FALSE	MEcoli_ref_2_1	ref_2	T	20230908_C32750_008_S556678_MEcoli_ref_2_1_Group_3	light	18.3809	9.60974e+07	26.4509
MEcoli_ref_1_atpE;MEcoli_ref_2_atpE;MEvo1-0_atpE		1	MEcoli_ref_1_atpE	MEcoli_ref_1_atpE	MEcoli_ref_1_atpE;MEcoli_ref_2_atpE;MEvo1-0_atpE	FALSE	FALSE	MEcoli_ref_2_2	ref_2	T	20230908_C32750_009_S556679_MEcoli_ref_2_2_Group_3	light	17.592	4.36634e+07	26.1782
MEcoli_ref_1_atpE;MEcoli_ref_2_atpE;MEvo1-0_atpE		1	MEcoli_ref_1_atpE	MEcoli_ref_1_atpE	MEcoli_ref_1_atpE;MEcoli_ref_2_atpE;MEvo1-0_atpE	FALSE	FALSE	MEvo1_0_2	MEvo1	T	20230908_C32750_010_S556671_MEvo1_0_2_Group_1	light	17.6891	4.81164e+07	25.2014
MEcoli_ref_1_atpE;MEcoli_ref_2_atpE;MEvo1-0_atpE		1	MEcoli_ref_1_atpE	MEcoli_ref_1_atpE	MEcoli_ref_1_atpE;MEcoli_ref_2_atpE;MEvo1-0_atpE	FALSE	FALSE	MEcoli_ref_1_3	ref_1	C	20230908_C32750_012_S556676_MEcoli_ref_1_3_Group_2	light	18.6571	1.26668e+08	26.3237
MEcoli_ref_1_atpE;MEcoli_ref_2_atpE;MEvo1-0_atpE		1	MEcoli_ref_1_atpE	MEcoli_ref_1_atpE	MEcoli_ref_1_atpE;MEcoli_ref_2_atpE;MEvo1-0_atpE	FALSE	FALSE	MEcoli_ref_2_4	ref_2	T	20230908_C32750_013_S556681_MEcoli_ref_2_4_Group_3	light	18.3787	9.58869e+07	26.2951
MEcoli_ref_1_atpE;MEcoli_ref_2_atpE;MEvo1-0_atpE		1	MEcoli_ref_1_atpE	MEcoli_ref_1_atpE	MEcoli_ref_1_atpE;MEcoli_ref_2_atpE;MEvo1-0_atpE	FALSE	FALSE	MEcoli_ref_1_2	ref_1	C	20230908_C32750_014_S556675_MEcoli_ref_1_2_Group_2	light	17.9099	6e+07	25.9615
MEcoli_ref_1_atpE;MEcoli_ref_2_atpE;MEvo1-0_atpE		1	MEcoli_ref_1_atpE	MEcoli_ref_1_atpE	MEcoli_ref_1_atpE;MEcoli_ref_2_atpE;MEvo1-0_atpE	FALSE	FALSE	MEvo1_0_4	MEvo1	T	20230908_C32750_015_S556673_MEvo1_0_4_Group_1	light	16.7989	19754900	24.8659
MEcoli_ref_1_atpF;MEcoli_ref_2_atpF;MEvo1-0_atpF		15	MEcoli_ref_1_atpF	MEcoli_ref_1_atpF	MEcoli_ref_1_atpF;MEcoli_ref_2_atpF;MEvo1-0_atpF	FALSE	FALSE	MEcoli_ref_1_4	ref_1	C	20230908_C32750_002_S556677_MEcoli_ref_1_4_Group_2	light	16.1239	1.00583e+07	23.4037
MEcoli_ref_1_atpF;MEcoli_ref_2_atpF;MEvo1-0_atpF		15	MEcoli_ref_1_atpF	MEcoli_ref_1_atpF	MEcoli_ref_1_atpF;MEcoli_ref_2_atpF;MEvo1-0_atpF	FALSE	FALSE	MEcoli_ref_2_3	ref_2	T	20230908_C32750_003_S556680_MEcoli_ref_2_3_Group_3	light	16.5498	1.53984e+07	23.6879
MEcoli_ref_1_atpF;MEcoli_ref_2_atpF;MEvo1-0_atpF		15	MEcoli_ref_1_atpF	MEcoli_ref_1_atpF	MEcoli_ref_1_atpF;MEcoli_ref_2_atpF;MEvo1-0_atpF	FALSE	FALSE	MEvo1_0_3	MEvo1	T	20230908_C32750_004_S556672_MEvo1_0_3_Group_1	light	15.6912	6.52528e+06	22.7818
MEcoli_ref_1_atpF;MEcoli_ref_2_atpF;MEvo1-0_atpF		15	MEcoli_ref_1_atpF	MEcoli_ref_1_atpF	MEcoli_ref_1_atpF;MEcoli_ref_2_atpF;MEvo1-0_atpF	FALSE	FALSE	MEvo1_0_1	MEvo1	T	20230908_C32750_005_S556670_MEvo1_0_1_Group_1	light	15.6534	6.28305e+06	22.519
MEcoli_ref_1_atpF;MEcoli_ref_2_atpF;MEvo1-0_atpF		15	MEcoli_ref_1_atpF	MEcoli_ref_1_atpF	MEcoli_ref_1_atpF;MEcoli_ref_2_atpF;MEvo1-0_atpF	FALSE	FALSE	MEcoli_ref_1_1	ref_1	C	20230908_C32750_007_S556674_MEcoli_ref_1_1_Group_2	light	16.4325	1.36938e+07	23.3201
MEcoli_ref_1_atpF;MEcoli_ref_2_atpF;MEvo1-0_atpF		15	MEcoli_ref_1_atpF	MEcoli_ref_1_atpF	MEcoli_ref_1_atpF;MEcoli_ref_2_atpF;MEvo1-0_atpF	FALSE	FALSE	MEcoli_ref_2_1	ref_2	T	20230908_C32750_008_S556678_MEcoli_ref_2_1_Group_3	light	16.4379	1.37691e+07	23.6478
MEcoli_ref_1_atpF;MEcoli_ref_2_atpF;MEvo1-0_atpF		15	MEcoli_ref_1_atpF	MEcoli_ref_1_atpF	MEcoli_ref_1_atpF;MEcoli_ref_2_atpF;MEvo1-0_atpF	FALSE	FALSE	MEcoli_ref_2_2	ref_2	T	20230908_C32750_009_S556679_MEcoli_ref_2_2_Group_3	light	16.1253	1.00723e+07	24.0622
MEcoli_ref_1_atpF;MEcoli_ref_2_atpF;MEvo1-0_atpF		15	MEcoli_ref_1_atpF	MEcoli_ref_1_atpF	MEcoli_ref_1_atpF;MEcoli_ref_2_atpF;MEvo1-0_atpF	FALSE	FALSE	MEvo1_0_2	MEvo1	T	20230908_C32750_010_S556671_MEvo1_0_2_Group_1	light	15.9063	8.09102e+06	22.6292
MEcoli_ref_1_atpF;MEcoli_ref_2_atpF;MEvo1-0_atpF		15	MEcoli_ref_1_atpF	MEcoli_ref_1_atpF	MEcoli_ref_1_atpF;MEcoli_ref_2_atpF;MEvo1-0_atpF	FALSE	FALSE	MEcoli_ref_1_3	ref_1	C	20230908_C32750_012_S556676_MEcoli_ref_1_3_Group_2	light	16.1427	1.02489e+07	22.6962
MEcoli_ref_1_atpF;MEcoli_ref_2_atpF;MEvo1-0_atpF		15	MEcoli_ref_1_atpF	MEcoli_ref_1_atpF	MEcoli_ref_1_atpF;MEcoli_ref_2_atpF;MEvo1-0_atpF	FALSE	FALSE	MEcoli_ref_2_4	ref_2	T	20230908_C32750_013_S556681_MEcoli_ref_2_4_Group_3	light	16.5444	1.53164e+07	23.6489
MEcoli_ref_1_atpF;MEcoli_ref_2_atpF;MEvo1-0_atpF		15	MEcoli_ref_1_atpF	MEcoli_ref_1_atpF	MEcoli_ref_1_atpF;MEcoli_ref_2_atpF;MEvo1-0_atpF	FALSE	FALSE	MEcoli_ref_1_2	ref_1	C	20230908_C32750_014_S556675_MEcoli_ref_1_2_Group_2	light	15.9561	8.50455e+06	23.1429
MEcoli_ref_1_atpF;MEcoli_ref_2_atpF;MEvo1-0_atpF		15	MEcoli_ref_1_atpF	MEcoli_ref_1_atpF	MEcoli_ref_1_atpF;MEcoli_ref_2_atpF;MEvo1-0_atpF	FALSE	FALSE	MEvo1_0_4	MEvo1	T	20230908_C32750_015_S556673_MEvo1_0_4_Group_1	light	15.3725	4.74436e+06	22.8079
MEcoli_ref_1_atpG;MEcoli_ref_2_atpG;MEvo1-0_atpG		20	MEcoli_ref_1_atpG	MEcoli_ref_1_atpG	MEcoli_ref_1_atpG;MEcoli_ref_2_atpG;MEvo1-0_atpG	FALSE	FALSE	MEcoli_ref_1_4	ref_1	C	20230908_C32750_002_S556677_MEcoli_ref_1_4_Group_2	light	15.2229	4.08543e+06	22.1039
MEcoli_ref_1_atpG;MEcoli_ref_2_atpG;MEvo1-0_atpG		20	MEcoli_ref_1_atpG	MEcoli_ref_1_atpG	MEcoli_ref_1_atpG;MEcoli_ref_2_atpG;MEvo1-0_atpG	FALSE	FALSE	MEcoli_ref_2_3	ref_2	T	20230908_C32750_003_S556680_MEcoli_ref_2_3_Group_3	light	15.7863	7.17639e+06	22.5865
MEcoli_ref_1_atpG;MEcoli_ref_2_atpG;MEvo1-0_atpG		20	MEcoli_ref_1_atpG	MEcoli_ref_1_atpG	MEcoli_ref_1_atpG;MEcoli_ref_2_atpG;MEvo1-0_atpG	FALSE	FALSE	MEvo1_0_3	MEvo1	T	20230908_C32750_004_S556672_MEvo1_0_3_Group_1	light	14.837	2.77739e+06	21.5495
MEcoli_ref_1_atpG;MEcoli_ref_2_atpG;MEvo1-0_atpG		20	MEcoli_ref_1_atpG	MEcoli_ref_1_atpG	MEcoli_ref_1_atpG;MEcoli_ref_2_atpG;MEvo1-0_atpG	FALSE	FALSE	MEvo1_0_1	MEvo1	T	20230908_C32750_005_S556670_MEvo1_0_1_Group_1	light	15.0158	3.32116e+06	21.5992
MEcoli_ref_1_atpG;MEcoli_ref_2_atpG;MEvo1-0_atpG		20	MEcoli_ref_1_atpG	MEcoli_ref_1_atpG	MEcoli_ref_1_atpG;MEcoli_ref_2_atpG;MEvo1-0_atpG	FALSE	FALSE	MEcoli_ref_1_1	ref_1	C	20230908_C32750_007_S556674_MEcoli_ref_1_1_Group_2	light	15.5942	5.92191e+06	22.1108
MEcoli_ref_1_atpG;MEcoli_ref_2_atpG;MEvo1-0_atpG		20	MEcoli_ref_1_atpG	MEcoli_ref_1_atpG	MEcoli_ref_1_atpG;MEcoli_ref_2_atpG;MEvo1-0_atpG	FALSE	FALSE	MEcoli_ref_2_1	ref_2	T	20230908_C32750_008_S556678_MEcoli_ref_2_1_Group_3	light	15.5678	5.76783e+06	22.3925
MEcoli_ref_1_atpG;MEcoli_ref_2_atpG;MEvo1-0_atpG		20	MEcoli_ref_1_atpG	MEcoli_ref_1_atpG	MEcoli_ref_1_atpG;MEcoli_ref_2_atpG;MEvo1-0_atpG	FALSE	FALSE	MEcoli_ref_2_2	ref_2	T	20230908_C32750_009_S556679_MEcoli_ref_2_2_Group_3	light	15.1219	3.69283e+06	22.6146
MEcoli_ref_1_atpG;MEcoli_ref_2_atpG;MEvo1-0_atpG		20	MEcoli_ref_1_atpG	MEcoli_ref_1_atpG	MEcoli_ref_1_atpG;MEcoli_ref_2_atpG;MEvo1-0_atpG	FALSE	FALSE	MEvo1_0_2	MEvo1	T	20230908_C32750_010_S556671_MEvo1_0_2_Group_1	light	15.2325	4.12469e+06	21.6572
MEcoli_ref_1_atpG;MEcoli_ref_2_atpG;MEvo1-0_atpG		20	MEcoli_ref_1_atpG	MEcoli_ref_1_atpG	MEcoli_ref_1_atpG;MEcoli_ref_2_atpG;MEvo1-0_atpG	FALSE	FALSE	MEcoli_ref_1_3	ref_1	C	20230908_C32750_012_S556676_MEcoli_ref_1_3_Group_2	light	15.7692	7.05491e+06	22.1574
MEcoli_ref_1_atpG;MEcoli_ref_2_atpG;MEvo1-0_atpG		20	MEcoli_ref_1_atpG	MEcoli_ref_1_atpG	MEcoli_ref_1_atpG;MEcoli_ref_2_atpG;MEvo1-0_atpG	FALSE	FALSE	MEcoli_ref_2_4	ref_2	T	20230908_C32750_013_S556681_MEcoli_ref_2_4_Group_3	light	15.7934	7.22712e+06	22.5653
MEcoli_ref_1_atpG;MEcoli_ref_2_atpG;MEvo1-0_atpG		20	MEcoli_ref_1_atpG	MEcoli_ref_1_atpG	MEcoli_ref_1_atpG;MEcoli_ref_2_atpG;MEvo1-0_atpG	FALSE	FALSE	MEcoli_ref_1_2	ref_1	C	20230908_C32750_014_S556675_MEcoli_ref_1_2_Group_2	light	15.3102	4.45794e+06	22.211
MEcoli_ref_1_atpG;MEcoli_ref_2_atpG;MEvo1-0_atpG		20	MEcoli_ref_1_atpG	MEcoli_ref_1_atpG	MEcoli_ref_1_atpG;MEcoli_ref_2_atpG;MEvo1-0_atpG	FALSE	FALSE	MEvo1_0_4	MEvo1	T	20230908_C32750_015_S556673_MEvo1_0_4_Group_1	light	14.6274	2.25224e+06	21.7331
MEcoli_ref_1_atpH;MEcoli_ref_2_atpH;MEvo1-0_atpH		8	MEcoli_ref_1_atpH	MEcoli_ref_1_atpH	MEcoli_ref_1_atpH;MEcoli_ref_2_atpH;MEvo1-0_atpH	FALSE	FALSE	MEcoli_ref_1_4	ref_1	C	20230908_C32750_002_S556677_MEcoli_ref_1_4_Group_2	light	16.9677	2.3388e+07	24.6211
MEcoli_ref_1_atpH;MEcoli_ref_2_atpH;MEvo1-0_atpH		8	MEcoli_ref_1_atpH	MEcoli_ref_1_atpH	MEcoli_ref_1_atpH;MEcoli_ref_2_atpH;MEvo1-0_atpH	FALSE	FALSE	MEcoli_ref_2_3	ref_2	T	20230908_C32750_003_S556680_MEcoli_ref_2_3_Group_3	light	17.5182	4.05573e+07	25.0851
MEcoli_ref_1_atpH;MEcoli_ref_2_atpH;MEvo1-0_atpH		8	MEcoli_ref_1_atpH	MEcoli_ref_1_atpH	MEcoli_ref_1_atpH;MEcoli_ref_2_atpH;MEvo1-0_atpH	FALSE	FALSE	MEvo1_0_3	MEvo1	T	20230908_C32750_004_S556672_MEvo1_0_3_Group_1	light	16.9299	2.25195e+07	24.5689
MEcoli_ref_1_atpH;MEcoli_ref_2_atpH;MEvo1-0_atpH		8	MEcoli_ref_1_atpH	MEcoli_ref_1_atpH	MEcoli_ref_1_atpH;MEcoli_ref_2_atpH;MEvo1-0_atpH	FALSE	FALSE	MEvo1_0_1	MEvo1	T	20230908_C32750_005_S556670_MEvo1_0_1_Group_1	light	17.09	2.64284e+07	24.5915
MEcoli_ref_1_atpH;MEcoli_ref_2_atpH;MEvo1-0_atpH		8	MEcoli_ref_1_atpH	MEcoli_ref_1_atpH	MEcoli_ref_1_atpH;MEcoli_ref_2_atpH;MEvo1-0_atpH	FALSE	FALSE	MEcoli_ref_1_1	ref_1	C	20230908_C32750_007_S556674_MEcoli_ref_1_1_Group_2	light	17.3719	3.50368e+07	24.6755
MEcoli_ref_1_atpH;MEcoli_ref_2_atpH;MEvo1-0_atpH		8	MEcoli_ref_1_atpH	MEcoli_ref_1_atpH	MEcoli_ref_1_atpH;MEcoli_ref_2_atpH;MEvo1-0_atpH	FALSE	FALSE	MEcoli_ref_2_1	ref_2	T	20230908_C32750_008_S556678_MEcoli_ref_2_1_Group_3	light	17.4248	3.69398e+07	25.0715
MEcoli_ref_1_atpH;MEcoli_ref_2_atpH;MEvo1-0_atpH		8	MEcoli_ref_1_atpH	MEcoli_ref_1_atpH	MEcoli_ref_1_atpH;MEcoli_ref_2_atpH;MEvo1-0_atpH	FALSE	FALSE	MEcoli_ref_2_2	ref_2	T	20230908_C32750_009_S556679_MEcoli_ref_2_2_Group_3	light	16.8502	2.07944e+07	25.108
MEcoli_ref_1_atpH;MEcoli_ref_2_atpH;MEvo1-0_atpH		8	MEcoli_ref_1_atpH	MEcoli_ref_1_atpH	MEcoli_ref_1_atpH;MEcoli_ref_2_atpH;MEvo1-0_atpH	FALSE	FALSE	MEvo1_0_2	MEvo1	T	20230908_C32750_010_S556671_MEvo1_0_2_Group_1	light	17.1899	2.92066e+07	24.4811
MEcoli_ref_1_atpH;MEcoli_ref_2_atpH;MEvo1-0_atpH		8	MEcoli_ref_1_atpH	MEcoli_ref_1_atpH	MEcoli_ref_1_atpH;MEcoli_ref_2_atpH;MEvo1-0_atpH	FALSE	FALSE	MEcoli_ref_1_3	ref_1	C	20230908_C32750_012_S556676_MEcoli_ref_1_3_Group_2	light	17.3914	3.5726e+07	24.4977
MEcoli_ref_1_atpH;MEcoli_ref_2_atpH;MEvo1-0_atpH		8	MEcoli_ref_1_atpH	MEcoli_ref_1_atpH	MEcoli_ref_1_atpH;MEcoli_ref_2_atpH;MEvo1-0_atpH	FALSE	FALSE	MEcoli_ref_2_4	ref_2	T	20230908_C32750_013_S556681_MEcoli_ref_2_4_Group_3	light	17.5266	4.08967e+07	25.0658
MEcoli_ref_1_atpH;MEcoli_ref_2_atpH;MEvo1-0_atpH		8	MEcoli_ref_1_atpH	MEcoli_ref_1_atpH	MEcoli_ref_1_atpH;MEcoli_ref_2_atpH;MEvo1-0_atpH	FALSE	FALSE	MEcoli_ref_1_2	ref_1	C	20230908_C32750_014_S556675_MEcoli_ref_1_2_Group_2	light	17.0739	2.6008e+07	24.7555
MEcoli_ref_1_atpH;MEcoli_ref_2_atpH;MEvo1-0_atpH		8	MEcoli_ref_1_atpH	MEcoli_ref_1_atpH	MEcoli_ref_1_atpH;MEcoli_ref_2_atpH;MEvo1-0_atpH	FALSE	FALSE	MEvo1_0_4	MEvo1	T	20230908_C32750_015_S556673_MEvo1_0_4_Group_1	light	16.684	1.76106e+07	24.7001
MEcoli_ref_1_avtA;MEcoli_ref_2_avtA;MEvo1-0_avtA		14	MEcoli_ref_1_avtA	MEcoli_ref_1_avtA	MEcoli_ref_1_avtA;MEcoli_ref_2_avtA;MEvo1-0_avtA	FALSE	FALSE	MEcoli_ref_1_4	ref_1	C	20230908_C32750_002_S556677_MEcoli_ref_1_4_Group_2	light	15.0211	3.33869e+06	21.8127
MEcoli_ref_1_avtA;MEcoli_ref_2_avtA;MEvo1-0_avtA		14	MEcoli_ref_1_avtA	MEcoli_ref_1_avtA	MEcoli_ref_1_avtA;MEcoli_ref_2_avtA;MEvo1-0_avtA	FALSE	FALSE	MEcoli_ref_2_3	ref_2	T	20230908_C32750_003_S556680_MEcoli_ref_2_3_Group_3	light	15.2601	4.24018e+06	21.8273
MEcoli_ref_1_avtA;MEcoli_ref_2_avtA;MEvo1-0_avtA		14	MEcoli_ref_1_avtA	MEcoli_ref_1_avtA	MEcoli_ref_1_avtA;MEcoli_ref_2_avtA;MEvo1-0_avtA	FALSE	FALSE	MEvo1_0_3	MEvo1	T	20230908_C32750_004_S556672_MEvo1_0_3_Group_1	light	14.3897	1.77573e+06	20.9042
MEcoli_ref_1_avtA;MEcoli_ref_2_avtA;MEvo1-0_avtA		14	MEcoli_ref_1_avtA	MEcoli_ref_1_avtA	MEcoli_ref_1_avtA;MEcoli_ref_2_avtA;MEvo1-0_avtA	FALSE	FALSE	MEvo1_0_1	MEvo1	T	20230908_C32750_005_S556670_MEvo1_0_1_Group_1	light	14.6139	2.22188e+06	21.0193
MEcoli_ref_1_avtA;MEcoli_ref_2_avtA;MEvo1-0_avtA		14	MEcoli_ref_1_avtA	MEcoli_ref_1_avtA	MEcoli_ref_1_avtA;MEcoli_ref_2_avtA;MEvo1-0_avtA	FALSE	FALSE	MEcoli_ref_1_1	ref_1	C	20230908_C32750_007_S556674_MEcoli_ref_1_1_Group_2	light	15.4326	5.03821e+06	21.8776
MEcoli_ref_1_avtA;MEcoli_ref_2_avtA;MEvo1-0_avtA		14	MEcoli_ref_1_avtA	MEcoli_ref_1_avtA	MEcoli_ref_1_avtA;MEcoli_ref_2_avtA;MEvo1-0_avtA	FALSE	FALSE	MEcoli_ref_2_1	ref_2	T	20230908_C32750_008_S556678_MEcoli_ref_2_1_Group_3	light	15.1424	3.76936e+06	21.7788
MEcoli_ref_1_avtA;MEcoli_ref_2_avtA;MEvo1-0_avtA		14	MEcoli_ref_1_avtA	MEcoli_ref_1_avtA	MEcoli_ref_1_avtA;MEcoli_ref_2_avtA;MEvo1-0_avtA	FALSE	FALSE	MEcoli_ref_2_2	ref_2	T	20230908_C32750_009_S556679_MEcoli_ref_2_2_Group_3	light	14.5167	2.01612e+06	21.7414
MEcoli_ref_1_avtA;MEcoli_ref_2_avtA;MEvo1-0_avtA		14	MEcoli_ref_1_avtA	MEcoli_ref_1_avtA	MEcoli_ref_1_avtA;MEcoli_ref_2_avtA;MEvo1-0_avtA	FALSE	FALSE	MEvo1_0_2	MEvo1	T	20230908_C32750_010_S556671_MEvo1_0_2_Group_1	light	14.8359	2.77425e+06	21.085
MEcoli_ref_1_avtA;MEcoli_ref_2_avtA;MEvo1-0_avtA		14	MEcoli_ref_1_avtA	MEcoli_ref_1_avtA	MEcoli_ref_1_avtA;MEcoli_ref_2_avtA;MEvo1-0_avtA	FALSE	FALSE	MEcoli_ref_1_3	ref_1	C	20230908_C32750_012_S556676_MEcoli_ref_1_3_Group_2	light	15.571	5.78626e+06	21.8714
MEcoli_ref_1_avtA;MEcoli_ref_2_avtA;MEvo1-0_avtA		14	MEcoli_ref_1_avtA	MEcoli_ref_1_avtA	MEcoli_ref_1_avtA;MEcoli_ref_2_avtA;MEvo1-0_avtA	FALSE	FALSE	MEcoli_ref_2_4	ref_2	T	20230908_C32750_013_S556681_MEcoli_ref_2_4_Group_3	light	15.2509	4.20139e+06	21.7827
MEcoli_ref_1_avtA;MEcoli_ref_2_avtA;MEvo1-0_avtA		14	MEcoli_ref_1_avtA	MEcoli_ref_1_avtA	MEcoli_ref_1_avtA;MEcoli_ref_2_avtA;MEvo1-0_avtA	FALSE	FALSE	MEcoli_ref_1_2	ref_1	C	20230908_C32750_014_S556675_MEcoli_ref_1_2_Group_2	light	15.0905	3.57883e+06	21.8941
MEcoli_ref_1_avtA;MEcoli_ref_2_avtA;MEvo1-0_avtA		14	MEcoli_ref_1_avtA	MEcoli_ref_1_avtA	MEcoli_ref_1_avtA;MEcoli_ref_2_avtA;MEvo1-0_avtA	FALSE	FALSE	MEvo1_0_4	MEvo1	T	20230908_C32750_015_S556673_MEvo1_0_4_Group_1	light	14.1909	1.45555e+06	21.1033
MEcoli_ref_1_azoR;MEcoli_ref_2_azoR;MEvo1-0_azoR		10	MEcoli_ref_1_azoR	MEcoli_ref_1_azoR	MEcoli_ref_1_azoR;MEcoli_ref_2_azoR;MEvo1-0_azoR	FALSE	FALSE	MEcoli_ref_1_4	ref_1	C	20230908_C32750_002_S556677_MEcoli_ref_1_4_Group_2	light	13.8889	1.07612e+06	20.1792
MEcoli_ref_1_azoR;MEcoli_ref_2_azoR;MEvo1-0_azoR		10	MEcoli_ref_1_azoR	MEcoli_ref_1_azoR	MEcoli_ref_1_azoR;MEcoli_ref_2_azoR;MEvo1-0_azoR	FALSE	FALSE	MEcoli_ref_2_3	ref_2	T	20230908_C32750_003_S556680_MEcoli_ref_2_3_Group_3	light	14.1193	1.35502e+06	20.1815
MEcoli_ref_1_azoR;MEcoli_ref_2_azoR;MEvo1-0_azoR		10	MEcoli_ref_1_azoR	MEcoli_ref_1_azoR	MEcoli_ref_1_azoR;MEcoli_ref_2_azoR;MEvo1-0_azoR	FALSE	FALSE	MEvo1_0_3	MEvo1	T	20230908_C32750_004_S556672_MEvo1_0_3_Group_1	light	14.6972	2.41488e+06	21.3478
MEcoli_ref_1_azoR;MEcoli_ref_2_azoR;MEvo1-0_azoR		10	MEcoli_ref_1_azoR	MEcoli_ref_1_azoR	MEcoli_ref_1_azoR;MEcoli_ref_2_azoR;MEvo1-0_azoR	FALSE	FALSE	MEvo1_0_1	MEvo1	T	20230908_C32750_005_S556670_MEvo1_0_1_Group_1	light	14.7797	2.62269e+06	21.2585
MEcoli_ref_1_azoR;MEcoli_ref_2_azoR;MEvo1-0_azoR		10	MEcoli_ref_1_azoR	MEcoli_ref_1_azoR	MEcoli_ref_1_azoR;MEcoli_ref_2_azoR;MEvo1-0_azoR	FALSE	FALSE	MEcoli_ref_1_1	ref_1	C	20230908_C32750_007_S556674_MEcoli_ref_1_1_Group_2	light	14.3157	1.64904e+06	20.2663
MEcoli_ref_1_azoR;MEcoli_ref_2_azoR;MEvo1-0_azoR		10	MEcoli_ref_1_azoR	MEcoli_ref_1_azoR	MEcoli_ref_1_azoR;MEcoli_ref_2_azoR;MEvo1-0_azoR	FALSE	FALSE	MEcoli_ref_2_1	ref_2	T	20230908_C32750_008_S556678_MEcoli_ref_2_1_Group_3	light	14.2128	1.48783e+06	20.4377
[truncated: 27,696 more rows]

## Sheet: 4b-raw_abundances_matrix
protein_Id	description	nrPeptides	fasta.id	Protein.Group.2	IDcolumn	CON	REV	isotopeLabel	MEcoli_ref_1_1	MEcoli_ref_1_2	MEcoli_ref_1_3	MEcoli_ref_1_4	MEcoli_ref_2_1	MEcoli_ref_2_2	MEcoli_ref_2_3	MEcoli_ref_2_4	MEvo1_0_1	MEvo1_0_2	MEvo1_0_3	MEvo1_0_4
[truncated: 2,670 more rows]

[truncated: 10 more sheets: 4b-normalized_abundances_matrix, 4b-diff_exp_analysis, 4b-diff_exp_analysis_wide, 4b-formula, 4b-summary, 4b-missing_information, 4b-stats_normalized, 4b-stats_normalized_wide, 4b-stats_raw, 4b-stats_raw_wide]
