# Supplementary material for: A synthetic methylotrophic Escherichia coli as a chassis for bioproduction from methanol
Source: Nat Catal. 2024 Apr 23;7(5):560–73. doi: 10.1038/s41929-024-01137-0 (PMC11136667; doi:10.1038/s41929-024-01137-0)
Supplement: Supplementary file 24 — Statistical source data. [file 41929_2024_1137_MOESM24_ESM.xlsx]

## Sheet: 5a
sample_name	compound	concentration_mg_per_L	Plasmid.Name	rep	timepoint	OD
pTet_strongRBS_LDH_STREI_rep1_t0	lactate	-21.8	pTet_strongRBS_LDH_STREI	rep1	0 h	1.054
pTet_strongRBS_LDH_STREI_rep1_t1	lactate	115	pTet_strongRBS_LDH_STREI	rep1	8 h	1.854
pTet_strongRBS_LDH_STREI_rep1_t2	lactate	291	pTet_strongRBS_LDH_STREI	rep1	16 h	2.762
pTet_strongRBS_LDH_STREI_rep1_t3	lactate	312	pTet_strongRBS_LDH_STREI	rep1	24 h	3.942
pTet_strongRBS_LDH_STREI_rep1_t4	lactate	167	pTet_strongRBS_LDH_STREI	rep1	32 h	5.849
pTet_strongRBS_LDH_STREI_rep1_t5	lactate	42.8	pTet_strongRBS_LDH_STREI	rep1	40 h	6.71
pTet_strongRBS_LDH_STREI_rep2_t0	lactate	-21.6	pTet_strongRBS_LDH_STREI	rep2	0 h	1.069
pTet_strongRBS_LDH_STREI_rep2_t1	lactate	109	pTet_strongRBS_LDH_STREI	rep2	8 h	1.912
pTet_strongRBS_LDH_STREI_rep2_t2	lactate	265	pTet_strongRBS_LDH_STREI	rep2	16 h	2.848
pTet_strongRBS_LDH_STREI_rep2_t3	lactate	303	pTet_strongRBS_LDH_STREI	rep2	24 h	4.004
pTet_strongRBS_LDH_STREI_rep2_t4	lactate	147	pTet_strongRBS_LDH_STREI	rep2	32 h	5.706
pTet_strongRBS_LDH_STREI_rep2_t5	lactate	33.1	pTet_strongRBS_LDH_STREI	rep2	40 h	6.838
pTet_strongRBS_LDH_STREI_rep3_t0	lactate	-22	pTet_strongRBS_LDH_STREI	rep3	0 h	1.178
pTet_strongRBS_LDH_STREI_rep3_t1	lactate	111	pTet_strongRBS_LDH_STREI	rep3	8 h	1.985
pTet_strongRBS_LDH_STREI_rep3_t2	lactate	266	pTet_strongRBS_LDH_STREI	rep3	16 h	2.854
pTet_strongRBS_LDH_STREI_rep3_t3	lactate	293	pTet_strongRBS_LDH_STREI	rep3	24 h	4.18
pTet_strongRBS_LDH_STREI_rep3_t4	lactate	153	pTet_strongRBS_LDH_STREI	rep3	32 h	5.82
pTet_strongRBS_LDH_STREI_rep3_t5	lactate	44	pTet_strongRBS_LDH_STREI	rep3	40 h	6.912
pTet_strongRBS_LDH_STREI_rep4_t0	lactate	-22	pTet_strongRBS_LDH_STREI	rep4	0 h	1.171
pTet_strongRBS_LDH_STREI_rep4_t1	lactate	103	pTet_strongRBS_LDH_STREI	rep4	8 h	1.974
pTet_strongRBS_LDH_STREI_rep4_t2	lactate	265	pTet_strongRBS_LDH_STREI	rep4	16 h	2.967
pTet_strongRBS_LDH_STREI_rep4_t3	lactate	274	pTet_strongRBS_LDH_STREI	rep4	24 h	4.29
pTet_strongRBS_LDH_STREI_rep4_t4	lactate	99.9	pTet_strongRBS_LDH_STREI	rep4	32 h	6.073
pTet_strongRBS_LDH_STREI_rep4_t5	lactate	8.85	pTet_strongRBS_LDH_STREI	rep4	40 h	7.357
pTet_strongRBS_LDH_STREI_rep5_t0	lactate	-22.2	pTet_strongRBS_LDH_STREI	rep5	0 h	1.2
pTet_strongRBS_LDH_STREI_rep5_t1	lactate	120	pTet_strongRBS_LDH_STREI	rep5	8 h	2.04
pTet_strongRBS_LDH_STREI_rep5_t2	lactate	302	pTet_strongRBS_LDH_STREI	rep5	16 h	2.997
pTet_strongRBS_LDH_STREI_rep5_t3	lactate	257	pTet_strongRBS_LDH_STREI	rep5	24 h	4.303
pTet_strongRBS_LDH_STREI_rep5_t4	lactate	120	pTet_strongRBS_LDH_STREI	rep5	32 h	6.024
pTet_strongRBS_LDH_STREI_rep5_t5	lactate	30.3	pTet_strongRBS_LDH_STREI	rep5	40 h	7.025
pTet_strongRBS_LDH_STREI_rep6_t0	lactate	-22.7	pTet_strongRBS_LDH_STREI	rep6	0 h	1.069
pTet_strongRBS_LDH_STREI_rep6_t1	lactate	84	pTet_strongRBS_LDH_STREI	rep6	8 h	1.833
pTet_strongRBS_LDH_STREI_rep6_t2	lactate	209	pTet_strongRBS_LDH_STREI	rep6	16 h	2.736
pTet_strongRBS_LDH_STREI_rep6_t3	lactate	251	pTet_strongRBS_LDH_STREI	rep6	24 h	3.925
pTet_strongRBS_LDH_STREI_rep6_t4	lactate	141	pTet_strongRBS_LDH_STREI	rep6	32 h	5.465
pTet_strongRBS_LDH_STREI_rep6_t5	lactate	32.9	pTet_strongRBS_LDH_STREI	rep6	40 h	6.669
pTet_strongRBS_LDH_STREI_rep7_t0	lactate	-21.3	pTet_strongRBS_LDH_STREI	rep7	0 h	1.272
pTet_strongRBS_LDH_STREI_rep7_t1	lactate	99.2	pTet_strongRBS_LDH_STREI	rep7	8 h	2.09
pTet_strongRBS_LDH_STREI_rep7_t2	lactate	254	pTet_strongRBS_LDH_STREI	rep7	16 h	3.088
pTet_strongRBS_LDH_STREI_rep7_t3	lactate	309	pTet_strongRBS_LDH_STREI	rep7	24 h	4.264
pTet_strongRBS_LDH_STREI_rep7_t4	lactate	142	pTet_strongRBS_LDH_STREI	rep7	32 h	5.81
pTet_strongRBS_LDH_STREI_rep7_t5	lactate	49.7	pTet_strongRBS_LDH_STREI	rep7	40 h	6.938
pTet_strongRBS_LDH_STREI_rep8_t0	lactate	-22.3	pTet_strongRBS_LDH_STREI	rep8	0 h	1.187
pTet_strongRBS_LDH_STREI_rep8_t1	lactate	94.8	pTet_strongRBS_LDH_STREI	rep8	8 h	2.079
pTet_strongRBS_LDH_STREI_rep8_t2	lactate	245	pTet_strongRBS_LDH_STREI	rep8	16 h	3.022
pTet_strongRBS_LDH_STREI_rep8_t3	lactate	273	pTet_strongRBS_LDH_STREI	rep8	24 h	4.289
pTet_strongRBS_LDH_STREI_rep8_t4	lactate	147	pTet_strongRBS_LDH_STREI	rep8	32 h	5.994
pTet_strongRBS_LDH_STREI_rep8_t5	lactate	40.7	pTet_strongRBS_LDH_STREI	rep8	40 h	6.822

## Sheet: 5b
rep	itaconic acid_produced [mg/L]	Time [h]	OD600
rep2	0	0 h	0.972
rep3	0	0 h	1.039
rep1	0	0 h	1.016
rep5	0	0 h	1.049
rep6	0	0 h	1.071
rep7	0	0 h	1.076
rep8	0	0 h	1.037
rep4	0	0 h	1.017
rep8	27.68	17 h	2.457
rep5	26.0905	17 h	2.287
rep2	35.1211	17 h	2.411
rep1	38.7284	17 h	2.456
rep4	28.2564	17 h	2.4
rep7	29.2257	17 h	2.453
rep6	16.9463	17 h	2.582
rep3	19.045	17 h	2.469
rep8	68.3247	25 h	2.953
rep7	65.7317	25 h	2.897
rep6	45.2616	25 h	2.921
rep4	60.9134	25 h	2.776
rep5	66.1634	25 h	2.714
rep3	54.0488	25 h	2.885
rep2	50.0328	25 h	2.635
rep1	44.4396	25 h	2.883
rep3	124.512	75 h	5.198
rep5	126.162	75 h	5.171
rep7	154.485	75 h	5.504
rep6	160.901	75 h	5.149
rep4	143.819	75 h	5.038
rep2	138.566	75 h	5.12
rep8	127.295	75 h	5.178
rep1	135.034	75 h	5.232
rep4	53.368	115 h	4.851
rep7	122.808	115 h	5.333
rep5	120.037	115 h	5.031
rep1	149.37	115 h	4.996
rep6	108.076	115 h	5.018
rep8	139.17	115 h	5.056
rep3	135.366	115 h	4.89
rep2	83.2381	115 h	4.817

## Sheet: 5c
sample_name	compound	concentration_mg_per_L	Plasmid.Name	rep	timepoint	OD
pTet_strongRBS_pabABC_rep1_t0	aminobenzoate	9.06482	pTet_strongRBS_pabABC	rep1	0 h	2.515
pTet_strongRBS_pabABC_rep2_t0	aminobenzoate	4.27871	pTet_strongRBS_pabABC	rep2	0 h	2.653
pTet_strongRBS_pabABC_rep3_t0	aminobenzoate	4.75869	pTet_strongRBS_pabABC	rep3	0 h	2.725
pTet_strongRBS_pabABC_rep4_t0	aminobenzoate	4.58041	pTet_strongRBS_pabABC	rep4	0 h	2.135
pTet_strongRBS_pabABC_rep5_t0	aminobenzoate	3.75758	pTet_strongRBS_pabABC	rep5	0 h	2.35
pTet_strongRBS_pabABC_rep6_t0	aminobenzoate	2.24906	pTet_strongRBS_pabABC	rep6	0 h	2.377
pTet_strongRBS_pabABC_rep7_t0	aminobenzoate	0.444327	pTet_strongRBS_pabABC	rep7	0 h	2.366
pTet_strongRBS_pabABC_rep8_t0	aminobenzoate	1.18213	pTet_strongRBS_pabABC	rep8	0 h	2.466
pTet_strongRBS_pabABC_rep1_t1	aminobenzoate	68.4319	pTet_strongRBS_pabABC	rep1	10.5 h	4.842
pTet_strongRBS_pabABC_rep2_t1	aminobenzoate	69.3918	pTet_strongRBS_pabABC	rep2	10.5 h	5.081
pTet_strongRBS_pabABC_rep3_t1	aminobenzoate	68.7061	pTet_strongRBS_pabABC	rep3	10.5 h	5.038
pTet_strongRBS_pabABC_rep4_t1	aminobenzoate	55.4038	pTet_strongRBS_pabABC	rep4	10.5 h	3.969
pTet_strongRBS_pabABC_rep5_t1	aminobenzoate	64.4549	pTet_strongRBS_pabABC	rep5	10.5 h	4.278
pTet_strongRBS_pabABC_rep6_t1	aminobenzoate	65.552	pTet_strongRBS_pabABC	rep6	10.5 h	4.435
pTet_strongRBS_pabABC_rep7_t1	aminobenzoate	64.592	pTet_strongRBS_pabABC	rep7	10.5 h	4.363
pTet_strongRBS_pabABC_rep8_t1	aminobenzoate	68.7061	pTet_strongRBS_pabABC	rep8	10.5 h	4.659
pTet_strongRBS_pabABC_rep1_t2	aminobenzoate	118.076	pTet_strongRBS_pabABC	rep1	17 h	7.072
pTet_strongRBS_pabABC_rep2_t2	aminobenzoate	117.802	pTet_strongRBS_pabABC	rep2	17 h	7.563
pTet_strongRBS_pabABC_rep3_t2	aminobenzoate	130.144	pTet_strongRBS_pabABC	rep3	17 h	7.491
pTet_strongRBS_pabABC_rep4_t2	aminobenzoate	106.693	pTet_strongRBS_pabABC	rep4	17 h	5.678
pTet_strongRBS_pabABC_rep5_t2	aminobenzoate	101.619	pTet_strongRBS_pabABC	rep5	17 h	6.131
pTet_strongRBS_pabABC_rep6_t2	aminobenzoate	106.968	pTet_strongRBS_pabABC	rep6	17 h	6.425
pTet_strongRBS_pabABC_rep7_t2	aminobenzoate	109.436	pTet_strongRBS_pabABC	rep7	17 h	6.271
pTet_strongRBS_pabABC_rep8_t2	aminobenzoate	115.607	pTet_strongRBS_pabABC	rep8	17 h	6.919
pTet_strongRBS_pabABC_rep1_t3	aminobenzoate	161.823	pTet_strongRBS_pabABC	rep1	24 h	8.532
pTet_strongRBS_pabABC_rep2_t3	aminobenzoate	154.966	pTet_strongRBS_pabABC	rep2	24 h	8.789
pTet_strongRBS_pabABC_rep3_t3	aminobenzoate	146.738	pTet_strongRBS_pabABC	rep3	24 h	8.669
pTet_strongRBS_pabABC_rep4_t3	aminobenzoate	164.566	pTet_strongRBS_pabABC	rep4	24 h	6.843
pTet_strongRBS_pabABC_rep5_t3	aminobenzoate	150.852	pTet_strongRBS_pabABC	rep5	24 h	7.426
pTet_strongRBS_pabABC_rep6_t3	aminobenzoate	149.48	pTet_strongRBS_pabABC	rep6	24 h	7.553
pTet_strongRBS_pabABC_rep7_t3	aminobenzoate	150.852	pTet_strongRBS_pabABC	rep7	24 h	7.713
pTet_strongRBS_pabABC_rep8_t3	aminobenzoate	128.773	pTet_strongRBS_pabABC	rep8	24 h	7.723
pTet_strongRBS_pabABC_rep1_t4	aminobenzoate	141.252	pTet_strongRBS_pabABC	rep1	39.75 h	9.756
pTet_strongRBS_pabABC_rep2_t4	aminobenzoate	167.308	pTet_strongRBS_pabABC	rep2	39.75 h	9.72
pTet_strongRBS_pabABC_rep3_t4	aminobenzoate	174.165	pTet_strongRBS_pabABC	rep3	39.75 h	9.7
pTet_strongRBS_pabABC_rep4_t4	aminobenzoate	160.451	pTet_strongRBS_pabABC	rep4	39.75 h	8.584
pTet_strongRBS_pabABC_rep5_t4	aminobenzoate	178.279	pTet_strongRBS_pabABC	rep5	39.75 h	9.278
pTet_strongRBS_pabABC_rep6_t4	aminobenzoate	163.194	pTet_strongRBS_pabABC	rep6	39.75 h	9.571
pTet_strongRBS_pabABC_rep7_t4	aminobenzoate	154.966	pTet_strongRBS_pabABC	rep7	39.75 h	9.372
pTet_strongRBS_pabABC_rep8_t4	aminobenzoate	186.508	pTet_strongRBS_pabABC	rep8	39.75 h	9.837
pTet_strongRBS_pabABC_rep1_t5	aminobenzoate	170.051	pTet_strongRBS_pabABC	rep1	52.75 h	10.204
pTet_strongRBS_pabABC_rep2_t5	aminobenzoate	176.908	pTet_strongRBS_pabABC	rep2	52.75 h	9.923
pTet_strongRBS_pabABC_rep3_t5	aminobenzoate	170.051	pTet_strongRBS_pabABC	rep3	52.75 h	9.907
pTet_strongRBS_pabABC_rep4_t5	aminobenzoate	181.022	pTet_strongRBS_pabABC	rep4	52.75 h	9.878
pTet_strongRBS_pabABC_rep5_t5	aminobenzoate	164.566	pTet_strongRBS_pabABC	rep5	52.75 h	9.757
pTet_strongRBS_pabABC_rep6_t5	aminobenzoate	179.651	pTet_strongRBS_pabABC	rep6	52.75 h	9.798
pTet_strongRBS_pabABC_rep7_t5	aminobenzoate	234.506	pTet_strongRBS_pabABC	rep7	52.75 h	9.83
pTet_strongRBS_pabABC_rep8_t5	aminobenzoate	170.051	pTet_strongRBS_pabABC	rep8	52.75 h	9.911
pTet_strongRBS_pabABC_rep1_t6	aminobenzoate	183.765	pTet_strongRBS_pabABC	rep1	76.5 h	9.958
pTet_strongRBS_pabABC_rep2_t6	aminobenzoate	190.622	pTet_strongRBS_pabABC	rep2	76.5 h	9.888
pTet_strongRBS_pabABC_rep3_t6	aminobenzoate	216.678	pTet_strongRBS_pabABC	rep3	76.5 h	9.569
pTet_strongRBS_pabABC_rep4_t6	aminobenzoate	185.136	pTet_strongRBS_pabABC	rep4	76.5 h	9.513
pTet_strongRBS_pabABC_rep5_t6	aminobenzoate	216.678	pTet_strongRBS_pabABC	rep5	76.5 h	10.028
pTet_strongRBS_pabABC_rep6_t6	aminobenzoate	182.394	pTet_strongRBS_pabABC	rep6	76.5 h	9.861
pTet_strongRBS_pabABC_rep7_t6	aminobenzoate	220.792	pTet_strongRBS_pabABC	rep7	76.5 h	9.932
pTet_strongRBS_pabABC_rep8_t6	aminobenzoate	202.964	pTet_strongRBS_pabABC	rep8	76.5 h	10.233
